# Supplementary material for: The Potential Role of Epigenetic Mechanisms in the Development of Retinitis Pigmentosa and Related Photoreceptor Dystrophies
Source: Front Genet. 2022 Mar 11;13:827274. doi: 10.3389/fgene.2022.827274 (PMC8961674; doi:10.3389/fgene.2022.827274)
Supplement: Supplementary file 2 [file Table2.XLSX]

## Sheet: title page 
Title: The potential role of epigenetic mechanisms in the development of retinitis pigmentosa and related photoreceptor dystrophies
Galina Dvoriantchikova, Bascom Palmer Eye Institute, Department of Ophthalmology, University of Miami Miller School of Medicine, Miami, FL, 33136, USA
Karin Rose Lypka, Bascom Palmer Eye Institute, Department of Ophthalmology, University of Miami Miller School of Medicine, Miami, FL, 33136, USA
Dmitry Ivanov, Bascom Palmer Eye Institute, Department of Ophthalmology, University of Miami Miller School of Medicine, Miami, FL, 33136, USA; Department of Microbiology and Immunology, University of Miami Miller School of Medicine, Miami, FL, 33136, USA; divanov@med.miami.edu.
Supplementary Data S4: Methylome and chromatin states in developing retina of promoters of mouse homologs of human genes whose mutations lead to RP, CCRD, CSNB, LCA, and MD

## Sheet: methylation
seqnames	start	end	width	strand	state	methyl, %	annot.seqnames	annot.start	annot.end	annot.width	annot.strand	annot.id	annot.tx_id	annot.gene_id	annot.symbol	annot.type	E11.5 Ret	E12.5 Ret	E14.5 Ret	P0 RPCs	P3 RPCs	cones	rods	P21 Ret
chr3	122042804	122050315	7512	*	1	25.0403	chr3	122043460	122044459	1000	+	promoter:10104	uc008rel.1	11304	Abca4	mm10_genes_promoters	25.0403
chr3	122083421	122242902	159482	*	4	87.2861	chr3	122119030	122120029	1000	+	promoter:10105	uc008rem.1	11304	Abca4	mm10_genes_promoters	87.2861
chr3	122083421	122242902	159482	*	4	87.2861	chr3	122172115	122173114	1000	+	promoter:10106	uc008ren.1	11304	Abca4	mm10_genes_promoters	87.2861
chr3	122042641	122049334	6694	*	UMR	16.1765	chr3	122043460	122044459	1000	+	promoter:10104	uc008rel.1	11304	Abca4	mm10_genes_promoters	16.1765
chr3	122042804	122048312	5509	*	1	20.5272	chr3	122043460	122044459	1000	+	promoter:10104	uc008rel.1	11304	Abca4	mm10_genes_promoters		20.5272
chr3	122104836	122171789	66954	*	4	87.1068	chr3	122119030	122120029	1000	+	promoter:10105	uc008rem.1	11304	Abca4	mm10_genes_promoters		87.1068
chr3	122172819	122174144	1326	*	2	32.4009	chr3	122172115	122173114	1000	+	promoter:10106	uc008ren.1	11304	Abca4	mm10_genes_promoters		32.4009
chr3	122042577	122047132	4556	*	UMR	13.2053	chr3	122043460	122044459	1000	+	promoter:10104	uc008rel.1	11304	Abca4	mm10_genes_promoters		13.2053
chr3	121745505	121751710	6206	*	2	14.5734	chr3	121746378	121747377	1000	+	promoter:8900	uc008rel.1	11304	Abca4	mm9_genes_promoters			14.5734
chr3	121807753	121824913	17161	*	4	85.605	chr3	121821948	121822947	1000	+	promoter:8901	uc008rem.1	11304	Abca4	mm9_genes_promoters			85.605
chr3	121873164	121876207	3044	*	4	87.4434	chr3	121875033	121876032	1000	+	promoter:8902	uc008ren.1	11304	Abca4	mm9_genes_promoters			87.4434
chr3	121745751	121749982	4232	*	UMR	8.14204	chr3	121746378	121747377	1000	+	promoter:8900	uc008rel.1	11304	Abca4	mm9_genes_promoters			8.14204
chr3	122041093	122048312	7220	*	2	31.6119	chr3	122043460	122044459	1000	+	promoter:10104	uc008rel.1	11304	Abca4	mm10_genes_promoters				31.6119
chr3	122078031	122244903	166873	*	4	82.4148	chr3	122119030	122120029	1000	+	promoter:10105	uc008rem.1	11304	Abca4	mm10_genes_promoters				82.4148
chr3	122078031	122244903	166873	*	4	82.4148	chr3	122172115	122173114	1000	+	promoter:10106	uc008ren.1	11304	Abca4	mm10_genes_promoters				82.4148
chr3	122042577	122045382	2806	*	UMR	19.1693	chr3	122043460	122044459	1000	+	promoter:10104	uc008rel.1	11304	Abca4	mm10_genes_promoters				19.1693
chr3	122041093	122048312	7220	*	1	19.8186	chr3	122043460	122044459	1000	+	promoter:10104	uc008rel.1	11304	Abca4	mm10_genes_promoters					19.8186
chr3	122104913	122242991	138079	*	4	81.7833	chr3	122119030	122120029	1000	+	promoter:10105	uc008rem.1	11304	Abca4	mm10_genes_promoters					81.7833
chr3	122104913	122242991	138079	*	4	81.7833	chr3	122172115	122173114	1000	+	promoter:10106	uc008ren.1	11304	Abca4	mm10_genes_promoters					81.7833
chr3	122042641	122047852	5212	*	UMR	17.8268	chr3	122043460	122044459	1000	+	promoter:10104	uc008rel.1	11304	Abca4	mm10_genes_promoters					17.8268
chr3	121745505	121751575	6071	*	1	20.3066	chr3	121746378	121747377	1000	+	promoter:8900	uc008rel.1	11304	Abca4	mm9_genes_promoters						20.3066
chr3	121814900	121824705	9806	*	4	86.7008	chr3	121821948	121822947	1000	+	promoter:8901	uc008rem.1	11304	Abca4	mm9_genes_promoters						86.7008
chr3	121875541	121876852	1312	*	2	32.7451	chr3	121875033	121876032	1000	+	promoter:8902	uc008ren.1	11304	Abca4	mm9_genes_promoters						32.7451
chr3	121745614	121751994	6381	*	UMR	19.4296	chr3	121746378	121747377	1000	+	promoter:8900	uc008rel.1	11304	Abca4	mm9_genes_promoters						19.4296
chr3	121745393	121752205	6813	*	1	9.06265	chr3	121746378	121747377	1000	+	promoter:8900	uc008rel.1	11304	Abca4	mm9_genes_promoters							9.06265
chr3	121807753	121824890	17138	*	4	86.1865	chr3	121821948	121822947	1000	+	promoter:8901	uc008rem.1	11304	Abca4	mm9_genes_promoters							86.1865
chr3	121832476	121875541	43066	*	4	81.6194	chr3	121875033	121876032	1000	+	promoter:8902	uc008ren.1	11304	Abca4	mm9_genes_promoters							81.6194
chr3	121875575	121877017	1443	*	2	22.9412	chr3	121875033	121876032	1000	+	promoter:8902	uc008ren.1	11304	Abca4	mm9_genes_promoters							22.9412
chr3	121745614	121752263	6650	*	UMR	5.98205	chr3	121746378	121747377	1000	+	promoter:8900	uc008rel.1	11304	Abca4	mm9_genes_promoters							5.98205
chr3	121746065	121751846	5782	*	1	19.0588	chr3	121746378	121747377	1000	+	promoter:8900	uc008rel.1	11304	Abca4	mm9_genes_promoters								19.0588
chr3	121807776	121824913	17138	*	4	83.873	chr3	121821948	121822947	1000	+	promoter:8901	uc008rem.1	11304	Abca4	mm9_genes_promoters								83.873
chr3	121862691	121875541	12851	*	4	81.3453	chr3	121875033	121876032	1000	+	promoter:8902	uc008ren.1	11304	Abca4	mm9_genes_promoters								81.3453
chr3	121875575	121877017	1443	*	2	31.1765	chr3	121875033	121876032	1000	+	promoter:8902	uc008ren.1	11304	Abca4	mm9_genes_promoters								31.1765
chr3	121745751	121751881	6131	*	UMR	18.4624	chr3	121746378	121747377	1000	+	promoter:8900	uc008rel.1	11304	Abca4	mm9_genes_promoters								18.4624
chr8	25015179	25018105	2927	*	1	8.77824	chr8	25016923	25017922	1000	-	promoter:29965	uc009lfk.2	11502	Adam9	mm10_genes_promoters	8.77824
chr8	25015179	25018105	2927	*	1	8.77824	chr8	25016923	25017922	1000	-	promoter:29966	uc009lfl.2	11502	Adam9	mm10_genes_promoters	8.77824
chr8	25015107	25018374	3268	*	UMR	9.66981	chr8	25016923	25017922	1000	-	promoter:29965	uc009lfk.2	11502	Adam9	mm10_genes_promoters	9.66981
chr8	25015107	25018374	3268	*	UMR	9.66981	chr8	25016923	25017922	1000	-	promoter:29966	uc009lfl.2	11502	Adam9	mm10_genes_promoters	9.66981
chr8	25015602	25018201	2600	*	1	7.56201	chr8	25016923	25017922	1000	-	promoter:29965	uc009lfk.2	11502	Adam9	mm10_genes_promoters		7.56201
chr8	25015602	25018201	2600	*	1	7.56201	chr8	25016923	25017922	1000	-	promoter:29966	uc009lfl.2	11502	Adam9	mm10_genes_promoters		7.56201
chr8	25015391	25018299	2909	*	UMR	8.45771	chr8	25016923	25017922	1000	-	promoter:29965	uc009lfk.2	11502	Adam9	mm10_genes_promoters		8.45771
chr8	25015391	25018299	2909	*	UMR	8.45771	chr8	25016923	25017922	1000	-	promoter:29966	uc009lfl.2	11502	Adam9	mm10_genes_promoters		8.45771
chr8	26125650	26128757	3108	*	1	3.94178	chr8	26127395	26128394	1000	-	promoter:26310	uc009lfk.2	11502	Adam9	mm9_genes_promoters			3.94178
chr8	26125650	26128757	3108	*	1	3.94178	chr8	26127395	26128394	1000	-	promoter:26311	uc009lfl.2	11502	Adam9	mm9_genes_promoters			3.94178
chr8	26125863	26128846	2984	*	UMR	3.88114	chr8	26127395	26128394	1000	-	promoter:26310	uc009lfk.2	11502	Adam9	mm9_genes_promoters			3.88114
chr8	26125863	26128846	2984	*	UMR	3.88114	chr8	26127395	26128394	1000	-	promoter:26311	uc009lfl.2	11502	Adam9	mm9_genes_promoters			3.88114
chr8	25015179	25018275	3097	*	1	6.69227	chr8	25016923	25017922	1000	-	promoter:29965	uc009lfk.2	11502	Adam9	mm10_genes_promoters				6.69227
chr8	25015179	25018275	3097	*	1	6.69227	chr8	25016923	25017922	1000	-	promoter:29966	uc009lfl.2	11502	Adam9	mm10_genes_promoters				6.69227
chr8	25015391	25018200	2810	*	UMR	5.06912	chr8	25016923	25017922	1000	-	promoter:29965	uc009lfk.2	11502	Adam9	mm10_genes_promoters				5.06912
chr8	25015391	25018200	2810	*	UMR	5.06912	chr8	25016923	25017922	1000	-	promoter:29966	uc009lfl.2	11502	Adam9	mm10_genes_promoters				5.06912
chr8	25015179	25018201	3023	*	1	10.1344	chr8	25016923	25017922	1000	-	promoter:29965	uc009lfk.2	11502	Adam9	mm10_genes_promoters					10.1344
chr8	25015179	25018201	3023	*	1	10.1344	chr8	25016923	25017922	1000	-	promoter:29966	uc009lfl.2	11502	Adam9	mm10_genes_promoters					10.1344
chr8	25015107	25018238	3132	*	UMR	7.75348	chr8	25016923	25017922	1000	-	promoter:29965	uc009lfk.2	11502	Adam9	mm10_genes_promoters					7.75348
chr8	25015107	25018238	3132	*	UMR	7.75348	chr8	25016923	25017922	1000	-	promoter:29966	uc009lfl.2	11502	Adam9	mm10_genes_promoters					7.75348
chr8	26125650	26128783	3134	*	1	10.6061	chr8	26127395	26128394	1000	-	promoter:26310	uc009lfk.2	11502	Adam9	mm9_genes_promoters						10.6061
chr8	26125650	26128783	3134	*	1	10.6061	chr8	26127395	26128394	1000	-	promoter:26311	uc009lfl.2	11502	Adam9	mm9_genes_promoters						10.6061
chr8	26125578	26128770	3193	*	UMR	8.82353	chr8	26127395	26128394	1000	-	promoter:26310	uc009lfk.2	11502	Adam9	mm9_genes_promoters						8.82353
chr8	26125578	26128770	3193	*	UMR	8.82353	chr8	26127395	26128394	1000	-	promoter:26311	uc009lfl.2	11502	Adam9	mm9_genes_promoters						8.82353
chr8	26125475	26128783	3309	*	1	4.86928	chr8	26127395	26128394	1000	-	promoter:26310	uc009lfk.2	11502	Adam9	mm9_genes_promoters							4.86928
chr8	26125475	26128783	3309	*	1	4.86928	chr8	26127395	26128394	1000	-	promoter:26311	uc009lfl.2	11502	Adam9	mm9_genes_promoters							4.86928
chr8	26125488	26128846	3359	*	UMR	4.42829	chr8	26127395	26128394	1000	-	promoter:26310	uc009lfk.2	11502	Adam9	mm9_genes_promoters							4.42829
chr8	26125488	26128846	3359	*	UMR	4.42829	chr8	26127395	26128394	1000	-	promoter:26311	uc009lfl.2	11502	Adam9	mm9_genes_promoters							4.42829
chr8	26125475	26128783	3309	*	1	14.1015	chr8	26127395	26128394	1000	-	promoter:26310	uc009lfk.2	11502	Adam9	mm9_genes_promoters								14.1015
chr8	26125475	26128783	3309	*	1	14.1015	chr8	26127395	26128394	1000	-	promoter:26311	uc009lfl.2	11502	Adam9	mm9_genes_promoters								14.1015
chr8	26125488	26128770	3283	*	UMR	11.9304	chr8	26127395	26128394	1000	-	promoter:26310	uc009lfk.2	11502	Adam9	mm9_genes_promoters								11.9304
chr8	26125488	26128770	3283	*	UMR	11.9304	chr8	26127395	26128394	1000	-	promoter:26311	uc009lfl.2	11502	Adam9	mm9_genes_promoters								11.9304
chr1	134413816	134415063	1248	*	1	21.7928	chr1	134414378	134415377	1000	+	promoter:1116	uc007crx.3	72674	Adipor1	mm10_genes_promoters	21.7928
chr1	134413816	134415063	1248	*	1	21.7928	chr1	134414664	134415663	1000	+	promoter:1117	uc007cry.3	72674	Adipor1	mm10_genes_promoters	21.7928
chr1	134414707	134416094	1388	*	UMR	5.12821	chr1	134414378	134415377	1000	+	promoter:1116	uc007crx.3	72674	Adipor1	mm10_genes_promoters	5.12821
chr1	134414707	134416094	1388	*	UMR	5.12821	chr1	134414664	134415663	1000	+	promoter:1117	uc007cry.3	72674	Adipor1	mm10_genes_promoters	5.12821
chr1	134414792	134416313	1522	*	1	5.61106	chr1	134414378	134415377	1000	+	promoter:1116	uc007crx.3	72674	Adipor1	mm10_genes_promoters		5.61106
chr1	134414792	134416313	1522	*	1	5.61106	chr1	134414664	134415663	1000	+	promoter:1117	uc007cry.3	72674	Adipor1	mm10_genes_promoters		5.61106
chr1	134414623	134416452	1830	*	UMR	6.23377	chr1	134414378	134415377	1000	+	promoter:1116	uc007crx.3	72674	Adipor1	mm10_genes_promoters		6.23377
chr1	134414623	134416452	1830	*	UMR	6.23377	chr1	134414664	134415663	1000	+	promoter:1117	uc007cry.3	72674	Adipor1	mm10_genes_promoters		6.23377
chr1	136311138	136313088	1951	*	1	4.7619	chr1	136311044	136312043	1000	+	promoter:980	uc007crx.1	72674	Adipor1	mm9_genes_promoters			4.7619
chr1	136311138	136313088	1951	*	1	4.7619	chr1	136311337	136312336	1000	+	promoter:981	uc007cry.1	72674	Adipor1	mm9_genes_promoters			4.7619
chr1	136311169	136313074	1906	*	UMR	3.47155	chr1	136311044	136312043	1000	+	promoter:980	uc007crx.1	72674	Adipor1	mm9_genes_promoters			3.47155
chr1	136311169	136313074	1906	*	UMR	3.47155	chr1	136311337	136312336	1000	+	promoter:981	uc007cry.1	72674	Adipor1	mm9_genes_promoters			3.47155
chr1	134384490	134414621	30132	*	4	85.1376	chr1	134414378	134415377	1000	+	promoter:1116	uc007crx.3	72674	Adipor1	mm10_genes_promoters				85.1376
chr1	134414792	134416201	1410	*	1	3.84615	chr1	134414378	134415377	1000	+	promoter:1116	uc007crx.3	72674	Adipor1	mm10_genes_promoters				3.84615
chr1	134414792	134416201	1410	*	1	3.84615	chr1	134414664	134415663	1000	+	promoter:1117	uc007cry.3	72674	Adipor1	mm10_genes_promoters				3.84615
chr1	134414708	134416496	1789	*	UMR	3.56347	chr1	134414378	134415377	1000	+	promoter:1116	uc007crx.3	72674	Adipor1	mm10_genes_promoters				3.56347
chr1	134414708	134416496	1789	*	UMR	3.56347	chr1	134414664	134415663	1000	+	promoter:1117	uc007cry.3	72674	Adipor1	mm10_genes_promoters				3.56347
chr1	134414792	134415186	395	*	1	3.98551	chr1	134414378	134415377	1000	+	promoter:1116	uc007crx.3	72674	Adipor1	mm10_genes_promoters					3.98551
chr1	134414792	134415186	395	*	1	3.98551	chr1	134414664	134415663	1000	+	promoter:1117	uc007cry.3	72674	Adipor1	mm10_genes_promoters					3.98551
chr1	134414563	134416572	2010	*	UMR	6.30631	chr1	134414378	134415377	1000	+	promoter:1116	uc007crx.3	72674	Adipor1	mm10_genes_promoters					6.30631
chr1	134414563	134416572	2010	*	UMR	6.30631	chr1	134414664	134415663	1000	+	promoter:1117	uc007cry.3	72674	Adipor1	mm10_genes_promoters					6.30631
chr1	136311138	136318525	7388	*	2	30.8824	chr1	136311044	136312043	1000	+	promoter:980	uc007crx.1	72674	Adipor1	mm9_genes_promoters						30.8824
chr1	136311138	136318525	7388	*	2	30.8824	chr1	136311337	136312336	1000	+	promoter:981	uc007cry.1	72674	Adipor1	mm9_genes_promoters						30.8824
chr1	136311169	136313244	2076	*	UMR	6.94444	chr1	136311044	136312043	1000	+	promoter:980	uc007crx.1	72674	Adipor1	mm9_genes_promoters						6.94444
chr1	136311169	136313244	2076	*	UMR	6.94444	chr1	136311337	136312336	1000	+	promoter:981	uc007cry.1	72674	Adipor1	mm9_genes_promoters						6.94444
chr1	136303295	136311198	7904	*	4	82.0728	chr1	136311044	136312043	1000	+	promoter:980	uc007crx.1	72674	Adipor1	mm9_genes_promoters							82.0728
chr1	136311369	136318646	7278	*	2	13.9037	chr1	136311044	136312043	1000	+	promoter:980	uc007crx.1	72674	Adipor1	mm9_genes_promoters							13.9037
chr1	136311369	136318646	7278	*	2	13.9037	chr1	136311337	136312336	1000	+	promoter:981	uc007cry.1	72674	Adipor1	mm9_genes_promoters							13.9037
chr1	136311169	136318288	7120	*	UMR	9.70874	chr1	136311044	136312043	1000	+	promoter:980	uc007crx.1	72674	Adipor1	mm9_genes_promoters							9.70874
chr1	136311169	136318288	7120	*	UMR	9.70874	chr1	136311337	136312336	1000	+	promoter:981	uc007cry.1	72674	Adipor1	mm9_genes_promoters							9.70874
chr1	136310944	136313320	2377	*	1	16.3399	chr1	136311044	136312043	1000	+	promoter:980	uc007crx.1	72674	Adipor1	mm9_genes_promoters								16.3399
chr1	136310944	136313320	2377	*	1	16.3399	chr1	136311337	136312336	1000	+	promoter:981	uc007cry.1	72674	Adipor1	mm9_genes_promoters								16.3399
chr1	136311169	136313344	2176	*	UMR	12.1849	chr1	136311044	136312043	1000	+	promoter:980	uc007crx.1	72674	Adipor1	mm9_genes_promoters								12.1849
chr1	136311169	136313344	2176	*	UMR	12.1849	chr1	136311337	136312336	1000	+	promoter:981	uc007cry.1	72674	Adipor1	mm9_genes_promoters								12.1849
chr5	30886450	30890007	3558	*	2	40.8427	chr5	30887852	30888851	1000	+	promoter:15897	uc008wwc.1	231093	Agbl5	mm10_genes_promoters	40.8427
chr5	30886450	30890007	3558	*	2	40.8427	chr5	30887935	30888934	1000	+	promoter:15898	uc008wwe.2	231093	Agbl5	mm10_genes_promoters	40.8427
chr5	30886450	30890007	3558	*	2	40.8427	chr5	30887935	30888934	1000	+	promoter:15899	uc008wwf.2	231093	Agbl5	mm10_genes_promoters	40.8427
chr5	30886450	30890007	3558	*	2	40.8427	chr5	30887935	30888934	1000	+	promoter:15900	uc008wwg.2	231093	Agbl5	mm10_genes_promoters	40.8427
chr5	30886450	30890007	3558	*	2	40.8427	chr5	30887935	30888934	1000	+	promoter:15901	uc008wwh.2	231093	Agbl5	mm10_genes_promoters	40.8427
chr5	30886450	30890007	3558	*	2	40.8427	chr5	30887935	30888934	1000	+	promoter:15902	uc008wwi.2	231093	Agbl5	mm10_genes_promoters	40.8427
chr5	30886450	30890007	3558	*	2	40.8427	chr5	30887941	30888940	1000	+	promoter:15903	uc008wwd.1	231093	Agbl5	mm10_genes_promoters	40.8427
chr5	30886450	30890007	3558	*	2	40.8427	chr5	30888334	30889333	1000	+	promoter:15904	uc008wwj.2	231093	Agbl5	mm10_genes_promoters	40.8427
chr5	30886737	30889900	3164	*	UMR	30.8824	chr5	30887852	30888851	1000	+	promoter:15897	uc008wwc.1	231093	Agbl5	mm10_genes_promoters	30.8824
chr5	30886737	30889900	3164	*	UMR	30.8824	chr5	30887935	30888934	1000	+	promoter:15898	uc008wwe.2	231093	Agbl5	mm10_genes_promoters	30.8824
chr5	30886737	30889900	3164	*	UMR	30.8824	chr5	30887935	30888934	1000	+	promoter:15899	uc008wwf.2	231093	Agbl5	mm10_genes_promoters	30.8824
chr5	30886737	30889900	3164	*	UMR	30.8824	chr5	30887935	30888934	1000	+	promoter:15900	uc008wwg.2	231093	Agbl5	mm10_genes_promoters	30.8824
chr5	30886737	30889900	3164	*	UMR	30.8824	chr5	30887935	30888934	1000	+	promoter:15901	uc008wwh.2	231093	Agbl5	mm10_genes_promoters	30.8824
chr5	30886737	30889900	3164	*	UMR	30.8824	chr5	30887935	30888934	1000	+	promoter:15902	uc008wwi.2	231093	Agbl5	mm10_genes_promoters	30.8824
chr5	30886737	30889900	3164	*	UMR	30.8824	chr5	30887941	30888940	1000	+	promoter:15903	uc008wwd.1	231093	Agbl5	mm10_genes_promoters	30.8824
chr5	30886737	30889900	3164	*	UMR	30.8824	chr5	30888334	30889333	1000	+	promoter:15904	uc008wwj.2	231093	Agbl5	mm10_genes_promoters	30.8824
chr5	30886682	30890007	3326	*	1	16.8742	chr5	30887852	30888851	1000	+	promoter:15897	uc008wwc.1	231093	Agbl5	mm10_genes_promoters		16.8742
chr5	30886682	30890007	3326	*	1	16.8742	chr5	30887935	30888934	1000	+	promoter:15898	uc008wwe.2	231093	Agbl5	mm10_genes_promoters		16.8742
chr5	30886682	30890007	3326	*	1	16.8742	chr5	30887935	30888934	1000	+	promoter:15899	uc008wwf.2	231093	Agbl5	mm10_genes_promoters		16.8742
chr5	30886682	30890007	3326	*	1	16.8742	chr5	30887935	30888934	1000	+	promoter:15900	uc008wwg.2	231093	Agbl5	mm10_genes_promoters		16.8742
chr5	30886682	30890007	3326	*	1	16.8742	chr5	30887935	30888934	1000	+	promoter:15901	uc008wwh.2	231093	Agbl5	mm10_genes_promoters		16.8742
chr5	30886682	30890007	3326	*	1	16.8742	chr5	30887935	30888934	1000	+	promoter:15902	uc008wwi.2	231093	Agbl5	mm10_genes_promoters		16.8742
chr5	30886682	30890007	3326	*	1	16.8742	chr5	30887941	30888940	1000	+	promoter:15903	uc008wwd.1	231093	Agbl5	mm10_genes_promoters		16.8742
chr5	30886682	30890007	3326	*	1	16.8742	chr5	30888334	30889333	1000	+	promoter:15904	uc008wwj.2	231093	Agbl5	mm10_genes_promoters		16.8742
chr5	30886629	30889872	3244	*	UMR	13.8814	chr5	30887852	30888851	1000	+	promoter:15897	uc008wwc.1	231093	Agbl5	mm10_genes_promoters		13.8814
chr5	30886629	30889872	3244	*	UMR	13.8814	chr5	30887935	30888934	1000	+	promoter:15898	uc008wwe.2	231093	Agbl5	mm10_genes_promoters		13.8814
chr5	30886629	30889872	3244	*	UMR	13.8814	chr5	30887935	30888934	1000	+	promoter:15899	uc008wwf.2	231093	Agbl5	mm10_genes_promoters		13.8814
chr5	30886629	30889872	3244	*	UMR	13.8814	chr5	30887935	30888934	1000	+	promoter:15900	uc008wwg.2	231093	Agbl5	mm10_genes_promoters		13.8814
chr5	30886629	30889872	3244	*	UMR	13.8814	chr5	30887935	30888934	1000	+	promoter:15901	uc008wwh.2	231093	Agbl5	mm10_genes_promoters		13.8814
chr5	30886629	30889872	3244	*	UMR	13.8814	chr5	30887935	30888934	1000	+	promoter:15902	uc008wwi.2	231093	Agbl5	mm10_genes_promoters		13.8814
chr5	30886629	30889872	3244	*	UMR	13.8814	chr5	30887941	30888940	1000	+	promoter:15903	uc008wwd.1	231093	Agbl5	mm10_genes_promoters		13.8814
chr5	30886629	30889872	3244	*	UMR	13.8814	chr5	30888334	30889333	1000	+	promoter:15904	uc008wwj.2	231093	Agbl5	mm10_genes_promoters		13.8814
chr5	31189055	31192290	3236	*	1	4.55641	chr5	31190225	31191224	1000	+	promoter:13950	uc008wwc.1	231093	Agbl5	mm9_genes_promoters			4.55641
chr5	31189055	31192290	3236	*	1	4.55641	chr5	31190314	31191313	1000	+	promoter:13951	uc008wwd.1	231093	Agbl5	mm9_genes_promoters			4.55641
chr5	31189055	31192290	3236	*	1	4.55641	chr5	31190379	31191378	1000	+	promoter:13952	uc008wwe.1	231093	Agbl5	mm9_genes_promoters			4.55641
chr5	31189055	31192290	3236	*	1	4.55641	chr5	31190379	31191378	1000	+	promoter:13953	uc008wwf.1	231093	Agbl5	mm9_genes_promoters			4.55641
chr5	31189055	31192290	3236	*	1	4.55641	chr5	31190379	31191378	1000	+	promoter:13954	uc008wwg.1	231093	Agbl5	mm9_genes_promoters			4.55641
chr5	31189055	31192290	3236	*	1	4.55641	chr5	31190379	31191378	1000	+	promoter:13955	uc008wwh.1	231093	Agbl5	mm9_genes_promoters			4.55641
chr5	31189055	31192290	3236	*	1	4.55641	chr5	31190379	31191378	1000	+	promoter:13956	uc008wwi.1	231093	Agbl5	mm9_genes_promoters			4.55641
chr5	31189055	31192290	3236	*	1	4.55641	chr5	31190730	31191729	1000	+	promoter:13957	uc008wwj.1	231093	Agbl5	mm9_genes_promoters			4.55641
chr5	31188841	31192334	3494	*	UMR	5.36471	chr5	31190225	31191224	1000	+	promoter:13950	uc008wwc.1	231093	Agbl5	mm9_genes_promoters			5.36471
chr5	31188841	31192334	3494	*	UMR	5.36471	chr5	31190314	31191313	1000	+	promoter:13951	uc008wwd.1	231093	Agbl5	mm9_genes_promoters			5.36471
chr5	31188841	31192334	3494	*	UMR	5.36471	chr5	31190379	31191378	1000	+	promoter:13952	uc008wwe.1	231093	Agbl5	mm9_genes_promoters			5.36471
chr5	31188841	31192334	3494	*	UMR	5.36471	chr5	31190379	31191378	1000	+	promoter:13953	uc008wwf.1	231093	Agbl5	mm9_genes_promoters			5.36471
chr5	31188841	31192334	3494	*	UMR	5.36471	chr5	31190379	31191378	1000	+	promoter:13954	uc008wwg.1	231093	Agbl5	mm9_genes_promoters			5.36471
chr5	31188841	31192334	3494	*	UMR	5.36471	chr5	31190379	31191378	1000	+	promoter:13955	uc008wwh.1	231093	Agbl5	mm9_genes_promoters			5.36471
chr5	31188841	31192334	3494	*	UMR	5.36471	chr5	31190379	31191378	1000	+	promoter:13956	uc008wwi.1	231093	Agbl5	mm9_genes_promoters			5.36471
chr5	31188841	31192334	3494	*	UMR	5.36471	chr5	31190730	31191729	1000	+	promoter:13957	uc008wwj.1	231093	Agbl5	mm9_genes_promoters			5.36471
chr5	30886450	30890176	3727	*	2	29.324	chr5	30887852	30888851	1000	+	promoter:15897	uc008wwc.1	231093	Agbl5	mm10_genes_promoters				29.324
chr5	30886450	30890176	3727	*	2	29.324	chr5	30887935	30888934	1000	+	promoter:15898	uc008wwe.2	231093	Agbl5	mm10_genes_promoters				29.324
chr5	30886450	30890176	3727	*	2	29.324	chr5	30887935	30888934	1000	+	promoter:15899	uc008wwf.2	231093	Agbl5	mm10_genes_promoters				29.324
chr5	30886450	30890176	3727	*	2	29.324	chr5	30887935	30888934	1000	+	promoter:15900	uc008wwg.2	231093	Agbl5	mm10_genes_promoters				29.324
chr5	30886450	30890176	3727	*	2	29.324	chr5	30887935	30888934	1000	+	promoter:15901	uc008wwh.2	231093	Agbl5	mm10_genes_promoters				29.324
chr5	30886450	30890176	3727	*	2	29.324	chr5	30887935	30888934	1000	+	promoter:15902	uc008wwi.2	231093	Agbl5	mm10_genes_promoters				29.324
chr5	30886450	30890176	3727	*	2	29.324	chr5	30887941	30888940	1000	+	promoter:15903	uc008wwd.1	231093	Agbl5	mm10_genes_promoters				29.324
chr5	30886450	30890176	3727	*	2	29.324	chr5	30888334	30889333	1000	+	promoter:15904	uc008wwj.2	231093	Agbl5	mm10_genes_promoters				29.324
chr5	30886263	30889962	3700	*	UMR	17.3554	chr5	30887852	30888851	1000	+	promoter:15897	uc008wwc.1	231093	Agbl5	mm10_genes_promoters				17.3554
chr5	30886263	30889962	3700	*	UMR	17.3554	chr5	30887935	30888934	1000	+	promoter:15898	uc008wwe.2	231093	Agbl5	mm10_genes_promoters				17.3554
chr5	30886263	30889962	3700	*	UMR	17.3554	chr5	30887935	30888934	1000	+	promoter:15899	uc008wwf.2	231093	Agbl5	mm10_genes_promoters				17.3554
chr5	30886263	30889962	3700	*	UMR	17.3554	chr5	30887935	30888934	1000	+	promoter:15900	uc008wwg.2	231093	Agbl5	mm10_genes_promoters				17.3554
chr5	30886263	30889962	3700	*	UMR	17.3554	chr5	30887935	30888934	1000	+	promoter:15901	uc008wwh.2	231093	Agbl5	mm10_genes_promoters				17.3554
chr5	30886263	30889962	3700	*	UMR	17.3554	chr5	30887935	30888934	1000	+	promoter:15902	uc008wwi.2	231093	Agbl5	mm10_genes_promoters				17.3554
chr5	30886263	30889962	3700	*	UMR	17.3554	chr5	30887941	30888940	1000	+	promoter:15903	uc008wwd.1	231093	Agbl5	mm10_genes_promoters				17.3554
chr5	30886263	30889962	3700	*	UMR	17.3554	chr5	30888334	30889333	1000	+	promoter:15904	uc008wwj.2	231093	Agbl5	mm10_genes_promoters				17.3554
chr5	30886450	30890007	3558	*	1	26.2921	chr5	30887852	30888851	1000	+	promoter:15897	uc008wwc.1	231093	Agbl5	mm10_genes_promoters					26.2921
chr5	30886450	30890007	3558	*	1	26.2921	chr5	30887935	30888934	1000	+	promoter:15898	uc008wwe.2	231093	Agbl5	mm10_genes_promoters					26.2921
chr5	30886450	30890007	3558	*	1	26.2921	chr5	30887935	30888934	1000	+	promoter:15899	uc008wwf.2	231093	Agbl5	mm10_genes_promoters					26.2921
chr5	30886450	30890007	3558	*	1	26.2921	chr5	30887935	30888934	1000	+	promoter:15900	uc008wwg.2	231093	Agbl5	mm10_genes_promoters					26.2921
chr5	30886450	30890007	3558	*	1	26.2921	chr5	30887935	30888934	1000	+	promoter:15901	uc008wwh.2	231093	Agbl5	mm10_genes_promoters					26.2921
chr5	30886450	30890007	3558	*	1	26.2921	chr5	30887935	30888934	1000	+	promoter:15902	uc008wwi.2	231093	Agbl5	mm10_genes_promoters					26.2921
chr5	30886450	30890007	3558	*	1	26.2921	chr5	30887941	30888940	1000	+	promoter:15903	uc008wwd.1	231093	Agbl5	mm10_genes_promoters					26.2921
chr5	30886450	30890007	3558	*	1	26.2921	chr5	30888334	30889333	1000	+	promoter:15904	uc008wwj.2	231093	Agbl5	mm10_genes_promoters					26.2921
chr5	30886689	30890092	3404	*	UMR	18.8605	chr5	30887852	30888851	1000	+	promoter:15897	uc008wwc.1	231093	Agbl5	mm10_genes_promoters					18.8605
chr5	30886689	30890092	3404	*	UMR	18.8605	chr5	30887935	30888934	1000	+	promoter:15898	uc008wwe.2	231093	Agbl5	mm10_genes_promoters					18.8605
chr5	30886689	30890092	3404	*	UMR	18.8605	chr5	30887935	30888934	1000	+	promoter:15899	uc008wwf.2	231093	Agbl5	mm10_genes_promoters					18.8605
chr5	30886689	30890092	3404	*	UMR	18.8605	chr5	30887935	30888934	1000	+	promoter:15900	uc008wwg.2	231093	Agbl5	mm10_genes_promoters					18.8605
chr5	30886689	30890092	3404	*	UMR	18.8605	chr5	30887935	30888934	1000	+	promoter:15901	uc008wwh.2	231093	Agbl5	mm10_genes_promoters					18.8605
chr5	30886689	30890092	3404	*	UMR	18.8605	chr5	30887935	30888934	1000	+	promoter:15902	uc008wwi.2	231093	Agbl5	mm10_genes_promoters					18.8605
chr5	30886689	30890092	3404	*	UMR	18.8605	chr5	30887941	30888940	1000	+	promoter:15903	uc008wwd.1	231093	Agbl5	mm10_genes_promoters					18.8605
chr5	30886689	30890092	3404	*	UMR	18.8605	chr5	30888334	30889333	1000	+	promoter:15904	uc008wwj.2	231093	Agbl5	mm10_genes_promoters					18.8605
chr5	31189055	31192255	3201	*	1	10.3175	chr5	31190225	31191224	1000	+	promoter:13950	uc008wwc.1	231093	Agbl5	mm9_genes_promoters						10.3175
chr5	31189055	31192255	3201	*	1	10.3175	chr5	31190314	31191313	1000	+	promoter:13951	uc008wwd.1	231093	Agbl5	mm9_genes_promoters						10.3175
chr5	31189055	31192255	3201	*	1	10.3175	chr5	31190379	31191378	1000	+	promoter:13952	uc008wwe.1	231093	Agbl5	mm9_genes_promoters						10.3175
chr5	31189055	31192255	3201	*	1	10.3175	chr5	31190379	31191378	1000	+	promoter:13953	uc008wwf.1	231093	Agbl5	mm9_genes_promoters						10.3175
chr5	31189055	31192255	3201	*	1	10.3175	chr5	31190379	31191378	1000	+	promoter:13954	uc008wwg.1	231093	Agbl5	mm9_genes_promoters						10.3175
chr5	31189055	31192255	3201	*	1	10.3175	chr5	31190379	31191378	1000	+	promoter:13955	uc008wwh.1	231093	Agbl5	mm9_genes_promoters						10.3175
chr5	31189055	31192255	3201	*	1	10.3175	chr5	31190379	31191378	1000	+	promoter:13956	uc008wwi.1	231093	Agbl5	mm9_genes_promoters						10.3175
chr5	31189055	31192255	3201	*	1	10.3175	chr5	31190730	31191729	1000	+	promoter:13957	uc008wwj.1	231093	Agbl5	mm9_genes_promoters						10.3175
chr5	31188752	31192250	3499	*	UMR	9.1556	chr5	31190225	31191224	1000	+	promoter:13950	uc008wwc.1	231093	Agbl5	mm9_genes_promoters						9.1556
chr5	31188752	31192250	3499	*	UMR	9.1556	chr5	31190314	31191313	1000	+	promoter:13951	uc008wwd.1	231093	Agbl5	mm9_genes_promoters						9.1556
chr5	31188752	31192250	3499	*	UMR	9.1556	chr5	31190379	31191378	1000	+	promoter:13952	uc008wwe.1	231093	Agbl5	mm9_genes_promoters						9.1556
chr5	31188752	31192250	3499	*	UMR	9.1556	chr5	31190379	31191378	1000	+	promoter:13953	uc008wwf.1	231093	Agbl5	mm9_genes_promoters						9.1556
chr5	31188752	31192250	3499	*	UMR	9.1556	chr5	31190379	31191378	1000	+	promoter:13954	uc008wwg.1	231093	Agbl5	mm9_genes_promoters						9.1556
chr5	31188752	31192250	3499	*	UMR	9.1556	chr5	31190379	31191378	1000	+	promoter:13955	uc008wwh.1	231093	Agbl5	mm9_genes_promoters						9.1556
chr5	31188752	31192250	3499	*	UMR	9.1556	chr5	31190379	31191378	1000	+	promoter:13956	uc008wwi.1	231093	Agbl5	mm9_genes_promoters						9.1556
chr5	31188752	31192250	3499	*	UMR	9.1556	chr5	31190730	31191729	1000	+	promoter:13957	uc008wwj.1	231093	Agbl5	mm9_genes_promoters						9.1556
chr5	31189218	31192290	3073	*	1	6.0319	chr5	31190225	31191224	1000	+	promoter:13950	uc008wwc.1	231093	Agbl5	mm9_genes_promoters							6.0319
chr5	31189218	31192290	3073	*	1	6.0319	chr5	31190314	31191313	1000	+	promoter:13951	uc008wwd.1	231093	Agbl5	mm9_genes_promoters							6.0319
chr5	31189218	31192290	3073	*	1	6.0319	chr5	31190379	31191378	1000	+	promoter:13952	uc008wwe.1	231093	Agbl5	mm9_genes_promoters							6.0319
chr5	31189218	31192290	3073	*	1	6.0319	chr5	31190379	31191378	1000	+	promoter:13953	uc008wwf.1	231093	Agbl5	mm9_genes_promoters							6.0319
chr5	31189218	31192290	3073	*	1	6.0319	chr5	31190379	31191378	1000	+	promoter:13954	uc008wwg.1	231093	Agbl5	mm9_genes_promoters							6.0319
chr5	31189218	31192290	3073	*	1	6.0319	chr5	31190379	31191378	1000	+	promoter:13955	uc008wwh.1	231093	Agbl5	mm9_genes_promoters							6.0319
chr5	31189218	31192290	3073	*	1	6.0319	chr5	31190379	31191378	1000	+	promoter:13956	uc008wwi.1	231093	Agbl5	mm9_genes_promoters							6.0319
chr5	31189218	31192290	3073	*	1	6.0319	chr5	31190730	31191729	1000	+	promoter:13957	uc008wwj.1	231093	Agbl5	mm9_genes_promoters							6.0319
chr5	31189167	31192250	3084	*	UMR	4.63996	chr5	31190225	31191224	1000	+	promoter:13950	uc008wwc.1	231093	Agbl5	mm9_genes_promoters							4.63996
chr5	31189167	31192250	3084	*	UMR	4.63996	chr5	31190314	31191313	1000	+	promoter:13951	uc008wwd.1	231093	Agbl5	mm9_genes_promoters							4.63996
chr5	31189167	31192250	3084	*	UMR	4.63996	chr5	31190379	31191378	1000	+	promoter:13952	uc008wwe.1	231093	Agbl5	mm9_genes_promoters							4.63996
chr5	31189167	31192250	3084	*	UMR	4.63996	chr5	31190379	31191378	1000	+	promoter:13953	uc008wwf.1	231093	Agbl5	mm9_genes_promoters							4.63996
chr5	31189167	31192250	3084	*	UMR	4.63996	chr5	31190379	31191378	1000	+	promoter:13954	uc008wwg.1	231093	Agbl5	mm9_genes_promoters							4.63996
chr5	31189167	31192250	3084	*	UMR	4.63996	chr5	31190379	31191378	1000	+	promoter:13955	uc008wwh.1	231093	Agbl5	mm9_genes_promoters							4.63996
chr5	31189167	31192250	3084	*	UMR	4.63996	chr5	31190379	31191378	1000	+	promoter:13956	uc008wwi.1	231093	Agbl5	mm9_genes_promoters							4.63996
chr5	31189167	31192250	3084	*	UMR	4.63996	chr5	31190730	31191729	1000	+	promoter:13957	uc008wwj.1	231093	Agbl5	mm9_genes_promoters							4.63996
chr5	31189055	31192244	3190	*	1	11.1383	chr5	31190225	31191224	1000	+	promoter:13950	uc008wwc.1	231093	Agbl5	mm9_genes_promoters								11.1383
chr5	31189055	31192244	3190	*	1	11.1383	chr5	31190314	31191313	1000	+	promoter:13951	uc008wwd.1	231093	Agbl5	mm9_genes_promoters								11.1383
chr5	31189055	31192244	3190	*	1	11.1383	chr5	31190379	31191378	1000	+	promoter:13952	uc008wwe.1	231093	Agbl5	mm9_genes_promoters								11.1383
chr5	31189055	31192244	3190	*	1	11.1383	chr5	31190379	31191378	1000	+	promoter:13953	uc008wwf.1	231093	Agbl5	mm9_genes_promoters								11.1383
chr5	31189055	31192244	3190	*	1	11.1383	chr5	31190379	31191378	1000	+	promoter:13954	uc008wwg.1	231093	Agbl5	mm9_genes_promoters								11.1383
chr5	31189055	31192244	3190	*	1	11.1383	chr5	31190379	31191378	1000	+	promoter:13955	uc008wwh.1	231093	Agbl5	mm9_genes_promoters								11.1383
chr5	31189055	31192244	3190	*	1	11.1383	chr5	31190379	31191378	1000	+	promoter:13956	uc008wwi.1	231093	Agbl5	mm9_genes_promoters								11.1383
chr5	31189055	31192244	3190	*	1	11.1383	chr5	31190730	31191729	1000	+	promoter:13957	uc008wwj.1	231093	Agbl5	mm9_genes_promoters								11.1383
chr5	31189001	31192250	3250	*	UMR	10.3214	chr5	31190225	31191224	1000	+	promoter:13950	uc008wwc.1	231093	Agbl5	mm9_genes_promoters								10.3214
chr5	31189001	31192250	3250	*	UMR	10.3214	chr5	31190314	31191313	1000	+	promoter:13951	uc008wwd.1	231093	Agbl5	mm9_genes_promoters								10.3214
chr5	31189001	31192250	3250	*	UMR	10.3214	chr5	31190379	31191378	1000	+	promoter:13952	uc008wwe.1	231093	Agbl5	mm9_genes_promoters								10.3214
chr5	31189001	31192250	3250	*	UMR	10.3214	chr5	31190379	31191378	1000	+	promoter:13953	uc008wwf.1	231093	Agbl5	mm9_genes_promoters								10.3214
chr5	31189001	31192250	3250	*	UMR	10.3214	chr5	31190379	31191378	1000	+	promoter:13954	uc008wwg.1	231093	Agbl5	mm9_genes_promoters								10.3214
chr5	31189001	31192250	3250	*	UMR	10.3214	chr5	31190379	31191378	1000	+	promoter:13955	uc008wwh.1	231093	Agbl5	mm9_genes_promoters								10.3214
chr5	31189001	31192250	3250	*	UMR	10.3214	chr5	31190379	31191378	1000	+	promoter:13956	uc008wwi.1	231093	Agbl5	mm9_genes_promoters								10.3214
chr5	31189001	31192250	3250	*	UMR	10.3214	chr5	31190730	31191729	1000	+	promoter:13957	uc008wwj.1	231093	Agbl5	mm9_genes_promoters								10.3214
chr12	35192812	35673766	480955	*	4	87.5944	chr12	35534990	35535989	1000	-	promoter:43696	uc007nji.1	11622	Ahr	mm10_genes_promoters	87.5944
chr12	35192812	35673766	480955	*	4	87.5944	chr12	35534990	35535989	1000	-	promoter:43697	uc011yll.2	11622	Ahr	mm10_genes_promoters	87.5944
chr12	35532763	35830818	298056	*	4	86.6691	chr12	35534990	35535989	1000	-	promoter:43696	uc007nji.1	11622	Ahr	mm10_genes_promoters		86.6691
chr12	35532763	35830818	298056	*	4	86.6691	chr12	35534990	35535989	1000	-	promoter:43697	uc011yll.2	11622	Ahr	mm10_genes_promoters		86.6691
chr12	35533751	35535368	1618	*	UMR	20.2381	chr12	35534990	35535989	1000	-	promoter:43696	uc007nji.1	11622	Ahr	mm10_genes_promoters		20.2381
chr12	35533751	35535368	1618	*	UMR	20.2381	chr12	35534990	35535989	1000	-	promoter:43697	uc011yll.2	11622	Ahr	mm10_genes_promoters		20.2381
chr12	36218012	36220106	2095	*	1	6.11954	chr12	36219662	36220661	1000	-	promoter:38283	uc007nji.1	11622	Ahr	mm9_genes_promoters			6.11954
chr12	36218012	36220106	2095	*	1	6.11954	chr12	36219662	36220661	1000	-	promoter:38284	uc011yll.1	11622	Ahr	mm9_genes_promoters			6.11954
chr12	36220168	36557355	337188	*	4	85.1962	chr12	36219662	36220661	1000	-	promoter:38283	uc007nji.1	11622	Ahr	mm9_genes_promoters			85.1962
chr12	36220168	36557355	337188	*	4	85.1962	chr12	36219662	36220661	1000	-	promoter:38284	uc011yll.1	11622	Ahr	mm9_genes_promoters			85.1962
chr12	36218423	36220072	1650	*	UMR	1.5213	chr12	36219662	36220661	1000	-	promoter:38283	uc007nji.1	11622	Ahr	mm9_genes_promoters			1.5213
chr12	36218423	36220072	1650	*	UMR	1.5213	chr12	36219662	36220661	1000	-	promoter:38284	uc011yll.1	11622	Ahr	mm9_genes_promoters			1.5213
chr12	35503068	35555286	52219	*	4	81.2333	chr12	35534990	35535989	1000	-	promoter:43696	uc007nji.1	11622	Ahr	mm10_genes_promoters				81.2333
chr12	35503068	35555286	52219	*	4	81.2333	chr12	35534990	35535989	1000	-	promoter:43697	uc011yll.2	11622	Ahr	mm10_genes_promoters				81.2333
chr12	35533751	35535434	1684	*	UMR	18.5185	chr12	35534990	35535989	1000	-	promoter:43696	uc007nji.1	11622	Ahr	mm10_genes_promoters				18.5185
chr12	35533751	35535434	1684	*	UMR	18.5185	chr12	35534990	35535989	1000	-	promoter:43697	uc011yll.2	11622	Ahr	mm10_genes_promoters				18.5185
chr12	35335437	35830090	494654	*	4	82.0576	chr12	35534990	35535989	1000	-	promoter:43696	uc007nji.1	11622	Ahr	mm10_genes_promoters					82.0576
chr12	35335437	35830090	494654	*	4	82.0576	chr12	35534990	35535989	1000	-	promoter:43697	uc011yll.2	11622	Ahr	mm10_genes_promoters					82.0576
chr12	35533751	35535400	1650	*	UMR	30.7692	chr12	35534990	35535989	1000	-	promoter:43696	uc007nji.1	11622	Ahr	mm10_genes_promoters					30.7692
chr12	35533751	35535400	1650	*	UMR	30.7692	chr12	35534990	35535989	1000	-	promoter:43697	uc011yll.2	11622	Ahr	mm10_genes_promoters					30.7692
chr12	36216402	36220106	3705	*	2	40.1654	chr12	36219662	36220661	1000	-	promoter:38283	uc007nji.1	11622	Ahr	mm9_genes_promoters						40.1654
chr12	36216402	36220106	3705	*	2	40.1654	chr12	36219662	36220661	1000	-	promoter:38284	uc011yll.1	11622	Ahr	mm9_genes_promoters						40.1654
chr12	36220168	36557355	337188	*	4	88.513	chr12	36219662	36220661	1000	-	promoter:38283	uc007nji.1	11622	Ahr	mm9_genes_promoters						88.513
chr12	36220168	36557355	337188	*	4	88.513	chr12	36219662	36220661	1000	-	promoter:38284	uc011yll.1	11622	Ahr	mm9_genes_promoters						88.513
chr12	36218423	36220072	1650	*	UMR	6.41711	chr12	36219662	36220661	1000	-	promoter:38283	uc007nji.1	11622	Ahr	mm9_genes_promoters						6.41711
chr12	36218423	36220072	1650	*	UMR	6.41711	chr12	36219662	36220661	1000	-	promoter:38284	uc011yll.1	11622	Ahr	mm9_genes_promoters						6.41711
chr12	36217011	36219866	2856	*	2	15.7407	chr12	36219662	36220661	1000	-	promoter:38283	uc007nji.1	11622	Ahr	mm9_genes_promoters							15.7407
chr12	36217011	36219866	2856	*	2	15.7407	chr12	36219662	36220661	1000	-	promoter:38284	uc011yll.1	11622	Ahr	mm9_genes_promoters							15.7407
chr12	36220039	36622655	402617	*	4	85.8995	chr12	36219662	36220661	1000	-	promoter:38283	uc007nji.1	11622	Ahr	mm9_genes_promoters							85.8995
chr12	36220039	36622655	402617	*	4	85.8995	chr12	36219662	36220661	1000	-	promoter:38284	uc011yll.1	11622	Ahr	mm9_genes_promoters							85.8995
chr12	36218041	36220072	2032	*	UMR	4.72136	chr12	36219662	36220661	1000	-	promoter:38283	uc007nji.1	11622	Ahr	mm9_genes_promoters							4.72136
chr12	36218041	36220072	2032	*	UMR	4.72136	chr12	36219662	36220661	1000	-	promoter:38284	uc011yll.1	11622	Ahr	mm9_genes_promoters							4.72136
chr12	36216511	36219866	3356	*	1	23.0492	chr12	36219662	36220661	1000	-	promoter:38283	uc007nji.1	11622	Ahr	mm9_genes_promoters								23.0492
chr12	36216511	36219866	3356	*	1	23.0492	chr12	36219662	36220661	1000	-	promoter:38284	uc011yll.1	11622	Ahr	mm9_genes_promoters								23.0492
chr12	36220039	36557404	337366	*	4	83.9378	chr12	36219662	36220661	1000	-	promoter:38283	uc007nji.1	11622	Ahr	mm9_genes_promoters								83.9378
chr12	36220039	36557404	337366	*	4	83.9378	chr12	36219662	36220661	1000	-	promoter:38284	uc011yll.1	11622	Ahr	mm9_genes_promoters								83.9378
chr12	36218025	36220072	2048	*	UMR	10.6061	chr12	36219662	36220661	1000	-	promoter:38283	uc007nji.1	11622	Ahr	mm9_genes_promoters								10.6061
chr12	36218025	36220072	2048	*	UMR	10.6061	chr12	36219662	36220661	1000	-	promoter:38284	uc011yll.1	11622	Ahr	mm9_genes_promoters								10.6061
chr11	71992105	72361047	368943	*	4	86.0792	chr11	72037510	72038509	1000	-	promoter:41040	uc007jxy.3	114230	Aipl1	mm10_genes_promoters	86.0792
chr11	72015052	72039470	24419	*	4	84.3026	chr11	72037510	72038509	1000	-	promoter:41040	uc007jxy.3	114230	Aipl1	mm10_genes_promoters		84.3026
chr11	71843007	71852840	9834	*	3	77.2198	chr11	71851012	71852011	1000	-	promoter:35978	uc007jxy.2	114230	Aipl1	mm9_genes_promoters			77.2198
chr11	71851275	71851984	710	*	LMR	20.5882	chr11	71851012	71852011	1000	-	promoter:35978	uc007jxy.2	114230	Aipl1	mm9_genes_promoters			20.5882
chr11	72024993	72039236	14244	*	4	86.9611	chr11	72037510	72038509	1000	-	promoter:41040	uc007jxy.3	114230	Aipl1	mm10_genes_promoters				86.9611
chr11	72013592	72039236	25645	*	4	78.9204	chr11	72037510	72038509	1000	-	promoter:41040	uc007jxy.3	114230	Aipl1	mm10_genes_promoters					78.9204
chr11	71846960	71851700	4741	*	2	25.5319	chr11	71851012	71852011	1000	-	promoter:35978	uc007jxy.2	114230	Aipl1	mm9_genes_promoters						25.5319
chr11	71851898	71853354	1457	*	2	57.451	chr11	71851012	71852011	1000	-	promoter:35978	uc007jxy.2	114230	Aipl1	mm9_genes_promoters						57.451
chr11	71845436	71851984	6549	*	UMR	28.0749	chr11	71851012	71852011	1000	-	promoter:35978	uc007jxy.2	114230	Aipl1	mm9_genes_promoters						28.0749
chr11	71845430	71851700	6271	*	2	16.7388	chr11	71851012	71852011	1000	-	promoter:35978	uc007jxy.2	114230	Aipl1	mm9_genes_promoters							16.7388
chr11	71851898	71855134	3237	*	2	50.5882	chr11	71851012	71852011	1000	-	promoter:35978	uc007jxy.2	114230	Aipl1	mm9_genes_promoters							50.5882
chr11	71845280	71851984	6705	*	UMR	16.5546	chr11	71851012	71852011	1000	-	promoter:35978	uc007jxy.2	114230	Aipl1	mm9_genes_promoters							16.5546
chr11	71849556	71852971	3416	*	2	48.8372	chr11	71851012	71852011	1000	-	promoter:35978	uc007jxy.2	114230	Aipl1	mm9_genes_promoters								48.8372
chr11	71850433	71851984	1552	*	LMR	28.8235	chr11	71851012	71852011	1000	-	promoter:35978	uc007jxy.2	114230	Aipl1	mm9_genes_promoters								28.8235
chr8	3391835	3396471	4637	*	2	43.6304	chr8	3392008	3393007	1000	+	promoter:28133	uc009kri.1	102098	Arhgef18	mm10_genes_promoters	43.6304
chr8	3391835	3396471	4637	*	2	43.6304	chr8	3392008	3393007	1000	+	promoter:28134	uc009krj.1	102098	Arhgef18	mm10_genes_promoters	43.6304
chr8	3400101	3485136	85036	*	4	87.9583	chr8	3435982	3436981	1000	+	promoter:28135	uc009krk.1	102098	Arhgef18	mm10_genes_promoters	87.9583
chr8	3392333	3396007	3675	*	UMR	20.4	chr8	3392008	3393007	1000	+	promoter:28133	uc009kri.1	102098	Arhgef18	mm10_genes_promoters	20.4
chr8	3392333	3396007	3675	*	UMR	20.4	chr8	3392008	3393007	1000	+	promoter:28134	uc009krj.1	102098	Arhgef18	mm10_genes_promoters	20.4
chr8	3281293	3392538	111246	*	4	83.5367	chr8	3392008	3393007	1000	+	promoter:28133	uc009kri.1	102098	Arhgef18	mm10_genes_promoters		83.5367
chr8	3281293	3392538	111246	*	4	83.5367	chr8	3392008	3393007	1000	+	promoter:28134	uc009krj.1	102098	Arhgef18	mm10_genes_promoters		83.5367
chr8	3395629	3485156	89528	*	4	87.2113	chr8	3435982	3436981	1000	+	promoter:28135	uc009krk.1	102098	Arhgef18	mm10_genes_promoters		87.2113
chr8	3392625	3395610	2986	*	UMR	15.4908	chr8	3392008	3393007	1000	+	promoter:28133	uc009kri.1	102098	Arhgef18	mm10_genes_promoters		15.4908
chr8	3392625	3395610	2986	*	UMR	15.4908	chr8	3392008	3393007	1000	+	promoter:28134	uc009krj.1	102098	Arhgef18	mm10_genes_promoters		15.4908
chr8	3359868	3392570	32703	*	3	80.005	chr8	3392008	3393007	1000	+	promoter:24679	uc009kri.1	102098	Arhgef18	mm9_genes_promoters			80.005
chr8	3359868	3392570	32703	*	3	80.005	chr8	3392008	3393007	1000	+	promoter:24680	uc009krj.1	102098	Arhgef18	mm9_genes_promoters			80.005
chr8	3392677	3395591	2915	*	2	11.7233	chr8	3392008	3393007	1000	+	promoter:24679	uc009kri.1	102098	Arhgef18	mm9_genes_promoters			11.7233
chr8	3392677	3395591	2915	*	2	11.7233	chr8	3392008	3393007	1000	+	promoter:24680	uc009krj.1	102098	Arhgef18	mm9_genes_promoters			11.7233
chr8	3418484	3467001	48518	*	4	88.2993	chr8	3435982	3436981	1000	+	promoter:24681	uc009krk.1	102098	Arhgef18	mm9_genes_promoters			88.2993
chr8	3392555	3394062	1508	*	UMR	4.0107	chr8	3392008	3393007	1000	+	promoter:24679	uc009kri.1	102098	Arhgef18	mm9_genes_promoters			4.0107
chr8	3392555	3394062	1508	*	UMR	4.0107	chr8	3392008	3393007	1000	+	promoter:24680	uc009krj.1	102098	Arhgef18	mm9_genes_promoters			4.0107
chr8	3391913	3395117	3205	*	2	27.4557	chr8	3392008	3393007	1000	+	promoter:28133	uc009kri.1	102098	Arhgef18	mm10_genes_promoters				27.4557
chr8	3391913	3395117	3205	*	2	27.4557	chr8	3392008	3393007	1000	+	promoter:28134	uc009krj.1	102098	Arhgef18	mm10_genes_promoters				27.4557
chr8	3396385	3484951	88567	*	4	87.2077	chr8	3435982	3436981	1000	+	promoter:28135	uc009krk.1	102098	Arhgef18	mm10_genes_promoters				87.2077
chr8	3392227	3394062	1836	*	UMR	12.5749	chr8	3392008	3393007	1000	+	promoter:28133	uc009kri.1	102098	Arhgef18	mm10_genes_promoters				12.5749
chr8	3392227	3394062	1836	*	UMR	12.5749	chr8	3392008	3393007	1000	+	promoter:28134	uc009krj.1	102098	Arhgef18	mm10_genes_promoters				12.5749
chr8	3392677	3395117	2441	*	1	22.7308	chr8	3392008	3393007	1000	+	promoter:28133	uc009kri.1	102098	Arhgef18	mm10_genes_promoters					22.7308
chr8	3392677	3395117	2441	*	1	22.7308	chr8	3392008	3393007	1000	+	promoter:28134	uc009krj.1	102098	Arhgef18	mm10_genes_promoters					22.7308
chr8	3396385	3485136	88752	*	4	83.9536	chr8	3435982	3436981	1000	+	promoter:28135	uc009krk.1	102098	Arhgef18	mm10_genes_promoters					83.9536
chr8	3392120	3394062	1943	*	UMR	11.8421	chr8	3392008	3393007	1000	+	promoter:28133	uc009kri.1	102098	Arhgef18	mm10_genes_promoters					11.8421
chr8	3392120	3394062	1943	*	UMR	11.8421	chr8	3392008	3393007	1000	+	promoter:28134	uc009krj.1	102098	Arhgef18	mm10_genes_promoters					11.8421
chr8	3360938	3392324	31387	*	4	85.0588	chr8	3392008	3393007	1000	+	promoter:24679	uc009kri.1	102098	Arhgef18	mm9_genes_promoters						85.0588
chr8	3360938	3392324	31387	*	4	85.0588	chr8	3392008	3393007	1000	+	promoter:24680	uc009krj.1	102098	Arhgef18	mm9_genes_promoters						85.0588
chr8	3392538	3394044	1507	*	1	13.3333	chr8	3392008	3393007	1000	+	promoter:24679	uc009kri.1	102098	Arhgef18	mm9_genes_promoters						13.3333
chr8	3392538	3394044	1507	*	1	13.3333	chr8	3392008	3393007	1000	+	promoter:24680	uc009krj.1	102098	Arhgef18	mm9_genes_promoters						13.3333
chr8	3418484	3467107	48624	*	4	90.5554	chr8	3435982	3436981	1000	+	promoter:24681	uc009krk.1	102098	Arhgef18	mm9_genes_promoters						90.5554
chr8	3392555	3394062	1508	*	UMR	12.069	chr8	3392008	3393007	1000	+	promoter:24679	uc009kri.1	102098	Arhgef18	mm9_genes_promoters						12.069
chr8	3392555	3394062	1508	*	UMR	12.069	chr8	3392008	3393007	1000	+	promoter:24680	uc009krj.1	102098	Arhgef18	mm9_genes_promoters						12.069
chr8	3360938	3392324	31387	*	3	80.7682	chr8	3392008	3393007	1000	+	promoter:24679	uc009kri.1	102098	Arhgef18	mm9_genes_promoters							80.7682
chr8	3360938	3392324	31387	*	3	80.7682	chr8	3392008	3393007	1000	+	promoter:24680	uc009krj.1	102098	Arhgef18	mm9_genes_promoters							80.7682
chr8	3392538	3395336	2799	*	2	16.7134	chr8	3392008	3393007	1000	+	promoter:24679	uc009kri.1	102098	Arhgef18	mm9_genes_promoters							16.7134
chr8	3392538	3395336	2799	*	2	16.7134	chr8	3392008	3393007	1000	+	promoter:24680	uc009krj.1	102098	Arhgef18	mm9_genes_promoters							16.7134
chr8	3395591	3467001	71411	*	4	88.668	chr8	3435982	3436981	1000	+	promoter:24681	uc009krk.1	102098	Arhgef18	mm9_genes_promoters							88.668
chr8	3392555	3394062	1508	*	UMR	8.08824	chr8	3392008	3393007	1000	+	promoter:24679	uc009kri.1	102098	Arhgef18	mm9_genes_promoters							8.08824
chr8	3392555	3394062	1508	*	UMR	8.08824	chr8	3392008	3393007	1000	+	promoter:24680	uc009krj.1	102098	Arhgef18	mm9_genes_promoters							8.08824
chr8	3348680	3392570	43891	*	4	79.9659	chr8	3392008	3393007	1000	+	promoter:24679	uc009kri.1	102098	Arhgef18	mm9_genes_promoters								79.9659
chr8	3348680	3392570	43891	*	4	79.9659	chr8	3392008	3393007	1000	+	promoter:24680	uc009krj.1	102098	Arhgef18	mm9_genes_promoters								79.9659
chr8	3392677	3395629	2953	*	1	19.0126	chr8	3392008	3393007	1000	+	promoter:24679	uc009kri.1	102098	Arhgef18	mm9_genes_promoters								19.0126
chr8	3392677	3395629	2953	*	1	19.0126	chr8	3392008	3393007	1000	+	promoter:24680	uc009krj.1	102098	Arhgef18	mm9_genes_promoters								19.0126
chr8	3418484	3467107	48624	*	4	88.2517	chr8	3435982	3436981	1000	+	promoter:24681	uc009krk.1	102098	Arhgef18	mm9_genes_promoters								88.2517
chr8	3392555	3395610	3056	*	UMR	18.645	chr8	3392008	3393007	1000	+	promoter:24679	uc009kri.1	102098	Arhgef18	mm9_genes_promoters								18.645
chr8	3392555	3395610	3056	*	UMR	18.645	chr8	3392008	3393007	1000	+	promoter:24680	uc009krj.1	102098	Arhgef18	mm9_genes_promoters								18.645
chr8	94494012	94702365	208354	*	4	86.2694	chr8	94665600	94666599	1000	+	promoter:29209	uc009mwt.3	107566	Arl2bp	mm10_genes_promoters	86.2694
chr8	94494012	94702365	208354	*	4	86.2694	chr8	94666091	94667090	1000	+	promoter:29210	uc009mwu.3	107566	Arl2bp	mm10_genes_promoters	86.2694
chr8	94604129	94693606	89478	*	4	89.4076	chr8	94665600	94666599	1000	+	promoter:29209	uc009mwt.3	107566	Arl2bp	mm10_genes_promoters		89.4076
chr8	94604129	94693606	89478	*	4	89.4076	chr8	94666091	94667090	1000	+	promoter:29210	uc009mwu.3	107566	Arl2bp	mm10_genes_promoters		89.4076
chr8	94666192	94667568	1377	*	UMR	9.30233	chr8	94665600	94666599	1000	+	promoter:29209	uc009mwt.3	107566	Arl2bp	mm10_genes_promoters		9.30233
chr8	94666192	94667568	1377	*	UMR	9.30233	chr8	94666091	94667090	1000	+	promoter:29210	uc009mwu.3	107566	Arl2bp	mm10_genes_promoters		9.30233
chr8	97127636	97190047	62412	*	4	90.9128	chr8	97189655	97190654	1000	+	promoter:25631	uc009mwt.1	107566	Arl2bp	mm9_genes_promoters			90.9128
chr8	97127636	97190047	62412	*	4	90.9128	chr8	97190006	97191005	1000	+	promoter:25632	uc009mwu.1	107566	Arl2bp	mm9_genes_promoters			90.9128
chr8	97190133	97191468	1336	*	1	1.63399	chr8	97189655	97190654	1000	+	promoter:25631	uc009mwt.1	107566	Arl2bp	mm9_genes_promoters			1.63399
chr8	97190133	97191468	1336	*	1	1.63399	chr8	97190006	97191005	1000	+	promoter:25632	uc009mwu.1	107566	Arl2bp	mm9_genes_promoters			1.63399
chr8	97190043	97191486	1444	*	UMR	2.25624	chr8	97189655	97190654	1000	+	promoter:25631	uc009mwt.1	107566	Arl2bp	mm9_genes_promoters			2.25624
chr8	97190043	97191486	1444	*	UMR	2.25624	chr8	97190006	97191005	1000	+	promoter:25632	uc009mwu.1	107566	Arl2bp	mm9_genes_promoters			2.25624
chr8	94550681	94702307	151627	*	4	85.3702	chr8	94665600	94666599	1000	+	promoter:29209	uc009mwt.3	107566	Arl2bp	mm10_genes_promoters				85.3702
chr8	94550681	94702307	151627	*	4	85.3702	chr8	94666091	94667090	1000	+	promoter:29210	uc009mwu.3	107566	Arl2bp	mm10_genes_promoters				85.3702
chr8	94666143	94667568	1426	*	UMR	10.4839	chr8	94665600	94666599	1000	+	promoter:29209	uc009mwt.3	107566	Arl2bp	mm10_genes_promoters				10.4839
chr8	94666143	94667568	1426	*	UMR	10.4839	chr8	94666091	94667090	1000	+	promoter:29210	uc009mwu.3	107566	Arl2bp	mm10_genes_promoters				10.4839
chr8	94268870	94702365	433496	*	4	83.2523	chr8	94665600	94666599	1000	+	promoter:29209	uc009mwt.3	107566	Arl2bp	mm10_genes_promoters					83.2523
chr8	94268870	94702365	433496	*	4	83.2523	chr8	94666091	94667090	1000	+	promoter:29210	uc009mwu.3	107566	Arl2bp	mm10_genes_promoters					83.2523
chr8	94666143	94667559	1417	*	UMR	8.60215	chr8	94665600	94666599	1000	+	promoter:29209	uc009mwt.3	107566	Arl2bp	mm10_genes_promoters					8.60215
chr8	94666143	94667559	1417	*	UMR	8.60215	chr8	94666091	94667090	1000	+	promoter:29210	uc009mwu.3	107566	Arl2bp	mm10_genes_promoters					8.60215
chr8	97127636	97189880	62245	*	4	92.8016	chr8	97189655	97190654	1000	+	promoter:25631	uc009mwt.1	107566	Arl2bp	mm9_genes_promoters						92.8016
chr8	97190036	97191468	1433	*	1	3.5868	chr8	97189655	97190654	1000	+	promoter:25631	uc009mwt.1	107566	Arl2bp	mm9_genes_promoters						3.5868
chr8	97190036	97191468	1433	*	1	3.5868	chr8	97190006	97191005	1000	+	promoter:25632	uc009mwu.1	107566	Arl2bp	mm9_genes_promoters						3.5868
chr8	97189959	97191486	1528	*	UMR	3.29986	chr8	97189655	97190654	1000	+	promoter:25631	uc009mwt.1	107566	Arl2bp	mm9_genes_promoters						3.29986
chr8	97189959	97191486	1528	*	UMR	3.29986	chr8	97190006	97191005	1000	+	promoter:25632	uc009mwu.1	107566	Arl2bp	mm9_genes_promoters						3.29986
chr8	97128029	97189880	61852	*	4	91.7486	chr8	97189655	97190654	1000	+	promoter:25631	uc009mwt.1	107566	Arl2bp	mm9_genes_promoters							91.7486
chr8	97190036	97191468	1433	*	1	3.30379	chr8	97189655	97190654	1000	+	promoter:25631	uc009mwt.1	107566	Arl2bp	mm9_genes_promoters							3.30379
chr8	97190036	97191468	1433	*	1	3.30379	chr8	97190006	97191005	1000	+	promoter:25632	uc009mwu.1	107566	Arl2bp	mm9_genes_promoters							3.30379
chr8	97189959	97191458	1500	*	UMR	2.36928	chr8	97189655	97190654	1000	+	promoter:25631	uc009mwt.1	107566	Arl2bp	mm9_genes_promoters							2.36928
chr8	97189959	97191458	1500	*	UMR	2.36928	chr8	97190006	97191005	1000	+	promoter:25632	uc009mwu.1	107566	Arl2bp	mm9_genes_promoters							2.36928
chr8	97127636	97189867	62232	*	4	90.8581	chr8	97189655	97190654	1000	+	promoter:25631	uc009mwt.1	107566	Arl2bp	mm9_genes_promoters								90.8581
chr8	97190036	97191503	1468	*	1	7.02087	chr8	97189655	97190654	1000	+	promoter:25631	uc009mwt.1	107566	Arl2bp	mm9_genes_promoters								7.02087
chr8	97190036	97191503	1468	*	1	7.02087	chr8	97190006	97191005	1000	+	promoter:25632	uc009mwu.1	107566	Arl2bp	mm9_genes_promoters								7.02087
chr8	97190043	97191486	1444	*	UMR	4.65686	chr8	97189655	97190654	1000	+	promoter:25631	uc009mwt.1	107566	Arl2bp	mm9_genes_promoters								4.65686
chr8	97190043	97191486	1444	*	UMR	4.65686	chr8	97190006	97191005	1000	+	promoter:25632	uc009mwu.1	107566	Arl2bp	mm9_genes_promoters								4.65686
chr19	46534467	46598434	63968	*	4	88.9194	chr19	46573086	46574085	1000	-	promoter:60468	uc008htt.1	56350	Arl3	mm10_genes_promoters	88.9194
chr19	46571885	46574284	2400	*	UMR	18.75	chr19	46573086	46574085	1000	-	promoter:60468	uc008htt.1	56350	Arl3	mm10_genes_promoters	18.75
chr19	46571940	46574205	2266	*	1	12.537	chr19	46573086	46574085	1000	-	promoter:60468	uc008htt.1	56350	Arl3	mm10_genes_promoters		12.537
chr19	46571942	46574284	2343	*	UMR	7.48663	chr19	46573086	46574085	1000	-	promoter:60468	uc008htt.1	56350	Arl3	mm10_genes_promoters		7.48663
chr19	46646189	46648694	2506	*	1	3.15379	chr19	46647576	46648575	1000	-	promoter:52922	uc008htt.1	56350	Arl3	mm9_genes_promoters			3.15379
chr19	46646253	46648773	2521	*	UMR	2.36729	chr19	46647576	46648575	1000	-	promoter:52922	uc008htt.1	56350	Arl3	mm9_genes_promoters			2.36729
chr19	46571940	46574205	2266	*	1	9.05206	chr19	46573086	46574085	1000	-	promoter:60468	uc008htt.1	56350	Arl3	mm10_genes_promoters				9.05206
chr19	46571765	46574284	2520	*	UMR	6.56566	chr19	46573086	46574085	1000	-	promoter:60468	uc008htt.1	56350	Arl3	mm10_genes_promoters				6.56566
chr19	46571940	46574205	2266	*	1	5.73504	chr19	46573086	46574085	1000	-	promoter:60468	uc008htt.1	56350	Arl3	mm10_genes_promoters					5.73504
chr19	46571271	46574284	3014	*	UMR	9.31034	chr19	46573086	46574085	1000	-	promoter:60468	uc008htt.1	56350	Arl3	mm10_genes_promoters					9.31034
chr19	46645307	46648511	3205	*	1	7.74749	chr19	46647576	46648575	1000	-	promoter:52922	uc008htt.1	56350	Arl3	mm9_genes_promoters						7.74749
chr19	46648535	46673070	24536	*	4	91.1091	chr19	46647576	46648575	1000	-	promoter:52922	uc008htt.1	56350	Arl3	mm9_genes_promoters						91.1091
chr19	46644336	46648523	4188	*	UMR	9.2437	chr19	46647576	46648575	1000	-	promoter:52922	uc008htt.1	56350	Arl3	mm9_genes_promoters						9.2437
chr19	46645307	46648932	3626	*	1	5.47988	chr19	46647576	46648575	1000	-	promoter:52922	uc008htt.1	56350	Arl3	mm9_genes_promoters							5.47988
chr19	46645131	46648773	3643	*	UMR	2.8133	chr19	46647576	46648575	1000	-	promoter:52922	uc008htt.1	56350	Arl3	mm9_genes_promoters							2.8133
chr19	46645307	46648694	3388	*	1	10.6618	chr19	46647576	46648575	1000	-	promoter:52922	uc008htt.1	56350	Arl3	mm9_genes_promoters								10.6618
chr19	46645131	46648773	3643	*	UMR	9.32487	chr19	46647576	46648575	1000	-	promoter:52922	uc008htt.1	56350	Arl3	mm9_genes_promoters								9.32487
chr16	59601719	59682871	81153	*	4	88.8512	chr16	59632461	59633460	1000	-	promoter:53573	uc057kvr.1	56297	Arl6	mm10_genes_promoters	88.8512
chr16	59601719	59682871	81153	*	4	88.8512	chr16	59639340	59640339	1000	-	promoter:53574	uc007zpl.2	56297	Arl6	mm10_genes_promoters	88.8512
chr16	59601719	59682871	81153	*	4	88.8512	chr16	59639340	59640339	1000	-	promoter:53575	uc007zpm.2	56297	Arl6	mm10_genes_promoters	88.8512
chr16	59638235	59639832	1598	*	UMR	25.5639	chr16	59639340	59640339	1000	-	promoter:53574	uc007zpl.2	56297	Arl6	mm10_genes_promoters	25.5639
chr16	59638235	59639832	1598	*	UMR	25.5639	chr16	59639340	59640339	1000	-	promoter:53575	uc007zpm.2	56297	Arl6	mm10_genes_promoters	25.5639
chr16	59604963	59638145	33183	*	4	89.7455	chr16	59632461	59633460	1000	-	promoter:53573	uc057kvr.1	56297	Arl6	mm10_genes_promoters		89.7455
chr16	59638323	59639833	1511	*	2	29.2731	chr16	59639340	59640339	1000	-	promoter:53574	uc007zpl.2	56297	Arl6	mm10_genes_promoters		29.2731
chr16	59638323	59639833	1511	*	2	29.2731	chr16	59639340	59640339	1000	-	promoter:53575	uc007zpm.2	56297	Arl6	mm10_genes_promoters		29.2731
chr16	59639911	59683332	43422	*	4	87.0865	chr16	59639340	59640339	1000	-	promoter:53574	uc007zpl.2	56297	Arl6	mm10_genes_promoters		87.0865
chr16	59639911	59683332	43422	*	4	87.0865	chr16	59639340	59640339	1000	-	promoter:53575	uc007zpm.2	56297	Arl6	mm10_genes_promoters		87.0865
chr16	59638325	59639832	1508	*	UMR	13.3574	chr16	59639340	59640339	1000	-	promoter:53574	uc007zpl.2	56297	Arl6	mm10_genes_promoters		13.3574
chr16	59638325	59639832	1508	*	UMR	13.3574	chr16	59639340	59640339	1000	-	promoter:53575	uc007zpm.2	56297	Arl6	mm10_genes_promoters		13.3574
chr16	59638149	59639603	1455	*	1	3.12217	chr16	59639166	59640165	1000	-	promoter:46817	uc007zpl.2	56297	Arl6	mm9_genes_promoters			3.12217
chr16	59638149	59639603	1455	*	1	3.12217	chr16	59639166	59640165	1000	-	promoter:46818	uc007zpm.2	56297	Arl6	mm9_genes_promoters			3.12217
chr16	59639658	59682697	43040	*	4	86.4446	chr16	59639166	59640165	1000	-	promoter:46817	uc007zpl.2	56297	Arl6	mm9_genes_promoters			86.4446
chr16	59639658	59682697	43040	*	4	86.4446	chr16	59639166	59640165	1000	-	promoter:46818	uc007zpm.2	56297	Arl6	mm9_genes_promoters			86.4446
chr16	59638061	59639697	1637	*	UMR	3.83244	chr16	59639166	59640165	1000	-	promoter:46817	uc007zpl.2	56297	Arl6	mm9_genes_promoters			3.83244
chr16	59638061	59639697	1637	*	UMR	3.83244	chr16	59639166	59640165	1000	-	promoter:46818	uc007zpm.2	56297	Arl6	mm9_genes_promoters			3.83244
chr16	59605323	59638025	32703	*	4	86.0676	chr16	59632461	59633460	1000	-	promoter:53573	uc057kvr.1	56297	Arl6	mm10_genes_promoters				86.0676
chr16	59638084	59639911	1828	*	2	32.5736	chr16	59639340	59640339	1000	-	promoter:53574	uc007zpl.2	56297	Arl6	mm10_genes_promoters				32.5736
chr16	59638084	59639911	1828	*	2	32.5736	chr16	59639340	59640339	1000	-	promoter:53575	uc007zpm.2	56297	Arl6	mm10_genes_promoters				32.5736
chr16	59640175	59655021	14847	*	4	80.9245	chr16	59639340	59640339	1000	-	promoter:53574	uc007zpl.2	56297	Arl6	mm10_genes_promoters				80.9245
chr16	59640175	59655021	14847	*	4	80.9245	chr16	59639340	59640339	1000	-	promoter:53575	uc007zpm.2	56297	Arl6	mm10_genes_promoters				80.9245
chr16	59638344	59639832	1489	*	UMR	7.31707	chr16	59639340	59640339	1000	-	promoter:53574	uc007zpl.2	56297	Arl6	mm10_genes_promoters				7.31707
chr16	59638344	59639832	1489	*	UMR	7.31707	chr16	59639340	59640339	1000	-	promoter:53575	uc007zpm.2	56297	Arl6	mm10_genes_promoters				7.31707
chr16	59604964	59638145	33182	*	4	85.9915	chr16	59632461	59633460	1000	-	promoter:53573	uc057kvr.1	56297	Arl6	mm10_genes_promoters					85.9915
chr16	59638323	59639833	1511	*	1	7.46515	chr16	59639340	59640339	1000	-	promoter:53574	uc007zpl.2	56297	Arl6	mm10_genes_promoters					7.46515
chr16	59638323	59639833	1511	*	1	7.46515	chr16	59639340	59640339	1000	-	promoter:53575	uc007zpm.2	56297	Arl6	mm10_genes_promoters					7.46515
chr16	59639911	59682872	42962	*	4	82.504	chr16	59639340	59640339	1000	-	promoter:53574	uc007zpl.2	56297	Arl6	mm10_genes_promoters					82.504
chr16	59639911	59682872	42962	*	4	82.504	chr16	59639340	59640339	1000	-	promoter:53575	uc007zpm.2	56297	Arl6	mm10_genes_promoters					82.504
chr16	59638235	59639872	1638	*	UMR	8.27586	chr16	59639340	59640339	1000	-	promoter:53574	uc007zpl.2	56297	Arl6	mm10_genes_promoters					8.27586
chr16	59638235	59639872	1638	*	UMR	8.27586	chr16	59639340	59640339	1000	-	promoter:53575	uc007zpm.2	56297	Arl6	mm10_genes_promoters					8.27586
chr16	59631104	59639658	8555	*	2	30.1574	chr16	59639166	59640165	1000	-	promoter:46817	uc007zpl.2	56297	Arl6	mm9_genes_promoters						30.1574
chr16	59631104	59639658	8555	*	2	30.1574	chr16	59639166	59640165	1000	-	promoter:46818	uc007zpm.2	56297	Arl6	mm9_genes_promoters						30.1574
chr16	59639736	59682697	42962	*	4	89.0983	chr16	59639166	59640165	1000	-	promoter:46817	uc007zpl.2	56297	Arl6	mm9_genes_promoters						89.0983
chr16	59639736	59682697	42962	*	4	89.0983	chr16	59639166	59640165	1000	-	promoter:46818	uc007zpm.2	56297	Arl6	mm9_genes_promoters						89.0983
chr16	59636859	59639630	2772	*	UMR	11.8538	chr16	59639166	59640165	1000	-	promoter:46817	uc007zpl.2	56297	Arl6	mm9_genes_promoters						11.8538
chr16	59636859	59639630	2772	*	UMR	11.8538	chr16	59639166	59640165	1000	-	promoter:46818	uc007zpm.2	56297	Arl6	mm9_genes_promoters						11.8538
chr16	59637026	59639658	2633	*	1	5.23356	chr16	59639166	59640165	1000	-	promoter:46817	uc007zpl.2	56297	Arl6	mm9_genes_promoters							5.23356
chr16	59637026	59639658	2633	*	1	5.23356	chr16	59639166	59640165	1000	-	promoter:46818	uc007zpm.2	56297	Arl6	mm9_genes_promoters							5.23356
chr16	59639736	59682697	42962	*	4	88.0882	chr16	59639166	59640165	1000	-	promoter:46817	uc007zpl.2	56297	Arl6	mm9_genes_promoters							88.0882
chr16	59639736	59682697	42962	*	4	88.0882	chr16	59639166	59640165	1000	-	promoter:46818	uc007zpm.2	56297	Arl6	mm9_genes_promoters							88.0882
chr16	59636859	59639697	2839	*	UMR	5.83973	chr16	59639166	59640165	1000	-	promoter:46817	uc007zpl.2	56297	Arl6	mm9_genes_promoters							5.83973
chr16	59636859	59639697	2839	*	UMR	5.83973	chr16	59639166	59640165	1000	-	promoter:46818	uc007zpm.2	56297	Arl6	mm9_genes_promoters							5.83973
chr16	59635550	59639658	4109	*	1	20.2568	chr16	59639166	59640165	1000	-	promoter:46817	uc007zpl.2	56297	Arl6	mm9_genes_promoters								20.2568
chr16	59635550	59639658	4109	*	1	20.2568	chr16	59639166	59640165	1000	-	promoter:46818	uc007zpm.2	56297	Arl6	mm9_genes_promoters								20.2568
chr16	59639736	59682697	42962	*	4	85.483	chr16	59639166	59640165	1000	-	promoter:46817	uc007zpl.2	56297	Arl6	mm9_genes_promoters								85.483
chr16	59639736	59682697	42962	*	4	85.483	chr16	59639166	59640165	1000	-	promoter:46818	uc007zpm.2	56297	Arl6	mm9_genes_promoters								85.483
chr16	59637039	59639697	2659	*	UMR	14.3791	chr16	59639166	59640165	1000	-	promoter:46817	uc007zpl.2	56297	Arl6	mm9_genes_promoters								14.3791
chr16	59637039	59639697	2659	*	UMR	14.3791	chr16	59639166	59640165	1000	-	promoter:46818	uc007zpm.2	56297	Arl6	mm9_genes_promoters								14.3791
chr1	170867886	170869130	1245	*	1	8.09695	chr1	170867772	170868771	1000	-	promoter:3164	uc007dmj.1	226641	Atf6	mm10_genes_promoters	8.09695
chr1	170866887	170869064	2178	*	UMR	1.82186	chr1	170867772	170868771	1000	-	promoter:3164	uc007dmj.1	226641	Atf6	mm10_genes_promoters	1.82186
chr1	170866926	170869130	2205	*	1	5.12219	chr1	170867772	170868771	1000	-	promoter:3164	uc007dmj.1	226641	Atf6	mm10_genes_promoters		5.12219
chr1	170866800	170869142	2343	*	UMR	5.25114	chr1	170867772	170868771	1000	-	promoter:3164	uc007dmj.1	226641	Atf6	mm10_genes_promoters		5.25114
chr1	172797056	172799273	2218	*	1	2.39398	chr1	172797903	172798902	1000	-	promoter:2771	uc007dmj.1	226641	Atf6	mm9_genes_promoters			2.39398
chr1	172796931	172799266	2336	*	UMR	1.6609	chr1	172797903	172798902	1000	-	promoter:2771	uc007dmj.1	226641	Atf6	mm9_genes_promoters			1.6609
chr1	170867935	170869143	1209	*	1	4.15307	chr1	170867772	170868771	1000	-	promoter:3164	uc007dmj.1	226641	Atf6	mm10_genes_promoters				4.15307
chr1	170866801	170869200	2400	*	UMR	4.15973	chr1	170867772	170868771	1000	-	promoter:3164	uc007dmj.1	226641	Atf6	mm10_genes_promoters				4.15973
chr1	170867935	170869143	1209	*	1	1.22449	chr1	170867772	170868771	1000	-	promoter:3164	uc007dmj.1	226641	Atf6	mm10_genes_promoters					1.22449
chr1	170866800	170869200	2401	*	UMR	2.98273	chr1	170867772	170868771	1000	-	promoter:3164	uc007dmj.1	226641	Atf6	mm10_genes_promoters					2.98273
chr1	172796574	172799224	2651	*	1	6.68449	chr1	172797903	172798902	1000	-	promoter:2771	uc007dmj.1	226641	Atf6	mm9_genes_promoters						6.68449
chr1	172796718	172799306	2589	*	UMR	4.66149	chr1	172797903	172798902	1000	-	promoter:2771	uc007dmj.1	226641	Atf6	mm9_genes_promoters						4.66149
chr1	172796574	172799273	2700	*	1	4.27807	chr1	172797903	172798902	1000	-	promoter:2771	uc007dmj.1	226641	Atf6	mm9_genes_promoters							4.27807
chr1	172796931	172799330	2400	*	UMR	2.45098	chr1	172797903	172798902	1000	-	promoter:2771	uc007dmj.1	226641	Atf6	mm9_genes_promoters							2.45098
chr1	172796574	172799260	2687	*	1	14.7059	chr1	172797903	172798902	1000	-	promoter:2771	uc007dmj.1	226641	Atf6	mm9_genes_promoters								14.7059
chr1	172796931	172799330	2400	*	UMR	12.8553	chr1	172797903	172798902	1000	-	promoter:2771	uc007dmj.1	226641	Atf6	mm9_genes_promoters								12.8553
chr19	4906061	4907160	1100	*	UMR	9.09091	chr19	4906628	4907627	1000	-	promoter:59756	uc008gbk.2	52028	Bbs1	mm10_genes_promoters	9.09091
chr19	4906061	4907160	1100	*	UMR	9.09091	chr19	4906628	4907627	1000	-	promoter:59757	uc008gbl.2	52028	Bbs1	mm10_genes_promoters	9.09091
chr19	4906061	4907160	1100	*	UMR	9.09091	chr19	4906628	4907627	1000	-	promoter:59758	uc008gbm.2	52028	Bbs1	mm10_genes_promoters	9.09091
chr19	4898352	4905865	7514	*	4	90.2343	chr19	4897718	4898717	1000	-	promoter:59755	uc008gbj.2	52028	Bbs1	mm10_genes_promoters		90.2343
chr19	4906181	4906707	527	*	1	4.14683	chr19	4906628	4907627	1000	-	promoter:59756	uc008gbk.2	52028	Bbs1	mm10_genes_promoters		4.14683
chr19	4906181	4906707	527	*	1	4.14683	chr19	4906628	4907627	1000	-	promoter:59757	uc008gbl.2	52028	Bbs1	mm10_genes_promoters		4.14683
chr19	4906181	4906707	527	*	1	4.14683	chr19	4906628	4907627	1000	-	promoter:59758	uc008gbm.2	52028	Bbs1	mm10_genes_promoters		4.14683
chr19	4906891	4940985	34095	*	4	87.2893	chr19	4906628	4907627	1000	-	promoter:59756	uc008gbk.2	52028	Bbs1	mm10_genes_promoters		87.2893
chr19	4906891	4940985	34095	*	4	87.2893	chr19	4906628	4907627	1000	-	promoter:59757	uc008gbl.2	52028	Bbs1	mm10_genes_promoters		87.2893
chr19	4906891	4940985	34095	*	4	87.2893	chr19	4906628	4907627	1000	-	promoter:59758	uc008gbm.2	52028	Bbs1	mm10_genes_promoters		87.2893
chr19	4906021	4906843	823	*	UMR	4.33333	chr19	4906628	4907627	1000	-	promoter:59756	uc008gbk.2	52028	Bbs1	mm10_genes_promoters		4.33333
chr19	4906021	4906843	823	*	UMR	4.33333	chr19	4906628	4907627	1000	-	promoter:59757	uc008gbl.2	52028	Bbs1	mm10_genes_promoters		4.33333
chr19	4906021	4906843	823	*	UMR	4.33333	chr19	4906628	4907627	1000	-	promoter:59758	uc008gbm.2	52028	Bbs1	mm10_genes_promoters		4.33333
chr19	4896592	4897849	1258	*	2	42.2549	chr19	4897718	4898717	1000	-	promoter:52273	uc008gbj.2	52028	Bbs1	mm9_genes_promoters			42.2549
chr19	4898351	4906039	7689	*	4	88.265	chr19	4897718	4898717	1000	-	promoter:52273	uc008gbj.2	52028	Bbs1	mm9_genes_promoters			88.265
chr19	4906080	4906809	730	*	1	2.33266	chr19	4906628	4907627	1000	-	promoter:52274	uc008gbk.2	52028	Bbs1	mm9_genes_promoters			2.33266
chr19	4906080	4906809	730	*	1	2.33266	chr19	4906628	4907627	1000	-	promoter:52275	uc008gbl.2	52028	Bbs1	mm9_genes_promoters			2.33266
chr19	4906080	4906809	730	*	1	2.33266	chr19	4906628	4907627	1000	-	promoter:52276	uc008gbm.2	52028	Bbs1	mm9_genes_promoters			2.33266
chr19	4906877	4927496	20620	*	4	91.25	chr19	4906628	4907627	1000	-	promoter:52274	uc008gbk.2	52028	Bbs1	mm9_genes_promoters			91.25
chr19	4906877	4927496	20620	*	4	91.25	chr19	4906628	4907627	1000	-	promoter:52275	uc008gbl.2	52028	Bbs1	mm9_genes_promoters			91.25
chr19	4906877	4927496	20620	*	4	91.25	chr19	4906628	4907627	1000	-	promoter:52276	uc008gbm.2	52028	Bbs1	mm9_genes_promoters			91.25
chr19	4906061	4906843	783	*	UMR	2.0284	chr19	4906628	4907627	1000	-	promoter:52274	uc008gbk.2	52028	Bbs1	mm9_genes_promoters			2.0284
chr19	4906061	4906843	783	*	UMR	2.0284	chr19	4906628	4907627	1000	-	promoter:52275	uc008gbl.2	52028	Bbs1	mm9_genes_promoters			2.0284
chr19	4906061	4906843	783	*	UMR	2.0284	chr19	4906628	4907627	1000	-	promoter:52276	uc008gbm.2	52028	Bbs1	mm9_genes_promoters			2.0284
chr19	4898352	4905032	6681	*	4	83.4167	chr19	4897718	4898717	1000	-	promoter:59755	uc008gbj.2	52028	Bbs1	mm10_genes_promoters				83.4167
chr19	4906877	4961254	54378	*	4	82.0945	chr19	4906628	4907627	1000	-	promoter:59756	uc008gbk.2	52028	Bbs1	mm10_genes_promoters				82.0945
chr19	4906877	4961254	54378	*	4	82.0945	chr19	4906628	4907627	1000	-	promoter:59757	uc008gbl.2	52028	Bbs1	mm10_genes_promoters				82.0945
chr19	4906877	4961254	54378	*	4	82.0945	chr19	4906628	4907627	1000	-	promoter:59758	uc008gbm.2	52028	Bbs1	mm10_genes_promoters				82.0945
chr19	4906061	4906843	783	*	UMR	2.01342	chr19	4906628	4907627	1000	-	promoter:59756	uc008gbk.2	52028	Bbs1	mm10_genes_promoters				2.01342
chr19	4906061	4906843	783	*	UMR	2.01342	chr19	4906628	4907627	1000	-	promoter:59757	uc008gbl.2	52028	Bbs1	mm10_genes_promoters				2.01342
chr19	4906061	4906843	783	*	UMR	2.01342	chr19	4906628	4907627	1000	-	promoter:59758	uc008gbm.2	52028	Bbs1	mm10_genes_promoters				2.01342
chr19	4897280	4905202	7923	*	4	79.9465	chr19	4897718	4898717	1000	-	promoter:59755	uc008gbj.2	52028	Bbs1	mm10_genes_promoters					79.9465
chr19	4905561	4907096	1536	*	2	33.474	chr19	4906628	4907627	1000	-	promoter:59756	uc008gbk.2	52028	Bbs1	mm10_genes_promoters					33.474
chr19	4905561	4907096	1536	*	2	33.474	chr19	4906628	4907627	1000	-	promoter:59757	uc008gbl.2	52028	Bbs1	mm10_genes_promoters					33.474
chr19	4905561	4907096	1536	*	2	33.474	chr19	4906628	4907627	1000	-	promoter:59758	uc008gbm.2	52028	Bbs1	mm10_genes_promoters					33.474
chr19	4907103	4961254	54152	*	4	84.2047	chr19	4906628	4907627	1000	-	promoter:59756	uc008gbk.2	52028	Bbs1	mm10_genes_promoters					84.2047
chr19	4907103	4961254	54152	*	4	84.2047	chr19	4906628	4907627	1000	-	promoter:59757	uc008gbl.2	52028	Bbs1	mm10_genes_promoters					84.2047
chr19	4907103	4961254	54152	*	4	84.2047	chr19	4906628	4907627	1000	-	promoter:59758	uc008gbm.2	52028	Bbs1	mm10_genes_promoters					84.2047
chr19	4896565	4897916	1352	*	UMR	31.7949	chr19	4897718	4898717	1000	-	promoter:59755	uc008gbj.2	52028	Bbs1	mm10_genes_promoters					31.7949
chr19	4905933	4906682	750	*	LMR	6.61157	chr19	4906628	4907627	1000	-	promoter:59756	uc008gbk.2	52028	Bbs1	mm10_genes_promoters					6.61157
chr19	4905933	4906682	750	*	LMR	6.61157	chr19	4906628	4907627	1000	-	promoter:59757	uc008gbl.2	52028	Bbs1	mm10_genes_promoters					6.61157
chr19	4905933	4906682	750	*	LMR	6.61157	chr19	4906628	4907627	1000	-	promoter:59758	uc008gbm.2	52028	Bbs1	mm10_genes_promoters					6.61157
chr19	4879272	4906039	26768	*	4	84.0712	chr19	4897718	4898717	1000	-	promoter:52273	uc008gbj.2	52028	Bbs1	mm9_genes_promoters						84.0712
chr19	4906080	4906809	730	*	1	9.89305	chr19	4906628	4907627	1000	-	promoter:52274	uc008gbk.2	52028	Bbs1	mm9_genes_promoters						9.89305
chr19	4906080	4906809	730	*	1	9.89305	chr19	4906628	4907627	1000	-	promoter:52275	uc008gbl.2	52028	Bbs1	mm9_genes_promoters						9.89305
chr19	4906080	4906809	730	*	1	9.89305	chr19	4906628	4907627	1000	-	promoter:52276	uc008gbm.2	52028	Bbs1	mm9_genes_promoters						9.89305
chr19	4906877	4927496	20620	*	4	90.3764	chr19	4906628	4907627	1000	-	promoter:52274	uc008gbk.2	52028	Bbs1	mm9_genes_promoters						90.3764
chr19	4906877	4927496	20620	*	4	90.3764	chr19	4906628	4907627	1000	-	promoter:52275	uc008gbl.2	52028	Bbs1	mm9_genes_promoters						90.3764
chr19	4906877	4927496	20620	*	4	90.3764	chr19	4906628	4907627	1000	-	promoter:52276	uc008gbm.2	52028	Bbs1	mm9_genes_promoters						90.3764
chr19	4906061	4906843	783	*	UMR	9.35829	chr19	4906628	4907627	1000	-	promoter:52274	uc008gbk.2	52028	Bbs1	mm9_genes_promoters						9.35829
chr19	4906061	4906843	783	*	UMR	9.35829	chr19	4906628	4907627	1000	-	promoter:52275	uc008gbl.2	52028	Bbs1	mm9_genes_promoters						9.35829
chr19	4906061	4906843	783	*	UMR	9.35829	chr19	4906628	4907627	1000	-	promoter:52276	uc008gbm.2	52028	Bbs1	mm9_genes_promoters						9.35829
chr19	4879326	4905820	26495	*	4	82.3996	chr19	4897718	4898717	1000	-	promoter:52273	uc008gbj.2	52028	Bbs1	mm9_genes_promoters							82.3996
chr19	4905842	4906809	968	*	1	9.34256	chr19	4906628	4907627	1000	-	promoter:52274	uc008gbk.2	52028	Bbs1	mm9_genes_promoters							9.34256
chr19	4905842	4906809	968	*	1	9.34256	chr19	4906628	4907627	1000	-	promoter:52275	uc008gbl.2	52028	Bbs1	mm9_genes_promoters							9.34256
chr19	4905842	4906809	968	*	1	9.34256	chr19	4906628	4907627	1000	-	promoter:52276	uc008gbm.2	52028	Bbs1	mm9_genes_promoters							9.34256
chr19	4906877	4927496	20620	*	4	91.8331	chr19	4906628	4907627	1000	-	promoter:52274	uc008gbk.2	52028	Bbs1	mm9_genes_promoters							91.8331
chr19	4906877	4927496	20620	*	4	91.8331	chr19	4906628	4907627	1000	-	promoter:52275	uc008gbl.2	52028	Bbs1	mm9_genes_promoters							91.8331
chr19	4906877	4927496	20620	*	4	91.8331	chr19	4906628	4907627	1000	-	promoter:52276	uc008gbm.2	52028	Bbs1	mm9_genes_promoters							91.8331
chr19	4906020	4906843	824	*	UMR	4.55408	chr19	4906628	4907627	1000	-	promoter:52274	uc008gbk.2	52028	Bbs1	mm9_genes_promoters							4.55408
chr19	4906020	4906843	824	*	UMR	4.55408	chr19	4906628	4907627	1000	-	promoter:52275	uc008gbl.2	52028	Bbs1	mm9_genes_promoters							4.55408
chr19	4906020	4906843	824	*	UMR	4.55408	chr19	4906628	4907627	1000	-	promoter:52276	uc008gbm.2	52028	Bbs1	mm9_genes_promoters							4.55408
chr19	4879430	4905999	26570	*	4	81.2885	chr19	4897718	4898717	1000	-	promoter:52273	uc008gbj.2	52028	Bbs1	mm9_genes_promoters								81.2885
chr19	4906039	4906809	771	*	1	15.3922	chr19	4906628	4907627	1000	-	promoter:52274	uc008gbk.2	52028	Bbs1	mm9_genes_promoters								15.3922
chr19	4906039	4906809	771	*	1	15.3922	chr19	4906628	4907627	1000	-	promoter:52275	uc008gbl.2	52028	Bbs1	mm9_genes_promoters								15.3922
chr19	4906039	4906809	771	*	1	15.3922	chr19	4906628	4907627	1000	-	promoter:52276	uc008gbm.2	52028	Bbs1	mm9_genes_promoters								15.3922
chr19	4906877	4927496	20620	*	4	89.0118	chr19	4906628	4907627	1000	-	promoter:52274	uc008gbk.2	52028	Bbs1	mm9_genes_promoters								89.0118
chr19	4906877	4927496	20620	*	4	89.0118	chr19	4906628	4907627	1000	-	promoter:52275	uc008gbl.2	52028	Bbs1	mm9_genes_promoters								89.0118
chr19	4906877	4927496	20620	*	4	89.0118	chr19	4906628	4907627	1000	-	promoter:52276	uc008gbm.2	52028	Bbs1	mm9_genes_promoters								89.0118
chr19	4906061	4906843	783	*	UMR	12.5761	chr19	4906628	4907627	1000	-	promoter:52274	uc008gbk.2	52028	Bbs1	mm9_genes_promoters								12.5761
chr19	4906061	4906843	783	*	UMR	12.5761	chr19	4906628	4907627	1000	-	promoter:52275	uc008gbl.2	52028	Bbs1	mm9_genes_promoters								12.5761
chr19	4906061	4906843	783	*	UMR	12.5761	chr19	4906628	4907627	1000	-	promoter:52276	uc008gbm.2	52028	Bbs1	mm9_genes_promoters								12.5761
chr8	94038195	94178060	139866	*	4	86.3573	chr8	94098812	94099811	1000	-	promoter:30594	uc009mvs.1	67378	Bbs2	mm10_genes_promoters	86.3573
chr8	94097700	94099036	1337	*	UMR	22.4242	chr8	94098812	94099811	1000	-	promoter:30594	uc009mvs.1	67378	Bbs2	mm10_genes_promoters	22.4242
chr8	94097833	94099279	1447	*	1	17.2421	chr8	94098812	94099811	1000	-	promoter:30594	uc009mvs.1	67378	Bbs2	mm10_genes_promoters		17.2421
chr8	94097699	94098988	1290	*	UMR	13.4529	chr8	94098812	94099811	1000	-	promoter:30594	uc009mvs.1	67378	Bbs2	mm10_genes_promoters		13.4529
chr8	96621732	96622978	1247	*	1	4.11765	chr8	96622712	96623711	1000	-	promoter:26868	uc009mvs.1	67378	Bbs2	mm9_genes_promoters			4.11765
chr8	96623039	96642314	19276	*	3	80.2963	chr8	96622712	96623711	1000	-	promoter:26868	uc009mvs.1	67378	Bbs2	mm9_genes_promoters			80.2963
chr8	96621599	96622936	1338	*	UMR	3.48584	chr8	96622712	96623711	1000	-	promoter:26868	uc009mvs.1	67378	Bbs2	mm9_genes_promoters			3.48584
chr8	94038456	94181360	142905	*	4	84.2655	chr8	94098812	94099811	1000	-	promoter:30594	uc009mvs.1	67378	Bbs2	mm10_genes_promoters				84.2655
chr8	94097699	94098987	1289	*	UMR	11.7117	chr8	94098812	94099811	1000	-	promoter:30594	uc009mvs.1	67378	Bbs2	mm10_genes_promoters				11.7117
chr8	94097833	94099139	1307	*	1	17.2653	chr8	94098812	94099811	1000	-	promoter:30594	uc009mvs.1	67378	Bbs2	mm10_genes_promoters					17.2653
chr8	94097700	94099209	1510	*	UMR	16.9643	chr8	94098812	94099811	1000	-	promoter:30594	uc009mvs.1	67378	Bbs2	mm10_genes_promoters					16.9643
chr8	96621732	96623332	1601	*	1	9.87934	chr8	96622712	96623711	1000	-	promoter:26868	uc009mvs.1	67378	Bbs2	mm9_genes_promoters						9.87934
chr8	96623638	96646777	23140	*	3	83.0086	chr8	96622712	96623711	1000	-	promoter:26868	uc009mvs.1	67378	Bbs2	mm9_genes_promoters						83.0086
chr8	96621599	96623312	1714	*	UMR	8.28173	chr8	96622712	96623711	1000	-	promoter:26868	uc009mvs.1	67378	Bbs2	mm9_genes_promoters						8.28173
chr8	96621464	96623352	1889	*	1	7.63828	chr8	96622712	96623711	1000	-	promoter:26868	uc009mvs.1	67378	Bbs2	mm9_genes_promoters							7.63828
chr8	96623638	96642551	18914	*	4	84.7572	chr8	96622712	96623711	1000	-	promoter:26868	uc009mvs.1	67378	Bbs2	mm9_genes_promoters							84.7572
chr8	96621455	96622936	1482	*	UMR	3.27869	chr8	96622712	96623711	1000	-	promoter:26868	uc009mvs.1	67378	Bbs2	mm9_genes_promoters							3.27869
chr8	96621732	96623179	1448	*	1	23.2791	chr8	96622712	96623711	1000	-	promoter:26868	uc009mvs.1	67378	Bbs2	mm9_genes_promoters								23.2791
chr8	96623293	96642314	19022	*	4	80.1584	chr8	96622712	96623711	1000	-	promoter:26868	uc009mvs.1	67378	Bbs2	mm9_genes_promoters								80.1584
chr8	96621599	96622936	1338	*	UMR	20.5882	chr8	96622712	96623711	1000	-	promoter:26868	uc009mvs.1	67378	Bbs2	mm9_genes_promoters								20.5882
chr19	9967645	10201893	234249	*	4	86.9387	chr19	10001634	10002633	1000	-	promoter:59984	uc008gou.2	24115	Best1	mm10_genes_promoters	86.9387
chr19	9984029	10099763	115735	*	4	85.7198	chr19	10001634	10002633	1000	-	promoter:59984	uc008gou.2	24115	Best1	mm10_genes_promoters		85.7198
chr19	10068240	10091934	23695	*	3	78.6349	chr19	10076124	10077123	1000	-	promoter:52481	uc008gou.2	24115	Best1	mm9_genes_promoters			78.6349
chr19	9985147	10015613	30467	*	4	79.658	chr19	10001634	10002633	1000	-	promoter:59984	uc008gou.2	24115	Best1	mm10_genes_promoters				79.658
chr19	9926299	10142733	216435	*	4	83.49	chr19	10001634	10002633	1000	-	promoter:59984	uc008gou.2	24115	Best1	mm10_genes_promoters					83.49
chr19	10069057	10092148	23092	*	3	82.5033	chr19	10076124	10077123	1000	-	promoter:52481	uc008gou.2	24115	Best1	mm9_genes_promoters						82.5033
chr19	10068297	10092253	23957	*	3	77.6527	chr19	10076124	10077123	1000	-	promoter:52481	uc008gou.2	24115	Best1	mm9_genes_promoters							77.6527
chr19	10068240	10091934	23695	*	3	76.7442	chr19	10076124	10077123	1000	-	promoter:52481	uc008gou.2	24115	Best1	mm9_genes_promoters								76.7442
chr19	4136240	4144288	8049	*	2	60.8063	chr19	4139610	4140609	1000	-	promoter:59701	uc008fyw.1	73660	Cabp4	mm10_genes_promoters	60.8063
chr19	4127296	4200035	72740	*	3	81.4041	chr19	4139610	4140609	1000	-	promoter:59701	uc008fyw.1	73660	Cabp4	mm10_genes_promoters		81.4041
chr19	4136743	4147948	11206	*	4	81.3788	chr19	4139610	4140609	1000	-	promoter:52224	uc008fyw.1	73660	Cabp4	mm9_genes_promoters			81.3788
chr19	4135244	4142159	6916	*	2	48.3883	chr19	4139610	4140609	1000	-	promoter:59701	uc008fyw.1	73660	Cabp4	mm10_genes_promoters				48.3883
chr19	4048802	4168570	119769	*	4	79.0841	chr19	4139610	4140609	1000	-	promoter:59701	uc008fyw.1	73660	Cabp4	mm10_genes_promoters					79.0841
chr19	4136072	4142403	6332	*	2	30.8165	chr19	4139610	4140609	1000	-	promoter:52224	uc008fyw.1	73660	Cabp4	mm9_genes_promoters						30.8165
chr19	4137135	4142281	5147	*	UMR	28.2113	chr19	4139610	4140609	1000	-	promoter:52224	uc008fyw.1	73660	Cabp4	mm9_genes_promoters						28.2113
chr19	4136072	4141339	5268	*	2	14.7059	chr19	4139610	4140609	1000	-	promoter:52224	uc008fyw.1	73660	Cabp4	mm9_genes_promoters							14.7059
chr19	4135729	4141382	5654	*	UMR	13.8107	chr19	4139610	4140609	1000	-	promoter:52224	uc008fyw.1	73660	Cabp4	mm9_genes_promoters							13.8107
chr19	4138800	4142159	3360	*	2	41.636	chr19	4139610	4140609	1000	-	promoter:52224	uc008fyw.1	73660	Cabp4	mm9_genes_promoters								41.636
chr19	4138755	4141382	2628	*	LMR	33.1551	chr19	4139610	4140609	1000	-	promoter:52224	uc008fyw.1	73660	Cabp4	mm9_genes_promoters								33.1551
chr6	119115842	119387559	271718	*	4	87.1983	chr6	119235526	119236525	1000	+	promoter:20791	uc009dlz.1	319734	Cacna2d4	mm10_genes_promoters	87.1983
chr6	119115842	119387559	271718	*	4	87.1983	chr6	119235526	119236525	1000	+	promoter:20792	uc012ern.2	319734	Cacna2d4	mm10_genes_promoters	87.1983
chr6	119115842	119387559	271718	*	4	87.1983	chr6	119247784	119248783	1000	+	promoter:20793	uc009dma.1	319734	Cacna2d4	mm10_genes_promoters	87.1983
chr6	119199823	119327621	127799	*	4	85.6259	chr6	119235526	119236525	1000	+	promoter:20791	uc009dlz.1	319734	Cacna2d4	mm10_genes_promoters		85.6259
chr6	119199823	119327621	127799	*	4	85.6259	chr6	119235526	119236525	1000	+	promoter:20792	uc012ern.2	319734	Cacna2d4	mm10_genes_promoters		85.6259
chr6	119199823	119327621	127799	*	4	85.6259	chr6	119247784	119248783	1000	+	promoter:20793	uc009dma.1	319734	Cacna2d4	mm10_genes_promoters		85.6259
chr6	119127349	119186257	58909	*	4	84.8183	chr6	119185544	119186543	1000	+	promoter:18185	uc012ern.1	319734	Cacna2d4	mm9_genes_promoters			84.8183
chr6	119127349	119186257	58909	*	4	84.8183	chr6	119185544	119186543	1000	+	promoter:18186	uc009dlz.1	319734	Cacna2d4	mm9_genes_promoters			84.8183
chr6	119187702	119270323	82622	*	4	82.3127	chr6	119197802	119198801	1000	+	promoter:18187	uc009dma.1	319734	Cacna2d4	mm9_genes_promoters			82.3127
chr6	119186421	119187686	1266	*	LMR	40.2715	chr6	119185544	119186543	1000	+	promoter:18185	uc012ern.1	319734	Cacna2d4	mm9_genes_promoters			40.2715
chr6	119186421	119187686	1266	*	LMR	40.2715	chr6	119185544	119186543	1000	+	promoter:18186	uc009dlz.1	319734	Cacna2d4	mm9_genes_promoters			40.2715
chr6	119116099	119325833	209735	*	4	83.3518	chr6	119235526	119236525	1000	+	promoter:20791	uc009dlz.1	319734	Cacna2d4	mm10_genes_promoters				83.3518
chr6	119116099	119325833	209735	*	4	83.3518	chr6	119235526	119236525	1000	+	promoter:20792	uc012ern.2	319734	Cacna2d4	mm10_genes_promoters				83.3518
chr6	119116099	119325833	209735	*	4	83.3518	chr6	119247784	119248783	1000	+	promoter:20793	uc009dma.1	319734	Cacna2d4	mm10_genes_promoters				83.3518
chr6	119117397	119257485	140089	*	4	84.0826	chr6	119235526	119236525	1000	+	promoter:20791	uc009dlz.1	319734	Cacna2d4	mm10_genes_promoters					84.0826
chr6	119117397	119257485	140089	*	4	84.0826	chr6	119235526	119236525	1000	+	promoter:20792	uc012ern.2	319734	Cacna2d4	mm10_genes_promoters					84.0826
chr6	119117397	119257485	140089	*	4	84.0826	chr6	119247784	119248783	1000	+	promoter:20793	uc009dma.1	319734	Cacna2d4	mm10_genes_promoters					84.0826
chr6	119175297	119186027	10731	*	4	89.6372	chr6	119185544	119186543	1000	+	promoter:18185	uc012ern.1	319734	Cacna2d4	mm9_genes_promoters						89.6372
chr6	119175297	119186027	10731	*	4	89.6372	chr6	119185544	119186543	1000	+	promoter:18186	uc009dlz.1	319734	Cacna2d4	mm9_genes_promoters						89.6372
chr6	119192257	119230731	38475	*	3	82.6362	chr6	119197802	119198801	1000	+	promoter:18187	uc009dma.1	319734	Cacna2d4	mm9_genes_promoters						82.6362
chr6	119186419	119189942	3524	*	UMR	21.1765	chr6	119185544	119186543	1000	+	promoter:18185	uc012ern.1	319734	Cacna2d4	mm9_genes_promoters						21.1765
chr6	119186419	119189942	3524	*	UMR	21.1765	chr6	119185544	119186543	1000	+	promoter:18186	uc009dlz.1	319734	Cacna2d4	mm9_genes_promoters						21.1765
chr6	119127349	119186027	58679	*	4	85.7937	chr6	119185544	119186543	1000	+	promoter:18185	uc012ern.1	319734	Cacna2d4	mm9_genes_promoters							85.7937
chr6	119127349	119186027	58679	*	4	85.7937	chr6	119185544	119186543	1000	+	promoter:18186	uc009dlz.1	319734	Cacna2d4	mm9_genes_promoters							85.7937
chr6	119186181	119189209	3029	*	2	16.0784	chr6	119185544	119186543	1000	+	promoter:18185	uc012ern.1	319734	Cacna2d4	mm9_genes_promoters							16.0784
chr6	119186181	119189209	3029	*	2	16.0784	chr6	119185544	119186543	1000	+	promoter:18186	uc009dlz.1	319734	Cacna2d4	mm9_genes_promoters							16.0784
chr6	119189233	119230731	41499	*	3	78.3175	chr6	119197802	119198801	1000	+	promoter:18187	uc009dma.1	319734	Cacna2d4	mm9_genes_promoters							78.3175
chr6	119186197	119190115	3919	*	UMR	23.2972	chr6	119185544	119186543	1000	+	promoter:18185	uc012ern.1	319734	Cacna2d4	mm9_genes_promoters							23.2972
chr6	119186197	119190115	3919	*	UMR	23.2972	chr6	119185544	119186543	1000	+	promoter:18186	uc009dlz.1	319734	Cacna2d4	mm9_genes_promoters							23.2972
chr6	119127396	119186211	58816	*	4	84.1476	chr6	119185544	119186543	1000	+	promoter:18185	uc012ern.1	319734	Cacna2d4	mm9_genes_promoters								84.1476
chr6	119127396	119186211	58816	*	4	84.1476	chr6	119185544	119186543	1000	+	promoter:18186	uc009dlz.1	319734	Cacna2d4	mm9_genes_promoters								84.1476
chr6	119186257	119190678	4422	*	2	33.8562	chr6	119185544	119186543	1000	+	promoter:18185	uc012ern.1	319734	Cacna2d4	mm9_genes_promoters								33.8562
chr6	119186257	119190678	4422	*	2	33.8562	chr6	119185544	119186543	1000	+	promoter:18186	uc009dlz.1	319734	Cacna2d4	mm9_genes_promoters								33.8562
chr6	119192222	119230731	38510	*	4	80.6417	chr6	119197802	119198801	1000	+	promoter:18187	uc009dma.1	319734	Cacna2d4	mm9_genes_promoters								80.6417
chr6	119186235	119188456	2222	*	LMR	19.2513	chr6	119185544	119186543	1000	+	promoter:18185	uc012ern.1	319734	Cacna2d4	mm9_genes_promoters								19.2513
chr6	119186235	119188456	2222	*	LMR	19.2513	chr6	119185544	119186543	1000	+	promoter:18186	uc009dlz.1	319734	Cacna2d4	mm9_genes_promoters								19.2513
chr10	117062877	117064285	1409	*	1	6.02179	chr10	117063815	117064814	1000	-	promoter:37619	uc007hcs.1	12461	Cct2	mm10_genes_promoters	6.02179
chr10	117062875	117064464	1590	*	UMR	5.51948	chr10	117063815	117064814	1000	-	promoter:37619	uc007hcs.1	12461	Cct2	mm10_genes_promoters	5.51948
chr10	117062877	117064285	1409	*	1	4.38451	chr10	117063815	117064814	1000	-	promoter:37619	uc007hcs.1	12461	Cct2	mm10_genes_promoters		4.38451
chr10	117064643	117093807	29165	*	4	89.9091	chr10	117063815	117064814	1000	-	promoter:37619	uc007hcs.1	12461	Cct2	mm10_genes_promoters		89.9091
chr10	117062875	117064647	1773	*	UMR	5.92255	chr10	117063815	117064814	1000	-	promoter:37619	uc007hcs.1	12461	Cct2	mm10_genes_promoters		5.92255
chr10	116499933	116501699	1767	*	1	3.22321	chr10	116500871	116501870	1000	-	promoter:32959	uc007hcs.1	12461	Cct2	mm9_genes_promoters			3.22321
chr10	116501707	116531452	29746	*	4	90.8125	chr10	116500871	116501870	1000	-	promoter:32959	uc007hcs.1	12461	Cct2	mm9_genes_promoters			90.8125
chr10	116499931	116501610	1680	*	UMR	1.96078	chr10	116500871	116501870	1000	-	promoter:32959	uc007hcs.1	12461	Cct2	mm9_genes_promoters			1.96078
chr10	117062861	117064285	1425	*	1	18.461	chr10	117063815	117064814	1000	-	promoter:37619	uc007hcs.1	12461	Cct2	mm10_genes_promoters				18.461
chr10	117064689	117093807	29119	*	4	89.5754	chr10	117063815	117064814	1000	-	promoter:37619	uc007hcs.1	12461	Cct2	mm10_genes_promoters				89.5754
chr10	117062871	117064555	1685	*	UMR	12.7168	chr10	117063815	117064814	1000	-	promoter:37619	uc007hcs.1	12461	Cct2	mm10_genes_promoters				12.7168
chr10	117062877	117064157	1281	*	1	5.34014	chr10	117063815	117064814	1000	-	promoter:37619	uc007hcs.1	12461	Cct2	mm10_genes_promoters					5.34014
chr10	117064643	117104703	40061	*	4	87.5009	chr10	117063815	117064814	1000	-	promoter:37619	uc007hcs.1	12461	Cct2	mm10_genes_promoters					87.5009
chr10	117062875	117064543	1669	*	UMR	4.05405	chr10	117063815	117064814	1000	-	promoter:37619	uc007hcs.1	12461	Cct2	mm10_genes_promoters					4.05405
chr10	116499933	116501699	1767	*	1	4.64706	chr10	116500871	116501870	1000	-	promoter:32959	uc007hcs.1	12461	Cct2	mm9_genes_promoters						4.64706
chr10	116501707	116531312	29606	*	4	92.451	chr10	116500871	116501870	1000	-	promoter:32959	uc007hcs.1	12461	Cct2	mm9_genes_promoters						92.451
chr10	116499931	116501610	1680	*	UMR	3.06122	chr10	116500871	116501870	1000	-	promoter:32959	uc007hcs.1	12461	Cct2	mm9_genes_promoters						3.06122
chr10	116499917	116501699	1783	*	1	5.81315	chr10	116500871	116501870	1000	-	promoter:32959	uc007hcs.1	12461	Cct2	mm9_genes_promoters							5.81315
chr10	116501707	116531452	29746	*	4	91.7601	chr10	116500871	116501870	1000	-	promoter:32959	uc007hcs.1	12461	Cct2	mm9_genes_promoters							91.7601
chr10	116499931	116501610	1680	*	UMR	3.19225	chr10	116500871	116501870	1000	-	promoter:32959	uc007hcs.1	12461	Cct2	mm9_genes_promoters							3.19225
chr10	116499933	116501699	1767	*	1	13.3599	chr10	116500871	116501870	1000	-	promoter:32959	uc007hcs.1	12461	Cct2	mm9_genes_promoters								13.3599
chr10	116501707	116531452	29746	*	4	89.3346	chr10	116500871	116501870	1000	-	promoter:32959	uc007hcs.1	12461	Cct2	mm9_genes_promoters								89.3346
chr10	116499931	116501610	1680	*	UMR	11.1562	chr10	116500871	116501870	1000	-	promoter:32959	uc007hcs.1	12461	Cct2	mm9_genes_promoters								11.1562
chr14	36707690	37818882	1111193	*	4	86.799	chr14	37098312	37099311	1000	-	promoter:48686	uc007tbu.1	170677	Cdhr1	mm10_genes_promoters	86.799
chr14	37097650	37098844	1195	*	UMR	22.5806	chr14	37098312	37099311	1000	-	promoter:48686	uc007tbu.1	170677	Cdhr1	mm10_genes_promoters	22.5806
chr14	37096139	37098876	2738	*	2	37.4088	chr14	37098312	37099311	1000	-	promoter:48686	uc007tbu.1	170677	Cdhr1	mm10_genes_promoters		37.4088
chr14	37097650	37098844	1195	*	UMR	13.0435	chr14	37098312	37099311	1000	-	promoter:48686	uc007tbu.1	170677	Cdhr1	mm10_genes_promoters		13.0435
chr14	37910608	37911997	1390	*	1	7.46055	chr14	37911498	37912497	1000	-	promoter:42552	uc007tbu.1	170677	Cdhr1	mm9_genes_promoters			7.46055
chr14	37912062	37946965	34904	*	4	86.2007	chr14	37911498	37912497	1000	-	promoter:42552	uc007tbu.1	170677	Cdhr1	mm9_genes_promoters			86.2007
chr14	37910836	37912030	1195	*	UMR	2.94118	chr14	37911498	37912497	1000	-	promoter:42552	uc007tbu.1	170677	Cdhr1	mm9_genes_promoters			2.94118
chr14	37094729	37099723	4995	*	2	48.5258	chr14	37098312	37099311	1000	-	promoter:48686	uc007tbu.1	170677	Cdhr1	mm10_genes_promoters				48.5258
chr14	37097650	37098844	1195	*	UMR	22.093	chr14	37098312	37099311	1000	-	promoter:48686	uc007tbu.1	170677	Cdhr1	mm10_genes_promoters				22.093
chr14	36707924	37133779	425856	*	4	80.6691	chr14	37098312	37099311	1000	-	promoter:48686	uc007tbu.1	170677	Cdhr1	mm10_genes_promoters					80.6691
chr14	37097037	37098876	1840	*	UMR	32.716	chr14	37098312	37099311	1000	-	promoter:48686	uc007tbu.1	170677	Cdhr1	mm10_genes_promoters					32.716
chr14	37905787	37912564	6778	*	2	39.503	chr14	37911498	37912497	1000	-	promoter:42552	uc007tbu.1	170677	Cdhr1	mm9_genes_promoters						39.503
chr14	37909162	37912585	3424	*	UMR	26.1438	chr14	37911498	37912497	1000	-	promoter:42552	uc007tbu.1	170677	Cdhr1	mm9_genes_promoters						26.1438
chr14	37907151	37912606	5456	*	2	21.2074	chr14	37911498	37912497	1000	-	promoter:42552	uc007tbu.1	170677	Cdhr1	mm9_genes_promoters							21.2074
chr14	37909162	37912674	3513	*	UMR	10.5392	chr14	37911498	37912497	1000	-	promoter:42552	uc007tbu.1	170677	Cdhr1	mm9_genes_promoters							10.5392
chr14	37909224	37912564	3341	*	1	14.8169	chr14	37911498	37912497	1000	-	promoter:42552	uc007tbu.1	170677	Cdhr1	mm9_genes_promoters								14.8169
chr14	37909162	37912585	3424	*	UMR	14.2619	chr14	37911498	37912497	1000	-	promoter:42552	uc007tbu.1	170677	Cdhr1	mm9_genes_promoters								14.2619
chr10	100018530	100628427	609898	*	4	88.8377	chr10	100487289	100488288	1000	+	promoter:36023	uc011xmr.1	216274	Cep290	mm10_genes_promoters	88.8377
chr10	100018530	100628427	609898	*	4	88.8377	chr10	100543425	100544424	1000	+	promoter:36024	uc007gxw.2	216274	Cep290	mm10_genes_promoters	88.8377
chr10	100486474	100488246	1773	*	UMR	24.0385	chr10	100487289	100488288	1000	+	promoter:36023	uc011xmr.1	216274	Cep290	mm10_genes_promoters	24.0385
chr10	100486559	100488364	1806	*	1	8.12854	chr10	100487289	100488288	1000	+	promoter:36023	uc011xmr.1	216274	Cep290	mm10_genes_promoters		8.12854
chr10	100489112	100588438	99327	*	4	90.4168	chr10	100543425	100544424	1000	+	promoter:36024	uc007gxw.2	216274	Cep290	mm10_genes_promoters		90.4168
chr10	100486474	100488364	1891	*	UMR	11.465	chr10	100487289	100488288	1000	+	promoter:36023	uc011xmr.1	216274	Cep290	mm10_genes_promoters		11.465
chr10	99948999	99950998	2000	*	1	3.64989	chr10	99949923	99950922	1000	+	promoter:31587	uc011xmr.1	216274	Cep290	mm9_genes_promoters			3.64989
chr10	99951746	100051243	99498	*	4	90.2562	chr10	100006059	100007058	1000	+	promoter:31588	uc007gxw.2	216274	Cep290	mm9_genes_promoters			90.2562
chr10	99949027	99950920	1894	*	UMR	2.3602	chr10	99949923	99950922	1000	+	promoter:31587	uc011xmr.1	216274	Cep290	mm9_genes_promoters			2.3602
chr10	100201001	100588438	387438	*	4	84.784	chr10	100487289	100488288	1000	+	promoter:36023	uc011xmr.1	216274	Cep290	mm10_genes_promoters				84.784
chr10	100201001	100588438	387438	*	4	84.784	chr10	100543425	100544424	1000	+	promoter:36024	uc007gxw.2	216274	Cep290	mm10_genes_promoters				84.784
chr10	100486421	100488738	2318	*	UMR	24.1176	chr10	100487289	100488288	1000	+	promoter:36023	uc011xmr.1	216274	Cep290	mm10_genes_promoters				24.1176
chr10	100486365	100488364	2000	*	1	26.1469	chr10	100487289	100488288	1000	+	promoter:36023	uc011xmr.1	216274	Cep290	mm10_genes_promoters					26.1469
chr10	100489112	100629557	140446	*	4	85.2914	chr10	100543425	100544424	1000	+	promoter:36024	uc007gxw.2	216274	Cep290	mm10_genes_promoters					85.2914
chr10	100486367	100488286	1920	*	UMR	18.1818	chr10	100487289	100488288	1000	+	promoter:36023	uc011xmr.1	216274	Cep290	mm10_genes_promoters					18.1818
chr10	99949054	99950998	1945	*	1	8.23529	chr10	99949923	99950922	1000	+	promoter:31587	uc011xmr.1	216274	Cep290	mm9_genes_promoters						8.23529
chr10	99965665	100051072	85408	*	4	92.8889	chr10	100006059	100007058	1000	+	promoter:31588	uc007gxw.2	216274	Cep290	mm9_genes_promoters						92.8889
chr10	99949027	99951372	2346	*	UMR	7.52941	chr10	99949923	99950922	1000	+	promoter:31587	uc011xmr.1	216274	Cep290	mm9_genes_promoters						7.52941
chr10	99948999	99950998	2000	*	1	3.71517	chr10	99949923	99950922	1000	+	promoter:31587	uc011xmr.1	216274	Cep290	mm9_genes_promoters							3.71517
chr10	99965665	100051072	85408	*	4	92.0182	chr10	100006059	100007058	1000	+	promoter:31588	uc007gxw.2	216274	Cep290	mm9_genes_promoters							92.0182
chr10	99949027	99951422	2396	*	UMR	2.66667	chr10	99949923	99950922	1000	+	promoter:31587	uc011xmr.1	216274	Cep290	mm9_genes_promoters							2.66667
chr10	99949158	99950998	1841	*	1	14.1383	chr10	99949923	99950922	1000	+	promoter:31587	uc011xmr.1	216274	Cep290	mm9_genes_promoters								14.1383
chr10	99965400	100051072	85673	*	4	90.5936	chr10	100006059	100007058	1000	+	promoter:31588	uc007gxw.2	216274	Cep290	mm9_genes_promoters								90.5936
chr10	99949027	99951372	2346	*	UMR	14.0974	chr10	99949923	99950922	1000	+	promoter:31587	uc011xmr.1	216274	Cep290	mm9_genes_promoters								14.0974
chr19	15943346	15984101	40756	*	4	88.4944	chr19	15974953	15975952	1000	-	promoter:60113	uc008gwq.1	208518	Cep78	mm10_genes_promoters	88.4944
chr19	15943346	15984101	40756	*	4	88.4944	chr19	15978956	15979955	1000	-	promoter:60114	uc012bjd.1	208518	Cep78	mm10_genes_promoters	88.4944
chr19	15984106	15985553	1448	*	2	34.6329	chr19	15984990	15985989	1000	-	promoter:60115	uc008gwr.1	208518	Cep78	mm10_genes_promoters	34.6329
chr19	15984127	15985490	1364	*	UMR	15.3846	chr19	15984990	15985989	1000	-	promoter:60115	uc008gwr.1	208518	Cep78	mm10_genes_promoters	15.3846
chr19	15943293	15984107	40815	*	4	90.1496	chr19	15974953	15975952	1000	-	promoter:60113	uc008gwq.1	208518	Cep78	mm10_genes_promoters		90.1496
chr19	15943293	15984107	40815	*	4	90.1496	chr19	15978956	15979955	1000	-	promoter:60114	uc012bjd.1	208518	Cep78	mm10_genes_promoters		90.1496
chr19	15984146	15985409	1264	*	1	8.322	chr19	15984990	15985989	1000	-	promoter:60115	uc008gwr.1	208518	Cep78	mm10_genes_promoters		8.322
chr19	15985468	16048869	63402	*	4	87.5174	chr19	15984990	15985989	1000	-	promoter:60115	uc008gwr.1	208518	Cep78	mm10_genes_promoters		87.5174
chr19	15984127	15985438	1312	*	UMR	8.45921	chr19	15984990	15985989	1000	-	promoter:60115	uc008gwr.1	208518	Cep78	mm10_genes_promoters		8.45921
chr19	16000409	16058335	57927	*	4	89.3532	chr19	16049443	16050442	1000	-	promoter:52596	uc008gwq.1	208518	Cep78	mm9_genes_promoters			89.3532
chr19	16000409	16058335	57927	*	4	89.3532	chr19	16053446	16054445	1000	-	promoter:52597	uc012bjd.1	208518	Cep78	mm9_genes_promoters			89.3532
chr19	16058354	16059898	1545	*	1	3.16496	chr19	16059480	16060479	1000	-	promoter:52598	uc008gwr.1	208518	Cep78	mm9_genes_promoters			3.16496
chr19	16059958	16103384	43427	*	4	88.0273	chr19	16059480	16060479	1000	-	promoter:52598	uc008gwr.1	208518	Cep78	mm9_genes_promoters			88.0273
chr19	16058594	16059928	1335	*	UMR	1.83007	chr19	16059480	16060479	1000	-	promoter:52598	uc008gwr.1	208518	Cep78	mm9_genes_promoters			1.83007
chr19	15905166	15984107	78942	*	4	89.0748	chr19	15974953	15975952	1000	-	promoter:60113	uc008gwq.1	208518	Cep78	mm10_genes_promoters				89.0748
chr19	15905166	15984107	78942	*	4	89.0748	chr19	15978956	15979955	1000	-	promoter:60114	uc012bjd.1	208518	Cep78	mm10_genes_promoters				89.0748
chr19	15984146	15985409	1264	*	1	10.5166	chr19	15984990	15985989	1000	-	promoter:60115	uc008gwr.1	208518	Cep78	mm10_genes_promoters				10.5166
chr19	15985469	16048317	62849	*	4	86.238	chr19	15984990	15985989	1000	-	promoter:60115	uc008gwr.1	208518	Cep78	mm10_genes_promoters				86.238
chr19	15984101	15985438	1338	*	UMR	15.4982	chr19	15984990	15985989	1000	-	promoter:60115	uc008gwr.1	208518	Cep78	mm10_genes_promoters				15.4982
chr19	15943477	15983864	40388	*	4	90.0672	chr19	15974953	15975952	1000	-	promoter:60113	uc008gwq.1	208518	Cep78	mm10_genes_promoters					90.0672
chr19	15943477	15983864	40388	*	4	90.0672	chr19	15978956	15979955	1000	-	promoter:60114	uc012bjd.1	208518	Cep78	mm10_genes_promoters					90.0672
chr19	15984100	15985517	1418	*	2	31.0319	chr19	15984990	15985989	1000	-	promoter:60115	uc008gwr.1	208518	Cep78	mm10_genes_promoters					31.0319
chr19	15985552	16048317	62766	*	4	86.6406	chr19	15984990	15985989	1000	-	promoter:60115	uc008gwr.1	208518	Cep78	mm10_genes_promoters					86.6406
chr19	15984107	15985438	1332	*	UMR	15.2091	chr19	15984990	15985989	1000	-	promoter:60115	uc008gwr.1	208518	Cep78	mm10_genes_promoters					15.2091
chr19	16000409	16058596	58188	*	4	90.3067	chr19	16049443	16050442	1000	-	promoter:52596	uc008gwq.1	208518	Cep78	mm9_genes_promoters						90.3067
chr19	16000409	16058596	58188	*	4	90.3067	chr19	16053446	16054445	1000	-	promoter:52597	uc012bjd.1	208518	Cep78	mm9_genes_promoters						90.3067
chr19	16058635	16059898	1264	*	1	9.1629	chr19	16059480	16060479	1000	-	promoter:52598	uc008gwr.1	208518	Cep78	mm9_genes_promoters						9.1629
chr19	16059958	16070935	10978	*	4	92.012	chr19	16059480	16060479	1000	-	promoter:52598	uc008gwr.1	208518	Cep78	mm9_genes_promoters						92.012
chr19	16058649	16059928	1280	*	UMR	6.94118	chr19	16059480	16060479	1000	-	promoter:52598	uc008gwr.1	208518	Cep78	mm9_genes_promoters						6.94118
chr19	16000591	16058354	57764	*	4	90.1653	chr19	16049443	16050442	1000	-	promoter:52596	uc008gwq.1	208518	Cep78	mm9_genes_promoters							90.1653
chr19	16000591	16058354	57764	*	4	90.1653	chr19	16053446	16054445	1000	-	promoter:52597	uc012bjd.1	208518	Cep78	mm9_genes_promoters							90.1653
chr19	16058590	16059898	1309	*	1	5.05882	chr19	16059480	16060479	1000	-	promoter:52598	uc008gwr.1	208518	Cep78	mm9_genes_promoters							5.05882
chr19	16059958	16071232	11275	*	4	90.544	chr19	16059480	16060479	1000	-	promoter:52598	uc008gwr.1	208518	Cep78	mm9_genes_promoters							90.544
chr19	16058594	16059928	1335	*	UMR	3.66146	chr19	16059480	16060479	1000	-	promoter:52598	uc008gwr.1	208518	Cep78	mm9_genes_promoters							3.66146
chr19	16000591	16058635	58045	*	4	88.9614	chr19	16049443	16050442	1000	-	promoter:52596	uc008gwq.1	208518	Cep78	mm9_genes_promoters								88.9614
chr19	16000591	16058635	58045	*	4	88.9614	chr19	16053446	16054445	1000	-	promoter:52597	uc012bjd.1	208518	Cep78	mm9_genes_promoters								88.9614
chr19	16058662	16059898	1237	*	1	10.9108	chr19	16059480	16060479	1000	-	promoter:52598	uc008gwr.1	208518	Cep78	mm9_genes_promoters								10.9108
chr19	16059958	16070609	10652	*	4	90.8384	chr19	16059480	16060479	1000	-	promoter:52598	uc008gwr.1	208518	Cep78	mm9_genes_promoters								90.8384
chr19	16058649	16059928	1280	*	UMR	9.58254	chr19	16059480	16060479	1000	-	promoter:52598	uc008gwr.1	208518	Cep78	mm9_genes_promoters								9.58254
chr2	78966166	79396461	430296	*	4	87.4471	chr2	79355065	79356064	1000	-	promoter:7300	uc029tyf.1	228094	Cerkl	mm10_genes_promoters	87.4471
chr2	78966166	79396461	430296	*	4	87.4471	chr2	79355065	79356064	1000	-	promoter:7301	uc029tyg.1	228094	Cerkl	mm10_genes_promoters	87.4471
chr2	78966166	79396461	430296	*	4	87.4471	chr2	79355065	79356064	1000	-	promoter:7302	uc029tyh.1	228094	Cerkl	mm10_genes_promoters	87.4471
chr2	78966166	79396461	430296	*	4	87.4471	chr2	79368868	79369867	1000	-	promoter:7303	uc029tyi.1	228094	Cerkl	mm10_genes_promoters	87.4471
chr2	78966166	79396461	430296	*	4	87.4471	chr2	79368868	79369867	1000	-	promoter:7304	uc029tyj.1	228094	Cerkl	mm10_genes_promoters	87.4471
chr2	78966166	79396461	430296	*	4	87.4471	chr2	79370866	79371865	1000	-	promoter:7305	uc029tyk.1	228094	Cerkl	mm10_genes_promoters	87.4471
chr2	78966166	79396461	430296	*	4	87.4471	chr2	79370866	79371865	1000	-	promoter:7306	uc029tyl.1	228094	Cerkl	mm10_genes_promoters	87.4471
chr2	78966166	79396461	430296	*	4	87.4471	chr2	79370866	79371865	1000	-	promoter:7307	uc029tym.1	228094	Cerkl	mm10_genes_promoters	87.4471
chr2	78966166	79396461	430296	*	4	87.4471	chr2	79370866	79371865	1000	-	promoter:7308	uc029tyn.1	228094	Cerkl	mm10_genes_promoters	87.4471
chr2	79428371	79429486	1116	*	1	6.11759	chr2	79428989	79429988	1000	-	promoter:7309	uc008kgs.1	228094	Cerkl	mm10_genes_promoters	6.11759
chr2	79428371	79429486	1116	*	1	6.11759	chr2	79428989	79429988	1000	-	promoter:7310	uc012bxx.1	228094	Cerkl	mm10_genes_promoters	6.11759
chr2	79428371	79429486	1116	*	1	6.11759	chr2	79428989	79429988	1000	-	promoter:7311	uc029tyo.1	228094	Cerkl	mm10_genes_promoters	6.11759
chr2	79428371	79429486	1116	*	1	6.11759	chr2	79428989	79429988	1000	-	promoter:7312	uc029typ.1	228094	Cerkl	mm10_genes_promoters	6.11759
chr2	79428371	79429486	1116	*	1	6.11759	chr2	79428989	79429988	1000	-	promoter:7313	uc029tyq.1	228094	Cerkl	mm10_genes_promoters	6.11759
chr2	79428371	79429486	1116	*	1	6.11759	chr2	79428989	79429988	1000	-	promoter:7314	uc029tyr.1	228094	Cerkl	mm10_genes_promoters	6.11759
chr2	79428371	79429486	1116	*	1	6.11759	chr2	79428989	79429988	1000	-	promoter:7315	uc029tys.1	228094	Cerkl	mm10_genes_promoters	6.11759
chr2	79428371	79429486	1116	*	1	6.11759	chr2	79428989	79429988	1000	-	promoter:7316	uc029tyt.1	228094	Cerkl	mm10_genes_promoters	6.11759
chr2	79428371	79429486	1116	*	1	6.11759	chr2	79428989	79429988	1000	-	promoter:7317	uc029tyu.1	228094	Cerkl	mm10_genes_promoters	6.11759
chr2	79428371	79429486	1116	*	1	6.11759	chr2	79428989	79429988	1000	-	promoter:7318	uc029tyv.1	228094	Cerkl	mm10_genes_promoters	6.11759
chr2	79428371	79429486	1116	*	1	6.11759	chr2	79428989	79429988	1000	-	promoter:7319	uc029tyw.1	228094	Cerkl	mm10_genes_promoters	6.11759
chr2	79428371	79429486	1116	*	1	6.11759	chr2	79428989	79429988	1000	-	promoter:7320	uc029tyx.1	228094	Cerkl	mm10_genes_promoters	6.11759
chr2	79453822	79461375	7554	*	1	9.65492	chr2	79456637	79457636	1000	-	promoter:7321	uc029tyy.1	228094	Cerkl	mm10_genes_promoters	9.65492
chr2	79453822	79461375	7554	*	1	9.65492	chr2	79456637	79457636	1000	-	promoter:7322	uc029tyz.1	228094	Cerkl	mm10_genes_promoters	9.65492
chr2	79453822	79461375	7554	*	1	9.65492	chr2	79456637	79457636	1000	-	promoter:7323	uc029tza.1	228094	Cerkl	mm10_genes_promoters	9.65492
chr2	79453822	79461375	7554	*	1	9.65492	chr2	79456637	79457636	1000	-	promoter:7324	uc029tzb.1	228094	Cerkl	mm10_genes_promoters	9.65492
chr2	79453822	79461375	7554	*	1	9.65492	chr2	79456637	79457636	1000	-	promoter:7325	uc029tzc.1	228094	Cerkl	mm10_genes_promoters	9.65492
chr2	79453822	79461375	7554	*	1	9.65492	chr2	79456637	79457636	1000	-	promoter:7326	uc029tzd.1	228094	Cerkl	mm10_genes_promoters	9.65492
chr2	79453822	79461375	7554	*	1	9.65492	chr2	79456637	79457636	1000	-	promoter:7327	uc029tze.1	228094	Cerkl	mm10_genes_promoters	9.65492
chr2	79453822	79461375	7554	*	1	9.65492	chr2	79456637	79457636	1000	-	promoter:7328	uc029tzf.1	228094	Cerkl	mm10_genes_promoters	9.65492
chr2	79453822	79461375	7554	*	1	9.65492	chr2	79456637	79457636	1000	-	promoter:7329	uc029tzg.1	228094	Cerkl	mm10_genes_promoters	9.65492
chr2	79453822	79461375	7554	*	1	9.65492	chr2	79456637	79457636	1000	-	promoter:7330	uc029tzh.1	228094	Cerkl	mm10_genes_promoters	9.65492
chr2	79428108	79430081	1974	*	UMR	7.0922	chr2	79428989	79429988	1000	-	promoter:7309	uc008kgs.1	228094	Cerkl	mm10_genes_promoters	7.0922
chr2	79428108	79430081	1974	*	UMR	7.0922	chr2	79428989	79429988	1000	-	promoter:7310	uc012bxx.1	228094	Cerkl	mm10_genes_promoters	7.0922
chr2	79428108	79430081	1974	*	UMR	7.0922	chr2	79428989	79429988	1000	-	promoter:7311	uc029tyo.1	228094	Cerkl	mm10_genes_promoters	7.0922
chr2	79428108	79430081	1974	*	UMR	7.0922	chr2	79428989	79429988	1000	-	promoter:7312	uc029typ.1	228094	Cerkl	mm10_genes_promoters	7.0922
chr2	79428108	79430081	1974	*	UMR	7.0922	chr2	79428989	79429988	1000	-	promoter:7313	uc029tyq.1	228094	Cerkl	mm10_genes_promoters	7.0922
chr2	79428108	79430081	1974	*	UMR	7.0922	chr2	79428989	79429988	1000	-	promoter:7314	uc029tyr.1	228094	Cerkl	mm10_genes_promoters	7.0922
chr2	79428108	79430081	1974	*	UMR	7.0922	chr2	79428989	79429988	1000	-	promoter:7315	uc029tys.1	228094	Cerkl	mm10_genes_promoters	7.0922
chr2	79428108	79430081	1974	*	UMR	7.0922	chr2	79428989	79429988	1000	-	promoter:7316	uc029tyt.1	228094	Cerkl	mm10_genes_promoters	7.0922
chr2	79428108	79430081	1974	*	UMR	7.0922	chr2	79428989	79429988	1000	-	promoter:7317	uc029tyu.1	228094	Cerkl	mm10_genes_promoters	7.0922
chr2	79428108	79430081	1974	*	UMR	7.0922	chr2	79428989	79429988	1000	-	promoter:7318	uc029tyv.1	228094	Cerkl	mm10_genes_promoters	7.0922
chr2	79428108	79430081	1974	*	UMR	7.0922	chr2	79428989	79429988	1000	-	promoter:7319	uc029tyw.1	228094	Cerkl	mm10_genes_promoters	7.0922
chr2	79428108	79430081	1974	*	UMR	7.0922	chr2	79428989	79429988	1000	-	promoter:7320	uc029tyx.1	228094	Cerkl	mm10_genes_promoters	7.0922
chr2	79453703	79461374	7672	*	UMR	11.6343	chr2	79456637	79457636	1000	-	promoter:7321	uc029tyy.1	228094	Cerkl	mm10_genes_promoters	11.6343
chr2	79453703	79461374	7672	*	UMR	11.6343	chr2	79456637	79457636	1000	-	promoter:7322	uc029tyz.1	228094	Cerkl	mm10_genes_promoters	11.6343
chr2	79453703	79461374	7672	*	UMR	11.6343	chr2	79456637	79457636	1000	-	promoter:7323	uc029tza.1	228094	Cerkl	mm10_genes_promoters	11.6343
chr2	79453703	79461374	7672	*	UMR	11.6343	chr2	79456637	79457636	1000	-	promoter:7324	uc029tzb.1	228094	Cerkl	mm10_genes_promoters	11.6343
chr2	79453703	79461374	7672	*	UMR	11.6343	chr2	79456637	79457636	1000	-	promoter:7325	uc029tzc.1	228094	Cerkl	mm10_genes_promoters	11.6343
chr2	79453703	79461374	7672	*	UMR	11.6343	chr2	79456637	79457636	1000	-	promoter:7326	uc029tzd.1	228094	Cerkl	mm10_genes_promoters	11.6343
chr2	79453703	79461374	7672	*	UMR	11.6343	chr2	79456637	79457636	1000	-	promoter:7327	uc029tze.1	228094	Cerkl	mm10_genes_promoters	11.6343
chr2	79453703	79461374	7672	*	UMR	11.6343	chr2	79456637	79457636	1000	-	promoter:7328	uc029tzf.1	228094	Cerkl	mm10_genes_promoters	11.6343
chr2	79453703	79461374	7672	*	UMR	11.6343	chr2	79456637	79457636	1000	-	promoter:7329	uc029tzg.1	228094	Cerkl	mm10_genes_promoters	11.6343
chr2	79453703	79461374	7672	*	UMR	11.6343	chr2	79456637	79457636	1000	-	promoter:7330	uc029tzh.1	228094	Cerkl	mm10_genes_promoters	11.6343
chr2	78967235	79368250	401016	*	4	86.3661	chr2	79355065	79356064	1000	-	promoter:7300	uc029tyf.1	228094	Cerkl	mm10_genes_promoters		86.3661
chr2	78967235	79368250	401016	*	4	86.3661	chr2	79355065	79356064	1000	-	promoter:7301	uc029tyg.1	228094	Cerkl	mm10_genes_promoters		86.3661
chr2	78967235	79368250	401016	*	4	86.3661	chr2	79355065	79356064	1000	-	promoter:7302	uc029tyh.1	228094	Cerkl	mm10_genes_promoters		86.3661
chr2	79368276	79370362	2087	*	2	57.7356	chr2	79368868	79369867	1000	-	promoter:7303	uc029tyi.1	228094	Cerkl	mm10_genes_promoters		57.7356
chr2	79368276	79370362	2087	*	2	57.7356	chr2	79368868	79369867	1000	-	promoter:7304	uc029tyj.1	228094	Cerkl	mm10_genes_promoters		57.7356
chr2	79370492	79378151	7660	*	4	86.3811	chr2	79370866	79371865	1000	-	promoter:7305	uc029tyk.1	228094	Cerkl	mm10_genes_promoters		86.3811
chr2	79370492	79378151	7660	*	4	86.3811	chr2	79370866	79371865	1000	-	promoter:7306	uc029tyl.1	228094	Cerkl	mm10_genes_promoters		86.3811
chr2	79370492	79378151	7660	*	4	86.3811	chr2	79370866	79371865	1000	-	promoter:7307	uc029tym.1	228094	Cerkl	mm10_genes_promoters		86.3811
chr2	79370492	79378151	7660	*	4	86.3811	chr2	79370866	79371865	1000	-	promoter:7308	uc029tyn.1	228094	Cerkl	mm10_genes_promoters		86.3811
chr2	79427919	79429486	1568	*	1	17.9827	chr2	79428989	79429988	1000	-	promoter:7309	uc008kgs.1	228094	Cerkl	mm10_genes_promoters		17.9827
chr2	79427919	79429486	1568	*	1	17.9827	chr2	79428989	79429988	1000	-	promoter:7310	uc012bxx.1	228094	Cerkl	mm10_genes_promoters		17.9827
chr2	79427919	79429486	1568	*	1	17.9827	chr2	79428989	79429988	1000	-	promoter:7311	uc029tyo.1	228094	Cerkl	mm10_genes_promoters		17.9827
chr2	79427919	79429486	1568	*	1	17.9827	chr2	79428989	79429988	1000	-	promoter:7312	uc029typ.1	228094	Cerkl	mm10_genes_promoters		17.9827
chr2	79427919	79429486	1568	*	1	17.9827	chr2	79428989	79429988	1000	-	promoter:7313	uc029tyq.1	228094	Cerkl	mm10_genes_promoters		17.9827
chr2	79427919	79429486	1568	*	1	17.9827	chr2	79428989	79429988	1000	-	promoter:7314	uc029tyr.1	228094	Cerkl	mm10_genes_promoters		17.9827
chr2	79427919	79429486	1568	*	1	17.9827	chr2	79428989	79429988	1000	-	promoter:7315	uc029tys.1	228094	Cerkl	mm10_genes_promoters		17.9827
chr2	79427919	79429486	1568	*	1	17.9827	chr2	79428989	79429988	1000	-	promoter:7316	uc029tyt.1	228094	Cerkl	mm10_genes_promoters		17.9827
chr2	79427919	79429486	1568	*	1	17.9827	chr2	79428989	79429988	1000	-	promoter:7317	uc029tyu.1	228094	Cerkl	mm10_genes_promoters		17.9827
chr2	79427919	79429486	1568	*	1	17.9827	chr2	79428989	79429988	1000	-	promoter:7318	uc029tyv.1	228094	Cerkl	mm10_genes_promoters		17.9827
chr2	79427919	79429486	1568	*	1	17.9827	chr2	79428989	79429988	1000	-	promoter:7319	uc029tyw.1	228094	Cerkl	mm10_genes_promoters		17.9827
chr2	79427919	79429486	1568	*	1	17.9827	chr2	79428989	79429988	1000	-	promoter:7320	uc029tyx.1	228094	Cerkl	mm10_genes_promoters		17.9827
chr2	79453821	79461374	7554	*	1	10.7743	chr2	79456637	79457636	1000	-	promoter:7321	uc029tyy.1	228094	Cerkl	mm10_genes_promoters		10.7743
chr2	79453821	79461374	7554	*	1	10.7743	chr2	79456637	79457636	1000	-	promoter:7322	uc029tyz.1	228094	Cerkl	mm10_genes_promoters		10.7743
chr2	79453821	79461374	7554	*	1	10.7743	chr2	79456637	79457636	1000	-	promoter:7323	uc029tza.1	228094	Cerkl	mm10_genes_promoters		10.7743
chr2	79453821	79461374	7554	*	1	10.7743	chr2	79456637	79457636	1000	-	promoter:7324	uc029tzb.1	228094	Cerkl	mm10_genes_promoters		10.7743
chr2	79453821	79461374	7554	*	1	10.7743	chr2	79456637	79457636	1000	-	promoter:7325	uc029tzc.1	228094	Cerkl	mm10_genes_promoters		10.7743
chr2	79453821	79461374	7554	*	1	10.7743	chr2	79456637	79457636	1000	-	promoter:7326	uc029tzd.1	228094	Cerkl	mm10_genes_promoters		10.7743
chr2	79453821	79461374	7554	*	1	10.7743	chr2	79456637	79457636	1000	-	promoter:7327	uc029tze.1	228094	Cerkl	mm10_genes_promoters		10.7743
chr2	79453821	79461374	7554	*	1	10.7743	chr2	79456637	79457636	1000	-	promoter:7328	uc029tzf.1	228094	Cerkl	mm10_genes_promoters		10.7743
chr2	79453821	79461374	7554	*	1	10.7743	chr2	79456637	79457636	1000	-	promoter:7329	uc029tzg.1	228094	Cerkl	mm10_genes_promoters		10.7743
chr2	79453821	79461374	7554	*	1	10.7743	chr2	79456637	79457636	1000	-	promoter:7330	uc029tzh.1	228094	Cerkl	mm10_genes_promoters		10.7743
chr2	79369091	79369566	476	*	LMR	37.234	chr2	79368868	79369867	1000	-	promoter:7303	uc029tyi.1	228094	Cerkl	mm10_genes_promoters		37.234
chr2	79369091	79369566	476	*	LMR	37.234	chr2	79368868	79369867	1000	-	promoter:7304	uc029tyj.1	228094	Cerkl	mm10_genes_promoters		37.234
chr2	79427919	79430278	2360	*	UMR	15.5709	chr2	79428989	79429988	1000	-	promoter:7309	uc008kgs.1	228094	Cerkl	mm10_genes_promoters		15.5709
chr2	79427919	79430278	2360	*	UMR	15.5709	chr2	79428989	79429988	1000	-	promoter:7310	uc012bxx.1	228094	Cerkl	mm10_genes_promoters		15.5709
chr2	79427919	79430278	2360	*	UMR	15.5709	chr2	79428989	79429988	1000	-	promoter:7311	uc029tyo.1	228094	Cerkl	mm10_genes_promoters		15.5709
chr2	79427919	79430278	2360	*	UMR	15.5709	chr2	79428989	79429988	1000	-	promoter:7312	uc029typ.1	228094	Cerkl	mm10_genes_promoters		15.5709
chr2	79427919	79430278	2360	*	UMR	15.5709	chr2	79428989	79429988	1000	-	promoter:7313	uc029tyq.1	228094	Cerkl	mm10_genes_promoters		15.5709
chr2	79427919	79430278	2360	*	UMR	15.5709	chr2	79428989	79429988	1000	-	promoter:7314	uc029tyr.1	228094	Cerkl	mm10_genes_promoters		15.5709
chr2	79427919	79430278	2360	*	UMR	15.5709	chr2	79428989	79429988	1000	-	promoter:7315	uc029tys.1	228094	Cerkl	mm10_genes_promoters		15.5709
chr2	79427919	79430278	2360	*	UMR	15.5709	chr2	79428989	79429988	1000	-	promoter:7316	uc029tyt.1	228094	Cerkl	mm10_genes_promoters		15.5709
chr2	79427919	79430278	2360	*	UMR	15.5709	chr2	79428989	79429988	1000	-	promoter:7317	uc029tyu.1	228094	Cerkl	mm10_genes_promoters		15.5709
chr2	79427919	79430278	2360	*	UMR	15.5709	chr2	79428989	79429988	1000	-	promoter:7318	uc029tyv.1	228094	Cerkl	mm10_genes_promoters		15.5709
chr2	79427919	79430278	2360	*	UMR	15.5709	chr2	79428989	79429988	1000	-	promoter:7319	uc029tyw.1	228094	Cerkl	mm10_genes_promoters		15.5709
chr2	79427919	79430278	2360	*	UMR	15.5709	chr2	79428989	79429988	1000	-	promoter:7320	uc029tyx.1	228094	Cerkl	mm10_genes_promoters		15.5709
chr2	79453703	79461374	7672	*	UMR	9.49848	chr2	79456637	79457636	1000	-	promoter:7321	uc029tyy.1	228094	Cerkl	mm10_genes_promoters		9.49848
chr2	79453703	79461374	7672	*	UMR	9.49848	chr2	79456637	79457636	1000	-	promoter:7322	uc029tyz.1	228094	Cerkl	mm10_genes_promoters		9.49848
chr2	79453703	79461374	7672	*	UMR	9.49848	chr2	79456637	79457636	1000	-	promoter:7323	uc029tza.1	228094	Cerkl	mm10_genes_promoters		9.49848
chr2	79453703	79461374	7672	*	UMR	9.49848	chr2	79456637	79457636	1000	-	promoter:7324	uc029tzb.1	228094	Cerkl	mm10_genes_promoters		9.49848
chr2	79453703	79461374	7672	*	UMR	9.49848	chr2	79456637	79457636	1000	-	promoter:7325	uc029tzc.1	228094	Cerkl	mm10_genes_promoters		9.49848
chr2	79453703	79461374	7672	*	UMR	9.49848	chr2	79456637	79457636	1000	-	promoter:7326	uc029tzd.1	228094	Cerkl	mm10_genes_promoters		9.49848
chr2	79453703	79461374	7672	*	UMR	9.49848	chr2	79456637	79457636	1000	-	promoter:7327	uc029tze.1	228094	Cerkl	mm10_genes_promoters		9.49848
chr2	79453703	79461374	7672	*	UMR	9.49848	chr2	79456637	79457636	1000	-	promoter:7328	uc029tzf.1	228094	Cerkl	mm10_genes_promoters		9.49848
chr2	79453703	79461374	7672	*	UMR	9.49848	chr2	79456637	79457636	1000	-	promoter:7329	uc029tzg.1	228094	Cerkl	mm10_genes_promoters		9.49848
chr2	79453703	79461374	7672	*	UMR	9.49848	chr2	79456637	79457636	1000	-	promoter:7330	uc029tzh.1	228094	Cerkl	mm10_genes_promoters		9.49848
chr2	79268217	79270037	1821	*	1	3.57555	chr2	79269146	79270145	1000	-	promoter:6423	uc008kgs.1	228094	Cerkl	mm9_genes_promoters			3.57555
chr2	79268217	79270037	1821	*	1	3.57555	chr2	79269146	79270145	1000	-	promoter:6424	uc012bxx.1	228094	Cerkl	mm9_genes_promoters			3.57555
chr2	79268129	79270434	2306	*	UMR	4.24208	chr2	79269146	79270145	1000	-	promoter:6423	uc008kgs.1	228094	Cerkl	mm9_genes_promoters			4.24208
chr2	79268129	79270434	2306	*	UMR	4.24208	chr2	79269146	79270145	1000	-	promoter:6424	uc012bxx.1	228094	Cerkl	mm9_genes_promoters			4.24208
chr2	79174702	79378680	203979	*	4	84.1697	chr2	79355065	79356064	1000	-	promoter:7300	uc029tyf.1	228094	Cerkl	mm10_genes_promoters				84.1697
chr2	79174702	79378680	203979	*	4	84.1697	chr2	79355065	79356064	1000	-	promoter:7301	uc029tyg.1	228094	Cerkl	mm10_genes_promoters				84.1697
chr2	79174702	79378680	203979	*	4	84.1697	chr2	79355065	79356064	1000	-	promoter:7302	uc029tyh.1	228094	Cerkl	mm10_genes_promoters				84.1697
chr2	79174702	79378680	203979	*	4	84.1697	chr2	79368868	79369867	1000	-	promoter:7303	uc029tyi.1	228094	Cerkl	mm10_genes_promoters				84.1697
chr2	79174702	79378680	203979	*	4	84.1697	chr2	79368868	79369867	1000	-	promoter:7304	uc029tyj.1	228094	Cerkl	mm10_genes_promoters				84.1697
chr2	79174702	79378680	203979	*	4	84.1697	chr2	79370866	79371865	1000	-	promoter:7305	uc029tyk.1	228094	Cerkl	mm10_genes_promoters				84.1697
chr2	79174702	79378680	203979	*	4	84.1697	chr2	79370866	79371865	1000	-	promoter:7306	uc029tyl.1	228094	Cerkl	mm10_genes_promoters				84.1697
chr2	79174702	79378680	203979	*	4	84.1697	chr2	79370866	79371865	1000	-	promoter:7307	uc029tym.1	228094	Cerkl	mm10_genes_promoters				84.1697
chr2	79174702	79378680	203979	*	4	84.1697	chr2	79370866	79371865	1000	-	promoter:7308	uc029tyn.1	228094	Cerkl	mm10_genes_promoters				84.1697
chr2	79427918	79429486	1569	*	1	18.5737	chr2	79428989	79429988	1000	-	promoter:7309	uc008kgs.1	228094	Cerkl	mm10_genes_promoters				18.5737
chr2	79427918	79429486	1569	*	1	18.5737	chr2	79428989	79429988	1000	-	promoter:7310	uc012bxx.1	228094	Cerkl	mm10_genes_promoters				18.5737
chr2	79427918	79429486	1569	*	1	18.5737	chr2	79428989	79429988	1000	-	promoter:7311	uc029tyo.1	228094	Cerkl	mm10_genes_promoters				18.5737
chr2	79427918	79429486	1569	*	1	18.5737	chr2	79428989	79429988	1000	-	promoter:7312	uc029typ.1	228094	Cerkl	mm10_genes_promoters				18.5737
chr2	79427918	79429486	1569	*	1	18.5737	chr2	79428989	79429988	1000	-	promoter:7313	uc029tyq.1	228094	Cerkl	mm10_genes_promoters				18.5737
chr2	79427918	79429486	1569	*	1	18.5737	chr2	79428989	79429988	1000	-	promoter:7314	uc029tyr.1	228094	Cerkl	mm10_genes_promoters				18.5737
chr2	79427918	79429486	1569	*	1	18.5737	chr2	79428989	79429988	1000	-	promoter:7315	uc029tys.1	228094	Cerkl	mm10_genes_promoters				18.5737
chr2	79427918	79429486	1569	*	1	18.5737	chr2	79428989	79429988	1000	-	promoter:7316	uc029tyt.1	228094	Cerkl	mm10_genes_promoters				18.5737
chr2	79427918	79429486	1569	*	1	18.5737	chr2	79428989	79429988	1000	-	promoter:7317	uc029tyu.1	228094	Cerkl	mm10_genes_promoters				18.5737
chr2	79427918	79429486	1569	*	1	18.5737	chr2	79428989	79429988	1000	-	promoter:7318	uc029tyv.1	228094	Cerkl	mm10_genes_promoters				18.5737
chr2	79427918	79429486	1569	*	1	18.5737	chr2	79428989	79429988	1000	-	promoter:7319	uc029tyw.1	228094	Cerkl	mm10_genes_promoters				18.5737
chr2	79427918	79429486	1569	*	1	18.5737	chr2	79428989	79429988	1000	-	promoter:7320	uc029tyx.1	228094	Cerkl	mm10_genes_promoters				18.5737
chr2	79453821	79461375	7555	*	1	12.4963	chr2	79456637	79457636	1000	-	promoter:7321	uc029tyy.1	228094	Cerkl	mm10_genes_promoters				12.4963
chr2	79453821	79461375	7555	*	1	12.4963	chr2	79456637	79457636	1000	-	promoter:7322	uc029tyz.1	228094	Cerkl	mm10_genes_promoters				12.4963
chr2	79453821	79461375	7555	*	1	12.4963	chr2	79456637	79457636	1000	-	promoter:7323	uc029tza.1	228094	Cerkl	mm10_genes_promoters				12.4963
chr2	79453821	79461375	7555	*	1	12.4963	chr2	79456637	79457636	1000	-	promoter:7324	uc029tzb.1	228094	Cerkl	mm10_genes_promoters				12.4963
chr2	79453821	79461375	7555	*	1	12.4963	chr2	79456637	79457636	1000	-	promoter:7325	uc029tzc.1	228094	Cerkl	mm10_genes_promoters				12.4963
chr2	79453821	79461375	7555	*	1	12.4963	chr2	79456637	79457636	1000	-	promoter:7326	uc029tzd.1	228094	Cerkl	mm10_genes_promoters				12.4963
chr2	79453821	79461375	7555	*	1	12.4963	chr2	79456637	79457636	1000	-	promoter:7327	uc029tze.1	228094	Cerkl	mm10_genes_promoters				12.4963
chr2	79453821	79461375	7555	*	1	12.4963	chr2	79456637	79457636	1000	-	promoter:7328	uc029tzf.1	228094	Cerkl	mm10_genes_promoters				12.4963
chr2	79453821	79461375	7555	*	1	12.4963	chr2	79456637	79457636	1000	-	promoter:7329	uc029tzg.1	228094	Cerkl	mm10_genes_promoters				12.4963
chr2	79453821	79461375	7555	*	1	12.4963	chr2	79456637	79457636	1000	-	promoter:7330	uc029tzh.1	228094	Cerkl	mm10_genes_promoters				12.4963
chr2	79369079	79369586	508	*	LMR	25.3165	chr2	79368868	79369867	1000	-	promoter:7303	uc029tyi.1	228094	Cerkl	mm10_genes_promoters				25.3165
chr2	79369079	79369586	508	*	LMR	25.3165	chr2	79368868	79369867	1000	-	promoter:7304	uc029tyj.1	228094	Cerkl	mm10_genes_promoters				25.3165
chr2	79428061	79429683	1623	*	UMR	13.1707	chr2	79428989	79429988	1000	-	promoter:7309	uc008kgs.1	228094	Cerkl	mm10_genes_promoters				13.1707
chr2	79428061	79429683	1623	*	UMR	13.1707	chr2	79428989	79429988	1000	-	promoter:7310	uc012bxx.1	228094	Cerkl	mm10_genes_promoters				13.1707
chr2	79428061	79429683	1623	*	UMR	13.1707	chr2	79428989	79429988	1000	-	promoter:7311	uc029tyo.1	228094	Cerkl	mm10_genes_promoters				13.1707
chr2	79428061	79429683	1623	*	UMR	13.1707	chr2	79428989	79429988	1000	-	promoter:7312	uc029typ.1	228094	Cerkl	mm10_genes_promoters				13.1707
chr2	79428061	79429683	1623	*	UMR	13.1707	chr2	79428989	79429988	1000	-	promoter:7313	uc029tyq.1	228094	Cerkl	mm10_genes_promoters				13.1707
chr2	79428061	79429683	1623	*	UMR	13.1707	chr2	79428989	79429988	1000	-	promoter:7314	uc029tyr.1	228094	Cerkl	mm10_genes_promoters				13.1707
chr2	79428061	79429683	1623	*	UMR	13.1707	chr2	79428989	79429988	1000	-	promoter:7315	uc029tys.1	228094	Cerkl	mm10_genes_promoters				13.1707
chr2	79428061	79429683	1623	*	UMR	13.1707	chr2	79428989	79429988	1000	-	promoter:7316	uc029tyt.1	228094	Cerkl	mm10_genes_promoters				13.1707
chr2	79428061	79429683	1623	*	UMR	13.1707	chr2	79428989	79429988	1000	-	promoter:7317	uc029tyu.1	228094	Cerkl	mm10_genes_promoters				13.1707
chr2	79428061	79429683	1623	*	UMR	13.1707	chr2	79428989	79429988	1000	-	promoter:7318	uc029tyv.1	228094	Cerkl	mm10_genes_promoters				13.1707
chr2	79428061	79429683	1623	*	UMR	13.1707	chr2	79428989	79429988	1000	-	promoter:7319	uc029tyw.1	228094	Cerkl	mm10_genes_promoters				13.1707
chr2	79428061	79429683	1623	*	UMR	13.1707	chr2	79428989	79429988	1000	-	promoter:7320	uc029tyx.1	228094	Cerkl	mm10_genes_promoters				13.1707
chr2	79453703	79461374	7672	*	UMR	11.6364	chr2	79456637	79457636	1000	-	promoter:7321	uc029tyy.1	228094	Cerkl	mm10_genes_promoters				11.6364
chr2	79453703	79461374	7672	*	UMR	11.6364	chr2	79456637	79457636	1000	-	promoter:7322	uc029tyz.1	228094	Cerkl	mm10_genes_promoters				11.6364
chr2	79453703	79461374	7672	*	UMR	11.6364	chr2	79456637	79457636	1000	-	promoter:7323	uc029tza.1	228094	Cerkl	mm10_genes_promoters				11.6364
chr2	79453703	79461374	7672	*	UMR	11.6364	chr2	79456637	79457636	1000	-	promoter:7324	uc029tzb.1	228094	Cerkl	mm10_genes_promoters				11.6364
chr2	79453703	79461374	7672	*	UMR	11.6364	chr2	79456637	79457636	1000	-	promoter:7325	uc029tzc.1	228094	Cerkl	mm10_genes_promoters				11.6364
chr2	79453703	79461374	7672	*	UMR	11.6364	chr2	79456637	79457636	1000	-	promoter:7326	uc029tzd.1	228094	Cerkl	mm10_genes_promoters				11.6364
chr2	79453703	79461374	7672	*	UMR	11.6364	chr2	79456637	79457636	1000	-	promoter:7327	uc029tze.1	228094	Cerkl	mm10_genes_promoters				11.6364
chr2	79453703	79461374	7672	*	UMR	11.6364	chr2	79456637	79457636	1000	-	promoter:7328	uc029tzf.1	228094	Cerkl	mm10_genes_promoters				11.6364
chr2	79453703	79461374	7672	*	UMR	11.6364	chr2	79456637	79457636	1000	-	promoter:7329	uc029tzg.1	228094	Cerkl	mm10_genes_promoters				11.6364
chr2	79453703	79461374	7672	*	UMR	11.6364	chr2	79456637	79457636	1000	-	promoter:7330	uc029tzh.1	228094	Cerkl	mm10_genes_promoters				11.6364
chr2	79175970	79378680	202711	*	4	84.3006	chr2	79355065	79356064	1000	-	promoter:7300	uc029tyf.1	228094	Cerkl	mm10_genes_promoters					84.3006
chr2	79175970	79378680	202711	*	4	84.3006	chr2	79355065	79356064	1000	-	promoter:7301	uc029tyg.1	228094	Cerkl	mm10_genes_promoters					84.3006
chr2	79175970	79378680	202711	*	4	84.3006	chr2	79355065	79356064	1000	-	promoter:7302	uc029tyh.1	228094	Cerkl	mm10_genes_promoters					84.3006
chr2	79175970	79378680	202711	*	4	84.3006	chr2	79368868	79369867	1000	-	promoter:7303	uc029tyi.1	228094	Cerkl	mm10_genes_promoters					84.3006
chr2	79175970	79378680	202711	*	4	84.3006	chr2	79368868	79369867	1000	-	promoter:7304	uc029tyj.1	228094	Cerkl	mm10_genes_promoters					84.3006
chr2	79175970	79378680	202711	*	4	84.3006	chr2	79370866	79371865	1000	-	promoter:7305	uc029tyk.1	228094	Cerkl	mm10_genes_promoters					84.3006
chr2	79175970	79378680	202711	*	4	84.3006	chr2	79370866	79371865	1000	-	promoter:7306	uc029tyl.1	228094	Cerkl	mm10_genes_promoters					84.3006
chr2	79175970	79378680	202711	*	4	84.3006	chr2	79370866	79371865	1000	-	promoter:7307	uc029tym.1	228094	Cerkl	mm10_genes_promoters					84.3006
chr2	79175970	79378680	202711	*	4	84.3006	chr2	79370866	79371865	1000	-	promoter:7308	uc029tyn.1	228094	Cerkl	mm10_genes_promoters					84.3006
chr2	79427398	79430820	3423	*	2	34.5129	chr2	79428989	79429988	1000	-	promoter:7309	uc008kgs.1	228094	Cerkl	mm10_genes_promoters					34.5129
chr2	79427398	79430820	3423	*	2	34.5129	chr2	79428989	79429988	1000	-	promoter:7310	uc012bxx.1	228094	Cerkl	mm10_genes_promoters					34.5129
chr2	79427398	79430820	3423	*	2	34.5129	chr2	79428989	79429988	1000	-	promoter:7311	uc029tyo.1	228094	Cerkl	mm10_genes_promoters					34.5129
chr2	79427398	79430820	3423	*	2	34.5129	chr2	79428989	79429988	1000	-	promoter:7312	uc029typ.1	228094	Cerkl	mm10_genes_promoters					34.5129
chr2	79427398	79430820	3423	*	2	34.5129	chr2	79428989	79429988	1000	-	promoter:7313	uc029tyq.1	228094	Cerkl	mm10_genes_promoters					34.5129
chr2	79427398	79430820	3423	*	2	34.5129	chr2	79428989	79429988	1000	-	promoter:7314	uc029tyr.1	228094	Cerkl	mm10_genes_promoters					34.5129
chr2	79427398	79430820	3423	*	2	34.5129	chr2	79428989	79429988	1000	-	promoter:7315	uc029tys.1	228094	Cerkl	mm10_genes_promoters					34.5129
chr2	79427398	79430820	3423	*	2	34.5129	chr2	79428989	79429988	1000	-	promoter:7316	uc029tyt.1	228094	Cerkl	mm10_genes_promoters					34.5129
chr2	79427398	79430820	3423	*	2	34.5129	chr2	79428989	79429988	1000	-	promoter:7317	uc029tyu.1	228094	Cerkl	mm10_genes_promoters					34.5129
chr2	79427398	79430820	3423	*	2	34.5129	chr2	79428989	79429988	1000	-	promoter:7318	uc029tyv.1	228094	Cerkl	mm10_genes_promoters					34.5129
chr2	79427398	79430820	3423	*	2	34.5129	chr2	79428989	79429988	1000	-	promoter:7319	uc029tyw.1	228094	Cerkl	mm10_genes_promoters					34.5129
chr2	79427398	79430820	3423	*	2	34.5129	chr2	79428989	79429988	1000	-	promoter:7320	uc029tyx.1	228094	Cerkl	mm10_genes_promoters					34.5129
chr2	79453702	79461374	7673	*	1	13.1294	chr2	79456637	79457636	1000	-	promoter:7321	uc029tyy.1	228094	Cerkl	mm10_genes_promoters					13.1294
chr2	79453702	79461374	7673	*	1	13.1294	chr2	79456637	79457636	1000	-	promoter:7322	uc029tyz.1	228094	Cerkl	mm10_genes_promoters					13.1294
chr2	79453702	79461374	7673	*	1	13.1294	chr2	79456637	79457636	1000	-	promoter:7323	uc029tza.1	228094	Cerkl	mm10_genes_promoters					13.1294
chr2	79453702	79461374	7673	*	1	13.1294	chr2	79456637	79457636	1000	-	promoter:7324	uc029tzb.1	228094	Cerkl	mm10_genes_promoters					13.1294
chr2	79453702	79461374	7673	*	1	13.1294	chr2	79456637	79457636	1000	-	promoter:7325	uc029tzc.1	228094	Cerkl	mm10_genes_promoters					13.1294
chr2	79453702	79461374	7673	*	1	13.1294	chr2	79456637	79457636	1000	-	promoter:7326	uc029tzd.1	228094	Cerkl	mm10_genes_promoters					13.1294
chr2	79453702	79461374	7673	*	1	13.1294	chr2	79456637	79457636	1000	-	promoter:7327	uc029tze.1	228094	Cerkl	mm10_genes_promoters					13.1294
chr2	79453702	79461374	7673	*	1	13.1294	chr2	79456637	79457636	1000	-	promoter:7328	uc029tzf.1	228094	Cerkl	mm10_genes_promoters					13.1294
chr2	79453702	79461374	7673	*	1	13.1294	chr2	79456637	79457636	1000	-	promoter:7329	uc029tzg.1	228094	Cerkl	mm10_genes_promoters					13.1294
chr2	79453702	79461374	7673	*	1	13.1294	chr2	79456637	79457636	1000	-	promoter:7330	uc029tzh.1	228094	Cerkl	mm10_genes_promoters					13.1294
chr2	79369455	79369566	112	*	LMR	42.5	chr2	79368868	79369867	1000	-	promoter:7303	uc029tyi.1	228094	Cerkl	mm10_genes_promoters					42.5
chr2	79369455	79369566	112	*	LMR	42.5	chr2	79368868	79369867	1000	-	promoter:7304	uc029tyj.1	228094	Cerkl	mm10_genes_promoters					42.5
chr2	79428045	79430081	2037	*	UMR	6.59341	chr2	79428989	79429988	1000	-	promoter:7309	uc008kgs.1	228094	Cerkl	mm10_genes_promoters					6.59341
chr2	79428045	79430081	2037	*	UMR	6.59341	chr2	79428989	79429988	1000	-	promoter:7310	uc012bxx.1	228094	Cerkl	mm10_genes_promoters					6.59341
chr2	79428045	79430081	2037	*	UMR	6.59341	chr2	79428989	79429988	1000	-	promoter:7311	uc029tyo.1	228094	Cerkl	mm10_genes_promoters					6.59341
chr2	79428045	79430081	2037	*	UMR	6.59341	chr2	79428989	79429988	1000	-	promoter:7312	uc029typ.1	228094	Cerkl	mm10_genes_promoters					6.59341
chr2	79428045	79430081	2037	*	UMR	6.59341	chr2	79428989	79429988	1000	-	promoter:7313	uc029tyq.1	228094	Cerkl	mm10_genes_promoters					6.59341
chr2	79428045	79430081	2037	*	UMR	6.59341	chr2	79428989	79429988	1000	-	promoter:7314	uc029tyr.1	228094	Cerkl	mm10_genes_promoters					6.59341
chr2	79428045	79430081	2037	*	UMR	6.59341	chr2	79428989	79429988	1000	-	promoter:7315	uc029tys.1	228094	Cerkl	mm10_genes_promoters					6.59341
chr2	79428045	79430081	2037	*	UMR	6.59341	chr2	79428989	79429988	1000	-	promoter:7316	uc029tyt.1	228094	Cerkl	mm10_genes_promoters					6.59341
chr2	79428045	79430081	2037	*	UMR	6.59341	chr2	79428989	79429988	1000	-	promoter:7317	uc029tyu.1	228094	Cerkl	mm10_genes_promoters					6.59341
chr2	79428045	79430081	2037	*	UMR	6.59341	chr2	79428989	79429988	1000	-	promoter:7318	uc029tyv.1	228094	Cerkl	mm10_genes_promoters					6.59341
chr2	79428045	79430081	2037	*	UMR	6.59341	chr2	79428989	79429988	1000	-	promoter:7319	uc029tyw.1	228094	Cerkl	mm10_genes_promoters					6.59341
chr2	79428045	79430081	2037	*	UMR	6.59341	chr2	79428989	79429988	1000	-	promoter:7320	uc029tyx.1	228094	Cerkl	mm10_genes_promoters					6.59341
chr2	79453703	79461374	7672	*	UMR	8.46063	chr2	79456637	79457636	1000	-	promoter:7321	uc029tyy.1	228094	Cerkl	mm10_genes_promoters					8.46063
chr2	79453703	79461374	7672	*	UMR	8.46063	chr2	79456637	79457636	1000	-	promoter:7322	uc029tyz.1	228094	Cerkl	mm10_genes_promoters					8.46063
chr2	79453703	79461374	7672	*	UMR	8.46063	chr2	79456637	79457636	1000	-	promoter:7323	uc029tza.1	228094	Cerkl	mm10_genes_promoters					8.46063
chr2	79453703	79461374	7672	*	UMR	8.46063	chr2	79456637	79457636	1000	-	promoter:7324	uc029tzb.1	228094	Cerkl	mm10_genes_promoters					8.46063
chr2	79453703	79461374	7672	*	UMR	8.46063	chr2	79456637	79457636	1000	-	promoter:7325	uc029tzc.1	228094	Cerkl	mm10_genes_promoters					8.46063
chr2	79453703	79461374	7672	*	UMR	8.46063	chr2	79456637	79457636	1000	-	promoter:7326	uc029tzd.1	228094	Cerkl	mm10_genes_promoters					8.46063
chr2	79453703	79461374	7672	*	UMR	8.46063	chr2	79456637	79457636	1000	-	promoter:7327	uc029tze.1	228094	Cerkl	mm10_genes_promoters					8.46063
chr2	79453703	79461374	7672	*	UMR	8.46063	chr2	79456637	79457636	1000	-	promoter:7328	uc029tzf.1	228094	Cerkl	mm10_genes_promoters					8.46063
chr2	79453703	79461374	7672	*	UMR	8.46063	chr2	79456637	79457636	1000	-	promoter:7329	uc029tzg.1	228094	Cerkl	mm10_genes_promoters					8.46063
chr2	79453703	79461374	7672	*	UMR	8.46063	chr2	79456637	79457636	1000	-	promoter:7330	uc029tzh.1	228094	Cerkl	mm10_genes_promoters					8.46063
chr2	79267288	79270037	2750	*	1	21.6319	chr2	79269146	79270145	1000	-	promoter:6423	uc008kgs.1	228094	Cerkl	mm9_genes_promoters						21.6319
chr2	79267288	79270037	2750	*	1	21.6319	chr2	79269146	79270145	1000	-	promoter:6424	uc012bxx.1	228094	Cerkl	mm9_genes_promoters						21.6319
chr2	79267164	79270434	3271	*	UMR	20.3985	chr2	79269146	79270145	1000	-	promoter:6423	uc008kgs.1	228094	Cerkl	mm9_genes_promoters						20.3985
chr2	79267164	79270434	3271	*	UMR	20.3985	chr2	79269146	79270145	1000	-	promoter:6424	uc012bxx.1	228094	Cerkl	mm9_genes_promoters						20.3985
chr2	79267038	79270037	3000	*	1	11.7647	chr2	79269146	79270145	1000	-	promoter:6423	uc008kgs.1	228094	Cerkl	mm9_genes_promoters							11.7647
chr2	79267038	79270037	3000	*	1	11.7647	chr2	79269146	79270145	1000	-	promoter:6424	uc012bxx.1	228094	Cerkl	mm9_genes_promoters							11.7647
chr2	79266809	79270016	3208	*	UMR	10.9769	chr2	79269146	79270145	1000	-	promoter:6423	uc008kgs.1	228094	Cerkl	mm9_genes_promoters							10.9769
chr2	79266809	79270016	3208	*	UMR	10.9769	chr2	79269146	79270145	1000	-	promoter:6424	uc012bxx.1	228094	Cerkl	mm9_genes_promoters							10.9769
chr2	79267038	79270037	3000	*	2	27.5952	chr2	79269146	79270145	1000	-	promoter:6423	uc008kgs.1	228094	Cerkl	mm9_genes_promoters								27.5952
chr2	79267038	79270037	3000	*	2	27.5952	chr2	79269146	79270145	1000	-	promoter:6424	uc012bxx.1	228094	Cerkl	mm9_genes_promoters								27.5952
chr2	79267847	79270434	2588	*	UMR	23.0223	chr2	79269146	79270145	1000	-	promoter:6423	uc008kgs.1	228094	Cerkl	mm9_genes_promoters								23.0223
chr2	79267847	79270434	2588	*	UMR	23.0223	chr2	79269146	79270145	1000	-	promoter:6424	uc012bxx.1	228094	Cerkl	mm9_genes_promoters								23.0223
chr1	139426724	140243211	816488	*	4	88.2771	chr1	140183412	140184411	1000	-	promoter:2877	uc007cws.1	12628	Cfh	mm10_genes_promoters	88.2771
chr1	139426724	140243211	816488	*	4	88.2771	chr1	140183412	140184411	1000	-	promoter:2878	uc007cwt.1	12628	Cfh	mm10_genes_promoters	88.2771
chr1	139426724	140243211	816488	*	4	88.2771	chr1	140183412	140184411	1000	-	promoter:2879	uc011wtg.1	12628	Cfh	mm10_genes_promoters	88.2771
chr1	139426724	140243211	816488	*	4	88.2771	chr1	140183412	140184411	1000	-	promoter:2880	uc007cwu.1	12628	Cfh	mm10_genes_promoters	88.2771
chr1	139456763	140243211	786449	*	4	87.8374	chr1	140183412	140184411	1000	-	promoter:2877	uc007cws.1	12628	Cfh	mm10_genes_promoters		87.8374
chr1	139456763	140243211	786449	*	4	87.8374	chr1	140183412	140184411	1000	-	promoter:2878	uc007cwt.1	12628	Cfh	mm10_genes_promoters		87.8374
chr1	139456763	140243211	786449	*	4	87.8374	chr1	140183412	140184411	1000	-	promoter:2879	uc011wtg.1	12628	Cfh	mm10_genes_promoters		87.8374
chr1	139456763	140243211	786449	*	4	87.8374	chr1	140183412	140184411	1000	-	promoter:2880	uc007cwu.1	12628	Cfh	mm10_genes_promoters		87.8374
chr1	141352734	142139787	787054	*	4	87.1117	chr1	142079989	142080988	1000	-	promoter:2511	uc007cws.1	12628	Cfh	mm9_genes_promoters			87.1117
chr1	141352734	142139787	787054	*	4	87.1117	chr1	142079989	142080988	1000	-	promoter:2512	uc007cwt.1	12628	Cfh	mm9_genes_promoters			87.1117
chr1	141352734	142139787	787054	*	4	87.1117	chr1	142079989	142080988	1000	-	promoter:2513	uc011wtg.1	12628	Cfh	mm9_genes_promoters			87.1117
chr1	141352734	142139787	787054	*	4	87.1117	chr1	142079989	142080988	1000	-	promoter:2514	uc007cwu.1	12628	Cfh	mm9_genes_promoters			87.1117
chr1	140172308	140243210	70903	*	4	81.8104	chr1	140183412	140184411	1000	-	promoter:2877	uc007cws.1	12628	Cfh	mm10_genes_promoters				81.8104
chr1	140172308	140243210	70903	*	4	81.8104	chr1	140183412	140184411	1000	-	promoter:2878	uc007cwt.1	12628	Cfh	mm10_genes_promoters				81.8104
chr1	140172308	140243210	70903	*	4	81.8104	chr1	140183412	140184411	1000	-	promoter:2879	uc011wtg.1	12628	Cfh	mm10_genes_promoters				81.8104
chr1	140172308	140243210	70903	*	4	81.8104	chr1	140183412	140184411	1000	-	promoter:2880	uc007cwu.1	12628	Cfh	mm10_genes_promoters				81.8104
chr1	139456763	140243211	786449	*	4	83.4053	chr1	140183412	140184411	1000	-	promoter:2877	uc007cws.1	12628	Cfh	mm10_genes_promoters					83.4053
chr1	139456763	140243211	786449	*	4	83.4053	chr1	140183412	140184411	1000	-	promoter:2878	uc007cwt.1	12628	Cfh	mm10_genes_promoters					83.4053
chr1	139456763	140243211	786449	*	4	83.4053	chr1	140183412	140184411	1000	-	promoter:2879	uc011wtg.1	12628	Cfh	mm10_genes_promoters					83.4053
chr1	139456763	140243211	786449	*	4	83.4053	chr1	140183412	140184411	1000	-	promoter:2880	uc007cwu.1	12628	Cfh	mm10_genes_promoters					83.4053
chr1	141352906	142139787	786882	*	4	89.8323	chr1	142079989	142080988	1000	-	promoter:2511	uc007cws.1	12628	Cfh	mm9_genes_promoters						89.8323
chr1	141352906	142139787	786882	*	4	89.8323	chr1	142079989	142080988	1000	-	promoter:2512	uc007cwt.1	12628	Cfh	mm9_genes_promoters						89.8323
chr1	141352906	142139787	786882	*	4	89.8323	chr1	142079989	142080988	1000	-	promoter:2513	uc011wtg.1	12628	Cfh	mm9_genes_promoters						89.8323
chr1	141352906	142139787	786882	*	4	89.8323	chr1	142079989	142080988	1000	-	promoter:2514	uc007cwu.1	12628	Cfh	mm9_genes_promoters						89.8323
chr1	141352734	142139787	787054	*	4	88.7377	chr1	142079989	142080988	1000	-	promoter:2511	uc007cws.1	12628	Cfh	mm9_genes_promoters							88.7377
chr1	141352734	142139787	787054	*	4	88.7377	chr1	142079989	142080988	1000	-	promoter:2512	uc007cwt.1	12628	Cfh	mm9_genes_promoters							88.7377
chr1	141352734	142139787	787054	*	4	88.7377	chr1	142079989	142080988	1000	-	promoter:2513	uc011wtg.1	12628	Cfh	mm9_genes_promoters							88.7377
chr1	141352734	142139787	787054	*	4	88.7377	chr1	142079989	142080988	1000	-	promoter:2514	uc007cwu.1	12628	Cfh	mm9_genes_promoters							88.7377
chr1	141352906	142141167	788262	*	4	85.5409	chr1	142079989	142080988	1000	-	promoter:2511	uc007cws.1	12628	Cfh	mm9_genes_promoters								85.5409
chr1	141352906	142141167	788262	*	4	85.5409	chr1	142079989	142080988	1000	-	promoter:2512	uc007cwt.1	12628	Cfh	mm9_genes_promoters								85.5409
chr1	141352906	142141167	788262	*	4	85.5409	chr1	142079989	142080988	1000	-	promoter:2513	uc011wtg.1	12628	Cfh	mm9_genes_promoters								85.5409
chr1	141352906	142141167	788262	*	4	85.5409	chr1	142079989	142080988	1000	-	promoter:2514	uc007cwu.1	12628	Cfh	mm9_genes_promoters								85.5409
chr3	108647519	108655649	8131	*	2	55.7628	chr3	108652913	108653912	1000	+	promoter:10044	uc008qzk.2	229725	Clcc1	mm10_genes_promoters	55.7628
chr3	108647519	108655649	8131	*	2	55.7628	chr3	108652940	108653939	1000	+	promoter:10045	uc008qzl.2	229725	Clcc1	mm10_genes_promoters	55.7628
chr3	108647519	108655649	8131	*	2	55.7628	chr3	108652940	108653939	1000	+	promoter:10046	uc008qzm.2	229725	Clcc1	mm10_genes_promoters	55.7628
chr3	108647519	108655649	8131	*	2	55.7628	chr3	108652990	108653989	1000	+	promoter:10047	uc008qzn.3	229725	Clcc1	mm10_genes_promoters	55.7628
chr3	108653373	108654459	1087	*	UMR	24.6377	chr3	108652913	108653912	1000	+	promoter:10044	uc008qzk.2	229725	Clcc1	mm10_genes_promoters	24.6377
chr3	108653373	108654459	1087	*	UMR	24.6377	chr3	108652940	108653939	1000	+	promoter:10045	uc008qzl.2	229725	Clcc1	mm10_genes_promoters	24.6377
chr3	108653373	108654459	1087	*	UMR	24.6377	chr3	108652940	108653939	1000	+	promoter:10046	uc008qzm.2	229725	Clcc1	mm10_genes_promoters	24.6377
chr3	108653373	108654459	1087	*	UMR	24.6377	chr3	108652990	108653989	1000	+	promoter:10047	uc008qzn.3	229725	Clcc1	mm10_genes_promoters	24.6377
chr3	108653222	108655001	1780	*	2	31.3838	chr3	108652913	108653912	1000	+	promoter:10044	uc008qzk.2	229725	Clcc1	mm10_genes_promoters		31.3838
chr3	108653222	108655001	1780	*	2	31.3838	chr3	108652940	108653939	1000	+	promoter:10045	uc008qzl.2	229725	Clcc1	mm10_genes_promoters		31.3838
chr3	108653222	108655001	1780	*	2	31.3838	chr3	108652940	108653939	1000	+	promoter:10046	uc008qzm.2	229725	Clcc1	mm10_genes_promoters		31.3838
chr3	108653222	108655001	1780	*	2	31.3838	chr3	108652990	108653989	1000	+	promoter:10047	uc008qzn.3	229725	Clcc1	mm10_genes_promoters		31.3838
chr3	108652703	108654905	2203	*	UMR	23.5887	chr3	108652913	108653912	1000	+	promoter:10044	uc008qzk.2	229725	Clcc1	mm10_genes_promoters		23.5887
chr3	108652703	108654905	2203	*	UMR	23.5887	chr3	108652940	108653939	1000	+	promoter:10045	uc008qzl.2	229725	Clcc1	mm10_genes_promoters		23.5887
chr3	108652703	108654905	2203	*	UMR	23.5887	chr3	108652940	108653939	1000	+	promoter:10046	uc008qzm.2	229725	Clcc1	mm10_genes_promoters		23.5887
chr3	108652703	108654905	2203	*	UMR	23.5887	chr3	108652990	108653989	1000	+	promoter:10047	uc008qzn.3	229725	Clcc1	mm10_genes_promoters		23.5887
chr3	108455679	108457918	2240	*	1	9.15033	chr3	108455831	108456830	1000	+	promoter:8846	uc008qzk.2	229725	Clcc1	mm9_genes_promoters			9.15033
chr3	108455679	108457918	2240	*	1	9.15033	chr3	108455858	108456857	1000	+	promoter:8847	uc008qzl.2	229725	Clcc1	mm9_genes_promoters			9.15033
chr3	108455679	108457918	2240	*	1	9.15033	chr3	108455858	108456857	1000	+	promoter:8848	uc008qzm.2	229725	Clcc1	mm9_genes_promoters			9.15033
chr3	108455679	108457918	2240	*	1	9.15033	chr3	108455908	108456907	1000	+	promoter:8849	uc008qzn.2	229725	Clcc1	mm9_genes_promoters			9.15033
chr3	108455797	108457888	2092	*	UMR	7.60504	chr3	108455831	108456830	1000	+	promoter:8846	uc008qzk.2	229725	Clcc1	mm9_genes_promoters			7.60504
chr3	108455797	108457888	2092	*	UMR	7.60504	chr3	108455858	108456857	1000	+	promoter:8847	uc008qzl.2	229725	Clcc1	mm9_genes_promoters			7.60504
chr3	108455797	108457888	2092	*	UMR	7.60504	chr3	108455858	108456857	1000	+	promoter:8848	uc008qzm.2	229725	Clcc1	mm9_genes_promoters			7.60504
chr3	108455797	108457888	2092	*	UMR	7.60504	chr3	108455908	108456907	1000	+	promoter:8849	uc008qzn.2	229725	Clcc1	mm9_genes_promoters			7.60504
chr3	108564054	108730278	166225	*	4	86.6111	chr3	108652913	108653912	1000	+	promoter:10044	uc008qzk.2	229725	Clcc1	mm10_genes_promoters				86.6111
chr3	108564054	108730278	166225	*	4	86.6111	chr3	108652940	108653939	1000	+	promoter:10045	uc008qzl.2	229725	Clcc1	mm10_genes_promoters				86.6111
chr3	108564054	108730278	166225	*	4	86.6111	chr3	108652940	108653939	1000	+	promoter:10046	uc008qzm.2	229725	Clcc1	mm10_genes_promoters				86.6111
chr3	108564054	108730278	166225	*	4	86.6111	chr3	108652990	108653989	1000	+	promoter:10047	uc008qzn.3	229725	Clcc1	mm10_genes_promoters				86.6111
chr3	108652715	108655066	2352	*	UMR	15.6977	chr3	108652913	108653912	1000	+	promoter:10044	uc008qzk.2	229725	Clcc1	mm10_genes_promoters				15.6977
chr3	108652715	108655066	2352	*	UMR	15.6977	chr3	108652940	108653939	1000	+	promoter:10045	uc008qzl.2	229725	Clcc1	mm10_genes_promoters				15.6977
chr3	108652715	108655066	2352	*	UMR	15.6977	chr3	108652940	108653939	1000	+	promoter:10046	uc008qzm.2	229725	Clcc1	mm10_genes_promoters				15.6977
chr3	108652715	108655066	2352	*	UMR	15.6977	chr3	108652990	108653989	1000	+	promoter:10047	uc008qzn.3	229725	Clcc1	mm10_genes_promoters				15.6977
chr3	108650037	108655737	5701	*	2	42.814	chr3	108652913	108653912	1000	+	promoter:10044	uc008qzk.2	229725	Clcc1	mm10_genes_promoters					42.814
chr3	108650037	108655737	5701	*	2	42.814	chr3	108652940	108653939	1000	+	promoter:10045	uc008qzl.2	229725	Clcc1	mm10_genes_promoters					42.814
chr3	108650037	108655737	5701	*	2	42.814	chr3	108652940	108653939	1000	+	promoter:10046	uc008qzm.2	229725	Clcc1	mm10_genes_promoters					42.814
chr3	108650037	108655737	5701	*	2	42.814	chr3	108652990	108653989	1000	+	promoter:10047	uc008qzn.3	229725	Clcc1	mm10_genes_promoters					42.814
chr3	108653223	108655066	1844	*	UMR	15.0735	chr3	108652913	108653912	1000	+	promoter:10044	uc008qzk.2	229725	Clcc1	mm10_genes_promoters					15.0735
chr3	108653223	108655066	1844	*	UMR	15.0735	chr3	108652940	108653939	1000	+	promoter:10045	uc008qzl.2	229725	Clcc1	mm10_genes_promoters					15.0735
chr3	108653223	108655066	1844	*	UMR	15.0735	chr3	108652940	108653939	1000	+	promoter:10046	uc008qzm.2	229725	Clcc1	mm10_genes_promoters					15.0735
chr3	108653223	108655066	1844	*	UMR	15.0735	chr3	108652990	108653989	1000	+	promoter:10047	uc008qzn.3	229725	Clcc1	mm10_genes_promoters					15.0735
chr3	108456060	108457918	1859	*	1	16.9118	chr3	108455831	108456830	1000	+	promoter:8846	uc008qzk.2	229725	Clcc1	mm9_genes_promoters						16.9118
chr3	108456060	108457918	1859	*	1	16.9118	chr3	108455858	108456857	1000	+	promoter:8847	uc008qzl.2	229725	Clcc1	mm9_genes_promoters						16.9118
chr3	108456060	108457918	1859	*	1	16.9118	chr3	108455858	108456857	1000	+	promoter:8848	uc008qzm.2	229725	Clcc1	mm9_genes_promoters						16.9118
chr3	108456060	108457918	1859	*	1	16.9118	chr3	108455908	108456907	1000	+	promoter:8849	uc008qzn.2	229725	Clcc1	mm9_genes_promoters						16.9118
chr3	108455871	108457888	2018	*	UMR	15.7952	chr3	108455831	108456830	1000	+	promoter:8846	uc008qzk.2	229725	Clcc1	mm9_genes_promoters						15.7952
chr3	108455871	108457888	2018	*	UMR	15.7952	chr3	108455858	108456857	1000	+	promoter:8847	uc008qzl.2	229725	Clcc1	mm9_genes_promoters						15.7952
chr3	108455871	108457888	2018	*	UMR	15.7952	chr3	108455858	108456857	1000	+	promoter:8848	uc008qzm.2	229725	Clcc1	mm9_genes_promoters						15.7952
chr3	108455871	108457888	2018	*	UMR	15.7952	chr3	108455908	108456907	1000	+	promoter:8849	uc008qzn.2	229725	Clcc1	mm9_genes_promoters						15.7952
chr3	108455913	108457918	2006	*	2	13.6166	chr3	108455831	108456830	1000	+	promoter:8846	uc008qzk.2	229725	Clcc1	mm9_genes_promoters							13.6166
chr3	108455913	108457918	2006	*	2	13.6166	chr3	108455858	108456857	1000	+	promoter:8847	uc008qzl.2	229725	Clcc1	mm9_genes_promoters							13.6166
chr3	108455913	108457918	2006	*	2	13.6166	chr3	108455858	108456857	1000	+	promoter:8848	uc008qzm.2	229725	Clcc1	mm9_genes_promoters							13.6166
chr3	108455913	108457918	2006	*	2	13.6166	chr3	108455908	108456907	1000	+	promoter:8849	uc008qzn.2	229725	Clcc1	mm9_genes_promoters							13.6166
chr3	108455797	108457888	2092	*	UMR	12.4306	chr3	108455831	108456830	1000	+	promoter:8846	uc008qzk.2	229725	Clcc1	mm9_genes_promoters							12.4306
chr3	108455797	108457888	2092	*	UMR	12.4306	chr3	108455858	108456857	1000	+	promoter:8847	uc008qzl.2	229725	Clcc1	mm9_genes_promoters							12.4306
chr3	108455797	108457888	2092	*	UMR	12.4306	chr3	108455858	108456857	1000	+	promoter:8848	uc008qzm.2	229725	Clcc1	mm9_genes_promoters							12.4306
chr3	108455797	108457888	2092	*	UMR	12.4306	chr3	108455908	108456907	1000	+	promoter:8849	uc008qzn.2	229725	Clcc1	mm9_genes_promoters							12.4306
chr3	108455913	108457788	1876	*	1	14.7473	chr3	108455831	108456830	1000	+	promoter:8846	uc008qzk.2	229725	Clcc1	mm9_genes_promoters								14.7473
chr3	108455913	108457788	1876	*	1	14.7473	chr3	108455858	108456857	1000	+	promoter:8847	uc008qzl.2	229725	Clcc1	mm9_genes_promoters								14.7473
chr3	108455913	108457788	1876	*	1	14.7473	chr3	108455858	108456857	1000	+	promoter:8848	uc008qzm.2	229725	Clcc1	mm9_genes_promoters								14.7473
chr3	108455913	108457788	1876	*	1	14.7473	chr3	108455908	108456907	1000	+	promoter:8849	uc008qzn.2	229725	Clcc1	mm9_genes_promoters								14.7473
chr3	108455797	108457888	2092	*	UMR	13.9706	chr3	108455831	108456830	1000	+	promoter:8846	uc008qzk.2	229725	Clcc1	mm9_genes_promoters								13.9706
chr3	108455797	108457888	2092	*	UMR	13.9706	chr3	108455858	108456857	1000	+	promoter:8847	uc008qzl.2	229725	Clcc1	mm9_genes_promoters								13.9706
chr3	108455797	108457888	2092	*	UMR	13.9706	chr3	108455858	108456857	1000	+	promoter:8848	uc008qzm.2	229725	Clcc1	mm9_genes_promoters								13.9706
chr3	108455797	108457888	2092	*	UMR	13.9706	chr3	108455908	108456907	1000	+	promoter:8849	uc008qzn.2	229725	Clcc1	mm9_genes_promoters								13.9706
chr3	58885664	59004549	118886	*	4	86.9123	chr3	58885213	58886212	1000	-	promoter:10695	uc008pid.2	229320	Clrn1	mm10_genes_promoters	86.9123
chr3	58885664	59004549	118886	*	4	86.9123	chr3	58885213	58886212	1000	-	promoter:10696	uc008pie.2	229320	Clrn1	mm10_genes_promoters	86.9123
chr3	58885664	59004549	118886	*	4	86.9123	chr3	58885213	58886212	1000	-	promoter:10697	uc008pif.2	229320	Clrn1	mm10_genes_promoters	86.9123
chr3	58881624	59004963	123340	*	4	84.2021	chr3	58885213	58886212	1000	-	promoter:10695	uc008pid.2	229320	Clrn1	mm10_genes_promoters		84.2021
chr3	58881624	59004963	123340	*	4	84.2021	chr3	58885213	58886212	1000	-	promoter:10696	uc008pie.2	229320	Clrn1	mm10_genes_promoters		84.2021
chr3	58881624	59004963	123340	*	4	84.2021	chr3	58885213	58886212	1000	-	promoter:10697	uc008pif.2	229320	Clrn1	mm10_genes_promoters		84.2021
chr3	58689034	58693219	4186	*	3	79.3048	chr3	58689135	58690134	1000	-	promoter:9411	uc008pid.1	229320	Clrn1	mm9_genes_promoters			79.3048
chr3	58689034	58693219	4186	*	3	79.3048	chr3	58689135	58690134	1000	-	promoter:9412	uc008pie.1	229320	Clrn1	mm9_genes_promoters			79.3048
chr3	58689034	58693219	4186	*	3	79.3048	chr3	58689135	58690134	1000	-	promoter:9413	uc008pif.1	229320	Clrn1	mm9_genes_promoters			79.3048
chr3	58885548	58921230	35683	*	4	84.8675	chr3	58885213	58886212	1000	-	promoter:10695	uc008pid.2	229320	Clrn1	mm10_genes_promoters				84.8675
chr3	58885548	58921230	35683	*	4	84.8675	chr3	58885213	58886212	1000	-	promoter:10696	uc008pie.2	229320	Clrn1	mm10_genes_promoters				84.8675
chr3	58885548	58921230	35683	*	4	84.8675	chr3	58885213	58886212	1000	-	promoter:10697	uc008pif.2	229320	Clrn1	mm10_genes_promoters				84.8675
chr3	58882819	58885288	2470	*	UMR	21.673	chr3	58885213	58886212	1000	-	promoter:10695	uc008pid.2	229320	Clrn1	mm10_genes_promoters				21.673
chr3	58882819	58885288	2470	*	UMR	21.673	chr3	58885213	58886212	1000	-	promoter:10696	uc008pie.2	229320	Clrn1	mm10_genes_promoters				21.673
chr3	58882819	58885288	2470	*	UMR	21.673	chr3	58885213	58886212	1000	-	promoter:10697	uc008pif.2	229320	Clrn1	mm10_genes_promoters				21.673
chr3	58885811	58921313	35503	*	4	84.6116	chr3	58885213	58886212	1000	-	promoter:10695	uc008pid.2	229320	Clrn1	mm10_genes_promoters					84.6116
chr3	58885811	58921313	35503	*	4	84.6116	chr3	58885213	58886212	1000	-	promoter:10696	uc008pie.2	229320	Clrn1	mm10_genes_promoters					84.6116
chr3	58885811	58921313	35503	*	4	84.6116	chr3	58885213	58886212	1000	-	promoter:10697	uc008pif.2	229320	Clrn1	mm10_genes_promoters					84.6116
chr3	58884590	58885288	699	*	LMR	28.866	chr3	58885213	58886212	1000	-	promoter:10695	uc008pid.2	229320	Clrn1	mm10_genes_promoters					28.866
chr3	58884590	58885288	699	*	LMR	28.866	chr3	58885213	58886212	1000	-	promoter:10696	uc008pie.2	229320	Clrn1	mm10_genes_promoters					28.866
chr3	58884590	58885288	699	*	LMR	28.866	chr3	58885213	58886212	1000	-	promoter:10697	uc008pif.2	229320	Clrn1	mm10_genes_promoters					28.866
chr3	58686858	58689373	2516	*	2	38.4135	chr3	58689135	58690134	1000	-	promoter:9411	uc008pid.1	229320	Clrn1	mm9_genes_promoters						38.4135
chr3	58686858	58689373	2516	*	2	38.4135	chr3	58689135	58690134	1000	-	promoter:9412	uc008pie.1	229320	Clrn1	mm9_genes_promoters						38.4135
chr3	58686858	58689373	2516	*	2	38.4135	chr3	58689135	58690134	1000	-	promoter:9413	uc008pif.1	229320	Clrn1	mm9_genes_promoters						38.4135
chr3	58689384	58699967	10584	*	4	86.6644	chr3	58689135	58690134	1000	-	promoter:9411	uc008pid.1	229320	Clrn1	mm9_genes_promoters						86.6644
chr3	58689384	58699967	10584	*	4	86.6644	chr3	58689135	58690134	1000	-	promoter:9412	uc008pie.1	229320	Clrn1	mm9_genes_promoters						86.6644
chr3	58689384	58699967	10584	*	4	86.6644	chr3	58689135	58690134	1000	-	promoter:9413	uc008pif.1	229320	Clrn1	mm9_genes_promoters						86.6644
chr3	58689136	58693510	4375	*	4	84.6719	chr3	58689135	58690134	1000	-	promoter:9411	uc008pid.1	229320	Clrn1	mm9_genes_promoters							84.6719
chr3	58689136	58693510	4375	*	4	84.6719	chr3	58689135	58690134	1000	-	promoter:9412	uc008pie.1	229320	Clrn1	mm9_genes_promoters							84.6719
chr3	58689136	58693510	4375	*	4	84.6719	chr3	58689135	58690134	1000	-	promoter:9413	uc008pif.1	229320	Clrn1	mm9_genes_promoters							84.6719
chr3	58688605	58689317	713	*	LMR	17.301	chr3	58689135	58690134	1000	-	promoter:9411	uc008pid.1	229320	Clrn1	mm9_genes_promoters							17.301
chr3	58688605	58689317	713	*	LMR	17.301	chr3	58689135	58690134	1000	-	promoter:9412	uc008pie.1	229320	Clrn1	mm9_genes_promoters							17.301
chr3	58688605	58689317	713	*	LMR	17.301	chr3	58689135	58690134	1000	-	promoter:9413	uc008pif.1	229320	Clrn1	mm9_genes_promoters							17.301
chr3	58689136	58705518	16383	*	4	83.1801	chr3	58689135	58690134	1000	-	promoter:9411	uc008pid.1	229320	Clrn1	mm9_genes_promoters								83.1801
chr3	58689136	58705518	16383	*	4	83.1801	chr3	58689135	58690134	1000	-	promoter:9412	uc008pie.1	229320	Clrn1	mm9_genes_promoters								83.1801
chr3	58689136	58705518	16383	*	4	83.1801	chr3	58689135	58690134	1000	-	promoter:9413	uc008pif.1	229320	Clrn1	mm9_genes_promoters								83.1801
chr16	3833943	4677664	843722	*	4	88.1671	chr16	3908009	3909008	1000	+	promoter:51981	uc007xza.1	76779	Cluap1	mm10_genes_promoters	88.1671
chr16	3833943	4677664	843722	*	4	88.1671	chr16	3908009	3909008	1000	+	promoter:51982	uc012aao.1	76779	Cluap1	mm10_genes_promoters	88.1671
chr16	3833943	4677664	843722	*	4	88.1671	chr16	3908009	3909008	1000	+	promoter:51983	uc007xzb.1	76779	Cluap1	mm10_genes_promoters	88.1671
chr16	3908166	3910182	2017	*	UMR	6.72269	chr16	3908009	3909008	1000	+	promoter:51981	uc007xza.1	76779	Cluap1	mm10_genes_promoters	6.72269
chr16	3908166	3910182	2017	*	UMR	6.72269	chr16	3908009	3909008	1000	+	promoter:51982	uc012aao.1	76779	Cluap1	mm10_genes_promoters	6.72269
chr16	3908166	3910182	2017	*	UMR	6.72269	chr16	3908009	3909008	1000	+	promoter:51983	uc007xzb.1	76779	Cluap1	mm10_genes_promoters	6.72269
chr16	3908350	3909955	1606	*	1	20.0528	chr16	3908009	3909008	1000	+	promoter:51981	uc007xza.1	76779	Cluap1	mm10_genes_promoters		20.0528
chr16	3908350	3909955	1606	*	1	20.0528	chr16	3908009	3909008	1000	+	promoter:51982	uc012aao.1	76779	Cluap1	mm10_genes_promoters		20.0528
chr16	3908350	3909955	1606	*	1	20.0528	chr16	3908009	3909008	1000	+	promoter:51983	uc007xzb.1	76779	Cluap1	mm10_genes_promoters		20.0528
chr16	3908165	3909864	1700	*	UMR	14.3312	chr16	3908009	3909008	1000	+	promoter:51981	uc007xza.1	76779	Cluap1	mm10_genes_promoters		14.3312
chr16	3908165	3909864	1700	*	UMR	14.3312	chr16	3908009	3909008	1000	+	promoter:51982	uc012aao.1	76779	Cluap1	mm10_genes_promoters		14.3312
chr16	3908165	3909864	1700	*	UMR	14.3312	chr16	3908009	3909008	1000	+	promoter:51983	uc007xzb.1	76779	Cluap1	mm10_genes_promoters		14.3312
chr16	3908349	3909773	1425	*	1	3.90467	chr16	3908009	3909008	1000	+	promoter:45389	uc007xza.1	76779	Cluap1	mm9_genes_promoters			3.90467
chr16	3908349	3909773	1425	*	1	3.90467	chr16	3908009	3909008	1000	+	promoter:45390	uc012aao.1	76779	Cluap1	mm9_genes_promoters			3.90467
chr16	3908349	3909773	1425	*	1	3.90467	chr16	3908009	3909008	1000	+	promoter:45391	uc007xzb.1	76779	Cluap1	mm9_genes_promoters			3.90467
chr16	3908165	3909982	1818	*	UMR	4.63609	chr16	3908009	3909008	1000	+	promoter:45389	uc007xza.1	76779	Cluap1	mm9_genes_promoters			4.63609
chr16	3908165	3909982	1818	*	UMR	4.63609	chr16	3908009	3909008	1000	+	promoter:45390	uc012aao.1	76779	Cluap1	mm9_genes_promoters			4.63609
chr16	3908165	3909982	1818	*	UMR	4.63609	chr16	3908009	3909008	1000	+	promoter:45391	uc007xzb.1	76779	Cluap1	mm9_genes_promoters			4.63609
chr16	3907979	3909955	1977	*	1	15.6188	chr16	3908009	3909008	1000	+	promoter:51981	uc007xza.1	76779	Cluap1	mm10_genes_promoters				15.6188
chr16	3907979	3909955	1977	*	1	15.6188	chr16	3908009	3909008	1000	+	promoter:51982	uc012aao.1	76779	Cluap1	mm10_genes_promoters				15.6188
chr16	3907979	3909955	1977	*	1	15.6188	chr16	3908009	3909008	1000	+	promoter:51983	uc007xzb.1	76779	Cluap1	mm10_genes_promoters				15.6188
chr16	3907981	3909982	2002	*	UMR	12.4444	chr16	3908009	3909008	1000	+	promoter:51981	uc007xza.1	76779	Cluap1	mm10_genes_promoters				12.4444
chr16	3907981	3909982	2002	*	UMR	12.4444	chr16	3908009	3909008	1000	+	promoter:51982	uc012aao.1	76779	Cluap1	mm10_genes_promoters				12.4444
chr16	3907981	3909982	2002	*	UMR	12.4444	chr16	3908009	3909008	1000	+	promoter:51983	uc007xzb.1	76779	Cluap1	mm10_genes_promoters				12.4444
chr16	3907948	3910437	2490	*	2	42.3465	chr16	3908009	3909008	1000	+	promoter:51981	uc007xza.1	76779	Cluap1	mm10_genes_promoters					42.3465
chr16	3907948	3910437	2490	*	2	42.3465	chr16	3908009	3909008	1000	+	promoter:51982	uc012aao.1	76779	Cluap1	mm10_genes_promoters					42.3465
chr16	3907948	3910437	2490	*	2	42.3465	chr16	3908009	3909008	1000	+	promoter:51983	uc007xzb.1	76779	Cluap1	mm10_genes_promoters					42.3465
chr16	3907981	3909956	1976	*	UMR	13.8554	chr16	3908009	3909008	1000	+	promoter:51981	uc007xza.1	76779	Cluap1	mm10_genes_promoters					13.8554
chr16	3907981	3909956	1976	*	UMR	13.8554	chr16	3908009	3909008	1000	+	promoter:51982	uc012aao.1	76779	Cluap1	mm10_genes_promoters					13.8554
chr16	3907981	3909956	1976	*	UMR	13.8554	chr16	3908009	3909008	1000	+	promoter:51983	uc007xzb.1	76779	Cluap1	mm10_genes_promoters					13.8554
chr16	3908349	3910008	1660	*	1	8.68673	chr16	3908009	3909008	1000	+	promoter:45389	uc007xza.1	76779	Cluap1	mm9_genes_promoters						8.68673
chr16	3908349	3910008	1660	*	1	8.68673	chr16	3908009	3909008	1000	+	promoter:45390	uc012aao.1	76779	Cluap1	mm9_genes_promoters						8.68673
chr16	3908349	3910008	1660	*	1	8.68673	chr16	3908009	3909008	1000	+	promoter:45391	uc007xzb.1	76779	Cluap1	mm9_genes_promoters						8.68673
chr16	3908165	3909982	1818	*	UMR	7.35294	chr16	3908009	3909008	1000	+	promoter:45389	uc007xza.1	76779	Cluap1	mm9_genes_promoters						7.35294
chr16	3908165	3909982	1818	*	UMR	7.35294	chr16	3908009	3909008	1000	+	promoter:45390	uc012aao.1	76779	Cluap1	mm9_genes_promoters						7.35294
chr16	3908165	3909982	1818	*	UMR	7.35294	chr16	3908009	3909008	1000	+	promoter:45391	uc007xzb.1	76779	Cluap1	mm9_genes_promoters						7.35294
chr16	3908349	3910008	1660	*	1	5.56066	chr16	3908009	3909008	1000	+	promoter:45389	uc007xza.1	76779	Cluap1	mm9_genes_promoters							5.56066
chr16	3908349	3910008	1660	*	1	5.56066	chr16	3908009	3909008	1000	+	promoter:45390	uc012aao.1	76779	Cluap1	mm9_genes_promoters							5.56066
chr16	3908349	3910008	1660	*	1	5.56066	chr16	3908009	3909008	1000	+	promoter:45391	uc007xzb.1	76779	Cluap1	mm9_genes_promoters							5.56066
chr16	3907965	3910182	2218	*	UMR	5.8371	chr16	3908009	3909008	1000	+	promoter:45389	uc007xza.1	76779	Cluap1	mm9_genes_promoters							5.8371
chr16	3907965	3910182	2218	*	UMR	5.8371	chr16	3908009	3909008	1000	+	promoter:45390	uc012aao.1	76779	Cluap1	mm9_genes_promoters							5.8371
chr16	3907965	3910182	2218	*	UMR	5.8371	chr16	3908009	3909008	1000	+	promoter:45391	uc007xzb.1	76779	Cluap1	mm9_genes_promoters							5.8371
chr16	3908349	3909955	1607	*	1	11.3322	chr16	3908009	3909008	1000	+	promoter:45389	uc007xza.1	76779	Cluap1	mm9_genes_promoters								11.3322
chr16	3908349	3909955	1607	*	1	11.3322	chr16	3908009	3909008	1000	+	promoter:45390	uc012aao.1	76779	Cluap1	mm9_genes_promoters								11.3322
chr16	3908349	3909955	1607	*	1	11.3322	chr16	3908009	3909008	1000	+	promoter:45391	uc007xzb.1	76779	Cluap1	mm9_genes_promoters								11.3322
chr16	3908165	3909982	1818	*	UMR	10.2076	chr16	3908009	3909008	1000	+	promoter:45389	uc007xza.1	76779	Cluap1	mm9_genes_promoters								10.2076
chr16	3908165	3909982	1818	*	UMR	10.2076	chr16	3908009	3909008	1000	+	promoter:45390	uc012aao.1	76779	Cluap1	mm9_genes_promoters								10.2076
chr16	3908165	3909982	1818	*	UMR	10.2076	chr16	3908009	3909008	1000	+	promoter:45391	uc007xzb.1	76779	Cluap1	mm9_genes_promoters								10.2076
chr5	72433274	72826780	393507	*	4	87.2243	chr5	72642753	72643752	1000	-	promoter:18095	uc008xrr.2	12788	Cnga1	mm10_genes_promoters	87.2243
chr5	72433274	72826780	393507	*	4	87.2243	chr5	72637843	72638842	1000	-	promoter:18096	uc008xrs.1	12788	Cnga1	mm10_genes_promoters	87.2243
chr5	72643743	72643906	164	*	LMR	27.2727	chr5	72642753	72643752	1000	-	promoter:18095	uc008xrr.2	12788	Cnga1	mm10_genes_promoters	27.2727
chr5	72560262	72646239	85978	*	4	86.2002	chr5	72642753	72643752	1000	-	promoter:18095	uc008xrr.2	12788	Cnga1	mm10_genes_promoters		86.2002
chr5	72560262	72646239	85978	*	4	86.2002	chr5	72637843	72638842	1000	-	promoter:18096	uc008xrs.1	12788	Cnga1	mm10_genes_promoters		86.2002
chr5	72643733	72643844	112	*	LMR	40	chr5	72642753	72643752	1000	-	promoter:18095	uc008xrr.2	12788	Cnga1	mm10_genes_promoters		40
chr5	72992899	73038308	45410	*	4	85.4188	chr5	73029082	73030081	1000	-	promoter:15872	uc008xrs.1	12788	Cnga1	mm9_genes_promoters			85.4188
chr5	72992899	73038308	45410	*	4	85.4188	chr5	73033992	73034991	1000	-	promoter:15871	uc008xrr.1	12788	Cnga1	mm9_genes_promoters			85.4188
chr5	73034935	73035144	210	*	LMR	21.3235	chr5	73033992	73034991	1000	-	promoter:15871	uc008xrr.1	12788	Cnga1	mm9_genes_promoters			21.3235
chr5	72601708	72646143	44436	*	4	83.5823	chr5	72642753	72643752	1000	-	promoter:18095	uc008xrr.2	12788	Cnga1	mm10_genes_promoters				83.5823
chr5	72601708	72646143	44436	*	4	83.5823	chr5	72637843	72638842	1000	-	promoter:18096	uc008xrs.1	12788	Cnga1	mm10_genes_promoters				83.5823
chr5	72643697	72643998	302	*	LMR	25	chr5	72642753	72643752	1000	-	promoter:18095	uc008xrr.2	12788	Cnga1	mm10_genes_promoters				25
chr5	72560792	72646143	85352	*	4	82.7116	chr5	72642753	72643752	1000	-	promoter:18095	uc008xrr.2	12788	Cnga1	mm10_genes_promoters					82.7116
chr5	72560792	72646143	85352	*	4	82.7116	chr5	72637843	72638842	1000	-	promoter:18096	uc008xrs.1	12788	Cnga1	mm10_genes_promoters					82.7116
chr5	72643697	72643998	302	*	LMR	26.506	chr5	72642753	72643752	1000	-	promoter:18095	uc008xrr.2	12788	Cnga1	mm10_genes_promoters					26.506
chr5	72979164	73033806	54643	*	4	85.8634	chr5	73029082	73030081	1000	-	promoter:15872	uc008xrs.1	12788	Cnga1	mm9_genes_promoters						85.8634
chr5	73033910	73035471	1562	*	2	40.6162	chr5	73033992	73034991	1000	-	promoter:15871	uc008xrr.1	12788	Cnga1	mm9_genes_promoters						40.6162
chr5	73033859	73034105	247	*	LMR	32.3529	chr5	73033992	73034991	1000	-	promoter:15871	uc008xrr.1	12788	Cnga1	mm9_genes_promoters						32.3529
chr5	73034873	73035674	802	*	LMR	11.0294	chr5	73033992	73034991	1000	-	promoter:15871	uc008xrr.1	12788	Cnga1	mm9_genes_promoters						11.0294
chr5	73027356	73036107	8752	*	2	19.9303	chr5	73029082	73030081	1000	-	promoter:15872	uc008xrs.1	12788	Cnga1	mm9_genes_promoters							19.9303
chr5	73027356	73036107	8752	*	2	19.9303	chr5	73033992	73034991	1000	-	promoter:15871	uc008xrr.1	12788	Cnga1	mm9_genes_promoters							19.9303
chr5	73028706	73036151	7446	*	UMR	13.4921	chr5	73029082	73030081	1000	-	promoter:15872	uc008xrs.1	12788	Cnga1	mm9_genes_promoters							13.4921
chr5	73028706	73036151	7446	*	UMR	13.4921	chr5	73033992	73034991	1000	-	promoter:15871	uc008xrr.1	12788	Cnga1	mm9_genes_promoters							13.4921
chr5	72992936	73030285	37350	*	3	76.2739	chr5	73029082	73030081	1000	-	promoter:15872	uc008xrs.1	12788	Cnga1	mm9_genes_promoters								76.2739
chr5	73030803	73036195	5393	*	2	32.1765	chr5	73033992	73034991	1000	-	promoter:15871	uc008xrr.1	12788	Cnga1	mm9_genes_promoters								32.1765
chr5	73030545	73036151	5607	*	UMR	30.6122	chr5	73033992	73034991	1000	-	promoter:15871	uc008xrr.1	12788	Cnga1	mm9_genes_promoters								30.6122
chr1	37192062	37299246	107185	*	4	89.0708	chr1	37217278	37218277	1000	+	promoter:206	uc033fit.1	12790	Cnga3	mm10_genes_promoters	89.0708
chr1	37192062	37299246	107185	*	4	89.0708	chr1	37218205	37219204	1000	+	promoter:207	uc007ari.2	12790	Cnga3	mm10_genes_promoters	89.0708
chr1	37188477	37298988	110512	*	4	86.8797	chr1	37217278	37218277	1000	+	promoter:206	uc033fit.1	12790	Cnga3	mm10_genes_promoters		86.8797
chr1	37188477	37298988	110512	*	4	86.8797	chr1	37218205	37219204	1000	+	promoter:207	uc007ari.2	12790	Cnga3	mm10_genes_promoters		86.8797
chr1	37218303	37219296	994	*	LMR	22.6804	chr1	37218205	37219204	1000	+	promoter:207	uc007ari.2	12790	Cnga3	mm10_genes_promoters		22.6804
chr1	37275008	37276000	993	*	2	9.58606	chr1	37275106	37276105	1000	+	promoter:181	uc007ari.1	12790	Cnga3	mm9_genes_promoters			9.58606
chr1	37274939	37276140	1202	*	LMR	8.93246	chr1	37275106	37276105	1000	+	promoter:181	uc007ari.1	12790	Cnga3	mm9_genes_promoters			8.93246
chr1	37189588	37428410	238823	*	4	85.6378	chr1	37217278	37218277	1000	+	promoter:206	uc033fit.1	12790	Cnga3	mm10_genes_promoters				85.6378
chr1	37189588	37428410	238823	*	4	85.6378	chr1	37218205	37219204	1000	+	promoter:207	uc007ari.2	12790	Cnga3	mm10_genes_promoters				85.6378
chr1	37218095	37219014	920	*	LMR	5.88235	chr1	37217278	37218277	1000	+	promoter:206	uc033fit.1	12790	Cnga3	mm10_genes_promoters				5.88235
chr1	37218095	37219014	920	*	LMR	5.88235	chr1	37218205	37219204	1000	+	promoter:207	uc007ari.2	12790	Cnga3	mm10_genes_promoters				5.88235
chr1	37157281	37427665	270385	*	4	83.9364	chr1	37217278	37218277	1000	+	promoter:206	uc033fit.1	12790	Cnga3	mm10_genes_promoters					83.9364
chr1	37157281	37427665	270385	*	4	83.9364	chr1	37218205	37219204	1000	+	promoter:207	uc007ari.2	12790	Cnga3	mm10_genes_promoters					83.9364
chr1	37275008	37279078	4071	*	2	26.9608	chr1	37275106	37276105	1000	+	promoter:181	uc007ari.1	12790	Cnga3	mm9_genes_promoters						26.9608
chr1	37274939	37279080	4142	*	UMR	25.9191	chr1	37275106	37276105	1000	+	promoter:181	uc007ari.1	12790	Cnga3	mm9_genes_promoters						25.9191
chr1	37275133	37276294	1162	*	1	12.854	chr1	37275106	37276105	1000	+	promoter:181	uc007ari.1	12790	Cnga3	mm9_genes_promoters							12.854
chr1	37275178	37276287	1110	*	LMR	7.72059	chr1	37275106	37276105	1000	+	promoter:181	uc007ari.1	12790	Cnga3	mm9_genes_promoters							7.72059
chr1	37178245	37275159	96915	*	4	84.3762	chr1	37275106	37276105	1000	+	promoter:181	uc007ari.1	12790	Cnga3	mm9_genes_promoters								84.3762
chr1	37275241	37276392	1152	*	1	15.8215	chr1	37275106	37276105	1000	+	promoter:181	uc007ari.1	12790	Cnga3	mm9_genes_promoters								15.8215
chr1	37275147	37276287	1141	*	LMR	10.5204	chr1	37275106	37276105	1000	+	promoter:181	uc007ari.1	12790	Cnga3	mm9_genes_promoters								10.5204
chr8	95261218	95317918	56701	*	3	82.3395	chr8	95306586	95307585	1000	-	promoter:30615	uc009myb.2	333329	Cngb1	mm10_genes_promoters	82.3395
chr8	95261218	95317918	56701	*	3	82.3395	chr8	95306586	95307585	1000	-	promoter:30616	uc009aje.2	333329	Cngb1	mm10_genes_promoters	82.3395
chr8	95303970	95318088	14119	*	3	82.606	chr8	95306586	95307585	1000	-	promoter:30615	uc009myb.2	333329	Cngb1	mm10_genes_promoters		82.606
chr8	95303970	95318088	14119	*	3	82.606	chr8	95306586	95307585	1000	-	promoter:30616	uc009aje.2	333329	Cngb1	mm10_genes_promoters		82.606
chr5	143200403	143529663	329261	*	4	89.5419	chr5	143418272	143419271	1000	+	promoter:15219	uc009aje.1	333329	Cngb1	mm9_genes_promoters			89.5419
chr8	97779475	97843930	64456	*	4	82.9989	chr8	97830486	97831485	1000	-	promoter:26887	uc009myb.2	333329	Cngb1	mm9_genes_promoters			82.9989
chr8	97779475	97843930	64456	*	4	82.9989	chr8	97830486	97831485	1000	-	promoter:26888	uc009myc.1	333329	Cngb1	mm9_genes_promoters			82.9989
chr8	95206526	95323988	117463	*	4	81.2707	chr8	95306586	95307585	1000	-	promoter:30615	uc009myb.2	333329	Cngb1	mm10_genes_promoters				81.2707
chr8	95206526	95323988	117463	*	4	81.2707	chr8	95306586	95307585	1000	-	promoter:30616	uc009aje.2	333329	Cngb1	mm10_genes_promoters				81.2707
chr8	95206533	95432921	226389	*	4	81.0783	chr8	95306586	95307585	1000	-	promoter:30615	uc009myb.2	333329	Cngb1	mm10_genes_promoters					81.0783
chr8	95206533	95432921	226389	*	4	81.0783	chr8	95306586	95307585	1000	-	promoter:30616	uc009aje.2	333329	Cngb1	mm10_genes_promoters					81.0783
chr5	143195784	143574552	378769	*	4	85.7082	chr5	143418272	143419271	1000	+	promoter:15219	uc009aje.1	333329	Cngb1	mm9_genes_promoters						85.7082
chr8	97779853	97844131	64279	*	4	86.125	chr8	97830486	97831485	1000	-	promoter:26887	uc009myb.2	333329	Cngb1	mm9_genes_promoters						86.125
chr8	97779853	97844131	64279	*	4	86.125	chr8	97830486	97831485	1000	-	promoter:26888	uc009myc.1	333329	Cngb1	mm9_genes_promoters						86.125
chr5	143178927	143574018	395092	*	4	88.4287	chr5	143418272	143419271	1000	+	promoter:15219	uc009aje.1	333329	Cngb1	mm9_genes_promoters							88.4287
chr8	97779475	97843950	64476	*	4	83.3333	chr8	97830486	97831485	1000	-	promoter:26887	uc009myb.2	333329	Cngb1	mm9_genes_promoters							83.3333
chr8	97779475	97843950	64476	*	4	83.3333	chr8	97830486	97831485	1000	-	promoter:26888	uc009myc.1	333329	Cngb1	mm9_genes_promoters							83.3333
chr5	143200148	143529528	329381	*	4	90.1527	chr5	143418272	143419271	1000	+	promoter:15219	uc009aje.1	333329	Cngb1	mm9_genes_promoters								90.1527
chr8	97779475	97843950	64476	*	4	84.0902	chr8	97830486	97831485	1000	-	promoter:26887	uc009myb.2	333329	Cngb1	mm9_genes_promoters								84.0902
chr8	97779475	97843950	64476	*	4	84.0902	chr8	97830486	97831485	1000	-	promoter:26888	uc009myc.1	333329	Cngb1	mm9_genes_promoters								84.0902
chr4	16257474	19574570	3317097	*	4	87.5711	chr4	19279850	19280849	1000	+	promoter:11950	uc008sbx.1	30952	Cngb3	mm10_genes_promoters	87.5711
chr4	19280673	19280892	220	*	LMR	19.2308	chr4	19279850	19280849	1000	+	promoter:11950	uc008sbx.1	30952	Cngb3	mm10_genes_promoters	19.2308
chr4	19279611	19284655	5045	*	2	51.1217	chr4	19279850	19280849	1000	+	promoter:11950	uc008sbx.1	30952	Cngb3	mm10_genes_promoters		51.1217
chr4	19279295	19281472	2178	*	LMR	7.9646	chr4	19279850	19280849	1000	+	promoter:11950	uc008sbx.1	30952	Cngb3	mm10_genes_promoters		7.9646
chr4	17782765	19259991	1477227	*	4	86.3827	chr4	19206997	19207996	1000	+	promoter:10492	uc008sbx.1	30952	Cngb3	mm9_genes_promoters			86.3827
chr4	19207315	19208618	1304	*	LMR	20.5882	chr4	19206997	19207996	1000	+	promoter:10492	uc008sbx.1	30952	Cngb3	mm9_genes_promoters			20.5882
chr4	18397477	19332845	935369	*	4	78.9689	chr4	19279850	19280849	1000	+	promoter:11950	uc008sbx.1	30952	Cngb3	mm10_genes_promoters				78.9689
chr4	19280091	19281472	1382	*	LMR	13.0952	chr4	19279850	19280849	1000	+	promoter:11950	uc008sbx.1	30952	Cngb3	mm10_genes_promoters				13.0952
chr4	19107035	19314246	207212	*	4	78.7806	chr4	19279850	19280849	1000	+	promoter:11950	uc008sbx.1	30952	Cngb3	mm10_genes_promoters					78.7806
chr4	19280459	19281472	1014	*	LMR	7.40741	chr4	19279850	19280849	1000	+	promoter:11950	uc008sbx.1	30952	Cngb3	mm10_genes_promoters					7.40741
chr4	19206758	19212569	5812	*	2	35.7353	chr4	19206997	19207996	1000	+	promoter:10492	uc008sbx.1	30952	Cngb3	mm9_genes_promoters						35.7353
chr4	19207605	19212577	4973	*	LMR	26.4706	chr4	19206997	19207996	1000	+	promoter:10492	uc008sbx.1	30952	Cngb3	mm9_genes_promoters						26.4706
chr4	19206758	19211801	5044	*	2	48.4429	chr4	19206997	19207996	1000	+	promoter:10492	uc008sbx.1	30952	Cngb3	mm9_genes_promoters							48.4429
chr4	19207452	19208618	1167	*	LMR	0	chr4	19206997	19207996	1000	+	promoter:10492	uc008sbx.1	30952	Cngb3	mm9_genes_promoters							0
chr4	18634954	19256583	621630	*	4	83.5254	chr4	19206997	19207996	1000	+	promoter:10492	uc008sbx.1	30952	Cngb3	mm9_genes_promoters								83.5254
chr4	19207237	19208618	1382	*	LMR	22.3529	chr4	19206997	19207996	1000	+	promoter:10492	uc008sbx.1	30952	Cngb3	mm9_genes_promoters								22.3529
chr1	36466805	36470907	4103	*	2	56.4815	chr1	36470597	36471596	1000	+	promoter:188	uc007aqg.2	94220	Cnnm4	mm10_genes_promoters	56.4815
chr1	36470707	36471780	1074	*	UMR	19.6078	chr1	36470597	36471596	1000	+	promoter:188	uc007aqg.2	94220	Cnnm4	mm10_genes_promoters	19.6078
chr1	36469193	36472826	3634	*	2	42.7061	chr1	36470597	36471596	1000	+	promoter:188	uc007aqg.2	94220	Cnnm4	mm10_genes_promoters		42.7061
chr1	36470759	36472352	1594	*	UMR	18.5897	chr1	36470597	36471596	1000	+	promoter:188	uc007aqg.2	94220	Cnnm4	mm10_genes_promoters		18.5897
chr1	36502640	36527455	24816	*	4	83.0538	chr1	36527442	36528441	1000	+	promoter:166	uc007aqg.2	94220	Cnnm4	mm9_genes_promoters			83.0538
chr1	36527501	36529323	1823	*	1	6.47059	chr1	36527442	36528441	1000	+	promoter:166	uc007aqg.2	94220	Cnnm4	mm9_genes_promoters			6.47059
chr1	36527479	36529408	1930	*	UMR	7.14286	chr1	36527442	36528441	1000	+	promoter:166	uc007aqg.2	94220	Cnnm4	mm9_genes_promoters			7.14286
chr1	36445795	36510134	64340	*	4	84.0019	chr1	36470597	36471596	1000	+	promoter:188	uc007aqg.2	94220	Cnnm4	mm10_genes_promoters				84.0019
chr1	36470560	36472520	1961	*	UMR	28.2609	chr1	36470597	36471596	1000	+	promoter:188	uc007aqg.2	94220	Cnnm4	mm10_genes_promoters				28.2609
chr1	36469430	36475670	6241	*	2	48.7688	chr1	36470597	36471596	1000	+	promoter:188	uc007aqg.2	94220	Cnnm4	mm10_genes_promoters					48.7688
chr1	36470707	36471937	1231	*	UMR	21.519	chr1	36470597	36471596	1000	+	promoter:188	uc007aqg.2	94220	Cnnm4	mm10_genes_promoters					21.519
chr1	36502640	36527455	24816	*	4	86.7375	chr1	36527442	36528441	1000	+	promoter:166	uc007aqg.2	94220	Cnnm4	mm9_genes_promoters						86.7375
chr1	36527602	36533544	5943	*	2	39.3697	chr1	36527442	36528441	1000	+	promoter:166	uc007aqg.2	94220	Cnnm4	mm9_genes_promoters						39.3697
chr1	36527529	36529785	2257	*	UMR	22.9412	chr1	36527442	36528441	1000	+	promoter:166	uc007aqg.2	94220	Cnnm4	mm9_genes_promoters						22.9412
chr1	36527455	36529747	2293	*	2	16.7542	chr1	36527442	36528441	1000	+	promoter:166	uc007aqg.2	94220	Cnnm4	mm9_genes_promoters							16.7542
chr1	36527529	36529408	1880	*	UMR	10.2003	chr1	36527442	36528441	1000	+	promoter:166	uc007aqg.2	94220	Cnnm4	mm9_genes_promoters							10.2003
chr1	36502640	36527455	24816	*	4	85.2305	chr1	36527442	36528441	1000	+	promoter:166	uc007aqg.2	94220	Cnnm4	mm9_genes_promoters								85.2305
chr1	36527501	36529216	1716	*	1	11.7647	chr1	36527442	36528441	1000	+	promoter:166	uc007aqg.2	94220	Cnnm4	mm9_genes_promoters								11.7647
chr1	36527405	36529226	1822	*	UMR	12.0383	chr1	36527442	36528441	1000	+	promoter:166	uc007aqg.2	94220	Cnnm4	mm9_genes_promoters								12.0383
chr1	139041424	139421171	379748	*	4	86.7469	chr1	139377077	139378076	1000	-	promoter:2864	uc007cwc.1	170788	Crb1	mm10_genes_promoters	86.7469
chr1	139041424	139421171	379748	*	4	86.7469	chr1	139377077	139378076	1000	-	promoter:2865	uc007cwd.1	170788	Crb1	mm10_genes_promoters	86.7469
chr1	139041424	139421171	379748	*	4	86.7469	chr1	139255761	139256760	1000	-	promoter:2866	uc007cwe.1	170788	Crb1	mm10_genes_promoters	86.7469
chr1	139041424	139421171	379748	*	4	86.7469	chr1	139377077	139378076	1000	-	promoter:2867	uc007cwf.1	170788	Crb1	mm10_genes_promoters	86.7469
chr1	139375959	139377474	1516	*	LMR	19.1489	chr1	139377077	139378076	1000	-	promoter:2864	uc007cwc.1	170788	Crb1	mm10_genes_promoters	19.1489
chr1	139375959	139377474	1516	*	LMR	19.1489	chr1	139377077	139378076	1000	-	promoter:2865	uc007cwd.1	170788	Crb1	mm10_genes_promoters	19.1489
chr1	139375959	139377474	1516	*	LMR	19.1489	chr1	139377077	139378076	1000	-	promoter:2867	uc007cwf.1	170788	Crb1	mm10_genes_promoters	19.1489
chr1	139210233	139267782	57550	*	4	86.9718	chr1	139255761	139256760	1000	-	promoter:2866	uc007cwe.1	170788	Crb1	mm10_genes_promoters		86.9718
chr1	139375946	139377268	1323	*	1	14.5186	chr1	139377077	139378076	1000	-	promoter:2864	uc007cwc.1	170788	Crb1	mm10_genes_promoters		14.5186
chr1	139375946	139377268	1323	*	1	14.5186	chr1	139377077	139378076	1000	-	promoter:2865	uc007cwd.1	170788	Crb1	mm10_genes_promoters		14.5186
chr1	139375946	139377268	1323	*	1	14.5186	chr1	139377077	139378076	1000	-	promoter:2867	uc007cwf.1	170788	Crb1	mm10_genes_promoters		14.5186
chr1	139377680	139391372	13693	*	4	86.4963	chr1	139377077	139378076	1000	-	promoter:2864	uc007cwc.1	170788	Crb1	mm10_genes_promoters		86.4963
chr1	139377680	139391372	13693	*	4	86.4963	chr1	139377077	139378076	1000	-	promoter:2865	uc007cwd.1	170788	Crb1	mm10_genes_promoters		86.4963
chr1	139377680	139391372	13693	*	4	86.4963	chr1	139377077	139378076	1000	-	promoter:2867	uc007cwf.1	170788	Crb1	mm10_genes_promoters		86.4963
chr1	139375959	139377474	1516	*	LMR	12.6904	chr1	139377077	139378076	1000	-	promoter:2864	uc007cwc.1	170788	Crb1	mm10_genes_promoters		12.6904
chr1	139375959	139377474	1516	*	LMR	12.6904	chr1	139377077	139378076	1000	-	promoter:2865	uc007cwd.1	170788	Crb1	mm10_genes_promoters		12.6904
chr1	139375959	139377474	1516	*	LMR	12.6904	chr1	139377077	139378076	1000	-	promoter:2867	uc007cwf.1	170788	Crb1	mm10_genes_promoters		12.6904
chr1	141106810	141187758	80949	*	4	86.4334	chr1	141152338	141153337	1000	-	promoter:2500	uc007cwe.1	170788	Crb1	mm9_genes_promoters			86.4334
chr1	141272433	141276521	4089	*	2	27.7424	chr1	141273654	141274653	1000	-	promoter:2498	uc007cwc.1	170788	Crb1	mm9_genes_promoters			27.7424
chr1	141272433	141276521	4089	*	2	27.7424	chr1	141273654	141274653	1000	-	promoter:2499	uc007cwd.1	170788	Crb1	mm9_genes_promoters			27.7424
chr1	141272433	141276521	4089	*	2	27.7424	chr1	141273654	141274653	1000	-	promoter:2501	uc007cwf.1	170788	Crb1	mm9_genes_promoters			27.7424
chr1	141272266	141274050	1785	*	LMR	7.46606	chr1	141273654	141274653	1000	-	promoter:2498	uc007cwc.1	170788	Crb1	mm9_genes_promoters			7.46606
chr1	141272266	141274050	1785	*	LMR	7.46606	chr1	141273654	141274653	1000	-	promoter:2499	uc007cwd.1	170788	Crb1	mm9_genes_promoters			7.46606
chr1	141272266	141274050	1785	*	LMR	7.46606	chr1	141273654	141274653	1000	-	promoter:2501	uc007cwf.1	170788	Crb1	mm9_genes_promoters			7.46606
chr1	139210244	139291361	81118	*	4	86.4177	chr1	139255761	139256760	1000	-	promoter:2866	uc007cwe.1	170788	Crb1	mm10_genes_promoters				86.4177
chr1	139375046	139378512	3467	*	1	26.5231	chr1	139377077	139378076	1000	-	promoter:2864	uc007cwc.1	170788	Crb1	mm10_genes_promoters				26.5231
chr1	139375046	139378512	3467	*	1	26.5231	chr1	139377077	139378076	1000	-	promoter:2865	uc007cwd.1	170788	Crb1	mm10_genes_promoters				26.5231
chr1	139375046	139378512	3467	*	1	26.5231	chr1	139377077	139378076	1000	-	promoter:2867	uc007cwf.1	170788	Crb1	mm10_genes_promoters				26.5231
chr1	139374786	139377680	2895	*	LMR	22.0896	chr1	139377077	139378076	1000	-	promoter:2864	uc007cwc.1	170788	Crb1	mm10_genes_promoters				22.0896
chr1	139374786	139377680	2895	*	LMR	22.0896	chr1	139377077	139378076	1000	-	promoter:2865	uc007cwd.1	170788	Crb1	mm10_genes_promoters				22.0896
chr1	139374786	139377680	2895	*	LMR	22.0896	chr1	139377077	139378076	1000	-	promoter:2867	uc007cwf.1	170788	Crb1	mm10_genes_promoters				22.0896
chr1	139211013	139375046	164034	*	4	84.5033	chr1	139255761	139256760	1000	-	promoter:2866	uc007cwe.1	170788	Crb1	mm10_genes_promoters					84.5033
chr1	139375092	139380492	5401	*	1	27.1403	chr1	139377077	139378076	1000	-	promoter:2864	uc007cwc.1	170788	Crb1	mm10_genes_promoters					27.1403
chr1	139375092	139380492	5401	*	1	27.1403	chr1	139377077	139378076	1000	-	promoter:2865	uc007cwd.1	170788	Crb1	mm10_genes_promoters					27.1403
chr1	139375092	139380492	5401	*	1	27.1403	chr1	139377077	139378076	1000	-	promoter:2867	uc007cwf.1	170788	Crb1	mm10_genes_promoters					27.1403
chr1	139375070	139377879	2810	*	LMR	11.5702	chr1	139377077	139378076	1000	-	promoter:2864	uc007cwc.1	170788	Crb1	mm10_genes_promoters					11.5702
chr1	139375070	139377879	2810	*	LMR	11.5702	chr1	139377077	139378076	1000	-	promoter:2865	uc007cwd.1	170788	Crb1	mm10_genes_promoters					11.5702
chr1	139375070	139377879	2810	*	LMR	11.5702	chr1	139377077	139378076	1000	-	promoter:2867	uc007cwf.1	170788	Crb1	mm10_genes_promoters					11.5702
chr1	141150655	141152621	1967	*	2	27.5735	chr1	141152338	141153337	1000	-	promoter:2500	uc007cwe.1	170788	Crb1	mm9_genes_promoters						27.5735
chr1	141152992	141187938	34947	*	4	87.4239	chr1	141152338	141153337	1000	-	promoter:2500	uc007cwe.1	170788	Crb1	mm9_genes_promoters						87.4239
chr1	141272433	141276521	4089	*	2	24.183	chr1	141273654	141274653	1000	-	promoter:2498	uc007cwc.1	170788	Crb1	mm9_genes_promoters						24.183
chr1	141272433	141276521	4089	*	2	24.183	chr1	141273654	141274653	1000	-	promoter:2499	uc007cwd.1	170788	Crb1	mm9_genes_promoters						24.183
chr1	141272433	141276521	4089	*	2	24.183	chr1	141273654	141274653	1000	-	promoter:2501	uc007cwf.1	170788	Crb1	mm9_genes_promoters						24.183
chr1	141150666	141152806	2141	*	LMR	25.6863	chr1	141152338	141153337	1000	-	promoter:2500	uc007cwe.1	170788	Crb1	mm9_genes_promoters						25.6863
chr1	141272266	141276160	3895	*	UMR	21.8326	chr1	141273654	141274653	1000	-	promoter:2498	uc007cwc.1	170788	Crb1	mm9_genes_promoters						21.8326
chr1	141272266	141276160	3895	*	UMR	21.8326	chr1	141273654	141274653	1000	-	promoter:2499	uc007cwd.1	170788	Crb1	mm9_genes_promoters						21.8326
chr1	141272266	141276160	3895	*	UMR	21.8326	chr1	141273654	141274653	1000	-	promoter:2501	uc007cwf.1	170788	Crb1	mm9_genes_promoters						21.8326
chr1	141148593	141152992	4400	*	2	16.2353	chr1	141152338	141153337	1000	-	promoter:2500	uc007cwe.1	170788	Crb1	mm9_genes_promoters							16.2353
chr1	141153059	141242453	89395	*	4	84.921	chr1	141152338	141153337	1000	-	promoter:2500	uc007cwe.1	170788	Crb1	mm9_genes_promoters							84.921
chr1	141272522	141276855	4334	*	2	29.7214	chr1	141273654	141274653	1000	-	promoter:2498	uc007cwc.1	170788	Crb1	mm9_genes_promoters							29.7214
chr1	141272522	141276855	4334	*	2	29.7214	chr1	141273654	141274653	1000	-	promoter:2499	uc007cwd.1	170788	Crb1	mm9_genes_promoters							29.7214
chr1	141272522	141276855	4334	*	2	29.7214	chr1	141273654	141274653	1000	-	promoter:2501	uc007cwf.1	170788	Crb1	mm9_genes_promoters							29.7214
chr1	141148713	141152806	4094	*	UMR	13.4271	chr1	141152338	141153337	1000	-	promoter:2500	uc007cwe.1	170788	Crb1	mm9_genes_promoters							13.4271
chr1	141271921	141274050	2130	*	LMR	10.181	chr1	141273654	141274653	1000	-	promoter:2498	uc007cwc.1	170788	Crb1	mm9_genes_promoters							10.181
chr1	141271921	141274050	2130	*	LMR	10.181	chr1	141273654	141274653	1000	-	promoter:2499	uc007cwd.1	170788	Crb1	mm9_genes_promoters							10.181
chr1	141271921	141274050	2130	*	LMR	10.181	chr1	141273654	141274653	1000	-	promoter:2501	uc007cwf.1	170788	Crb1	mm9_genes_promoters							10.181
chr1	141149003	141152992	3990	*	2	39.1068	chr1	141152338	141153337	1000	-	promoter:2500	uc007cwe.1	170788	Crb1	mm9_genes_promoters								39.1068
chr1	141153059	141187938	34880	*	4	85.446	chr1	141152338	141153337	1000	-	promoter:2500	uc007cwe.1	170788	Crb1	mm9_genes_promoters								85.446
chr1	141271744	141276326	4583	*	2	27.2655	chr1	141273654	141274653	1000	-	promoter:2498	uc007cwc.1	170788	Crb1	mm9_genes_promoters								27.2655
chr1	141271744	141276326	4583	*	2	27.2655	chr1	141273654	141274653	1000	-	promoter:2499	uc007cwd.1	170788	Crb1	mm9_genes_promoters								27.2655
chr1	141271744	141276326	4583	*	2	27.2655	chr1	141273654	141274653	1000	-	promoter:2501	uc007cwf.1	170788	Crb1	mm9_genes_promoters								27.2655
chr1	141150666	141152782	2117	*	LMR	26.0504	chr1	141152338	141153337	1000	-	promoter:2500	uc007cwe.1	170788	Crb1	mm9_genes_promoters								26.0504
chr1	141271921	141274050	2130	*	LMR	15.3361	chr1	141273654	141274653	1000	-	promoter:2498	uc007cwc.1	170788	Crb1	mm9_genes_promoters								15.3361
chr1	141271921	141274050	2130	*	LMR	15.3361	chr1	141273654	141274653	1000	-	promoter:2499	uc007cwd.1	170788	Crb1	mm9_genes_promoters								15.3361
chr1	141271921	141274050	2130	*	LMR	15.3361	chr1	141273654	141274653	1000	-	promoter:2501	uc007cwf.1	170788	Crb1	mm9_genes_promoters								15.3361
chr7	15631345	15954437	323093	*	3	81.3774	chr7	15872386	15873385	1000	-	promoter:25751	uc009fgl.2	12951	Crx	mm10_genes_promoters	81.3774
chr7	15631345	15954437	323093	*	3	81.3774	chr7	15879956	15880955	1000	-	promoter:25752	uc009fgm.2	12951	Crx	mm10_genes_promoters	81.3774
chr7	15880829	15881936	1108	*	LMR	11.5385	chr7	15879956	15880955	1000	-	promoter:25752	uc009fgm.2	12951	Crx	mm10_genes_promoters	11.5385
chr7	15328823	15880736	551914	*	3	78.8334	chr7	15872386	15873385	1000	-	promoter:25751	uc009fgl.2	12951	Crx	mm10_genes_promoters		78.8334
chr7	15328823	15880736	551914	*	3	78.8334	chr7	15879956	15880955	1000	-	promoter:25752	uc009fgm.2	12951	Crx	mm10_genes_promoters		78.8334
chr7	15880920	15883616	2697	*	2	34.3805	chr7	15879956	15880955	1000	-	promoter:25752	uc009fgm.2	12951	Crx	mm10_genes_promoters		34.3805
chr7	15880829	15882018	1190	*	LMR	3.44828	chr7	15879956	15880955	1000	-	promoter:25752	uc009fgm.2	12951	Crx	mm10_genes_promoters		3.44828
chr7	15209522	16465140	1255619	*	3	78.2864	chr7	16457735	16458734	1000	-	promoter:22572	uc009fgl.2	12951	Crx	mm9_genes_promoters			78.2864
chr7	16465258	16467427	2170	*	2	12.8483	chr7	16465305	16466304	1000	-	promoter:22573	uc009fgm.2	12951	Crx	mm9_genes_promoters			12.8483
chr7	16465200	16467368	2169	*	LMR	9.31373	chr7	16465305	16466304	1000	-	promoter:22573	uc009fgm.2	12951	Crx	mm9_genes_promoters			9.31373
chr7	15568101	15880736	312636	*	3	75.0511	chr7	15872386	15873385	1000	-	promoter:25751	uc009fgl.2	12951	Crx	mm10_genes_promoters				75.0511
chr7	15568101	15880736	312636	*	3	75.0511	chr7	15879956	15880955	1000	-	promoter:25752	uc009fgm.2	12951	Crx	mm10_genes_promoters				75.0511
chr7	15880920	15885566	4647	*	2	38.1531	chr7	15879956	15880955	1000	-	promoter:25752	uc009fgm.2	12951	Crx	mm10_genes_promoters				38.1531
chr7	15880829	15881746	918	*	LMR	10.8108	chr7	15879956	15880955	1000	-	promoter:25752	uc009fgm.2	12951	Crx	mm10_genes_promoters				10.8108
chr7	15560369	15880736	320368	*	3	74.7085	chr7	15872386	15873385	1000	-	promoter:25751	uc009fgl.2	12951	Crx	mm10_genes_promoters					74.7085
chr7	15560369	15880736	320368	*	3	74.7085	chr7	15879956	15880955	1000	-	promoter:25752	uc009fgm.2	12951	Crx	mm10_genes_promoters					74.7085
chr7	15880829	15881960	1132	*	LMR	1.9802	chr7	15879956	15880955	1000	-	promoter:25752	uc009fgm.2	12951	Crx	mm10_genes_promoters					1.9802
chr7	16448207	16471476	23270	*	2	25.977	chr7	16457735	16458734	1000	-	promoter:22572	uc009fgl.2	12951	Crx	mm9_genes_promoters						25.977
chr7	16448207	16471476	23270	*	2	25.977	chr7	16465305	16466304	1000	-	promoter:22573	uc009fgm.2	12951	Crx	mm9_genes_promoters						25.977
chr7	16451004	16471310	20307	*	UMR	23.5528	chr7	16457735	16458734	1000	-	promoter:22572	uc009fgl.2	12951	Crx	mm9_genes_promoters						23.5528
chr7	16451004	16471310	20307	*	UMR	23.5528	chr7	16465305	16466304	1000	-	promoter:22573	uc009fgm.2	12951	Crx	mm9_genes_promoters						23.5528
chr7	16448188	16472305	24118	*	1	12.236	chr7	16457735	16458734	1000	-	promoter:22572	uc009fgl.2	12951	Crx	mm9_genes_promoters							12.236
chr7	16448188	16472305	24118	*	1	12.236	chr7	16465305	16466304	1000	-	promoter:22573	uc009fgm.2	12951	Crx	mm9_genes_promoters							12.236
chr7	16448187	16472507	24321	*	UMR	11.6327	chr7	16457735	16458734	1000	-	promoter:22572	uc009fgl.2	12951	Crx	mm9_genes_promoters							11.6327
chr7	16448187	16472507	24321	*	UMR	11.6327	chr7	16465305	16466304	1000	-	promoter:22573	uc009fgm.2	12951	Crx	mm9_genes_promoters							11.6327
chr7	16448519	16471476	22958	*	2	26.1961	chr7	16457735	16458734	1000	-	promoter:22572	uc009fgl.2	12951	Crx	mm9_genes_promoters								26.1961
chr7	16448519	16471476	22958	*	2	26.1961	chr7	16465305	16466304	1000	-	promoter:22573	uc009fgm.2	12951	Crx	mm9_genes_promoters								26.1961
chr7	16453429	16469156	15728	*	UMR	19.5629	chr7	16457735	16458734	1000	-	promoter:22572	uc009fgl.2	12951	Crx	mm9_genes_promoters								19.5629
chr7	16453429	16469156	15728	*	UMR	19.5629	chr7	16465305	16466304	1000	-	promoter:22573	uc009fgm.2	12951	Crx	mm9_genes_promoters								19.5629
chr18	34955710	35278919	323210	*	4	88.543	chr18	35117912	35118911	1000	+	promoter:57343	uc008ely.1	12385	Ctnna1	mm10_genes_promoters	88.543
chr18	34955710	35278919	323210	*	4	88.543	chr18	35213920	35214919	1000	+	promoter:57345	uc008emb.1	12385	Ctnna1	mm10_genes_promoters	88.543
chr18	35118197	35120183	1987	*	UMR	22.9885	chr18	35117912	35118911	1000	+	promoter:57343	uc008ely.1	12385	Ctnna1	mm10_genes_promoters	22.9885
chr18	35047262	35233611	186350	*	4	88.0881	chr18	35117912	35118911	1000	+	promoter:57343	uc008ely.1	12385	Ctnna1	mm10_genes_promoters		88.0881
chr18	35047262	35233611	186350	*	4	88.0881	chr18	35213920	35214919	1000	+	promoter:57345	uc008emb.1	12385	Ctnna1	mm10_genes_promoters		88.0881
chr18	35118197	35120008	1812	*	UMR	8.79121	chr18	35117912	35118911	1000	+	promoter:57343	uc008ely.1	12385	Ctnna1	mm10_genes_promoters		8.79121
chr18	35248080	35277790	29711	*	4	84.7263	chr18	35277566	35278565	1000	+	promoter:50106	uc008ely.1	12385	Ctnna1	mm9_genes_promoters			84.7263
chr18	35277814	35279662	1849	*	1	1.77923	chr18	35277566	35278565	1000	+	promoter:50106	uc008ely.1	12385	Ctnna1	mm9_genes_promoters			1.77923
chr18	35280010	35374200	94191	*	4	89.1568	chr18	35341146	35342145	1000	+	promoter:50107	uc008elz.1	12385	Ctnna1	mm9_genes_promoters			89.1568
chr18	35280010	35374200	94191	*	4	89.1568	chr18	35373574	35374573	1000	+	promoter:50108	uc008emb.1	12385	Ctnna1	mm9_genes_promoters			89.1568
chr18	35374282	35374802	521	*	2	37.0588	chr18	35373574	35374573	1000	+	promoter:50108	uc008emb.1	12385	Ctnna1	mm9_genes_promoters			37.0588
chr18	35277851	35279836	1986	*	UMR	1.21324	chr18	35277566	35278565	1000	+	promoter:50106	uc008ely.1	12385	Ctnna1	mm9_genes_promoters			1.21324
chr18	35374292	35374767	476	*	LMR	33.7104	chr18	35373574	35374573	1000	+	promoter:50108	uc008emb.1	12385	Ctnna1	mm9_genes_promoters			33.7104
chr18	35050117	35278540	228424	*	4	87.7677	chr18	35117912	35118911	1000	+	promoter:57343	uc008ely.1	12385	Ctnna1	mm10_genes_promoters				87.7677
chr18	35050117	35278540	228424	*	4	87.7677	chr18	35213920	35214919	1000	+	promoter:57345	uc008emb.1	12385	Ctnna1	mm10_genes_promoters				87.7677
chr18	35118035	35120183	2149	*	UMR	14.5833	chr18	35117912	35118911	1000	+	promoter:57343	uc008ely.1	12385	Ctnna1	mm10_genes_promoters				14.5833
chr18	35214845	35215230	386	*	LMR	33.3333	chr18	35213920	35214919	1000	+	promoter:57345	uc008emb.1	12385	Ctnna1	mm10_genes_promoters				33.3333
chr18	34955607	35233278	277672	*	4	85.3414	chr18	35117912	35118911	1000	+	promoter:57343	uc008ely.1	12385	Ctnna1	mm10_genes_promoters					85.3414
chr18	34955607	35233278	277672	*	4	85.3414	chr18	35213920	35214919	1000	+	promoter:57345	uc008emb.1	12385	Ctnna1	mm10_genes_promoters					85.3414
chr18	35118197	35120183	1987	*	UMR	21.9298	chr18	35117912	35118911	1000	+	promoter:57343	uc008ely.1	12385	Ctnna1	mm10_genes_promoters					21.9298
chr18	35214845	35215230	386	*	LMR	22.6804	chr18	35213920	35214919	1000	+	promoter:57345	uc008emb.1	12385	Ctnna1	mm10_genes_promoters					22.6804
chr18	35203891	35277614	73724	*	4	86.8421	chr18	35277566	35278565	1000	+	promoter:50106	uc008ely.1	12385	Ctnna1	mm9_genes_promoters						86.8421
chr18	35277655	35279662	2008	*	1	7.53228	chr18	35277566	35278565	1000	+	promoter:50106	uc008ely.1	12385	Ctnna1	mm9_genes_promoters						7.53228
chr18	35280010	35372059	92050	*	4	88.21	chr18	35341146	35342145	1000	+	promoter:50107	uc008elz.1	12385	Ctnna1	mm9_genes_promoters						88.21
chr18	35373378	35374200	823	*	3	75.4902	chr18	35373574	35374573	1000	+	promoter:50108	uc008emb.1	12385	Ctnna1	mm9_genes_promoters						75.4902
chr18	35374282	35375393	1112	*	2	25.4011	chr18	35373574	35374573	1000	+	promoter:50108	uc008emb.1	12385	Ctnna1	mm9_genes_promoters						25.4011
chr18	35277611	35279836	2226	*	UMR	8.54342	chr18	35277566	35278565	1000	+	promoter:50106	uc008ely.1	12385	Ctnna1	mm9_genes_promoters						8.54342
chr18	35374242	35375046	805	*	LMR	12.4183	chr18	35373574	35374573	1000	+	promoter:50108	uc008emb.1	12385	Ctnna1	mm9_genes_promoters						12.4183
chr18	35277474	35280627	3154	*	1	11.2564	chr18	35277566	35278565	1000	+	promoter:50106	uc008ely.1	12385	Ctnna1	mm9_genes_promoters							11.2564
chr18	35280899	35372059	91161	*	4	88.5744	chr18	35341146	35342145	1000	+	promoter:50107	uc008elz.1	12385	Ctnna1	mm9_genes_promoters							88.5744
chr18	35373378	35374200	823	*	4	88.7255	chr18	35373574	35374573	1000	+	promoter:50108	uc008emb.1	12385	Ctnna1	mm9_genes_promoters							88.7255
chr18	35374282	35375408	1127	*	2	37.8517	chr18	35373574	35374573	1000	+	promoter:50108	uc008emb.1	12385	Ctnna1	mm9_genes_promoters							37.8517
chr18	35277955	35279836	1882	*	UMR	2.03287	chr18	35277566	35278565	1000	+	promoter:50106	uc008ely.1	12385	Ctnna1	mm9_genes_promoters							2.03287
chr18	35374242	35374884	643	*	LMR	16.6667	chr18	35373574	35374573	1000	+	promoter:50108	uc008emb.1	12385	Ctnna1	mm9_genes_promoters							16.6667
chr18	35247961	35277614	29654	*	4	85.8097	chr18	35277566	35278565	1000	+	promoter:50106	uc008ely.1	12385	Ctnna1	mm9_genes_promoters								85.8097
chr18	35277655	35279662	2008	*	1	17.8523	chr18	35277566	35278565	1000	+	promoter:50106	uc008ely.1	12385	Ctnna1	mm9_genes_promoters								17.8523
chr18	35280010	35368992	88983	*	4	87.7659	chr18	35341146	35342145	1000	+	promoter:50107	uc008elz.1	12385	Ctnna1	mm9_genes_promoters								87.7659
chr18	35373393	35374200	808	*	3	68.7166	chr18	35373574	35374573	1000	+	promoter:50108	uc008emb.1	12385	Ctnna1	mm9_genes_promoters								68.7166
chr18	35374282	35375408	1127	*	2	28.2609	chr18	35373574	35374573	1000	+	promoter:50108	uc008emb.1	12385	Ctnna1	mm9_genes_promoters								28.2609
chr18	35277851	35279836	1986	*	UMR	11.6099	chr18	35277566	35278565	1000	+	promoter:50106	uc008ely.1	12385	Ctnna1	mm9_genes_promoters								11.6099
chr18	35374242	35374980	739	*	LMR	12.5	chr18	35373574	35374573	1000	+	promoter:50108	uc008emb.1	12385	Ctnna1	mm9_genes_promoters								12.5
chr4	133934995	134008924	73930	*	4	87.9257	chr4	134000865	134001864	1000	-	promoter:15163	uc008vds.1	67422	Dhdds	mm10_genes_promoters	87.9257
chr4	133934995	134008924	73930	*	4	87.9257	chr4	134000865	134001864	1000	-	promoter:15164	uc008vdt.1	67422	Dhdds	mm10_genes_promoters	87.9257
chr4	133934995	134008924	73930	*	4	87.9257	chr4	134000865	134001864	1000	-	promoter:15165	uc008vdu.1	67422	Dhdds	mm10_genes_promoters	87.9257
chr4	133934995	134008924	73930	*	4	87.9257	chr4	134000865	134001864	1000	-	promoter:15166	uc008vdv.1	67422	Dhdds	mm10_genes_promoters	87.9257
chr4	134000137	134001670	1534	*	UMR	10.4294	chr4	134000865	134001864	1000	-	promoter:15163	uc008vds.1	67422	Dhdds	mm10_genes_promoters	10.4294
chr4	134000137	134001670	1534	*	UMR	10.4294	chr4	134000865	134001864	1000	-	promoter:15164	uc008vdt.1	67422	Dhdds	mm10_genes_promoters	10.4294
chr4	134000137	134001670	1534	*	UMR	10.4294	chr4	134000865	134001864	1000	-	promoter:15165	uc008vdu.1	67422	Dhdds	mm10_genes_promoters	10.4294
chr4	134000137	134001670	1534	*	UMR	10.4294	chr4	134000865	134001864	1000	-	promoter:15166	uc008vdv.1	67422	Dhdds	mm10_genes_promoters	10.4294
chr4	134000255	134004119	3865	*	2	24.8315	chr4	134000865	134001864	1000	-	promoter:15163	uc008vds.1	67422	Dhdds	mm10_genes_promoters		24.8315
chr4	134000255	134004119	3865	*	2	24.8315	chr4	134000865	134001864	1000	-	promoter:15164	uc008vdt.1	67422	Dhdds	mm10_genes_promoters		24.8315
chr4	134000255	134004119	3865	*	2	24.8315	chr4	134000865	134001864	1000	-	promoter:15165	uc008vdu.1	67422	Dhdds	mm10_genes_promoters		24.8315
chr4	134000255	134004119	3865	*	2	24.8315	chr4	134000865	134001864	1000	-	promoter:15166	uc008vdv.1	67422	Dhdds	mm10_genes_promoters		24.8315
chr4	134000274	134001476	1203	*	UMR	6.93512	chr4	134000865	134001864	1000	-	promoter:15163	uc008vds.1	67422	Dhdds	mm10_genes_promoters		6.93512
chr4	134000274	134001476	1203	*	UMR	6.93512	chr4	134000865	134001864	1000	-	promoter:15164	uc008vdt.1	67422	Dhdds	mm10_genes_promoters		6.93512
chr4	134000274	134001476	1203	*	UMR	6.93512	chr4	134000865	134001864	1000	-	promoter:15165	uc008vdu.1	67422	Dhdds	mm10_genes_promoters		6.93512
chr4	134000274	134001476	1203	*	UMR	6.93512	chr4	134000865	134001864	1000	-	promoter:15166	uc008vdv.1	67422	Dhdds	mm10_genes_promoters		6.93512
chr4	134001581	134001706	126	*	LMR	36.7089	chr4	134000865	134001864	1000	-	promoter:15163	uc008vds.1	67422	Dhdds	mm10_genes_promoters		36.7089
chr4	134001581	134001706	126	*	LMR	36.7089	chr4	134000865	134001864	1000	-	promoter:15164	uc008vdt.1	67422	Dhdds	mm10_genes_promoters		36.7089
chr4	134001581	134001706	126	*	LMR	36.7089	chr4	134000865	134001864	1000	-	promoter:15165	uc008vdu.1	67422	Dhdds	mm10_genes_promoters		36.7089
chr4	134001581	134001706	126	*	LMR	36.7089	chr4	134000865	134001864	1000	-	promoter:15166	uc008vdv.1	67422	Dhdds	mm10_genes_promoters		36.7089
chr4	134001811	134004030	2220	*	UMR	17.0886	chr4	134000865	134001864	1000	-	promoter:15163	uc008vds.1	67422	Dhdds	mm10_genes_promoters		17.0886
chr4	134001811	134004030	2220	*	UMR	17.0886	chr4	134000865	134001864	1000	-	promoter:15164	uc008vdt.1	67422	Dhdds	mm10_genes_promoters		17.0886
chr4	134001811	134004030	2220	*	UMR	17.0886	chr4	134000865	134001864	1000	-	promoter:15165	uc008vdu.1	67422	Dhdds	mm10_genes_promoters		17.0886
chr4	134001811	134004030	2220	*	UMR	17.0886	chr4	134000865	134001864	1000	-	promoter:15166	uc008vdv.1	67422	Dhdds	mm10_genes_promoters		17.0886
chr4	133556169	133557302	1134	*	1	2.8799	chr4	133556780	133557779	1000	-	promoter:13292	uc008vds.1	67422	Dhdds	mm9_genes_promoters			2.8799
chr4	133556169	133557302	1134	*	1	2.8799	chr4	133556780	133557779	1000	-	promoter:13293	uc008vdt.1	67422	Dhdds	mm9_genes_promoters			2.8799
chr4	133556169	133557302	1134	*	1	2.8799	chr4	133556780	133557779	1000	-	promoter:13294	uc008vdu.1	67422	Dhdds	mm9_genes_promoters			2.8799
chr4	133556169	133557302	1134	*	1	2.8799	chr4	133556780	133557779	1000	-	promoter:13295	uc008vdv.1	67422	Dhdds	mm9_genes_promoters			2.8799
chr4	133557390	133558379	990	*	2	55.8824	chr4	133556780	133557779	1000	-	promoter:13292	uc008vds.1	67422	Dhdds	mm9_genes_promoters			55.8824
chr4	133557390	133558379	990	*	2	55.8824	chr4	133556780	133557779	1000	-	promoter:13293	uc008vdt.1	67422	Dhdds	mm9_genes_promoters			55.8824
chr4	133557390	133558379	990	*	2	55.8824	chr4	133556780	133557779	1000	-	promoter:13294	uc008vdu.1	67422	Dhdds	mm9_genes_promoters			55.8824
chr4	133557390	133558379	990	*	2	55.8824	chr4	133556780	133557779	1000	-	promoter:13295	uc008vdv.1	67422	Dhdds	mm9_genes_promoters			55.8824
chr4	133556189	133557399	1211	*	UMR	2.94118	chr4	133556780	133557779	1000	-	promoter:13292	uc008vds.1	67422	Dhdds	mm9_genes_promoters			2.94118
chr4	133556189	133557399	1211	*	UMR	2.94118	chr4	133556780	133557779	1000	-	promoter:13293	uc008vdt.1	67422	Dhdds	mm9_genes_promoters			2.94118
chr4	133556189	133557399	1211	*	UMR	2.94118	chr4	133556780	133557779	1000	-	promoter:13294	uc008vdu.1	67422	Dhdds	mm9_genes_promoters			2.94118
chr4	133556189	133557399	1211	*	UMR	2.94118	chr4	133556780	133557779	1000	-	promoter:13295	uc008vdv.1	67422	Dhdds	mm9_genes_promoters			2.94118
chr4	134000255	134003309	3055	*	1	20.8787	chr4	134000865	134001864	1000	-	promoter:15163	uc008vds.1	67422	Dhdds	mm10_genes_promoters				20.8787
chr4	134000255	134003309	3055	*	1	20.8787	chr4	134000865	134001864	1000	-	promoter:15164	uc008vdt.1	67422	Dhdds	mm10_genes_promoters				20.8787
chr4	134000255	134003309	3055	*	1	20.8787	chr4	134000865	134001864	1000	-	promoter:15165	uc008vdu.1	67422	Dhdds	mm10_genes_promoters				20.8787
chr4	134000255	134003309	3055	*	1	20.8787	chr4	134000865	134001864	1000	-	promoter:15166	uc008vdv.1	67422	Dhdds	mm10_genes_promoters				20.8787
chr4	134000255	134001485	1231	*	UMR	4.80769	chr4	134000865	134001864	1000	-	promoter:15163	uc008vds.1	67422	Dhdds	mm10_genes_promoters				4.80769
chr4	134000255	134001485	1231	*	UMR	4.80769	chr4	134000865	134001864	1000	-	promoter:15164	uc008vdt.1	67422	Dhdds	mm10_genes_promoters				4.80769
chr4	134000255	134001485	1231	*	UMR	4.80769	chr4	134000865	134001864	1000	-	promoter:15165	uc008vdu.1	67422	Dhdds	mm10_genes_promoters				4.80769
chr4	134000255	134001485	1231	*	UMR	4.80769	chr4	134000865	134001864	1000	-	promoter:15166	uc008vdv.1	67422	Dhdds	mm10_genes_promoters				4.80769
chr4	134001811	134004174	2364	*	UMR	23.1806	chr4	134000865	134001864	1000	-	promoter:15163	uc008vds.1	67422	Dhdds	mm10_genes_promoters				23.1806
chr4	134001811	134004174	2364	*	UMR	23.1806	chr4	134000865	134001864	1000	-	promoter:15164	uc008vdt.1	67422	Dhdds	mm10_genes_promoters				23.1806
chr4	134001811	134004174	2364	*	UMR	23.1806	chr4	134000865	134001864	1000	-	promoter:15165	uc008vdu.1	67422	Dhdds	mm10_genes_promoters				23.1806
chr4	134001811	134004174	2364	*	UMR	23.1806	chr4	134000865	134001864	1000	-	promoter:15166	uc008vdv.1	67422	Dhdds	mm10_genes_promoters				23.1806
chr4	134000255	134003309	3055	*	1	21.0764	chr4	134000865	134001864	1000	-	promoter:15163	uc008vds.1	67422	Dhdds	mm10_genes_promoters					21.0764
chr4	134000255	134003309	3055	*	1	21.0764	chr4	134000865	134001864	1000	-	promoter:15164	uc008vdt.1	67422	Dhdds	mm10_genes_promoters					21.0764
chr4	134000255	134003309	3055	*	1	21.0764	chr4	134000865	134001864	1000	-	promoter:15165	uc008vdu.1	67422	Dhdds	mm10_genes_promoters					21.0764
chr4	134000255	134003309	3055	*	1	21.0764	chr4	134000865	134001864	1000	-	promoter:15166	uc008vdv.1	67422	Dhdds	mm10_genes_promoters					21.0764
chr4	134000137	134001485	1349	*	UMR	8.33333	chr4	134000865	134001864	1000	-	promoter:15163	uc008vds.1	67422	Dhdds	mm10_genes_promoters					8.33333
chr4	134000137	134001485	1349	*	UMR	8.33333	chr4	134000865	134001864	1000	-	promoter:15164	uc008vdt.1	67422	Dhdds	mm10_genes_promoters					8.33333
chr4	134000137	134001485	1349	*	UMR	8.33333	chr4	134000865	134001864	1000	-	promoter:15165	uc008vdu.1	67422	Dhdds	mm10_genes_promoters					8.33333
chr4	134000137	134001485	1349	*	UMR	8.33333	chr4	134000865	134001864	1000	-	promoter:15166	uc008vdv.1	67422	Dhdds	mm10_genes_promoters					8.33333
chr4	133556169	133557247	1079	*	1	5.46218	chr4	133556780	133557779	1000	-	promoter:13292	uc008vds.1	67422	Dhdds	mm9_genes_promoters						5.46218
chr4	133556169	133557247	1079	*	1	5.46218	chr4	133556780	133557779	1000	-	promoter:13293	uc008vdt.1	67422	Dhdds	mm9_genes_promoters						5.46218
chr4	133556169	133557247	1079	*	1	5.46218	chr4	133556780	133557779	1000	-	promoter:13294	uc008vdu.1	67422	Dhdds	mm9_genes_promoters						5.46218
chr4	133556169	133557247	1079	*	1	5.46218	chr4	133556780	133557779	1000	-	promoter:13295	uc008vdv.1	67422	Dhdds	mm9_genes_promoters						5.46218
chr4	133557390	133558411	1022	*	2	69.0311	chr4	133556780	133557779	1000	-	promoter:13292	uc008vds.1	67422	Dhdds	mm9_genes_promoters						69.0311
chr4	133557390	133558411	1022	*	2	69.0311	chr4	133556780	133557779	1000	-	promoter:13293	uc008vdt.1	67422	Dhdds	mm9_genes_promoters						69.0311
chr4	133557390	133558411	1022	*	2	69.0311	chr4	133556780	133557779	1000	-	promoter:13294	uc008vdu.1	67422	Dhdds	mm9_genes_promoters						69.0311
chr4	133557390	133558411	1022	*	2	69.0311	chr4	133556780	133557779	1000	-	promoter:13295	uc008vdv.1	67422	Dhdds	mm9_genes_promoters						69.0311
chr4	133556051	133557399	1349	*	UMR	6.49087	chr4	133556780	133557779	1000	-	promoter:13292	uc008vds.1	67422	Dhdds	mm9_genes_promoters						6.49087
chr4	133556051	133557399	1349	*	UMR	6.49087	chr4	133556780	133557779	1000	-	promoter:13293	uc008vdt.1	67422	Dhdds	mm9_genes_promoters						6.49087
chr4	133556051	133557399	1349	*	UMR	6.49087	chr4	133556780	133557779	1000	-	promoter:13294	uc008vdu.1	67422	Dhdds	mm9_genes_promoters						6.49087
chr4	133556051	133557399	1349	*	UMR	6.49087	chr4	133556780	133557779	1000	-	promoter:13295	uc008vdv.1	67422	Dhdds	mm9_genes_promoters						6.49087
chr4	133556169	133557247	1079	*	1	3.10924	chr4	133556780	133557779	1000	-	promoter:13292	uc008vds.1	67422	Dhdds	mm9_genes_promoters							3.10924
chr4	133556169	133557247	1079	*	1	3.10924	chr4	133556780	133557779	1000	-	promoter:13293	uc008vdt.1	67422	Dhdds	mm9_genes_promoters							3.10924
chr4	133556169	133557247	1079	*	1	3.10924	chr4	133556780	133557779	1000	-	promoter:13294	uc008vdu.1	67422	Dhdds	mm9_genes_promoters							3.10924
chr4	133556169	133557247	1079	*	1	3.10924	chr4	133556780	133557779	1000	-	promoter:13295	uc008vdv.1	67422	Dhdds	mm9_genes_promoters							3.10924
chr4	133557302	133558139	838	*	3	67.9567	chr4	133556780	133557779	1000	-	promoter:13292	uc008vds.1	67422	Dhdds	mm9_genes_promoters							67.9567
chr4	133557302	133558139	838	*	3	67.9567	chr4	133556780	133557779	1000	-	promoter:13293	uc008vdt.1	67422	Dhdds	mm9_genes_promoters							67.9567
chr4	133557302	133558139	838	*	3	67.9567	chr4	133556780	133557779	1000	-	promoter:13294	uc008vdu.1	67422	Dhdds	mm9_genes_promoters							67.9567
chr4	133557302	133558139	838	*	3	67.9567	chr4	133556780	133557779	1000	-	promoter:13295	uc008vdv.1	67422	Dhdds	mm9_genes_promoters							67.9567
chr4	133556051	133557399	1349	*	UMR	3.89507	chr4	133556780	133557779	1000	-	promoter:13292	uc008vds.1	67422	Dhdds	mm9_genes_promoters							3.89507
chr4	133556051	133557399	1349	*	UMR	3.89507	chr4	133556780	133557779	1000	-	promoter:13293	uc008vdt.1	67422	Dhdds	mm9_genes_promoters							3.89507
chr4	133556051	133557399	1349	*	UMR	3.89507	chr4	133556780	133557779	1000	-	promoter:13294	uc008vdu.1	67422	Dhdds	mm9_genes_promoters							3.89507
chr4	133556051	133557399	1349	*	UMR	3.89507	chr4	133556780	133557779	1000	-	promoter:13295	uc008vdv.1	67422	Dhdds	mm9_genes_promoters							3.89507
chr4	133556169	133557408	1240	*	1	13.9037	chr4	133556780	133557779	1000	-	promoter:13292	uc008vds.1	67422	Dhdds	mm9_genes_promoters								13.9037
chr4	133556169	133557408	1240	*	1	13.9037	chr4	133556780	133557779	1000	-	promoter:13293	uc008vdt.1	67422	Dhdds	mm9_genes_promoters								13.9037
chr4	133556169	133557408	1240	*	1	13.9037	chr4	133556780	133557779	1000	-	promoter:13294	uc008vdu.1	67422	Dhdds	mm9_genes_promoters								13.9037
chr4	133556169	133557408	1240	*	1	13.9037	chr4	133556780	133557779	1000	-	promoter:13295	uc008vdv.1	67422	Dhdds	mm9_genes_promoters								13.9037
chr4	133557478	133558139	662	*	3	69.6691	chr4	133556780	133557779	1000	-	promoter:13292	uc008vds.1	67422	Dhdds	mm9_genes_promoters								69.6691
chr4	133557478	133558139	662	*	3	69.6691	chr4	133556780	133557779	1000	-	promoter:13293	uc008vdt.1	67422	Dhdds	mm9_genes_promoters								69.6691
chr4	133557478	133558139	662	*	3	69.6691	chr4	133556780	133557779	1000	-	promoter:13294	uc008vdu.1	67422	Dhdds	mm9_genes_promoters								69.6691
chr4	133557478	133558139	662	*	3	69.6691	chr4	133556780	133557779	1000	-	promoter:13295	uc008vdv.1	67422	Dhdds	mm9_genes_promoters								69.6691
chr4	133556051	133557443	1393	*	UMR	13.1016	chr4	133556780	133557779	1000	-	promoter:13292	uc008vds.1	67422	Dhdds	mm9_genes_promoters								13.1016
chr4	133556051	133557443	1393	*	UMR	13.1016	chr4	133556780	133557779	1000	-	promoter:13293	uc008vdt.1	67422	Dhdds	mm9_genes_promoters								13.1016
chr4	133556051	133557443	1393	*	UMR	13.1016	chr4	133556780	133557779	1000	-	promoter:13294	uc008vdu.1	67422	Dhdds	mm9_genes_promoters								13.1016
chr4	133556051	133557443	1393	*	UMR	13.1016	chr4	133556780	133557779	1000	-	promoter:13295	uc008vdv.1	67422	Dhdds	mm9_genes_promoters								13.1016
chr8	109564444	109566660	2217	*	2	45.6617	chr8	109565602	109566601	1000	-	promoter:30755	uc009nij.1	64340	Dhx38	mm10_genes_promoters	45.6617
chr8	109564444	109566660	2217	*	2	45.6617	chr8	109565602	109566601	1000	-	promoter:30756	uc009nik.1	64340	Dhx38	mm10_genes_promoters	45.6617
chr8	109564444	109566660	2217	*	2	45.6617	chr8	109565602	109566601	1000	-	promoter:30757	uc009nil.1	64340	Dhx38	mm10_genes_promoters	45.6617
chr8	109564707	109566462	1756	*	UMR	4.36364	chr8	109565602	109566601	1000	-	promoter:30755	uc009nij.1	64340	Dhx38	mm10_genes_promoters	4.36364
chr8	109564707	109566462	1756	*	UMR	4.36364	chr8	109565602	109566601	1000	-	promoter:30756	uc009nik.1	64340	Dhx38	mm10_genes_promoters	4.36364
chr8	109564707	109566462	1756	*	UMR	4.36364	chr8	109565602	109566601	1000	-	promoter:30757	uc009nil.1	64340	Dhx38	mm10_genes_promoters	4.36364
chr8	109564655	109566439	1785	*	1	13.8875	chr8	109565602	109566601	1000	-	promoter:30755	uc009nij.1	64340	Dhx38	mm10_genes_promoters		13.8875
chr8	109564655	109566439	1785	*	1	13.8875	chr8	109565602	109566601	1000	-	promoter:30756	uc009nik.1	64340	Dhx38	mm10_genes_promoters		13.8875
chr8	109564655	109566439	1785	*	1	13.8875	chr8	109565602	109566601	1000	-	promoter:30757	uc009nil.1	64340	Dhx38	mm10_genes_promoters		13.8875
chr8	109566485	109607490	41006	*	4	87.9045	chr8	109565602	109566601	1000	-	promoter:30755	uc009nij.1	64340	Dhx38	mm10_genes_promoters		87.9045
chr8	109566485	109607490	41006	*	4	87.9045	chr8	109565602	109566601	1000	-	promoter:30756	uc009nik.1	64340	Dhx38	mm10_genes_promoters		87.9045
chr8	109566485	109607490	41006	*	4	87.9045	chr8	109565602	109566601	1000	-	promoter:30757	uc009nil.1	64340	Dhx38	mm10_genes_promoters		87.9045
chr8	109564675	109566486	1812	*	UMR	9.76821	chr8	109565602	109566601	1000	-	promoter:30755	uc009nij.1	64340	Dhx38	mm10_genes_promoters		9.76821
chr8	109564675	109566486	1812	*	UMR	9.76821	chr8	109565602	109566601	1000	-	promoter:30756	uc009nik.1	64340	Dhx38	mm10_genes_promoters		9.76821
chr8	109564675	109566486	1812	*	UMR	9.76821	chr8	109565602	109566601	1000	-	promoter:30757	uc009nil.1	64340	Dhx38	mm10_genes_promoters		9.76821
chr8	112088555	112090338	1784	*	1	2.70588	chr8	112089502	112090501	1000	-	promoter:27015	uc009nij.1	64340	Dhx38	mm9_genes_promoters			2.70588
chr8	112088555	112090338	1784	*	1	2.70588	chr8	112089502	112090501	1000	-	promoter:27016	uc009nik.1	64340	Dhx38	mm9_genes_promoters			2.70588
chr8	112088555	112090338	1784	*	1	2.70588	chr8	112089502	112090501	1000	-	promoter:27017	uc009nil.1	64340	Dhx38	mm9_genes_promoters			2.70588
chr8	112090385	112131390	41006	*	4	87.8626	chr8	112089502	112090501	1000	-	promoter:27015	uc009nij.1	64340	Dhx38	mm9_genes_promoters			87.8626
chr8	112090385	112131390	41006	*	4	87.8626	chr8	112089502	112090501	1000	-	promoter:27016	uc009nik.1	64340	Dhx38	mm9_genes_promoters			87.8626
chr8	112090385	112131390	41006	*	4	87.8626	chr8	112089502	112090501	1000	-	promoter:27017	uc009nil.1	64340	Dhx38	mm9_genes_promoters			87.8626
chr8	112088511	112090402	1892	*	UMR	3.36687	chr8	112089502	112090501	1000	-	promoter:27015	uc009nij.1	64340	Dhx38	mm9_genes_promoters			3.36687
chr8	112088511	112090402	1892	*	UMR	3.36687	chr8	112089502	112090501	1000	-	promoter:27016	uc009nik.1	64340	Dhx38	mm9_genes_promoters			3.36687
chr8	112088511	112090402	1892	*	UMR	3.36687	chr8	112089502	112090501	1000	-	promoter:27017	uc009nil.1	64340	Dhx38	mm9_genes_promoters			3.36687
chr8	109564655	109566660	2006	*	1	12.7163	chr8	109565602	109566601	1000	-	promoter:30755	uc009nij.1	64340	Dhx38	mm10_genes_promoters				12.7163
chr8	109564655	109566660	2006	*	1	12.7163	chr8	109565602	109566601	1000	-	promoter:30756	uc009nik.1	64340	Dhx38	mm10_genes_promoters				12.7163
chr8	109564655	109566660	2006	*	1	12.7163	chr8	109565602	109566601	1000	-	promoter:30757	uc009nil.1	64340	Dhx38	mm10_genes_promoters				12.7163
chr8	109564675	109566462	1788	*	UMR	8.44595	chr8	109565602	109566601	1000	-	promoter:30755	uc009nij.1	64340	Dhx38	mm10_genes_promoters				8.44595
chr8	109564675	109566462	1788	*	UMR	8.44595	chr8	109565602	109566601	1000	-	promoter:30756	uc009nik.1	64340	Dhx38	mm10_genes_promoters				8.44595
chr8	109564675	109566462	1788	*	UMR	8.44595	chr8	109565602	109566601	1000	-	promoter:30757	uc009nil.1	64340	Dhx38	mm10_genes_promoters				8.44595
chr8	109518699	109607490	88792	*	4	85.0554	chr8	109565602	109566601	1000	-	promoter:30755	uc009nij.1	64340	Dhx38	mm10_genes_promoters					85.0554
chr8	109518699	109607490	88792	*	4	85.0554	chr8	109565602	109566601	1000	-	promoter:30756	uc009nik.1	64340	Dhx38	mm10_genes_promoters					85.0554
chr8	109518699	109607490	88792	*	4	85.0554	chr8	109565602	109566601	1000	-	promoter:30757	uc009nil.1	64340	Dhx38	mm10_genes_promoters					85.0554
chr8	109564675	109566486	1812	*	UMR	16.2162	chr8	109565602	109566601	1000	-	promoter:30755	uc009nij.1	64340	Dhx38	mm10_genes_promoters					16.2162
chr8	109564675	109566486	1812	*	UMR	16.2162	chr8	109565602	109566601	1000	-	promoter:30756	uc009nik.1	64340	Dhx38	mm10_genes_promoters					16.2162
chr8	109564675	109566486	1812	*	UMR	16.2162	chr8	109565602	109566601	1000	-	promoter:30757	uc009nil.1	64340	Dhx38	mm10_genes_promoters					16.2162
chr8	112088555	112090338	1784	*	1	6.78271	chr8	112089502	112090501	1000	-	promoter:27015	uc009nij.1	64340	Dhx38	mm9_genes_promoters						6.78271
chr8	112088555	112090338	1784	*	1	6.78271	chr8	112089502	112090501	1000	-	promoter:27016	uc009nik.1	64340	Dhx38	mm9_genes_promoters						6.78271
chr8	112088555	112090338	1784	*	1	6.78271	chr8	112089502	112090501	1000	-	promoter:27017	uc009nil.1	64340	Dhx38	mm9_genes_promoters						6.78271
chr8	112090385	112131390	41006	*	4	88.8983	chr8	112089502	112090501	1000	-	promoter:27015	uc009nij.1	64340	Dhx38	mm9_genes_promoters						88.8983
chr8	112090385	112131390	41006	*	4	88.8983	chr8	112089502	112090501	1000	-	promoter:27016	uc009nik.1	64340	Dhx38	mm9_genes_promoters						88.8983
chr8	112090385	112131390	41006	*	4	88.8983	chr8	112089502	112090501	1000	-	promoter:27017	uc009nil.1	64340	Dhx38	mm9_genes_promoters						88.8983
chr8	112088511	112090362	1852	*	UMR	6.12245	chr8	112089502	112090501	1000	-	promoter:27015	uc009nij.1	64340	Dhx38	mm9_genes_promoters						6.12245
chr8	112088511	112090362	1852	*	UMR	6.12245	chr8	112089502	112090501	1000	-	promoter:27016	uc009nik.1	64340	Dhx38	mm9_genes_promoters						6.12245
chr8	112088511	112090362	1852	*	UMR	6.12245	chr8	112089502	112090501	1000	-	promoter:27017	uc009nil.1	64340	Dhx38	mm9_genes_promoters						6.12245
chr8	112088555	112090559	2005	*	1	7.17787	chr8	112089502	112090501	1000	-	promoter:27015	uc009nij.1	64340	Dhx38	mm9_genes_promoters							7.17787
chr8	112088555	112090559	2005	*	1	7.17787	chr8	112089502	112090501	1000	-	promoter:27016	uc009nik.1	64340	Dhx38	mm9_genes_promoters							7.17787
chr8	112088555	112090559	2005	*	1	7.17787	chr8	112089502	112090501	1000	-	promoter:27017	uc009nil.1	64340	Dhx38	mm9_genes_promoters							7.17787
chr8	112088511	112090362	1852	*	UMR	4.3573	chr8	112089502	112090501	1000	-	promoter:27015	uc009nij.1	64340	Dhx38	mm9_genes_promoters							4.3573
chr8	112088511	112090362	1852	*	UMR	4.3573	chr8	112089502	112090501	1000	-	promoter:27016	uc009nik.1	64340	Dhx38	mm9_genes_promoters							4.3573
chr8	112088511	112090362	1852	*	UMR	4.3573	chr8	112089502	112090501	1000	-	promoter:27017	uc009nil.1	64340	Dhx38	mm9_genes_promoters							4.3573
chr8	112088555	112090385	1831	*	1	6.6609	chr8	112089502	112090501	1000	-	promoter:27015	uc009nij.1	64340	Dhx38	mm9_genes_promoters								6.6609
chr8	112088555	112090385	1831	*	1	6.6609	chr8	112089502	112090501	1000	-	promoter:27016	uc009nik.1	64340	Dhx38	mm9_genes_promoters								6.6609
chr8	112088555	112090385	1831	*	1	6.6609	chr8	112089502	112090501	1000	-	promoter:27017	uc009nil.1	64340	Dhx38	mm9_genes_promoters								6.6609
chr8	112090418	112131390	40973	*	4	88.0165	chr8	112089502	112090501	1000	-	promoter:27015	uc009nij.1	64340	Dhx38	mm9_genes_promoters								88.0165
chr8	112090418	112131390	40973	*	4	88.0165	chr8	112089502	112090501	1000	-	promoter:27016	uc009nik.1	64340	Dhx38	mm9_genes_promoters								88.0165
chr8	112090418	112131390	40973	*	4	88.0165	chr8	112089502	112090501	1000	-	promoter:27017	uc009nil.1	64340	Dhx38	mm9_genes_promoters								88.0165
chr8	112088511	112090362	1852	*	UMR	5.31168	chr8	112089502	112090501	1000	-	promoter:27015	uc009nij.1	64340	Dhx38	mm9_genes_promoters								5.31168
chr8	112088511	112090362	1852	*	UMR	5.31168	chr8	112089502	112090501	1000	-	promoter:27016	uc009nik.1	64340	Dhx38	mm9_genes_promoters								5.31168
chr8	112088511	112090362	1852	*	UMR	5.31168	chr8	112089502	112090501	1000	-	promoter:27017	uc009nil.1	64340	Dhx38	mm9_genes_promoters								5.31168
chr3	106546634	106549293	2660	*	2	59.4263	chr3	106546798	106547797	1000	+	promoter:10003	uc008qwd.2	67171	Dram2	mm10_genes_promoters	59.4263
chr3	106546634	106549293	2660	*	2	59.4263	chr3	106546798	106547797	1000	+	promoter:10004	uc008qwe.2	67171	Dram2	mm10_genes_promoters	59.4263
chr3	106546634	106549293	2660	*	2	59.4263	chr3	106546798	106547797	1000	+	promoter:10005	uc008qwf.2	67171	Dram2	mm10_genes_promoters	59.4263
chr3	106546634	106549293	2660	*	2	59.4263	chr3	106546798	106547797	1000	+	promoter:10006	uc008qwg.2	67171	Dram2	mm10_genes_promoters	59.4263
chr3	106546746	106549293	2548	*	2	40.4107	chr3	106546798	106547797	1000	+	promoter:10003	uc008qwd.2	67171	Dram2	mm10_genes_promoters		40.4107
chr3	106546746	106549293	2548	*	2	40.4107	chr3	106546798	106547797	1000	+	promoter:10004	uc008qwe.2	67171	Dram2	mm10_genes_promoters		40.4107
chr3	106546746	106549293	2548	*	2	40.4107	chr3	106546798	106547797	1000	+	promoter:10005	uc008qwf.2	67171	Dram2	mm10_genes_promoters		40.4107
chr3	106546746	106549293	2548	*	2	40.4107	chr3	106546798	106547797	1000	+	promoter:10006	uc008qwg.2	67171	Dram2	mm10_genes_promoters		40.4107
chr3	106546823	106548604	1782	*	UMR	14	chr3	106546798	106547797	1000	+	promoter:10003	uc008qwd.2	67171	Dram2	mm10_genes_promoters		14
chr3	106546823	106548604	1782	*	UMR	14	chr3	106546798	106547797	1000	+	promoter:10004	uc008qwe.2	67171	Dram2	mm10_genes_promoters		14
chr3	106546823	106548604	1782	*	UMR	14	chr3	106546798	106547797	1000	+	promoter:10005	uc008qwf.2	67171	Dram2	mm10_genes_promoters		14
chr3	106546823	106548604	1782	*	UMR	14	chr3	106546798	106547797	1000	+	promoter:10006	uc008qwg.2	67171	Dram2	mm10_genes_promoters		14
chr3	106349816	106352124	2309	*	1	3.98918	chr3	106349745	106350744	1000	+	promoter:8811	uc008qwd.1	67171	Dram2	mm9_genes_promoters			3.98918
chr3	106349816	106352124	2309	*	1	3.98918	chr3	106349745	106350744	1000	+	promoter:8812	uc008qwe.1	67171	Dram2	mm9_genes_promoters			3.98918
chr3	106349816	106352124	2309	*	1	3.98918	chr3	106349745	106350744	1000	+	promoter:8813	uc008qwf.1	67171	Dram2	mm9_genes_promoters			3.98918
chr3	106349816	106352124	2309	*	1	3.98918	chr3	106349745	106350744	1000	+	promoter:8814	uc008qwg.1	67171	Dram2	mm9_genes_promoters			3.98918
chr3	106349741	106351534	1794	*	UMR	1.29125	chr3	106349745	106350744	1000	+	promoter:8811	uc008qwd.1	67171	Dram2	mm9_genes_promoters			1.29125
chr3	106349741	106351534	1794	*	UMR	1.29125	chr3	106349745	106350744	1000	+	promoter:8812	uc008qwe.1	67171	Dram2	mm9_genes_promoters			1.29125
chr3	106349741	106351534	1794	*	UMR	1.29125	chr3	106349745	106350744	1000	+	promoter:8813	uc008qwf.1	67171	Dram2	mm9_genes_promoters			1.29125
chr3	106349741	106351534	1794	*	UMR	1.29125	chr3	106349745	106350744	1000	+	promoter:8814	uc008qwg.1	67171	Dram2	mm9_genes_promoters			1.29125
chr3	106546634	106549293	2660	*	2	33.0328	chr3	106546798	106547797	1000	+	promoter:10003	uc008qwd.2	67171	Dram2	mm10_genes_promoters				33.0328
chr3	106546634	106549293	2660	*	2	33.0328	chr3	106546798	106547797	1000	+	promoter:10004	uc008qwe.2	67171	Dram2	mm10_genes_promoters				33.0328
chr3	106546634	106549293	2660	*	2	33.0328	chr3	106546798	106547797	1000	+	promoter:10005	uc008qwf.2	67171	Dram2	mm10_genes_promoters				33.0328
chr3	106546634	106549293	2660	*	2	33.0328	chr3	106546798	106547797	1000	+	promoter:10006	uc008qwg.2	67171	Dram2	mm10_genes_promoters				33.0328
chr3	106546823	106548617	1795	*	UMR	8.1761	chr3	106546798	106547797	1000	+	promoter:10003	uc008qwd.2	67171	Dram2	mm10_genes_promoters				8.1761
chr3	106546823	106548617	1795	*	UMR	8.1761	chr3	106546798	106547797	1000	+	promoter:10004	uc008qwe.2	67171	Dram2	mm10_genes_promoters				8.1761
chr3	106546823	106548617	1795	*	UMR	8.1761	chr3	106546798	106547797	1000	+	promoter:10005	uc008qwf.2	67171	Dram2	mm10_genes_promoters				8.1761
chr3	106546823	106548617	1795	*	UMR	8.1761	chr3	106546798	106547797	1000	+	promoter:10006	uc008qwg.2	67171	Dram2	mm10_genes_promoters				8.1761
chr3	106252213	106978319	726107	*	4	80.2226	chr3	106546798	106547797	1000	+	promoter:10003	uc008qwd.2	67171	Dram2	mm10_genes_promoters					80.2226
chr3	106252213	106978319	726107	*	4	80.2226	chr3	106546798	106547797	1000	+	promoter:10004	uc008qwe.2	67171	Dram2	mm10_genes_promoters					80.2226
chr3	106252213	106978319	726107	*	4	80.2226	chr3	106546798	106547797	1000	+	promoter:10005	uc008qwf.2	67171	Dram2	mm10_genes_promoters					80.2226
chr3	106252213	106978319	726107	*	4	80.2226	chr3	106546798	106547797	1000	+	promoter:10006	uc008qwg.2	67171	Dram2	mm10_genes_promoters					80.2226
chr3	106546899	106548604	1706	*	UMR	9.47368	chr3	106546798	106547797	1000	+	promoter:10003	uc008qwd.2	67171	Dram2	mm10_genes_promoters					9.47368
chr3	106546899	106548604	1706	*	UMR	9.47368	chr3	106546798	106547797	1000	+	promoter:10004	uc008qwe.2	67171	Dram2	mm10_genes_promoters					9.47368
chr3	106546899	106548604	1706	*	UMR	9.47368	chr3	106546798	106547797	1000	+	promoter:10005	uc008qwf.2	67171	Dram2	mm10_genes_promoters					9.47368
chr3	106546899	106548604	1706	*	UMR	9.47368	chr3	106546798	106547797	1000	+	promoter:10006	uc008qwg.2	67171	Dram2	mm10_genes_promoters					9.47368
chr3	106349552	106352124	2573	*	1	16.9118	chr3	106349745	106350744	1000	+	promoter:8811	uc008qwd.1	67171	Dram2	mm9_genes_promoters						16.9118
chr3	106349552	106352124	2573	*	1	16.9118	chr3	106349745	106350744	1000	+	promoter:8812	uc008qwe.1	67171	Dram2	mm9_genes_promoters						16.9118
chr3	106349552	106352124	2573	*	1	16.9118	chr3	106349745	106350744	1000	+	promoter:8813	uc008qwf.1	67171	Dram2	mm9_genes_promoters						16.9118
chr3	106349552	106352124	2573	*	1	16.9118	chr3	106349745	106350744	1000	+	promoter:8814	uc008qwg.1	67171	Dram2	mm9_genes_promoters						16.9118
chr3	106349609	106351534	1926	*	UMR	10.2941	chr3	106349745	106350744	1000	+	promoter:8811	uc008qwd.1	67171	Dram2	mm9_genes_promoters						10.2941
chr3	106349609	106351534	1926	*	UMR	10.2941	chr3	106349745	106350744	1000	+	promoter:8812	uc008qwe.1	67171	Dram2	mm9_genes_promoters						10.2941
chr3	106349609	106351534	1926	*	UMR	10.2941	chr3	106349745	106350744	1000	+	promoter:8813	uc008qwf.1	67171	Dram2	mm9_genes_promoters						10.2941
chr3	106349609	106351534	1926	*	UMR	10.2941	chr3	106349745	106350744	1000	+	promoter:8814	uc008qwg.1	67171	Dram2	mm9_genes_promoters						10.2941
chr3	106349816	106352124	2309	*	1	5.3094	chr3	106349745	106350744	1000	+	promoter:8811	uc008qwd.1	67171	Dram2	mm9_genes_promoters							5.3094
chr3	106349816	106352124	2309	*	1	5.3094	chr3	106349745	106350744	1000	+	promoter:8812	uc008qwe.1	67171	Dram2	mm9_genes_promoters							5.3094
chr3	106349816	106352124	2309	*	1	5.3094	chr3	106349745	106350744	1000	+	promoter:8813	uc008qwf.1	67171	Dram2	mm9_genes_promoters							5.3094
chr3	106349816	106352124	2309	*	1	5.3094	chr3	106349745	106350744	1000	+	promoter:8814	uc008qwg.1	67171	Dram2	mm9_genes_promoters							5.3094
chr3	106349741	106352386	2646	*	UMR	5.6184	chr3	106349745	106350744	1000	+	promoter:8811	uc008qwd.1	67171	Dram2	mm9_genes_promoters							5.6184
chr3	106349741	106352386	2646	*	UMR	5.6184	chr3	106349745	106350744	1000	+	promoter:8812	uc008qwe.1	67171	Dram2	mm9_genes_promoters							5.6184
chr3	106349741	106352386	2646	*	UMR	5.6184	chr3	106349745	106350744	1000	+	promoter:8813	uc008qwf.1	67171	Dram2	mm9_genes_promoters							5.6184
chr3	106349741	106352386	2646	*	UMR	5.6184	chr3	106349745	106350744	1000	+	promoter:8814	uc008qwg.1	67171	Dram2	mm9_genes_promoters							5.6184
chr3	106349552	106352124	2573	*	1	12.402	chr3	106349745	106350744	1000	+	promoter:8811	uc008qwd.1	67171	Dram2	mm9_genes_promoters								12.402
chr3	106349552	106352124	2573	*	1	12.402	chr3	106349745	106350744	1000	+	promoter:8812	uc008qwe.1	67171	Dram2	mm9_genes_promoters								12.402
chr3	106349552	106352124	2573	*	1	12.402	chr3	106349745	106350744	1000	+	promoter:8813	uc008qwf.1	67171	Dram2	mm9_genes_promoters								12.402
chr3	106349552	106352124	2573	*	1	12.402	chr3	106349745	106350744	1000	+	promoter:8814	uc008qwg.1	67171	Dram2	mm9_genes_promoters								12.402
chr3	106349609	106351534	1926	*	UMR	8.16993	chr3	106349745	106350744	1000	+	promoter:8811	uc008qwd.1	67171	Dram2	mm9_genes_promoters								8.16993
chr3	106349609	106351534	1926	*	UMR	8.16993	chr3	106349745	106350744	1000	+	promoter:8812	uc008qwe.1	67171	Dram2	mm9_genes_promoters								8.16993
chr3	106349609	106351534	1926	*	UMR	8.16993	chr3	106349745	106350744	1000	+	promoter:8813	uc008qwf.1	67171	Dram2	mm9_genes_promoters								8.16993
chr3	106349609	106351534	1926	*	UMR	8.16993	chr3	106349745	106350744	1000	+	promoter:8814	uc008qwg.1	67171	Dram2	mm9_genes_promoters								8.16993
chr5	62715758	63679334	963577	*	4	87.1984	chr5	62812823	62813822	1000	+	promoter:16170	uc012dwj.1	100322896	Dthd1	mm10_genes_promoters	87.1984
chr5	62762100	63035913	273814	*	4	86.5902	chr5	62812823	62813822	1000	+	promoter:16170	uc012dwj.1	100322896	Dthd1	mm10_genes_promoters		86.5902
chr5	63158306	64038550	880245	*	4	86.2325	chr5	63204062	63205061	1000	+	promoter:14193	uc012dwj.1	100322896	Dthd1	mm9_genes_promoters			86.2325
chr5	62707663	63035913	328251	*	4	80.1994	chr5	62812823	62813822	1000	+	promoter:16170	uc012dwj.1	100322896	Dthd1	mm10_genes_promoters				80.1994
chr5	62762694	63035913	273220	*	4	80.3091	chr5	62812823	62813822	1000	+	promoter:16170	uc012dwj.1	100322896	Dthd1	mm10_genes_promoters					80.3091
chr5	63158306	63427626	269321	*	4	89.1904	chr5	63204062	63205061	1000	+	promoter:14193	uc012dwj.1	100322896	Dthd1	mm9_genes_promoters						89.1904
chr5	63158306	63835156	676851	*	4	86.4347	chr5	63204062	63205061	1000	+	promoter:14193	uc012dwj.1	100322896	Dthd1	mm9_genes_promoters							86.4347
chr5	63158306	63425820	267515	*	4	85.6496	chr5	63204062	63205061	1000	+	promoter:14193	uc012dwj.1	100322896	Dthd1	mm9_genes_promoters								85.6496
chr11	28736858	29525256	788399	*	4	88.0671	chr11	28852205	28853204	1000	+	promoter:38105	uc007ign.2	216616	Efemp1	mm10_genes_promoters	88.0671
chr11	28852313	28854556	2244	*	UMR	25.9259	chr11	28852205	28853204	1000	+	promoter:38105	uc007ign.2	216616	Efemp1	mm10_genes_promoters	25.9259
chr11	28736858	28852543	115686	*	4	86.3429	chr11	28852205	28853204	1000	+	promoter:38105	uc007ign.2	216616	Efemp1	mm10_genes_promoters		86.3429
chr11	28852591	28854250	1660	*	1	10.4926	chr11	28852205	28853204	1000	+	promoter:38105	uc007ign.2	216616	Efemp1	mm10_genes_promoters		10.4926
chr11	28852486	28854534	2049	*	UMR	15.2225	chr11	28852205	28853204	1000	+	promoter:38105	uc007ign.2	216616	Efemp1	mm10_genes_promoters		15.2225
chr11	28636858	28752543	115686	*	4	86.186	chr11	28752205	28753204	1000	+	promoter:33365	uc007ign.2	216616	Efemp1	mm9_genes_promoters			86.186
chr11	28752591	28754553	1963	*	1	7.11354	chr11	28752205	28753204	1000	+	promoter:33365	uc007ign.2	216616	Efemp1	mm9_genes_promoters			7.11354
chr11	28752486	28754602	2117	*	UMR	7.95455	chr11	28752205	28753204	1000	+	promoter:33365	uc007ign.2	216616	Efemp1	mm9_genes_promoters			7.95455
chr11	28736858	29129770	392913	*	4	82.4635	chr11	28852205	28853204	1000	+	promoter:38105	uc007ign.2	216616	Efemp1	mm10_genes_promoters				82.4635
chr11	28852349	28854602	2254	*	UMR	14.6825	chr11	28852205	28853204	1000	+	promoter:38105	uc007ign.2	216616	Efemp1	mm10_genes_promoters				14.6825
chr11	28852543	28855169	2627	*	2	47.6337	chr11	28852205	28853204	1000	+	promoter:38105	uc007ign.2	216616	Efemp1	mm10_genes_promoters					47.6337
chr11	28852568	28854544	1977	*	UMR	16.129	chr11	28852205	28853204	1000	+	promoter:38105	uc007ign.2	216616	Efemp1	mm10_genes_promoters					16.129
chr11	28636858	28752427	115570	*	4	88.1966	chr11	28752205	28753204	1000	+	promoter:33365	uc007ign.2	216616	Efemp1	mm9_genes_promoters						88.1966
chr11	28752543	28754553	2011	*	1	11.9485	chr11	28752205	28753204	1000	+	promoter:33365	uc007ign.2	216616	Efemp1	mm9_genes_promoters						11.9485
chr11	28752486	28754492	2007	*	UMR	8.69281	chr11	28752205	28753204	1000	+	promoter:33365	uc007ign.2	216616	Efemp1	mm9_genes_promoters						8.69281
chr11	28636858	28752543	115686	*	4	87.5682	chr11	28752205	28753204	1000	+	promoter:33365	uc007ign.2	216616	Efemp1	mm9_genes_promoters							87.5682
chr11	28752591	28754553	1963	*	1	9.05421	chr11	28752205	28753204	1000	+	promoter:33365	uc007ign.2	216616	Efemp1	mm9_genes_promoters							9.05421
chr11	28752568	28754543	1976	*	UMR	7.94118	chr11	28752205	28753204	1000	+	promoter:33365	uc007ign.2	216616	Efemp1	mm9_genes_promoters							7.94118
chr11	28636858	28752543	115686	*	4	82.9425	chr11	28752205	28753204	1000	+	promoter:33365	uc007ign.2	216616	Efemp1	mm9_genes_promoters								82.9425
chr11	28752591	28754553	1963	*	1	19.357	chr11	28752205	28753204	1000	+	promoter:33365	uc007ign.2	216616	Efemp1	mm9_genes_promoters								19.357
chr11	28752568	28754492	1925	*	UMR	15.5147	chr11	28752205	28753204	1000	+	promoter:33365	uc007ign.2	216616	Efemp1	mm9_genes_promoters								15.5147
chr9	83804329	83807764	3436	*	2	50.9601	chr9	83806306	83807305	1000	-	promoter:34094	uc012gxk.1	83603	Elovl4	mm10_genes_promoters	50.9601
chr9	83804932	83806778	1847	*	UMR	11.6883	chr9	83806306	83807305	1000	-	promoter:34094	uc012gxk.1	83603	Elovl4	mm10_genes_promoters	11.6883
chr9	83804329	83808275	3947	*	2	48.7749	chr9	83806306	83807305	1000	-	promoter:34094	uc012gxk.1	83603	Elovl4	mm10_genes_promoters		48.7749
chr9	83804885	83806778	1894	*	UMR	19.788	chr9	83806306	83807305	1000	-	promoter:34094	uc012gxk.1	83603	Elovl4	mm10_genes_promoters		19.788
chr9	83697935	83701370	3436	*	2	14.4839	chr9	83699913	83700912	1000	-	promoter:29942	uc012gxk.1	83603	Elovl4	mm9_genes_promoters			14.4839
chr9	83698444	83701760	3317	*	UMR	7.06558	chr9	83699913	83700912	1000	-	promoter:29942	uc012gxk.1	83603	Elovl4	mm9_genes_promoters			7.06558
chr9	83803776	83808275	4500	*	2	40.5003	chr9	83806306	83807305	1000	-	promoter:34094	uc012gxk.1	83603	Elovl4	mm10_genes_promoters				40.5003
chr9	83804702	83807083	2382	*	UMR	21.902	chr9	83806306	83807305	1000	-	promoter:34094	uc012gxk.1	83603	Elovl4	mm10_genes_promoters				21.902
chr9	83803776	83807764	3989	*	2	34.8237	chr9	83806306	83807305	1000	-	promoter:34094	uc012gxk.1	83603	Elovl4	mm10_genes_promoters					34.8237
chr9	83804932	83807208	2277	*	UMR	20	chr9	83806306	83807305	1000	-	promoter:34094	uc012gxk.1	83603	Elovl4	mm10_genes_promoters					20
chr9	83696171	83701370	5200	*	1	19.7732	chr9	83699913	83700912	1000	-	promoter:29942	uc012gxk.1	83603	Elovl4	mm9_genes_promoters						19.7732
chr9	83696065	83701505	5441	*	UMR	19.3627	chr9	83699913	83700912	1000	-	promoter:29942	uc012gxk.1	83603	Elovl4	mm9_genes_promoters						19.3627
chr9	83691420	83701370	9951	*	1	10.4883	chr9	83699913	83700912	1000	-	promoter:29942	uc012gxk.1	83603	Elovl4	mm9_genes_promoters							10.4883
chr9	83695108	83700906	5799	*	UMR	4.34783	chr9	83699913	83700912	1000	-	promoter:29942	uc012gxk.1	83603	Elovl4	mm9_genes_promoters							4.34783
chr9	83695684	83701370	5687	*	1	16.5921	chr9	83699913	83700912	1000	-	promoter:29942	uc012gxk.1	83603	Elovl4	mm9_genes_promoters								16.5921
chr9	83695654	83701505	5852	*	UMR	14.9936	chr9	83699913	83700912	1000	-	promoter:29942	uc012gxk.1	83603	Elovl4	mm9_genes_promoters								14.9936
chr4	139176800	139753412	576613	*	4	87.5491	chr4	139351587	139352586	1000	+	promoter:13344	uc008vmf.2	230866	Emc1	mm10_genes_promoters	87.5491
chr4	139176800	139753412	576613	*	4	87.5491	chr4	139351587	139352586	1000	+	promoter:13345	uc008vmg.2	230866	Emc1	mm10_genes_promoters	87.5491
chr4	139176800	139753412	576613	*	4	87.5491	chr4	139351587	139352586	1000	+	promoter:13346	uc008vmh.2	230866	Emc1	mm10_genes_promoters	87.5491
chr4	139176800	139753412	576613	*	4	87.5491	chr4	139358240	139359239	1000	+	promoter:13348	uc012dnt.2	230866	Emc1	mm10_genes_promoters	87.5491
chr4	139351134	139353730	2597	*	UMR	24.6377	chr4	139351587	139352586	1000	+	promoter:13344	uc008vmf.2	230866	Emc1	mm10_genes_promoters	24.6377
chr4	139351134	139353730	2597	*	UMR	24.6377	chr4	139351587	139352586	1000	+	promoter:13345	uc008vmg.2	230866	Emc1	mm10_genes_promoters	24.6377
chr4	139351134	139353730	2597	*	UMR	24.6377	chr4	139351587	139352586	1000	+	promoter:13346	uc008vmh.2	230866	Emc1	mm10_genes_promoters	24.6377
chr4	139351166	139353584	2419	*	2	33.4623	chr4	139351587	139352586	1000	+	promoter:13344	uc008vmf.2	230866	Emc1	mm10_genes_promoters		33.4623
chr4	139351166	139353584	2419	*	2	33.4623	chr4	139351587	139352586	1000	+	promoter:13345	uc008vmg.2	230866	Emc1	mm10_genes_promoters		33.4623
chr4	139351166	139353584	2419	*	2	33.4623	chr4	139351587	139352586	1000	+	promoter:13346	uc008vmh.2	230866	Emc1	mm10_genes_promoters		33.4623
chr4	139353588	139379137	25550	*	4	91.5903	chr4	139358240	139359239	1000	+	promoter:13348	uc012dnt.2	230866	Emc1	mm10_genes_promoters		91.5903
chr4	139351313	139353427	2115	*	UMR	18.3673	chr4	139351587	139352586	1000	+	promoter:13344	uc008vmf.2	230866	Emc1	mm10_genes_promoters		18.3673
chr4	139351313	139353427	2115	*	UMR	18.3673	chr4	139351587	139352586	1000	+	promoter:13345	uc008vmg.2	230866	Emc1	mm10_genes_promoters		18.3673
chr4	139351313	139353427	2115	*	UMR	18.3673	chr4	139351587	139352586	1000	+	promoter:13346	uc008vmh.2	230866	Emc1	mm10_genes_promoters		18.3673
chr4	138907248	138909184	1937	*	1	1.99849	chr4	138907508	138908507	1000	+	promoter:11711	uc008vmf.1	230866	Emc1	mm9_genes_promoters			1.99849
chr4	138907248	138909184	1937	*	1	1.99849	chr4	138907508	138908507	1000	+	promoter:11712	uc008vmg.1	230866	Emc1	mm9_genes_promoters			1.99849
chr4	138907248	138909184	1937	*	1	1.99849	chr4	138907508	138908507	1000	+	promoter:11713	uc008vmh.1	230866	Emc1	mm9_genes_promoters			1.99849
chr4	138909499	138935612	26114	*	4	92.3456	chr4	138914155	138915154	1000	+	promoter:11715	uc012dnt.1	230866	Emc1	mm9_genes_promoters			92.3456
chr4	138907241	138909342	2102	*	UMR	1.80995	chr4	138907508	138908507	1000	+	promoter:11711	uc008vmf.1	230866	Emc1	mm9_genes_promoters			1.80995
chr4	138907241	138909342	2102	*	UMR	1.80995	chr4	138907508	138908507	1000	+	promoter:11712	uc008vmg.1	230866	Emc1	mm9_genes_promoters			1.80995
chr4	138907241	138909342	2102	*	UMR	1.80995	chr4	138907508	138908507	1000	+	promoter:11713	uc008vmh.1	230866	Emc1	mm9_genes_promoters			1.80995
chr4	139351042	139353873	2832	*	2	46.2239	chr4	139351587	139352586	1000	+	promoter:13344	uc008vmf.2	230866	Emc1	mm10_genes_promoters				46.2239
chr4	139351042	139353873	2832	*	2	46.2239	chr4	139351587	139352586	1000	+	promoter:13345	uc008vmg.2	230866	Emc1	mm10_genes_promoters				46.2239
chr4	139351042	139353873	2832	*	2	46.2239	chr4	139351587	139352586	1000	+	promoter:13346	uc008vmh.2	230866	Emc1	mm10_genes_promoters				46.2239
chr4	139353895	139379137	25243	*	4	91.1215	chr4	139358240	139359239	1000	+	promoter:13348	uc012dnt.2	230866	Emc1	mm10_genes_promoters				91.1215
chr4	139351313	139353427	2115	*	UMR	12.7168	chr4	139351587	139352586	1000	+	promoter:13344	uc008vmf.2	230866	Emc1	mm10_genes_promoters				12.7168
chr4	139351313	139353427	2115	*	UMR	12.7168	chr4	139351587	139352586	1000	+	promoter:13345	uc008vmg.2	230866	Emc1	mm10_genes_promoters				12.7168
chr4	139351313	139353427	2115	*	UMR	12.7168	chr4	139351587	139352586	1000	+	promoter:13346	uc008vmh.2	230866	Emc1	mm10_genes_promoters				12.7168
chr4	139094141	139379331	285191	*	4	81.3194	chr4	139351587	139352586	1000	+	promoter:13344	uc008vmf.2	230866	Emc1	mm10_genes_promoters					81.3194
chr4	139094141	139379331	285191	*	4	81.3194	chr4	139351587	139352586	1000	+	promoter:13345	uc008vmg.2	230866	Emc1	mm10_genes_promoters					81.3194
chr4	139094141	139379331	285191	*	4	81.3194	chr4	139351587	139352586	1000	+	promoter:13346	uc008vmh.2	230866	Emc1	mm10_genes_promoters					81.3194
chr4	139094141	139379331	285191	*	4	81.3194	chr4	139358240	139359239	1000	+	promoter:13348	uc012dnt.2	230866	Emc1	mm10_genes_promoters					81.3194
chr4	139351083	139353427	2345	*	UMR	16.8142	chr4	139351587	139352586	1000	+	promoter:13344	uc008vmf.2	230866	Emc1	mm10_genes_promoters					16.8142
chr4	139351083	139353427	2345	*	UMR	16.8142	chr4	139351587	139352586	1000	+	promoter:13345	uc008vmg.2	230866	Emc1	mm10_genes_promoters					16.8142
chr4	139351083	139353427	2345	*	UMR	16.8142	chr4	139351587	139352586	1000	+	promoter:13346	uc008vmh.2	230866	Emc1	mm10_genes_promoters					16.8142
chr4	138906956	138909000	2045	*	1	14.4538	chr4	138907508	138908507	1000	+	promoter:11711	uc008vmf.1	230866	Emc1	mm9_genes_promoters						14.4538
chr4	138906956	138909000	2045	*	1	14.4538	chr4	138907508	138908507	1000	+	promoter:11712	uc008vmg.1	230866	Emc1	mm9_genes_promoters						14.4538
chr4	138906956	138909000	2045	*	1	14.4538	chr4	138907508	138908507	1000	+	promoter:11713	uc008vmh.1	230866	Emc1	mm9_genes_promoters						14.4538
chr4	138909499	138935612	26114	*	4	93.6765	chr4	138914155	138915154	1000	+	promoter:11715	uc012dnt.1	230866	Emc1	mm9_genes_promoters						93.6765
chr4	138907241	138909250	2010	*	UMR	6.49087	chr4	138907508	138908507	1000	+	promoter:11711	uc008vmf.1	230866	Emc1	mm9_genes_promoters						6.49087
chr4	138907241	138909250	2010	*	UMR	6.49087	chr4	138907508	138908507	1000	+	promoter:11712	uc008vmg.1	230866	Emc1	mm9_genes_promoters						6.49087
chr4	138907241	138909250	2010	*	UMR	6.49087	chr4	138907508	138908507	1000	+	promoter:11713	uc008vmh.1	230866	Emc1	mm9_genes_promoters						6.49087
chr4	138907232	138909632	2401	*	1	3.55392	chr4	138907508	138908507	1000	+	promoter:11711	uc008vmf.1	230866	Emc1	mm9_genes_promoters							3.55392
chr4	138907232	138909632	2401	*	1	3.55392	chr4	138907508	138908507	1000	+	promoter:11712	uc008vmg.1	230866	Emc1	mm9_genes_promoters							3.55392
chr4	138907232	138909632	2401	*	1	3.55392	chr4	138907508	138908507	1000	+	promoter:11713	uc008vmh.1	230866	Emc1	mm9_genes_promoters							3.55392
chr4	138909788	138935245	25458	*	4	93.2663	chr4	138914155	138915154	1000	+	promoter:11715	uc012dnt.1	230866	Emc1	mm9_genes_promoters							93.2663
chr4	138907227	138909408	2182	*	UMR	2.1541	chr4	138907508	138908507	1000	+	promoter:11711	uc008vmf.1	230866	Emc1	mm9_genes_promoters							2.1541
chr4	138907227	138909408	2182	*	UMR	2.1541	chr4	138907508	138908507	1000	+	promoter:11712	uc008vmg.1	230866	Emc1	mm9_genes_promoters							2.1541
chr4	138907227	138909408	2182	*	UMR	2.1541	chr4	138907508	138908507	1000	+	promoter:11713	uc008vmh.1	230866	Emc1	mm9_genes_promoters							2.1541
chr4	138907220	138909184	1965	*	1	15.2608	chr4	138907508	138908507	1000	+	promoter:11711	uc008vmf.1	230866	Emc1	mm9_genes_promoters								15.2608
chr4	138907220	138909184	1965	*	1	15.2608	chr4	138907508	138908507	1000	+	promoter:11712	uc008vmg.1	230866	Emc1	mm9_genes_promoters								15.2608
chr4	138907220	138909184	1965	*	1	15.2608	chr4	138907508	138908507	1000	+	promoter:11713	uc008vmh.1	230866	Emc1	mm9_genes_promoters								15.2608
chr4	138909499	138935612	26114	*	4	91.829	chr4	138914155	138915154	1000	+	promoter:11715	uc012dnt.1	230866	Emc1	mm9_genes_promoters								91.829
chr4	138907241	138909342	2102	*	UMR	12.3991	chr4	138907508	138908507	1000	+	promoter:11711	uc008vmf.1	230866	Emc1	mm9_genes_promoters								12.3991
chr4	138907241	138909342	2102	*	UMR	12.3991	chr4	138907508	138908507	1000	+	promoter:11712	uc008vmg.1	230866	Emc1	mm9_genes_promoters								12.3991
chr4	138907241	138909342	2102	*	UMR	12.3991	chr4	138907508	138908507	1000	+	promoter:11713	uc008vmh.1	230866	Emc1	mm9_genes_promoters								12.3991
chr11	22974653	23067036	92384	*	3	81.8267	chr11	23007347	23008346	1000	+	promoter:38072	uc007iep.2	73873	Fam161a	mm10_genes_promoters	81.8267
chr11	22974653	23067036	92384	*	3	81.8267	chr11	23007347	23008346	1000	+	promoter:38073	uc007ieq.2	73873	Fam161a	mm10_genes_promoters	81.8267
chr11	22974653	23067036	92384	*	3	81.8267	chr11	23012387	23013386	1000	+	promoter:38074	uc007ier.2	73873	Fam161a	mm10_genes_promoters	81.8267
chr11	22974653	23067036	92384	*	3	81.8267	chr11	23019000	23019999	1000	+	promoter:38075	uc007ies.1	73873	Fam161a	mm10_genes_promoters	81.8267
chr11	23007218	23009278	2061	*	UMR	9.63855	chr11	23007347	23008346	1000	+	promoter:38072	uc007iep.2	73873	Fam161a	mm10_genes_promoters	9.63855
chr11	23007218	23009278	2061	*	UMR	9.63855	chr11	23007347	23008346	1000	+	promoter:38073	uc007ieq.2	73873	Fam161a	mm10_genes_promoters	9.63855
chr11	23006984	23009013	2030	*	1	23.142	chr11	23007347	23008346	1000	+	promoter:38072	uc007iep.2	73873	Fam161a	mm10_genes_promoters		23.142
chr11	23006984	23009013	2030	*	1	23.142	chr11	23007347	23008346	1000	+	promoter:38073	uc007ieq.2	73873	Fam161a	mm10_genes_promoters		23.142
chr11	23009635	23047670	38036	*	3	82.8334	chr11	23012387	23013386	1000	+	promoter:38074	uc007ier.2	73873	Fam161a	mm10_genes_promoters		82.8334
chr11	23009635	23047670	38036	*	3	82.8334	chr11	23019000	23019999	1000	+	promoter:38075	uc007ies.1	73873	Fam161a	mm10_genes_promoters		82.8334
chr11	23007218	23009014	1797	*	UMR	3.09278	chr11	23007347	23008346	1000	+	promoter:38072	uc007iep.2	73873	Fam161a	mm10_genes_promoters		3.09278
chr11	23007218	23009014	1797	*	UMR	3.09278	chr11	23007347	23008346	1000	+	promoter:38073	uc007ieq.2	73873	Fam161a	mm10_genes_promoters		3.09278
chr11	22907337	22909076	1740	*	1	3.07093	chr11	22907347	22908346	1000	+	promoter:33337	uc007iep.2	73873	Fam161a	mm9_genes_promoters			3.07093
chr11	22907337	22909076	1740	*	1	3.07093	chr11	22907347	22908346	1000	+	promoter:33338	uc007ieq.2	73873	Fam161a	mm9_genes_promoters			3.07093
chr11	22909634	22967035	57402	*	4	81.7287	chr11	22912387	22913386	1000	+	promoter:33339	uc007ier.2	73873	Fam161a	mm9_genes_promoters			81.7287
chr11	22909634	22967035	57402	*	4	81.7287	chr11	22919000	22919999	1000	+	promoter:33340	uc007ies.1	73873	Fam161a	mm9_genes_promoters			81.7287
chr11	22907217	22909074	1858	*	UMR	2.23881	chr11	22907347	22908346	1000	+	promoter:33337	uc007iep.2	73873	Fam161a	mm9_genes_promoters			2.23881
chr11	22907217	22909074	1858	*	UMR	2.23881	chr11	22907347	22908346	1000	+	promoter:33338	uc007ieq.2	73873	Fam161a	mm9_genes_promoters			2.23881
chr11	22992720	23046970	54251	*	4	84.1835	chr11	23007347	23008346	1000	+	promoter:38072	uc007iep.2	73873	Fam161a	mm10_genes_promoters				84.1835
chr11	22992720	23046970	54251	*	4	84.1835	chr11	23007347	23008346	1000	+	promoter:38073	uc007ieq.2	73873	Fam161a	mm10_genes_promoters				84.1835
chr11	22992720	23046970	54251	*	4	84.1835	chr11	23012387	23013386	1000	+	promoter:38074	uc007ier.2	73873	Fam161a	mm10_genes_promoters				84.1835
chr11	22992720	23046970	54251	*	4	84.1835	chr11	23019000	23019999	1000	+	promoter:38075	uc007ies.1	73873	Fam161a	mm10_genes_promoters				84.1835
chr11	23007219	23009076	1858	*	UMR	8.33333	chr11	23007347	23008346	1000	+	promoter:38072	uc007iep.2	73873	Fam161a	mm10_genes_promoters				8.33333
chr11	23007219	23009076	1858	*	UMR	8.33333	chr11	23007347	23008346	1000	+	promoter:38073	uc007ieq.2	73873	Fam161a	mm10_genes_promoters				8.33333
chr11	22992721	23067036	74316	*	4	82.4669	chr11	23007347	23008346	1000	+	promoter:38072	uc007iep.2	73873	Fam161a	mm10_genes_promoters					82.4669
chr11	22992721	23067036	74316	*	4	82.4669	chr11	23007347	23008346	1000	+	promoter:38073	uc007ieq.2	73873	Fam161a	mm10_genes_promoters					82.4669
chr11	22992721	23067036	74316	*	4	82.4669	chr11	23012387	23013386	1000	+	promoter:38074	uc007ier.2	73873	Fam161a	mm10_genes_promoters					82.4669
chr11	22992721	23067036	74316	*	4	82.4669	chr11	23019000	23019999	1000	+	promoter:38075	uc007ies.1	73873	Fam161a	mm10_genes_promoters					82.4669
chr11	23007219	23009356	2138	*	UMR	9.77444	chr11	23007347	23008346	1000	+	promoter:38072	uc007iep.2	73873	Fam161a	mm10_genes_promoters					9.77444
chr11	23007219	23009356	2138	*	UMR	9.77444	chr11	23007347	23008346	1000	+	promoter:38073	uc007ieq.2	73873	Fam161a	mm10_genes_promoters					9.77444
chr11	22907337	22913119	5783	*	1	15.317	chr11	22907347	22908346	1000	+	promoter:33337	uc007iep.2	73873	Fam161a	mm9_genes_promoters						15.317
chr11	22907337	22913119	5783	*	1	15.317	chr11	22907347	22908346	1000	+	promoter:33338	uc007ieq.2	73873	Fam161a	mm9_genes_promoters						15.317
chr11	22907337	22913119	5783	*	1	15.317	chr11	22912387	22913386	1000	+	promoter:33339	uc007ier.2	73873	Fam161a	mm9_genes_promoters						15.317
chr11	22913535	22967035	53501	*	3	83.9216	chr11	22919000	22919999	1000	+	promoter:33340	uc007ies.1	73873	Fam161a	mm9_genes_promoters						83.9216
chr11	22907217	22913548	6332	*	UMR	15.2338	chr11	22907347	22908346	1000	+	promoter:33337	uc007iep.2	73873	Fam161a	mm9_genes_promoters						15.2338
chr11	22907217	22913548	6332	*	UMR	15.2338	chr11	22907347	22908346	1000	+	promoter:33338	uc007ieq.2	73873	Fam161a	mm9_genes_promoters						15.2338
chr11	22907217	22913548	6332	*	UMR	15.2338	chr11	22912387	22913386	1000	+	promoter:33339	uc007ier.2	73873	Fam161a	mm9_genes_promoters						15.2338
chr11	22907337	22913119	5783	*	1	9.6201	chr11	22907347	22908346	1000	+	promoter:33337	uc007iep.2	73873	Fam161a	mm9_genes_promoters							9.6201
chr11	22907337	22913119	5783	*	1	9.6201	chr11	22907347	22908346	1000	+	promoter:33338	uc007ieq.2	73873	Fam161a	mm9_genes_promoters							9.6201
chr11	22907337	22913119	5783	*	1	9.6201	chr11	22912387	22913386	1000	+	promoter:33339	uc007ier.2	73873	Fam161a	mm9_genes_promoters							9.6201
chr11	22913535	22967035	53501	*	3	79.9791	chr11	22919000	22919999	1000	+	promoter:33340	uc007ies.1	73873	Fam161a	mm9_genes_promoters							79.9791
chr11	22907041	22912934	5894	*	UMR	8.38077	chr11	22907347	22908346	1000	+	promoter:33337	uc007iep.2	73873	Fam161a	mm9_genes_promoters							8.38077
chr11	22907041	22912934	5894	*	UMR	8.38077	chr11	22907347	22908346	1000	+	promoter:33338	uc007ieq.2	73873	Fam161a	mm9_genes_promoters							8.38077
chr11	22907041	22912934	5894	*	UMR	8.38077	chr11	22912387	22913386	1000	+	promoter:33339	uc007ier.2	73873	Fam161a	mm9_genes_promoters							8.38077
chr11	22907337	22913119	5783	*	1	16.7647	chr11	22907347	22908346	1000	+	promoter:33337	uc007iep.2	73873	Fam161a	mm9_genes_promoters								16.7647
chr11	22907337	22913119	5783	*	1	16.7647	chr11	22907347	22908346	1000	+	promoter:33338	uc007ieq.2	73873	Fam161a	mm9_genes_promoters								16.7647
chr11	22907337	22913119	5783	*	1	16.7647	chr11	22912387	22913386	1000	+	promoter:33339	uc007ier.2	73873	Fam161a	mm9_genes_promoters								16.7647
chr11	22913535	22967035	53501	*	4	81.9916	chr11	22919000	22919999	1000	+	promoter:33340	uc007ies.1	73873	Fam161a	mm9_genes_promoters								81.9916
chr11	22907217	22912653	5437	*	UMR	12.5081	chr11	22907347	22908346	1000	+	promoter:33337	uc007iep.2	73873	Fam161a	mm9_genes_promoters								12.5081
chr11	22907217	22912653	5437	*	UMR	12.5081	chr11	22907347	22908346	1000	+	promoter:33338	uc007ieq.2	73873	Fam161a	mm9_genes_promoters								12.5081
chr11	22907217	22912653	5437	*	UMR	12.5081	chr11	22912387	22913386	1000	+	promoter:33339	uc007ier.2	73873	Fam161a	mm9_genes_promoters								12.5081
chr11	120245050	120508200	263151	*	4	88.6108	chr11	120360534	120361533	1000	+	promoter:40066	uc007msk.2	238021	Fscn2	mm10_genes_promoters	88.6108
chr11	120351283	120457311	106029	*	4	89.1618	chr11	120360534	120361533	1000	+	promoter:40066	uc007msk.2	238021	Fscn2	mm10_genes_promoters		89.1618
chr11	120220076	120226878	6803	*	3	78.107	chr11	120221848	120222847	1000	+	promoter:35103	uc007msk.2	238021	Fscn2	mm9_genes_promoters			78.107
chr11	120222720	120223079	360	*	LMR	31.8182	chr11	120221848	120222847	1000	+	promoter:35103	uc007msk.2	238021	Fscn2	mm9_genes_promoters			31.8182
chr11	120354566	120457167	102602	*	4	87.98	chr11	120360534	120361533	1000	+	promoter:40066	uc007msk.2	238021	Fscn2	mm10_genes_promoters				87.98
chr11	120244060	120457376	213317	*	4	86.0623	chr11	120360534	120361533	1000	+	promoter:40066	uc007msk.2	238021	Fscn2	mm10_genes_promoters					86.0623
chr11	120219857	120226924	7068	*	3	79.449	chr11	120221848	120222847	1000	+	promoter:35103	uc007msk.2	238021	Fscn2	mm9_genes_promoters						79.449
chr11	120215514	120222377	6864	*	3	77.9857	chr11	120221848	120222847	1000	+	promoter:35103	uc007msk.2	238021	Fscn2	mm9_genes_promoters							77.9857
chr11	120222437	120225289	2853	*	2	31.2092	chr11	120221848	120222847	1000	+	promoter:35103	uc007msk.2	238021	Fscn2	mm9_genes_promoters							31.2092
chr11	120222636	120223295	660	*	LMR	9.31373	chr11	120221848	120222847	1000	+	promoter:35103	uc007msk.2	238021	Fscn2	mm9_genes_promoters							9.31373
chr11	120215153	120222600	7448	*	3	73.5	chr11	120221848	120222847	1000	+	promoter:35103	uc007msk.2	238021	Fscn2	mm9_genes_promoters								73.5
chr11	120222670	120223124	455	*	2	28.8235	chr11	120221848	120222847	1000	+	promoter:35103	uc007msk.2	238021	Fscn2	mm9_genes_promoters								28.8235
chr11	120222720	120223084	365	*	LMR	20.098	chr11	120221848	120222847	1000	+	promoter:35103	uc007msk.2	238021	Fscn2	mm9_genes_promoters								20.098
chr4	9841143	9850745	9603	*	1	14.2902	chr4	9843372	9844371	1000	+	promoter:11901	uc008ryt.1	242316	Gdf6	mm10_genes_promoters	14.2902
chr4	9842675	9851103	8429	*	UMR	3.45821	chr4	9843372	9844371	1000	+	promoter:11901	uc008ryt.1	242316	Gdf6	mm10_genes_promoters	3.45821
chr4	9841405	9850745	9341	*	1	15.3699	chr4	9843372	9844371	1000	+	promoter:11901	uc008ryt.1	242316	Gdf6	mm10_genes_promoters		15.3699
chr4	9842675	9851032	8358	*	UMR	5.95238	chr4	9843372	9844371	1000	+	promoter:11901	uc008ryt.1	242316	Gdf6	mm10_genes_promoters		5.95238
chr4	9769621	9777892	8272	*	1	3.38774	chr4	9770519	9771518	1000	+	promoter:10449	uc008ryt.1	242316	Gdf6	mm9_genes_promoters			3.38774
chr4	9769821	9778179	8359	*	UMR	2.97214	chr4	9770519	9771518	1000	+	promoter:10449	uc008ryt.1	242316	Gdf6	mm9_genes_promoters			2.97214
chr4	9842639	9850745	8107	*	1	8.93938	chr4	9843372	9844371	1000	+	promoter:11901	uc008ryt.1	242316	Gdf6	mm10_genes_promoters				8.93938
chr4	9842843	9851290	8448	*	UMR	5.29595	chr4	9843372	9844371	1000	+	promoter:11901	uc008ryt.1	242316	Gdf6	mm10_genes_promoters				5.29595
chr4	9842939	9850745	7807	*	1	7.27885	chr4	9843372	9844371	1000	+	promoter:11901	uc008ryt.1	242316	Gdf6	mm10_genes_promoters					7.27885
chr4	9842843	9851706	8864	*	UMR	6.69694	chr4	9843372	9844371	1000	+	promoter:11901	uc008ryt.1	242316	Gdf6	mm10_genes_promoters					6.69694
chr4	9770196	9777240	7045	*	1	11.8481	chr4	9770519	9771518	1000	+	promoter:10449	uc008ryt.1	242316	Gdf6	mm9_genes_promoters						11.8481
chr4	9770313	9777830	7518	*	UMR	11.4333	chr4	9770519	9771518	1000	+	promoter:10449	uc008ryt.1	242316	Gdf6	mm9_genes_promoters						11.4333
chr4	9769893	9777892	8000	*	1	7.70379	chr4	9770519	9771518	1000	+	promoter:10449	uc008ryt.1	242316	Gdf6	mm9_genes_promoters							7.70379
chr4	9770161	9778249	8089	*	UMR	6.72269	chr4	9770519	9771518	1000	+	promoter:10449	uc008ryt.1	242316	Gdf6	mm9_genes_promoters							6.72269
chr4	9770123	9777892	7770	*	1	13.7879	chr4	9770519	9771518	1000	+	promoter:10449	uc008ryt.1	242316	Gdf6	mm9_genes_promoters								13.7879
chr4	9770105	9778179	8075	*	UMR	13.2353	chr4	9770519	9771518	1000	+	promoter:10449	uc008ryt.1	242316	Gdf6	mm9_genes_promoters								13.2353
chr9	107675503	107687185	11683	*	1	29.6604	chr9	107679593	107680592	1000	-	promoter:34359	uc009rmr.1	14685	Gnat1	mm10_genes_promoters	29.6604
chr9	107580839	107587438	6600	*	4	83.0769	chr9	107581924	107582923	1000	-	promoter:30184	uc009rmr.1	14685	Gnat1	mm9_genes_promoters			83.0769
chr9	107581892	107582134	243	*	LMR	28.6765	chr9	107581924	107582923	1000	-	promoter:30184	uc009rmr.1	14685	Gnat1	mm9_genes_promoters			28.6765
chr9	107678509	107768965	90457	*	4	86.6168	chr9	107679593	107680592	1000	-	promoter:34359	uc009rmr.1	14685	Gnat1	mm10_genes_promoters				86.6168
chr9	107678104	107733390	55287	*	4	78.7894	chr9	107679593	107680592	1000	-	promoter:34359	uc009rmr.1	14685	Gnat1	mm10_genes_promoters					78.7894
chr9	107581128	107597953	16826	*	3	80.6805	chr9	107581924	107582923	1000	-	promoter:30184	uc009rmr.1	14685	Gnat1	mm9_genes_promoters						80.6805
chr9	107581777	107582500	724	*	LMR	30.1471	chr9	107581924	107582923	1000	-	promoter:30184	uc009rmr.1	14685	Gnat1	mm9_genes_promoters						30.1471
chr9	107578097	107584579	6483	*	1	4.14087	chr9	107581924	107582923	1000	-	promoter:30184	uc009rmr.1	14685	Gnat1	mm9_genes_promoters							4.14087
chr9	107577475	107584776	7302	*	UMR	5.47794	chr9	107581924	107582923	1000	-	promoter:30184	uc009rmr.1	14685	Gnat1	mm9_genes_promoters							5.47794
chr9	107577624	107582389	4766	*	1	12.8639	chr9	107581924	107582923	1000	-	promoter:30184	uc009rmr.1	14685	Gnat1	mm9_genes_promoters								12.8639
chr9	107582612	107587682	5071	*	4	83.2633	chr9	107581924	107582923	1000	-	promoter:30184	uc009rmr.1	14685	Gnat1	mm9_genes_promoters								83.2633
chr9	107577475	107582500	5026	*	UMR	12.5588	chr9	107581924	107582923	1000	-	promoter:30184	uc009rmr.1	14685	Gnat1	mm9_genes_promoters								12.5588
chr3	108038157	108163234	125078	*	4	86.7616	chr3	108092066	108093065	1000	+	promoter:10028	uc008qyc.2	14686	Gnat2	mm10_genes_promoters	86.7616
chr3	108038157	108163234	125078	*	4	86.7616	chr3	108092194	108093193	1000	+	promoter:10029	uc012cwb.2	14686	Gnat2	mm10_genes_promoters	86.7616
chr3	108088681	108093934	5254	*	2	41.5277	chr3	108092066	108093065	1000	+	promoter:10028	uc008qyc.2	14686	Gnat2	mm10_genes_promoters		41.5277
chr3	108088681	108093934	5254	*	2	41.5277	chr3	108092194	108093193	1000	+	promoter:10029	uc012cwb.2	14686	Gnat2	mm10_genes_promoters		41.5277
chr3	108092686	108093524	839	*	LMR	24.9071	chr3	108092066	108093065	1000	+	promoter:10028	uc008qyc.2	14686	Gnat2	mm10_genes_promoters		24.9071
chr3	108092686	108093524	839	*	LMR	24.9071	chr3	108092194	108093193	1000	+	promoter:10029	uc012cwb.2	14686	Gnat2	mm10_genes_promoters		24.9071
chr3	107893685	107895445	1761	*	3	79.2388	chr3	107894986	107895985	1000	+	promoter:8832	uc008qyc.1	14686	Gnat2	mm9_genes_promoters			79.2388
chr3	107893685	107895445	1761	*	3	79.2388	chr3	107895112	107896111	1000	+	promoter:8833	uc012cwb.1	14686	Gnat2	mm9_genes_promoters			79.2388
chr3	107895546	107896040	495	*	2	28.6096	chr3	107894986	107895985	1000	+	promoter:8832	uc008qyc.1	14686	Gnat2	mm9_genes_promoters			28.6096
chr3	107895546	107896040	495	*	2	28.6096	chr3	107895112	107896111	1000	+	promoter:8833	uc012cwb.1	14686	Gnat2	mm9_genes_promoters			28.6096
chr3	107896053	107947908	51856	*	4	88.5157	chr3	107895112	107896111	1000	+	promoter:8833	uc012cwb.1	14686	Gnat2	mm9_genes_promoters			88.5157
chr3	107895603	107896328	726	*	LMR	24.5098	chr3	107894986	107895985	1000	+	promoter:8832	uc008qyc.1	14686	Gnat2	mm9_genes_promoters			24.5098
chr3	107895603	107896328	726	*	LMR	24.5098	chr3	107895112	107896111	1000	+	promoter:8833	uc012cwb.1	14686	Gnat2	mm9_genes_promoters			24.5098
chr3	108035204	108144991	109788	*	4	85.1729	chr3	108092066	108093065	1000	+	promoter:10028	uc008qyc.2	14686	Gnat2	mm10_genes_promoters				85.1729
chr3	108035204	108144991	109788	*	4	85.1729	chr3	108092194	108093193	1000	+	promoter:10029	uc012cwb.2	14686	Gnat2	mm10_genes_promoters				85.1729
chr3	108092841	108093578	738	*	LMR	17.1429	chr3	108092066	108093065	1000	+	promoter:10028	uc008qyc.2	14686	Gnat2	mm10_genes_promoters				17.1429
chr3	108092841	108093578	738	*	LMR	17.1429	chr3	108092194	108093193	1000	+	promoter:10029	uc012cwb.2	14686	Gnat2	mm10_genes_promoters				17.1429
chr3	108033698	108144991	111294	*	4	86.2488	chr3	108092066	108093065	1000	+	promoter:10028	uc008qyc.2	14686	Gnat2	mm10_genes_promoters					86.2488
chr3	108033698	108144991	111294	*	4	86.2488	chr3	108092194	108093193	1000	+	promoter:10029	uc012cwb.2	14686	Gnat2	mm10_genes_promoters					86.2488
chr3	108092895	108093410	516	*	LMR	29.6296	chr3	108092066	108093065	1000	+	promoter:10028	uc008qyc.2	14686	Gnat2	mm10_genes_promoters					29.6296
chr3	108092895	108093410	516	*	LMR	29.6296	chr3	108092194	108093193	1000	+	promoter:10029	uc012cwb.2	14686	Gnat2	mm10_genes_promoters					29.6296
chr3	107894992	107901642	6651	*	2	38.2019	chr3	107894986	107895985	1000	+	promoter:8832	uc008qyc.1	14686	Gnat2	mm9_genes_promoters						38.2019
chr3	107894992	107901642	6651	*	2	38.2019	chr3	107895112	107896111	1000	+	promoter:8833	uc012cwb.1	14686	Gnat2	mm9_genes_promoters						38.2019
chr3	107894677	107898500	3824	*	UMR	27.977	chr3	107894986	107895985	1000	+	promoter:8832	uc008qyc.1	14686	Gnat2	mm9_genes_promoters						27.977
chr3	107894677	107898500	3824	*	UMR	27.977	chr3	107895112	107896111	1000	+	promoter:8833	uc012cwb.1	14686	Gnat2	mm9_genes_promoters						27.977
chr3	107889906	107895206	5301	*	3	79.0081	chr3	107894986	107895985	1000	+	promoter:8832	uc008qyc.1	14686	Gnat2	mm9_genes_promoters							79.0081
chr3	107889906	107895206	5301	*	3	79.0081	chr3	107895112	107896111	1000	+	promoter:8833	uc012cwb.1	14686	Gnat2	mm9_genes_promoters							79.0081
chr3	107895378	107896896	1519	*	2	16.6667	chr3	107894986	107895985	1000	+	promoter:8832	uc008qyc.1	14686	Gnat2	mm9_genes_promoters							16.6667
chr3	107895378	107896896	1519	*	2	16.6667	chr3	107895112	107896111	1000	+	promoter:8833	uc012cwb.1	14686	Gnat2	mm9_genes_promoters							16.6667
chr3	107895394	107896962	1569	*	LMR	14.5928	chr3	107894986	107895985	1000	+	promoter:8832	uc008qyc.1	14686	Gnat2	mm9_genes_promoters							14.5928
chr3	107895394	107896962	1569	*	LMR	14.5928	chr3	107895112	107896111	1000	+	promoter:8833	uc012cwb.1	14686	Gnat2	mm9_genes_promoters							14.5928
chr3	107894992	107896852	1861	*	2	36.5419	chr3	107894986	107895985	1000	+	promoter:8832	uc008qyc.1	14686	Gnat2	mm9_genes_promoters								36.5419
chr3	107894992	107896852	1861	*	2	36.5419	chr3	107895112	107896111	1000	+	promoter:8833	uc012cwb.1	14686	Gnat2	mm9_genes_promoters								36.5419
chr3	107895394	107896426	1033	*	LMR	28.0051	chr3	107894986	107895985	1000	+	promoter:8832	uc008qyc.1	14686	Gnat2	mm9_genes_promoters								28.0051
chr3	107895394	107896426	1033	*	LMR	28.0051	chr3	107895112	107896111	1000	+	promoter:8833	uc012cwb.1	14686	Gnat2	mm9_genes_promoters								28.0051
chr6	124831859	124855604	23746	*	3	83.2613	chr6	124840276	124841275	1000	-	promoter:22547	uc009dsd.1	14695	Gnb3	mm10_genes_promoters	83.2613
chr6	124831859	124855604	23746	*	3	83.2613	chr6	124840276	124841275	1000	-	promoter:22548	uc009dse.1	14695	Gnb3	mm10_genes_promoters	83.2613
chr6	124831040	124847211	16172	*	4	86.4404	chr6	124840276	124841275	1000	-	promoter:22547	uc009dsd.1	14695	Gnb3	mm10_genes_promoters		86.4404
chr6	124831040	124847211	16172	*	4	86.4404	chr6	124840276	124841275	1000	-	promoter:22548	uc009dse.1	14695	Gnb3	mm10_genes_promoters		86.4404
chr6	124839395	124841260	1866	*	UMR	23.2143	chr6	124840276	124841275	1000	-	promoter:22547	uc009dsd.1	14695	Gnb3	mm10_genes_promoters		23.2143
chr6	124839395	124841260	1866	*	UMR	23.2143	chr6	124840276	124841275	1000	-	promoter:22548	uc009dse.1	14695	Gnb3	mm10_genes_promoters		23.2143
chr6	124789403	124791269	1867	*	2	15.8444	chr6	124790294	124791293	1000	-	promoter:19701	uc009dsd.1	14695	Gnb3	mm9_genes_promoters			15.8444
chr6	124789403	124791269	1867	*	2	15.8444	chr6	124790294	124791293	1000	-	promoter:19702	uc009dse.1	14695	Gnb3	mm9_genes_promoters			15.8444
chr6	124791284	124797229	5946	*	4	88	chr6	124790294	124791293	1000	-	promoter:19701	uc009dsd.1	14695	Gnb3	mm9_genes_promoters			88
chr6	124791284	124797229	5946	*	4	88	chr6	124790294	124791293	1000	-	promoter:19702	uc009dse.1	14695	Gnb3	mm9_genes_promoters			88
chr6	124789416	124791262	1847	*	UMR	13.5903	chr6	124790294	124791293	1000	-	promoter:19701	uc009dsd.1	14695	Gnb3	mm9_genes_promoters			13.5903
chr6	124789416	124791262	1847	*	UMR	13.5903	chr6	124790294	124791293	1000	-	promoter:19702	uc009dse.1	14695	Gnb3	mm9_genes_promoters			13.5903
chr6	124815995	124855604	39610	*	4	87.4126	chr6	124840276	124841275	1000	-	promoter:22547	uc009dsd.1	14695	Gnb3	mm10_genes_promoters				87.4126
chr6	124815995	124855604	39610	*	4	87.4126	chr6	124840276	124841275	1000	-	promoter:22548	uc009dse.1	14695	Gnb3	mm10_genes_promoters				87.4126
chr6	124803023	124855875	52853	*	4	82.5826	chr6	124840276	124841275	1000	-	promoter:22547	uc009dsd.1	14695	Gnb3	mm10_genes_promoters					82.5826
chr6	124803023	124855875	52853	*	4	82.5826	chr6	124840276	124841275	1000	-	promoter:22548	uc009dse.1	14695	Gnb3	mm10_genes_promoters					82.5826
chr6	124787218	124790360	3143	*	2	29.1615	chr6	124790294	124791293	1000	-	promoter:19701	uc009dsd.1	14695	Gnb3	mm9_genes_promoters						29.1615
chr6	124787218	124790360	3143	*	2	29.1615	chr6	124790294	124791293	1000	-	promoter:19702	uc009dse.1	14695	Gnb3	mm9_genes_promoters						29.1615
chr6	124788667	124790860	2194	*	UMR	17.5381	chr6	124790294	124791293	1000	-	promoter:19701	uc009dsd.1	14695	Gnb3	mm9_genes_promoters						17.5381
chr6	124788667	124790860	2194	*	UMR	17.5381	chr6	124790294	124791293	1000	-	promoter:19702	uc009dse.1	14695	Gnb3	mm9_genes_promoters						17.5381
chr6	124789629	124790907	1279	*	1	8.23529	chr6	124790294	124791293	1000	-	promoter:19701	uc009dsd.1	14695	Gnb3	mm9_genes_promoters							8.23529
chr6	124789629	124790907	1279	*	1	8.23529	chr6	124790294	124791293	1000	-	promoter:19702	uc009dse.1	14695	Gnb3	mm9_genes_promoters							8.23529
chr6	124789454	124791133	1680	*	UMR	9.95475	chr6	124790294	124791293	1000	-	promoter:19701	uc009dsd.1	14695	Gnb3	mm9_genes_promoters							9.95475
chr6	124789454	124791133	1680	*	UMR	9.95475	chr6	124790294	124791293	1000	-	promoter:19702	uc009dse.1	14695	Gnb3	mm9_genes_promoters							9.95475
chr6	124789050	124791254	2205	*	2	27.3756	chr6	124790294	124791293	1000	-	promoter:19701	uc009dsd.1	14695	Gnb3	mm9_genes_promoters								27.3756
chr6	124789050	124791254	2205	*	2	27.3756	chr6	124790294	124791293	1000	-	promoter:19702	uc009dse.1	14695	Gnb3	mm9_genes_promoters								27.3756
chr6	124791269	124797229	5961	*	4	91.4118	chr6	124790294	124791293	1000	-	promoter:19701	uc009dsd.1	14695	Gnb3	mm9_genes_promoters								91.4118
chr6	124791269	124797229	5961	*	4	91.4118	chr6	124790294	124791293	1000	-	promoter:19702	uc009dse.1	14695	Gnb3	mm9_genes_promoters								91.4118
chr6	124789299	124791057	1759	*	UMR	20.0535	chr6	124790294	124791293	1000	-	promoter:19701	uc009dsd.1	14695	Gnb3	mm9_genes_promoters								20.0535
chr6	124789299	124791057	1759	*	UMR	20.0535	chr6	124790294	124791293	1000	-	promoter:19702	uc009dse.1	14695	Gnb3	mm9_genes_promoters								20.0535
chr11	97316604	97357630	41027	*	4	89.0643	chr11	97352074	97353073	1000	-	promoter:41504	uc007ldy.1	217143	Gpr179	mm10_genes_promoters	89.0643
chr11	97316604	97357630	41027	*	4	89.0643	chr11	97352074	97353073	1000	-	promoter:41505	uc007ldz.1	217143	Gpr179	mm10_genes_promoters	89.0643
chr11	97336949	97356628	19680	*	4	85.1374	chr11	97352074	97353073	1000	-	promoter:41504	uc007ldy.1	217143	Gpr179	mm10_genes_promoters		85.1374
chr11	97336949	97356628	19680	*	4	85.1374	chr11	97352074	97353073	1000	-	promoter:41505	uc007ldz.1	217143	Gpr179	mm10_genes_promoters		85.1374
chr11	97210941	97213750	2810	*	2	35.5093	chr11	97213388	97214387	1000	-	promoter:36395	uc007ldy.1	217143	Gpr179	mm9_genes_promoters			35.5093
chr11	97210941	97213750	2810	*	2	35.5093	chr11	97213388	97214387	1000	-	promoter:36396	uc007ldz.1	217143	Gpr179	mm9_genes_promoters			35.5093
chr11	97214077	97223136	9060	*	3	70.8488	chr11	97213388	97214387	1000	-	promoter:36395	uc007ldy.1	217143	Gpr179	mm9_genes_promoters			70.8488
chr11	97214077	97223136	9060	*	3	70.8488	chr11	97213388	97214387	1000	-	promoter:36396	uc007ldz.1	217143	Gpr179	mm9_genes_promoters			70.8488
chr11	97316603	97414912	98310	*	4	84.0141	chr11	97352074	97353073	1000	-	promoter:41504	uc007ldy.1	217143	Gpr179	mm10_genes_promoters				84.0141
chr11	97316603	97414912	98310	*	4	84.0141	chr11	97352074	97353073	1000	-	promoter:41505	uc007ldz.1	217143	Gpr179	mm10_genes_promoters				84.0141
chr11	97316604	97507101	190498	*	4	84.5375	chr11	97352074	97353073	1000	-	promoter:41504	uc007ldy.1	217143	Gpr179	mm10_genes_promoters					84.5375
chr11	97316604	97507101	190498	*	4	84.5375	chr11	97352074	97353073	1000	-	promoter:41505	uc007ldz.1	217143	Gpr179	mm10_genes_promoters					84.5375
chr11	97348493	97352776	4284	*	UMR	21.7391	chr11	97352074	97353073	1000	-	promoter:41504	uc007ldy.1	217143	Gpr179	mm10_genes_promoters					21.7391
chr11	97348493	97352776	4284	*	UMR	21.7391	chr11	97352074	97353073	1000	-	promoter:41505	uc007ldz.1	217143	Gpr179	mm10_genes_promoters					21.7391
chr11	97190231	97223194	32964	*	3	82.1292	chr11	97213388	97214387	1000	-	promoter:36395	uc007ldy.1	217143	Gpr179	mm9_genes_promoters						82.1292
chr11	97190231	97223194	32964	*	3	82.1292	chr11	97213388	97214387	1000	-	promoter:36396	uc007ldz.1	217143	Gpr179	mm9_genes_promoters						82.1292
chr11	97205462	97223136	17675	*	3	76.3369	chr11	97213388	97214387	1000	-	promoter:36395	uc007ldy.1	217143	Gpr179	mm9_genes_promoters							76.3369
chr11	97205462	97223136	17675	*	3	76.3369	chr11	97213388	97214387	1000	-	promoter:36396	uc007ldz.1	217143	Gpr179	mm9_genes_promoters							76.3369
chr11	97194107	97223194	29088	*	3	74.0439	chr11	97213388	97214387	1000	-	promoter:36395	uc007ldy.1	217143	Gpr179	mm9_genes_promoters								74.0439
chr11	97194107	97223194	29088	*	3	74.0439	chr11	97213388	97214387	1000	-	promoter:36396	uc007ldz.1	217143	Gpr179	mm9_genes_promoters								74.0439
chr8	13340156	13420931	80776	*	3	92.3794	chr8	13404081	13405080	1000	+	promoter:28277	uc009kxw.3	24013	Grk1	mm10_genes_promoters	92.3794
chr8	13340155	13434138	93984	*	4	89.3511	chr8	13404081	13405080	1000	+	promoter:28277	uc009kxw.3	24013	Grk1	mm10_genes_promoters		89.3511
chr8	13340155	13434983	94829	*	4	87.1978	chr8	13404081	13405080	1000	+	promoter:24795	uc009kxw.2	24013	Grk1	mm9_genes_promoters			87.1978
chr8	13340155	13423672	83518	*	4	89.0568	chr8	13404081	13405080	1000	+	promoter:28277	uc009kxw.3	24013	Grk1	mm10_genes_promoters				89.0568
chr8	13340163	13432296	92134	*	4	89.6638	chr8	13404081	13405080	1000	+	promoter:28277	uc009kxw.3	24013	Grk1	mm10_genes_promoters					89.6638
chr8	13340155	13404279	64125	*	4	90.1242	chr8	13404081	13405080	1000	+	promoter:24795	uc009kxw.2	24013	Grk1	mm9_genes_promoters						90.1242
chr8	13404588	13412126	7539	*	2	32.5368	chr8	13404081	13405080	1000	+	promoter:24795	uc009kxw.2	24013	Grk1	mm9_genes_promoters						32.5368
chr8	13404629	13412028	7400	*	UMR	30.632	chr8	13404081	13405080	1000	+	promoter:24795	uc009kxw.2	24013	Grk1	mm9_genes_promoters						30.632
chr8	13403677	13411930	8254	*	2	15.3732	chr8	13404081	13405080	1000	+	promoter:24795	uc009kxw.2	24013	Grk1	mm9_genes_promoters							15.3732
chr8	13403639	13412028	8390	*	UMR	15.0245	chr8	13404081	13405080	1000	+	promoter:24795	uc009kxw.2	24013	Grk1	mm9_genes_promoters							15.0245
chr8	13403781	13410557	6777	*	2	36.8421	chr8	13404081	13405080	1000	+	promoter:24795	uc009kxw.2	24013	Grk1	mm9_genes_promoters								36.8421
chr8	13404629	13405571	943	*	LMR	29.0441	chr8	13404081	13405080	1000	+	promoter:24795	uc009kxw.2	24013	Grk1	mm9_genes_promoters								29.0441
chr11	50849098	50852654	3557	*	1	21.189	chr11	50849685	50850684	1000	+	promoter:38325	uc007iss.1	108072	Grm6	mm10_genes_promoters	21.189
chr11	50849098	50852654	3557	*	1	21.189	chr11	50849685	50850684	1000	+	promoter:38326	uc007isu.2	108072	Grm6	mm10_genes_promoters	21.189
chr11	50854635	50914780	60146	*	3	91.9595	chr11	50855824	50856823	1000	+	promoter:38327	uc007isv.1	108072	Grm6	mm10_genes_promoters	91.9595
chr11	50849015	50853614	4600	*	UMR	17.027	chr11	50849685	50850684	1000	+	promoter:38325	uc007iss.1	108072	Grm6	mm10_genes_promoters	17.027
chr11	50849015	50853614	4600	*	UMR	17.027	chr11	50849685	50850684	1000	+	promoter:38326	uc007isu.2	108072	Grm6	mm10_genes_promoters	17.027
chr11	50849098	50854575	5478	*	1	15.7636	chr11	50849685	50850684	1000	+	promoter:38325	uc007iss.1	108072	Grm6	mm10_genes_promoters		15.7636
chr11	50849098	50854575	5478	*	1	15.7636	chr11	50849685	50850684	1000	+	promoter:38326	uc007isu.2	108072	Grm6	mm10_genes_promoters		15.7636
chr11	50854635	50915173	60539	*	4	91.1652	chr11	50855824	50856823	1000	+	promoter:38327	uc007isv.1	108072	Grm6	mm10_genes_promoters		91.1652
chr11	50849015	50852568	3554	*	UMR	15.1277	chr11	50849685	50850684	1000	+	promoter:38325	uc007iss.1	108072	Grm6	mm10_genes_promoters		15.1277
chr11	50849015	50852568	3554	*	UMR	15.1277	chr11	50849685	50850684	1000	+	promoter:38326	uc007isu.2	108072	Grm6	mm10_genes_promoters		15.1277
chr11	50662678	50666155	3478	*	1	4.26759	chr11	50663187	50664186	1000	+	promoter:33559	uc007iss.1	108072	Grm6	mm9_genes_promoters			4.26759
chr11	50662678	50666155	3478	*	1	4.26759	chr11	50663187	50664186	1000	+	promoter:33560	uc007isu.2	108072	Grm6	mm9_genes_promoters			4.26759
chr11	50666743	50700016	33274	*	4	90.2392	chr11	50669326	50670325	1000	+	promoter:33561	uc007isv.1	108072	Grm6	mm9_genes_promoters			90.2392
chr11	50662231	50666449	4219	*	UMR	4.69457	chr11	50663187	50664186	1000	+	promoter:33559	uc007iss.1	108072	Grm6	mm9_genes_promoters			4.69457
chr11	50662231	50666449	4219	*	UMR	4.69457	chr11	50663187	50664186	1000	+	promoter:33560	uc007isu.2	108072	Grm6	mm9_genes_promoters			4.69457
chr11	50849098	50858090	8993	*	1	16.7389	chr11	50849685	50850684	1000	+	promoter:38325	uc007iss.1	108072	Grm6	mm10_genes_promoters				16.7389
chr11	50849098	50858090	8993	*	1	16.7389	chr11	50849685	50850684	1000	+	promoter:38326	uc007isu.2	108072	Grm6	mm10_genes_promoters				16.7389
chr11	50849098	50858090	8993	*	1	16.7389	chr11	50855824	50856823	1000	+	promoter:38327	uc007isv.1	108072	Grm6	mm10_genes_promoters				16.7389
chr11	50848701	50852948	4248	*	UMR	16.0256	chr11	50849685	50850684	1000	+	promoter:38325	uc007iss.1	108072	Grm6	mm10_genes_promoters				16.0256
chr11	50848701	50852948	4248	*	UMR	16.0256	chr11	50849685	50850684	1000	+	promoter:38326	uc007isu.2	108072	Grm6	mm10_genes_promoters				16.0256
chr11	50849098	50854575	5478	*	1	13.1875	chr11	50849685	50850684	1000	+	promoter:38325	uc007iss.1	108072	Grm6	mm10_genes_promoters					13.1875
chr11	50849098	50854575	5478	*	1	13.1875	chr11	50849685	50850684	1000	+	promoter:38326	uc007isu.2	108072	Grm6	mm10_genes_promoters					13.1875
chr11	50854635	50915245	60611	*	4	88.509	chr11	50855824	50856823	1000	+	promoter:38327	uc007isv.1	108072	Grm6	mm10_genes_promoters					88.509
chr11	50848218	50852948	4731	*	UMR	9.7619	chr11	50849685	50850684	1000	+	promoter:38325	uc007iss.1	108072	Grm6	mm10_genes_promoters					9.7619
chr11	50848218	50852948	4731	*	UMR	9.7619	chr11	50849685	50850684	1000	+	promoter:38326	uc007isu.2	108072	Grm6	mm10_genes_promoters					9.7619
chr11	50661803	50666155	4353	*	2	30.9136	chr11	50663187	50664186	1000	+	promoter:33559	uc007iss.1	108072	Grm6	mm9_genes_promoters						30.9136
chr11	50661803	50666155	4353	*	2	30.9136	chr11	50663187	50664186	1000	+	promoter:33560	uc007isu.2	108072	Grm6	mm9_genes_promoters						30.9136
chr11	50666743	50700156	33414	*	4	92.0821	chr11	50669326	50670325	1000	+	promoter:33561	uc007isv.1	108072	Grm6	mm9_genes_promoters						92.0821
chr11	50662963	50666449	3487	*	UMR	21.6263	chr11	50663187	50664186	1000	+	promoter:33559	uc007iss.1	108072	Grm6	mm9_genes_promoters						21.6263
chr11	50662963	50666449	3487	*	UMR	21.6263	chr11	50663187	50664186	1000	+	promoter:33560	uc007isu.2	108072	Grm6	mm9_genes_promoters						21.6263
chr11	50662600	50666155	3556	*	1	8.16609	chr11	50663187	50664186	1000	+	promoter:33559	uc007iss.1	108072	Grm6	mm9_genes_promoters							8.16609
chr11	50662600	50666155	3556	*	1	8.16609	chr11	50663187	50664186	1000	+	promoter:33560	uc007isu.2	108072	Grm6	mm9_genes_promoters							8.16609
chr11	50666743	50700038	33296	*	4	90.2842	chr11	50669326	50670325	1000	+	promoter:33561	uc007isv.1	108072	Grm6	mm9_genes_promoters							90.2842
chr11	50662517	50666449	3933	*	UMR	7.26644	chr11	50663187	50664186	1000	+	promoter:33559	uc007iss.1	108072	Grm6	mm9_genes_promoters							7.26644
chr11	50662517	50666449	3933	*	UMR	7.26644	chr11	50663187	50664186	1000	+	promoter:33560	uc007isu.2	108072	Grm6	mm9_genes_promoters							7.26644
chr11	50661803	50666155	4353	*	1	18.8235	chr11	50663187	50664186	1000	+	promoter:33559	uc007iss.1	108072	Grm6	mm9_genes_promoters								18.8235
chr11	50661803	50666155	4353	*	1	18.8235	chr11	50663187	50664186	1000	+	promoter:33560	uc007isu.2	108072	Grm6	mm9_genes_promoters								18.8235
chr11	50666743	50700156	33414	*	4	88.4635	chr11	50669326	50670325	1000	+	promoter:33561	uc007isv.1	108072	Grm6	mm9_genes_promoters								88.4635
chr11	50661917	50666449	4533	*	UMR	17.2269	chr11	50663187	50664186	1000	+	promoter:33559	uc007iss.1	108072	Grm6	mm9_genes_promoters								17.2269
chr11	50661917	50666449	4533	*	UMR	17.2269	chr11	50663187	50664186	1000	+	promoter:33560	uc007isu.2	108072	Grm6	mm9_genes_promoters								17.2269
chr17	47369461	47627565	258105	*	3	85.0483	chr17	47400607	47401606	1000	-	promoter:56625	uc008cvc.2	14913	Guca1a	mm10_genes_promoters	85.0483
chr17	47369461	47409462	40002	*	3	80.7159	chr17	47400607	47401606	1000	-	promoter:56625	uc008cvc.2	14913	Guca1a	mm10_genes_promoters		80.7159
chr17	47400417	47400934	518	*	LMR	14.2857	chr17	47400607	47401606	1000	-	promoter:56625	uc008cvc.2	14913	Guca1a	mm10_genes_promoters		14.2857
chr17	47536357	47537945	1589	*	2	32.9657	chr17	47537534	47538533	1000	-	promoter:49473	uc008cvc.1	14913	Guca1a	mm9_genes_promoters			32.9657
chr17	47537955	47546572	8618	*	3	70.8627	chr17	47537534	47538533	1000	-	promoter:49473	uc008cvc.1	14913	Guca1a	mm9_genes_promoters			70.8627
chr17	47537331	47537922	592	*	LMR	12.8151	chr17	47537534	47538533	1000	-	promoter:49473	uc008cvc.1	14913	Guca1a	mm9_genes_promoters			12.8151
chr17	47398180	47506938	108759	*	4	79.2512	chr17	47400607	47401606	1000	-	promoter:56625	uc008cvc.2	14913	Guca1a	mm10_genes_promoters				79.2512
chr17	47383126	47501061	117936	*	4	79.3803	chr17	47400607	47401606	1000	-	promoter:56625	uc008cvc.2	14913	Guca1a	mm10_genes_promoters					79.3803
chr17	47531067	47537898	6832	*	2	22.658	chr17	47537534	47538533	1000	-	promoter:49473	uc008cvc.1	14913	Guca1a	mm9_genes_promoters						22.658
chr17	47537945	47545155	7211	*	4	86.0294	chr17	47537534	47538533	1000	-	promoter:49473	uc008cvc.1	14913	Guca1a	mm9_genes_promoters						86.0294
chr17	47533571	47537922	4352	*	UMR	20.5294	chr17	47537534	47538533	1000	-	promoter:49473	uc008cvc.1	14913	Guca1a	mm9_genes_promoters						20.5294
chr17	47531067	47537945	6879	*	2	19.6557	chr17	47537534	47538533	1000	-	promoter:49473	uc008cvc.1	14913	Guca1a	mm9_genes_promoters							19.6557
chr17	47537955	47546870	8916	*	3	72.5064	chr17	47537534	47538533	1000	-	promoter:49473	uc008cvc.1	14913	Guca1a	mm9_genes_promoters							72.5064
chr17	47534845	47537950	3106	*	UMR	14.9321	chr17	47537534	47538533	1000	-	promoter:49473	uc008cvc.1	14913	Guca1a	mm9_genes_promoters							14.9321
chr17	47536144	47537898	1755	*	1	24.5098	chr17	47537534	47538533	1000	-	promoter:49473	uc008cvc.1	14913	Guca1a	mm9_genes_promoters								24.5098
chr17	47537945	47545421	7477	*	3	79.8174	chr17	47537534	47538533	1000	-	promoter:49473	uc008cvc.1	14913	Guca1a	mm9_genes_promoters								79.8174
chr17	47536469	47537922	1454	*	LMR	18.4143	chr17	47537534	47538533	1000	-	promoter:49473	uc008cvc.1	14913	Guca1a	mm9_genes_promoters								18.4143
chr17	47369461	47627565	258105	*	3	85.0483	chr17	47384393	47385392	1000	+	promoter:55068	uc008cvb.1	107477	Guca1b	mm10_genes_promoters	85.0483
chr17	47369461	47409462	40002	*	3	80.7159	chr17	47384393	47385392	1000	+	promoter:55068	uc008cvb.1	107477	Guca1b	mm10_genes_promoters		80.7159
chr17	47385015	47386044	1030	*	UMR	7.22222	chr17	47384393	47385392	1000	+	promoter:55068	uc008cvb.1	107477	Guca1b	mm10_genes_promoters		7.22222
chr17	47519786	47521924	2139	*	3	74.2647	chr17	47521342	47522341	1000	+	promoter:48109	uc008cvb.1	107477	Guca1b	mm9_genes_promoters			74.2647
chr17	47522003	47522893	891	*	1	2.31092	chr17	47521342	47522341	1000	+	promoter:48109	uc008cvb.1	107477	Guca1b	mm9_genes_promoters			2.31092
chr17	47521871	47522994	1124	*	UMR	5.58824	chr17	47521342	47522341	1000	+	promoter:48109	uc008cvb.1	107477	Guca1b	mm9_genes_promoters			5.58824
chr17	47383245	47391307	8063	*	4	87.1604	chr17	47384393	47385392	1000	+	promoter:55068	uc008cvb.1	107477	Guca1b	mm10_genes_promoters				87.1604
chr17	47383126	47501061	117936	*	4	79.3803	chr17	47384393	47385392	1000	+	promoter:55068	uc008cvb.1	107477	Guca1b	mm10_genes_promoters					79.3803
chr17	47506414	47521815	15402	*	3	81.1711	chr17	47521342	47522341	1000	+	promoter:48109	uc008cvb.1	107477	Guca1b	mm9_genes_promoters						81.1711
chr17	47521924	47524065	2142	*	1	17.4923	chr17	47521342	47522341	1000	+	promoter:48109	uc008cvb.1	107477	Guca1b	mm9_genes_promoters						17.4923
chr17	47521871	47522994	1124	*	UMR	6.09244	chr17	47521342	47522341	1000	+	promoter:48109	uc008cvb.1	107477	Guca1b	mm9_genes_promoters						6.09244
chr17	47520075	47521815	1741	*	3	71.8487	chr17	47521342	47522341	1000	+	promoter:48109	uc008cvb.1	107477	Guca1b	mm9_genes_promoters							71.8487
chr17	47521924	47524276	2353	*	1	5.60224	chr17	47521342	47522341	1000	+	promoter:48109	uc008cvb.1	107477	Guca1b	mm9_genes_promoters							5.60224
chr17	47521787	47525115	3329	*	UMR	12.3094	chr17	47521342	47522341	1000	+	promoter:48109	uc008cvb.1	107477	Guca1b	mm9_genes_promoters							12.3094
chr17	47519786	47521815	2030	*	3	76.9608	chr17	47521342	47522341	1000	+	promoter:48109	uc008cvb.1	107477	Guca1b	mm9_genes_promoters								76.9608
chr17	47521924	47524135	2212	*	1	23.0769	chr17	47521342	47522341	1000	+	promoter:48109	uc008cvb.1	107477	Guca1b	mm9_genes_promoters								23.0769
chr17	47521871	47524206	2336	*	UMR	21.8326	chr17	47521342	47522341	1000	+	promoter:48109	uc008cvb.1	107477	Guca1b	mm9_genes_promoters								21.8326
chr7	98373055	98626247	253193	*	4	85.9047	chr7	98439416	98440415	1000	+	promoter:24611	uc033jal.1	14918	Gucy2d	mm10_genes_promoters	85.9047
chr7	98372403	98564071	191669	*	4	84.2748	chr7	98439416	98440415	1000	+	promoter:24611	uc033jal.1	14918	Gucy2d	mm10_genes_promoters		84.2748
chr7	105568746	105629150	60405	*	3	79.3159	chr7	105590932	105591931	1000	+	promoter:21529	uc012fps.1	14918	Gucy2d	mm9_genes_promoters			79.3159
chr7	98345523	98626430	280908	*	4	82.7175	chr7	98439416	98440415	1000	+	promoter:24611	uc033jal.1	14918	Gucy2d	mm10_genes_promoters				82.7175
chr7	98405181	98626430	221250	*	4	83.6046	chr7	98439416	98440415	1000	+	promoter:24611	uc033jal.1	14918	Gucy2d	mm10_genes_promoters					83.6046
chr7	105589409	105628226	38818	*	4	84.0913	chr7	105590932	105591931	1000	+	promoter:21529	uc012fps.1	14918	Gucy2d	mm9_genes_promoters						84.0913
chr7	105569165	105629150	59986	*	3	80.8999	chr7	105590932	105591931	1000	+	promoter:21529	uc012fps.1	14918	Gucy2d	mm9_genes_promoters							80.8999
chr7	105589989	105629150	39162	*	4	81.326	chr7	105590932	105591931	1000	+	promoter:21529	uc012fps.1	14918	Gucy2d	mm9_genes_promoters								81.326
chr8	25786568	26116784	330217	*	4	90.539	chr8	25976745	25977744	1000	-	promoter:29991	uc009lhg.1	52120	Hgsnat	mm10_genes_promoters	90.539
chr8	25975967	25977302	1336	*	UMR	30.4348	chr8	25976745	25977744	1000	-	promoter:29991	uc009lhg.1	52120	Hgsnat	mm10_genes_promoters	30.4348
chr8	25842008	25993054	151047	*	4	89.8005	chr8	25976745	25977744	1000	-	promoter:29991	uc009lhg.1	52120	Hgsnat	mm10_genes_promoters		89.8005
chr8	25975771	25977292	1522	*	UMR	16	chr8	25976745	25977744	1000	-	promoter:29991	uc009lhg.1	52120	Hgsnat	mm10_genes_promoters		16
chr8	27086289	27087561	1273	*	1	3.96419	chr8	27087217	27088216	1000	-	promoter:26332	uc009lhg.1	52120	Hgsnat	mm9_genes_promoters			3.96419
chr8	27087697	27100373	12677	*	4	89.2472	chr8	27087217	27088216	1000	-	promoter:26332	uc009lhg.1	52120	Hgsnat	mm9_genes_promoters			89.2472
chr8	27086242	27087706	1465	*	UMR	5.38173	chr8	27087217	27088216	1000	-	promoter:26332	uc009lhg.1	52120	Hgsnat	mm9_genes_promoters			5.38173
chr8	25974817	25977332	2516	*	2	49.6376	chr8	25976745	25977744	1000	-	promoter:29991	uc009lhg.1	52120	Hgsnat	mm10_genes_promoters				49.6376
chr8	25977559	26116784	139226	*	4	88.8357	chr8	25976745	25977744	1000	-	promoter:29991	uc009lhg.1	52120	Hgsnat	mm10_genes_promoters				88.8357
chr8	25975771	25977234	1464	*	UMR	26.3158	chr8	25976745	25977744	1000	-	promoter:29991	uc009lhg.1	52120	Hgsnat	mm10_genes_promoters				26.3158
chr8	25975818	25977559	1742	*	2	43.9848	chr8	25976745	25977744	1000	-	promoter:29991	uc009lhg.1	52120	Hgsnat	mm10_genes_promoters					43.9848
chr8	25977560	25993014	15455	*	4	87.7581	chr8	25976745	25977744	1000	-	promoter:29991	uc009lhg.1	52120	Hgsnat	mm10_genes_promoters					87.7581
chr8	25975771	25977234	1464	*	UMR	19.4175	chr8	25976745	25977744	1000	-	promoter:29991	uc009lhg.1	52120	Hgsnat	mm10_genes_promoters					19.4175
chr8	27086289	27087804	1516	*	2	27.2727	chr8	27087217	27088216	1000	-	promoter:26332	uc009lhg.1	52120	Hgsnat	mm9_genes_promoters						27.2727
chr8	27088031	27100373	12343	*	4	91.3676	chr8	27087217	27088216	1000	-	promoter:26332	uc009lhg.1	52120	Hgsnat	mm9_genes_promoters						91.3676
chr8	27086242	27087706	1465	*	UMR	14.3137	chr8	27087217	27088216	1000	-	promoter:26332	uc009lhg.1	52120	Hgsnat	mm9_genes_promoters						14.3137
chr8	27086289	27087791	1503	*	1	10.1393	chr8	27087217	27088216	1000	-	promoter:26332	uc009lhg.1	52120	Hgsnat	mm9_genes_promoters							10.1393
chr8	27087802	27100373	12572	*	4	91.3917	chr8	27087217	27088216	1000	-	promoter:26332	uc009lhg.1	52120	Hgsnat	mm9_genes_promoters							91.3917
chr8	27086242	27087796	1555	*	UMR	9.28793	chr8	27087217	27088216	1000	-	promoter:26332	uc009lhg.1	52120	Hgsnat	mm9_genes_promoters							9.28793
chr8	27086289	27087764	1476	*	1	15.7393	chr8	27087217	27088216	1000	-	promoter:26332	uc009lhg.1	52120	Hgsnat	mm9_genes_promoters								15.7393
chr8	27087785	27100373	12589	*	4	89.4835	chr8	27087217	27088216	1000	-	promoter:26332	uc009lhg.1	52120	Hgsnat	mm9_genes_promoters								89.4835
chr8	27086242	27087706	1465	*	UMR	12.2837	chr8	27087217	27088216	1000	-	promoter:26332	uc009lhg.1	52120	Hgsnat	mm9_genes_promoters								12.2837
chr10	62139058	62499262	360205	*	4	85.876	chr10	62340422	62341421	1000	-	promoter:36896	uc007fgy.2	15275	Hk1	mm10_genes_promoters	85.876
chr10	62139058	62499262	360205	*	4	85.876	chr10	62379909	62380908	1000	-	promoter:36897	uc007fgz.2	15275	Hk1	mm10_genes_promoters	85.876
chr10	62139058	62499262	360205	*	4	85.876	chr10	62342709	62343708	1000	-	promoter:36898	uc007fha.1	15275	Hk1	mm10_genes_promoters	85.876
chr10	62139058	62499262	360205	*	4	85.876	chr10	62375101	62376100	1000	-	promoter:36899	uc011xeu.1	15275	Hk1	mm10_genes_promoters	85.876
chr10	62139058	62499262	360205	*	4	85.876	chr10	62375101	62376100	1000	-	promoter:36900	uc011xev.4	15275	Hk1	mm10_genes_promoters	85.876
chr10	62139058	62499262	360205	*	4	85.876	chr10	62375101	62376100	1000	-	promoter:36901	uc011xew.4	15275	Hk1	mm10_genes_promoters	85.876
chr10	62139058	62499262	360205	*	4	85.876	chr10	62375101	62376100	1000	-	promoter:36902	uc011xex.4	15275	Hk1	mm10_genes_promoters	85.876
chr10	62139058	62499262	360205	*	4	85.876	chr10	62375101	62376100	1000	-	promoter:36903	uc011xey.4	15275	Hk1	mm10_genes_promoters	85.876
chr10	62139058	62499262	360205	*	4	85.876	chr10	62379909	62380908	1000	-	promoter:36904	uc011xez.1	15275	Hk1	mm10_genes_promoters	85.876
chr10	62139058	62499262	360205	*	4	85.876	chr10	62379909	62380908	1000	-	promoter:36905	uc011xfa.1	15275	Hk1	mm10_genes_promoters	85.876
chr10	62139058	62499262	360205	*	4	85.876	chr10	62379909	62380908	1000	-	promoter:36906	uc011xfb.1	15275	Hk1	mm10_genes_promoters	85.876
chr10	62328659	62485369	156711	*	4	86.7215	chr10	62340422	62341421	1000	-	promoter:36896	uc007fgy.2	15275	Hk1	mm10_genes_promoters		86.7215
chr10	62328659	62485369	156711	*	4	86.7215	chr10	62342709	62343708	1000	-	promoter:36898	uc007fha.1	15275	Hk1	mm10_genes_promoters		86.7215
chr10	62328659	62485369	156711	*	4	86.7215	chr10	62375101	62376100	1000	-	promoter:36899	uc011xeu.1	15275	Hk1	mm10_genes_promoters		86.7215
chr10	62328659	62485369	156711	*	4	86.7215	chr10	62375101	62376100	1000	-	promoter:36900	uc011xev.4	15275	Hk1	mm10_genes_promoters		86.7215
chr10	62328659	62485369	156711	*	4	86.7215	chr10	62375101	62376100	1000	-	promoter:36901	uc011xew.4	15275	Hk1	mm10_genes_promoters		86.7215
chr10	62328659	62485369	156711	*	4	86.7215	chr10	62375101	62376100	1000	-	promoter:36902	uc011xex.4	15275	Hk1	mm10_genes_promoters		86.7215
chr10	62328659	62485369	156711	*	4	86.7215	chr10	62375101	62376100	1000	-	promoter:36903	uc011xey.4	15275	Hk1	mm10_genes_promoters		86.7215
chr10	62328659	62485369	156711	*	4	86.7215	chr10	62379909	62380908	1000	-	promoter:36897	uc007fgz.2	15275	Hk1	mm10_genes_promoters		86.7215
chr10	62328659	62485369	156711	*	4	86.7215	chr10	62379909	62380908	1000	-	promoter:36904	uc011xez.1	15275	Hk1	mm10_genes_promoters		86.7215
chr10	62328659	62485369	156711	*	4	86.7215	chr10	62379909	62380908	1000	-	promoter:36905	uc011xfa.1	15275	Hk1	mm10_genes_promoters		86.7215
chr10	62328659	62485369	156711	*	4	86.7215	chr10	62379909	62380908	1000	-	promoter:36906	uc011xfb.1	15275	Hk1	mm10_genes_promoters		86.7215
chr10	62338019	62340536	2518	*	UMR	22.0588	chr10	62340422	62341421	1000	-	promoter:36896	uc007fgy.2	15275	Hk1	mm10_genes_promoters		22.0588
chr10	61800883	61803812	2930	*	1	5.99884	chr10	61803170	61804169	1000	-	promoter:32328	uc007fgy.2	15275	Hk1	mm9_genes_promoters			5.99884
chr10	61804232	61873607	69376	*	4	84.964	chr10	61805457	61806456	1000	-	promoter:32330	uc007fha.1	15275	Hk1	mm9_genes_promoters			84.964
chr10	61804232	61873607	69376	*	4	84.964	chr10	61837849	61838848	1000	-	promoter:32331	uc011xeu.1	15275	Hk1	mm9_genes_promoters			84.964
chr10	61804232	61873607	69376	*	4	84.964	chr10	61837849	61838848	1000	-	promoter:32332	uc011xev.1	15275	Hk1	mm9_genes_promoters			84.964
chr10	61804232	61873607	69376	*	4	84.964	chr10	61837849	61838848	1000	-	promoter:32333	uc011xew.1	15275	Hk1	mm9_genes_promoters			84.964
chr10	61804232	61873607	69376	*	4	84.964	chr10	61837849	61838848	1000	-	promoter:32334	uc011xex.1	15275	Hk1	mm9_genes_promoters			84.964
chr10	61804232	61873607	69376	*	4	84.964	chr10	61837849	61838848	1000	-	promoter:32335	uc011xey.1	15275	Hk1	mm9_genes_promoters			84.964
chr10	61804232	61873607	69376	*	4	84.964	chr10	61842657	61843656	1000	-	promoter:32329	uc007fgz.2	15275	Hk1	mm9_genes_promoters			84.964
chr10	61804232	61873607	69376	*	4	84.964	chr10	61842657	61843656	1000	-	promoter:32336	uc011xez.1	15275	Hk1	mm9_genes_promoters			84.964
chr10	61804232	61873607	69376	*	4	84.964	chr10	61842657	61843656	1000	-	promoter:32337	uc011xfa.1	15275	Hk1	mm9_genes_promoters			84.964
chr10	61804232	61873607	69376	*	4	84.964	chr10	61842657	61843656	1000	-	promoter:32338	uc011xfb.1	15275	Hk1	mm9_genes_promoters			84.964
chr10	61800766	61804022	3257	*	UMR	5.50379	chr10	61803170	61804169	1000	-	promoter:32328	uc007fgy.2	15275	Hk1	mm9_genes_promoters			5.50379
chr10	62231818	62507233	275416	*	4	85.3412	chr10	62340422	62341421	1000	-	promoter:36896	uc007fgy.2	15275	Hk1	mm10_genes_promoters				85.3412
chr10	62231818	62507233	275416	*	4	85.3412	chr10	62379909	62380908	1000	-	promoter:36897	uc007fgz.2	15275	Hk1	mm10_genes_promoters				85.3412
chr10	62231818	62507233	275416	*	4	85.3412	chr10	62342709	62343708	1000	-	promoter:36898	uc007fha.1	15275	Hk1	mm10_genes_promoters				85.3412
chr10	62231818	62507233	275416	*	4	85.3412	chr10	62375101	62376100	1000	-	promoter:36899	uc011xeu.1	15275	Hk1	mm10_genes_promoters				85.3412
chr10	62231818	62507233	275416	*	4	85.3412	chr10	62375101	62376100	1000	-	promoter:36900	uc011xev.4	15275	Hk1	mm10_genes_promoters				85.3412
chr10	62231818	62507233	275416	*	4	85.3412	chr10	62375101	62376100	1000	-	promoter:36901	uc011xew.4	15275	Hk1	mm10_genes_promoters				85.3412
chr10	62231818	62507233	275416	*	4	85.3412	chr10	62375101	62376100	1000	-	promoter:36902	uc011xex.4	15275	Hk1	mm10_genes_promoters				85.3412
chr10	62231818	62507233	275416	*	4	85.3412	chr10	62375101	62376100	1000	-	promoter:36903	uc011xey.4	15275	Hk1	mm10_genes_promoters				85.3412
chr10	62231818	62507233	275416	*	4	85.3412	chr10	62379909	62380908	1000	-	promoter:36904	uc011xez.1	15275	Hk1	mm10_genes_promoters				85.3412
chr10	62231818	62507233	275416	*	4	85.3412	chr10	62379909	62380908	1000	-	promoter:36905	uc011xfa.1	15275	Hk1	mm10_genes_promoters				85.3412
chr10	62231818	62507233	275416	*	4	85.3412	chr10	62379909	62380908	1000	-	promoter:36906	uc011xfb.1	15275	Hk1	mm10_genes_promoters				85.3412
chr10	62232635	62446973	214339	*	4	84.5362	chr10	62340422	62341421	1000	-	promoter:36896	uc007fgy.2	15275	Hk1	mm10_genes_promoters					84.5362
[truncated: 3,526 more rows]

## Sheet: HMM states
seqnames	start	end	width	strand	Old Em	New Em	annot.seqnames	annot.start	annot.end	annot.width	annot.strand	annot.id	annot.tx_id	annot.gene_id	annot.symbol	annot.type	E14.5	E17.5	P0	P3	P7	P10	P14	P21	WTM11
chr3	121745801	121747000	1200	*	E7	E2	chr3	121746378	121747377	1000	+	promoter:8900	uc008rel.1	11304	Abca4	mm9_genes_promoters	E2
chr3	121747001	121748000	1000	*	E5	E3	chr3	121746378	121747377	1000	+	promoter:8900	uc008rel.1	11304	Abca4	mm9_genes_promoters	E3
chr3	121808001	121824800	16800	*	E8	E7	chr3	121821948	121822947	1000	+	promoter:8901	uc008rem.1	11304	Abca4	mm9_genes_promoters	E7
chr3	121874201	121876000	1800	*	E8	E7	chr3	121875033	121876032	1000	+	promoter:8902	uc008ren.1	11304	Abca4	mm9_genes_promoters	E7
chr3	121876001	121877200	1200	*	E7	E2	chr3	121875033	121876032	1000	+	promoter:8902	uc008ren.1	11304	Abca4	mm9_genes_promoters	E2
chr3	121744601	121746400	1800	*	E4	E9	chr3	121746378	121747377	1000	+	promoter:8900	uc008rel.1	11304	Abca4	mm9_genes_promoters		E9
chr3	121746401	121747800	1400	*	E5	E3	chr3	121746378	121747377	1000	+	promoter:8900	uc008rel.1	11304	Abca4	mm9_genes_promoters		E3
chr3	121807801	121824800	17000	*	E2	E8	chr3	121821948	121822947	1000	+	promoter:8901	uc008rem.1	11304	Abca4	mm9_genes_promoters		E8
chr3	121873001	121876000	3000	*	E8	E7	chr3	121875033	121876032	1000	+	promoter:8902	uc008ren.1	11304	Abca4	mm9_genes_promoters		E7
chr3	121876001	121876800	800	*	E7	E2	chr3	121875033	121876032	1000	+	promoter:8902	uc008ren.1	11304	Abca4	mm9_genes_promoters		E2
chr3	121745601	121746400	800	*	E4	E9	chr3	121746378	121747377	1000	+	promoter:8900	uc008rel.1	11304	Abca4	mm9_genes_promoters			E9
chr3	121746401	121747800	1400	*	E5	E3	chr3	121746378	121747377	1000	+	promoter:8900	uc008rel.1	11304	Abca4	mm9_genes_promoters			E3
chr3	121821601	121824800	3200	*	E8	E7	chr3	121821948	121822947	1000	+	promoter:8901	uc008rem.1	11304	Abca4	mm9_genes_promoters			E7
chr3	121874001	121876000	2000	*	E8	E7	chr3	121875033	121876032	1000	+	promoter:8902	uc008ren.1	11304	Abca4	mm9_genes_promoters			E7
chr3	121876001	121877200	1200	*	E7	E2	chr3	121875033	121876032	1000	+	promoter:8902	uc008ren.1	11304	Abca4	mm9_genes_promoters			E2
chr3	121745601	121746600	1000	*	E7	E2	chr3	121746378	121747377	1000	+	promoter:8900	uc008rel.1	11304	Abca4	mm9_genes_promoters				E2
chr3	121746601	121747800	1200	*	E5	E3	chr3	121746378	121747377	1000	+	promoter:8900	uc008rel.1	11304	Abca4	mm9_genes_promoters				E3
chr3	121807801	121824800	17000	*	E8	E7	chr3	121821948	121822947	1000	+	promoter:8901	uc008rem.1	11304	Abca4	mm9_genes_promoters				E7
chr3	121872801	121876000	3200	*	E8	E7	chr3	121875033	121876032	1000	+	promoter:8902	uc008ren.1	11304	Abca4	mm9_genes_promoters				E7
chr3	121876001	121876600	600	*	E7	E2	chr3	121875033	121876032	1000	+	promoter:8902	uc008ren.1	11304	Abca4	mm9_genes_promoters				E2
chr3	121745201	121746600	1400	*	E7	E2	chr3	121746378	121747377	1000	+	promoter:8900	uc008rel.1	11304	Abca4	mm9_genes_promoters					E2
chr3	121746601	121748000	1400	*	E6	E1	chr3	121746378	121747377	1000	+	promoter:8900	uc008rel.1	11304	Abca4	mm9_genes_promoters					E1
chr3	121817401	121822600	5200	*	E11	E6	chr3	121821948	121822947	1000	+	promoter:8901	uc008rem.1	11304	Abca4	mm9_genes_promoters					E6
chr3	121822601	121823800	1200	*	E10	E5	chr3	121821948	121822947	1000	+	promoter:8901	uc008rem.1	11304	Abca4	mm9_genes_promoters					E5
chr3	121874401	121876000	1600	*	E9	E4	chr3	121875033	121876032	1000	+	promoter:8902	uc008ren.1	11304	Abca4	mm9_genes_promoters					E4
chr3	121876001	121876800	800	*	E7	E2	chr3	121875033	121876032	1000	+	promoter:8902	uc008ren.1	11304	Abca4	mm9_genes_promoters					E2
chr3	121745401	121749800	4400	*	E6	E1	chr3	121746378	121747377	1000	+	promoter:8900	uc008rel.1	11304	Abca4	mm9_genes_promoters						E1
chr3	121821601	121827000	5400	*	E10	E5	chr3	121821948	121822947	1000	+	promoter:8901	uc008rem.1	11304	Abca4	mm9_genes_promoters						E5
chr3	121875001	121876600	1600	*	E9	E4	chr3	121875033	121876032	1000	+	promoter:8902	uc008ren.1	11304	Abca4	mm9_genes_promoters						E4
chr3	121745201	121751600	6400	*	E6	E1	chr3	121746378	121747377	1000	+	promoter:8900	uc008rel.1	11304	Abca4	mm9_genes_promoters							E1
chr3	121812401	121854800	42400	*	E10	E5	chr3	121821948	121822947	1000	+	promoter:8901	uc008rem.1	11304	Abca4	mm9_genes_promoters							E5
chr3	121874401	121875600	1200	*	E9	E4	chr3	121875033	121876032	1000	+	promoter:8902	uc008ren.1	11304	Abca4	mm9_genes_promoters							E4
chr3	121875601	121883600	8000	*	E10	E5	chr3	121875033	121876032	1000	+	promoter:8902	uc008ren.1	11304	Abca4	mm9_genes_promoters							E5
chr3	121745201	121751600	6400	*	E6	E1	chr3	121746378	121747377	1000	+	promoter:8900	uc008rel.1	11304	Abca4	mm9_genes_promoters								E1
chr3	121821801	121827000	5200	*	E10	E5	chr3	121821948	121822947	1000	+	promoter:8901	uc008rem.1	11304	Abca4	mm9_genes_promoters								E5
chr3	121871801	121877200	5400	*	E10	E5	chr3	121875033	121876032	1000	+	promoter:8902	uc008ren.1	11304	Abca4	mm9_genes_promoters								E5
chr3	121745201	121752600	7400	*	E6	E1	chr3	121746378	121747377	1000	+	promoter:8900	uc008rel.1	11304	Abca4	mm9_genes_promoters									E1
chr3	121812401	121825000	12600	*	E10	E5	chr3	121821948	121822947	1000	+	promoter:8901	uc008rem.1	11304	Abca4	mm9_genes_promoters									E5
chr3	121871801	121877800	6000	*	E10	E5	chr3	121875033	121876032	1000	+	promoter:8902	uc008ren.1	11304	Abca4	mm9_genes_promoters									E5
chr8	26126801	26128600	1800	*	E6	E1	chr8	26127395	26128394	1000	-	promoter:26310	uc009lfk.2	11502	Adam9	mm9_genes_promoters	E1
chr8	26126801	26128600	1800	*	E6	E1	chr8	26127395	26128394	1000	-	promoter:26311	uc009lfl.2	11502	Adam9	mm9_genes_promoters	E1
chr8	26126801	26128600	1800	*	E6	E1	chr8	26127395	26128394	1000	-	promoter:26310	uc009lfk.2	11502	Adam9	mm9_genes_promoters		E1
chr8	26126801	26128600	1800	*	E6	E1	chr8	26127395	26128394	1000	-	promoter:26311	uc009lfl.2	11502	Adam9	mm9_genes_promoters		E1
chr8	26126801	26128600	1800	*	E6	E1	chr8	26127395	26128394	1000	-	promoter:26310	uc009lfk.2	11502	Adam9	mm9_genes_promoters			E1
chr8	26126801	26128600	1800	*	E6	E1	chr8	26127395	26128394	1000	-	promoter:26311	uc009lfl.2	11502	Adam9	mm9_genes_promoters			E1
chr8	26126201	26128600	2400	*	E6	E1	chr8	26127395	26128394	1000	-	promoter:26310	uc009lfk.2	11502	Adam9	mm9_genes_promoters				E1
chr8	26126201	26128600	2400	*	E6	E1	chr8	26127395	26128394	1000	-	promoter:26311	uc009lfl.2	11502	Adam9	mm9_genes_promoters				E1
chr8	26126401	26128800	2400	*	E6	E1	chr8	26127395	26128394	1000	-	promoter:26310	uc009lfk.2	11502	Adam9	mm9_genes_promoters					E1
chr8	26126401	26128800	2400	*	E6	E1	chr8	26127395	26128394	1000	-	promoter:26311	uc009lfl.2	11502	Adam9	mm9_genes_promoters					E1
chr8	26126001	26129000	3000	*	E6	E1	chr8	26127395	26128394	1000	-	promoter:26310	uc009lfk.2	11502	Adam9	mm9_genes_promoters						E1
chr8	26126001	26129000	3000	*	E6	E1	chr8	26127395	26128394	1000	-	promoter:26311	uc009lfl.2	11502	Adam9	mm9_genes_promoters						E1
chr8	26126401	26128600	2200	*	E6	E1	chr8	26127395	26128394	1000	-	promoter:26310	uc009lfk.2	11502	Adam9	mm9_genes_promoters							E1
chr8	26126401	26128600	2200	*	E6	E1	chr8	26127395	26128394	1000	-	promoter:26311	uc009lfl.2	11502	Adam9	mm9_genes_promoters							E1
chr8	26126001	26128200	2200	*	E6	E1	chr8	26127395	26128394	1000	-	promoter:26310	uc009lfk.2	11502	Adam9	mm9_genes_promoters								E1
chr8	26126001	26128200	2200	*	E6	E1	chr8	26127395	26128394	1000	-	promoter:26311	uc009lfl.2	11502	Adam9	mm9_genes_promoters								E1
chr8	26128201	26129000	800	*	E5	E3	chr8	26127395	26128394	1000	-	promoter:26310	uc009lfk.2	11502	Adam9	mm9_genes_promoters								E3
chr8	26128201	26129000	800	*	E5	E3	chr8	26127395	26128394	1000	-	promoter:26311	uc009lfl.2	11502	Adam9	mm9_genes_promoters								E3
chr8	26126001	26128600	2600	*	E6	E1	chr8	26127395	26128394	1000	-	promoter:26310	uc009lfk.2	11502	Adam9	mm9_genes_promoters									E1
chr8	26126001	26128600	2600	*	E6	E1	chr8	26127395	26128394	1000	-	promoter:26311	uc009lfl.2	11502	Adam9	mm9_genes_promoters									E1
chr1	136310801	136311400	600	*	E7	E2	chr1	136311044	136312043	1000	+	promoter:980	uc007crx.1	72674	Adipor1	mm9_genes_promoters	E2
chr1	136310801	136311400	600	*	E7	E2	chr1	136311337	136312336	1000	+	promoter:981	uc007cry.1	72674	Adipor1	mm9_genes_promoters	E2
chr1	136311401	136312800	1400	*	E6	E1	chr1	136311044	136312043	1000	+	promoter:980	uc007crx.1	72674	Adipor1	mm9_genes_promoters	E1
chr1	136311401	136312800	1400	*	E6	E1	chr1	136311337	136312336	1000	+	promoter:981	uc007cry.1	72674	Adipor1	mm9_genes_promoters	E1
chr1	136311001	136311400	400	*	E7	E2	chr1	136311044	136312043	1000	+	promoter:980	uc007crx.1	72674	Adipor1	mm9_genes_promoters		E2
chr1	136311001	136311400	400	*	E7	E2	chr1	136311337	136312336	1000	+	promoter:981	uc007cry.1	72674	Adipor1	mm9_genes_promoters		E2
chr1	136311401	136312600	1200	*	E6	E1	chr1	136311044	136312043	1000	+	promoter:980	uc007crx.1	72674	Adipor1	mm9_genes_promoters		E1
chr1	136311401	136312600	1200	*	E6	E1	chr1	136311337	136312336	1000	+	promoter:981	uc007cry.1	72674	Adipor1	mm9_genes_promoters		E1
chr1	136308001	136311200	3200	*	E8	E7	chr1	136311044	136312043	1000	+	promoter:980	uc007crx.1	72674	Adipor1	mm9_genes_promoters			E7
chr1	136311201	136311400	200	*	E7	E2	chr1	136311044	136312043	1000	+	promoter:980	uc007crx.1	72674	Adipor1	mm9_genes_promoters			E2
chr1	136311201	136311400	200	*	E7	E2	chr1	136311337	136312336	1000	+	promoter:981	uc007cry.1	72674	Adipor1	mm9_genes_promoters			E2
chr1	136311401	136312600	1200	*	E6	E1	chr1	136311044	136312043	1000	+	promoter:980	uc007crx.1	72674	Adipor1	mm9_genes_promoters			E1
chr1	136311401	136312600	1200	*	E6	E1	chr1	136311337	136312336	1000	+	promoter:981	uc007cry.1	72674	Adipor1	mm9_genes_promoters			E1
chr1	136311001	136311400	400	*	E7	E2	chr1	136311044	136312043	1000	+	promoter:980	uc007crx.1	72674	Adipor1	mm9_genes_promoters				E2
chr1	136311001	136311400	400	*	E7	E2	chr1	136311337	136312336	1000	+	promoter:981	uc007cry.1	72674	Adipor1	mm9_genes_promoters				E2
chr1	136311401	136312800	1400	*	E6	E1	chr1	136311044	136312043	1000	+	promoter:980	uc007crx.1	72674	Adipor1	mm9_genes_promoters				E1
chr1	136311401	136312800	1400	*	E6	E1	chr1	136311337	136312336	1000	+	promoter:981	uc007cry.1	72674	Adipor1	mm9_genes_promoters				E1
chr1	136311001	136313000	2000	*	E6	E1	chr1	136311044	136312043	1000	+	promoter:980	uc007crx.1	72674	Adipor1	mm9_genes_promoters					E1
chr1	136311001	136313000	2000	*	E6	E1	chr1	136311337	136312336	1000	+	promoter:981	uc007cry.1	72674	Adipor1	mm9_genes_promoters					E1
chr1	136311001	136313600	2600	*	E6	E1	chr1	136311044	136312043	1000	+	promoter:980	uc007crx.1	72674	Adipor1	mm9_genes_promoters						E1
chr1	136311001	136313600	2600	*	E6	E1	chr1	136311337	136312336	1000	+	promoter:981	uc007cry.1	72674	Adipor1	mm9_genes_promoters						E1
chr1	136309001	136311400	2400	*	E7	E2	chr1	136311044	136312043	1000	+	promoter:980	uc007crx.1	72674	Adipor1	mm9_genes_promoters							E2
chr1	136309001	136311400	2400	*	E7	E2	chr1	136311337	136312336	1000	+	promoter:981	uc007cry.1	72674	Adipor1	mm9_genes_promoters							E2
chr1	136311401	136314600	3200	*	E6	E1	chr1	136311044	136312043	1000	+	promoter:980	uc007crx.1	72674	Adipor1	mm9_genes_promoters							E1
chr1	136311401	136314600	3200	*	E6	E1	chr1	136311337	136312336	1000	+	promoter:981	uc007cry.1	72674	Adipor1	mm9_genes_promoters							E1
chr1	136310801	136319000	8200	*	E6	E1	chr1	136311044	136312043	1000	+	promoter:980	uc007crx.1	72674	Adipor1	mm9_genes_promoters								E1
chr1	136310801	136319000	8200	*	E6	E1	chr1	136311337	136312336	1000	+	promoter:981	uc007cry.1	72674	Adipor1	mm9_genes_promoters								E1
chr1	136309601	136318800	9200	*	E6	E1	chr1	136311044	136312043	1000	+	promoter:980	uc007crx.1	72674	Adipor1	mm9_genes_promoters									E1
chr1	136309601	136318800	9200	*	E6	E1	chr1	136311337	136312336	1000	+	promoter:981	uc007cry.1	72674	Adipor1	mm9_genes_promoters									E1
chr5	31189201	31192600	3400	*	E6	E1	chr5	31190225	31191224	1000	+	promoter:13950	uc008wwc.1	231093	Agbl5	mm9_genes_promoters	E1
chr5	31189201	31192600	3400	*	E6	E1	chr5	31190314	31191313	1000	+	promoter:13951	uc008wwd.1	231093	Agbl5	mm9_genes_promoters	E1
chr5	31189201	31192600	3400	*	E6	E1	chr5	31190379	31191378	1000	+	promoter:13952	uc008wwe.1	231093	Agbl5	mm9_genes_promoters	E1
chr5	31189201	31192600	3400	*	E6	E1	chr5	31190379	31191378	1000	+	promoter:13953	uc008wwf.1	231093	Agbl5	mm9_genes_promoters	E1
chr5	31189201	31192600	3400	*	E6	E1	chr5	31190379	31191378	1000	+	promoter:13954	uc008wwg.1	231093	Agbl5	mm9_genes_promoters	E1
chr5	31189201	31192600	3400	*	E6	E1	chr5	31190379	31191378	1000	+	promoter:13955	uc008wwh.1	231093	Agbl5	mm9_genes_promoters	E1
chr5	31189201	31192600	3400	*	E6	E1	chr5	31190379	31191378	1000	+	promoter:13956	uc008wwi.1	231093	Agbl5	mm9_genes_promoters	E1
chr5	31189201	31192600	3400	*	E6	E1	chr5	31190730	31191729	1000	+	promoter:13957	uc008wwj.1	231093	Agbl5	mm9_genes_promoters	E1
chr5	31189201	31192200	3000	*	E6	E1	chr5	31190225	31191224	1000	+	promoter:13950	uc008wwc.1	231093	Agbl5	mm9_genes_promoters		E1
chr5	31189201	31192200	3000	*	E6	E1	chr5	31190314	31191313	1000	+	promoter:13951	uc008wwd.1	231093	Agbl5	mm9_genes_promoters		E1
chr5	31189201	31192200	3000	*	E6	E1	chr5	31190379	31191378	1000	+	promoter:13952	uc008wwe.1	231093	Agbl5	mm9_genes_promoters		E1
chr5	31189201	31192200	3000	*	E6	E1	chr5	31190379	31191378	1000	+	promoter:13953	uc008wwf.1	231093	Agbl5	mm9_genes_promoters		E1
chr5	31189201	31192200	3000	*	E6	E1	chr5	31190379	31191378	1000	+	promoter:13954	uc008wwg.1	231093	Agbl5	mm9_genes_promoters		E1
chr5	31189201	31192200	3000	*	E6	E1	chr5	31190379	31191378	1000	+	promoter:13955	uc008wwh.1	231093	Agbl5	mm9_genes_promoters		E1
chr5	31189201	31192200	3000	*	E6	E1	chr5	31190379	31191378	1000	+	promoter:13956	uc008wwi.1	231093	Agbl5	mm9_genes_promoters		E1
chr5	31189201	31192200	3000	*	E6	E1	chr5	31190730	31191729	1000	+	promoter:13957	uc008wwj.1	231093	Agbl5	mm9_genes_promoters		E1
chr5	31189601	31192200	2600	*	E6	E1	chr5	31190225	31191224	1000	+	promoter:13950	uc008wwc.1	231093	Agbl5	mm9_genes_promoters			E1
chr5	31189601	31192200	2600	*	E6	E1	chr5	31190314	31191313	1000	+	promoter:13951	uc008wwd.1	231093	Agbl5	mm9_genes_promoters			E1
chr5	31189601	31192200	2600	*	E6	E1	chr5	31190379	31191378	1000	+	promoter:13952	uc008wwe.1	231093	Agbl5	mm9_genes_promoters			E1
chr5	31189601	31192200	2600	*	E6	E1	chr5	31190379	31191378	1000	+	promoter:13953	uc008wwf.1	231093	Agbl5	mm9_genes_promoters			E1
chr5	31189601	31192200	2600	*	E6	E1	chr5	31190379	31191378	1000	+	promoter:13954	uc008wwg.1	231093	Agbl5	mm9_genes_promoters			E1
chr5	31189601	31192200	2600	*	E6	E1	chr5	31190379	31191378	1000	+	promoter:13955	uc008wwh.1	231093	Agbl5	mm9_genes_promoters			E1
chr5	31189601	31192200	2600	*	E6	E1	chr5	31190379	31191378	1000	+	promoter:13956	uc008wwi.1	231093	Agbl5	mm9_genes_promoters			E1
chr5	31189601	31192200	2600	*	E6	E1	chr5	31190730	31191729	1000	+	promoter:13957	uc008wwj.1	231093	Agbl5	mm9_genes_promoters			E1
chr5	31189401	31192400	3000	*	E6	E1	chr5	31190225	31191224	1000	+	promoter:13950	uc008wwc.1	231093	Agbl5	mm9_genes_promoters				E1
chr5	31189401	31192400	3000	*	E6	E1	chr5	31190314	31191313	1000	+	promoter:13951	uc008wwd.1	231093	Agbl5	mm9_genes_promoters				E1
chr5	31189401	31192400	3000	*	E6	E1	chr5	31190379	31191378	1000	+	promoter:13952	uc008wwe.1	231093	Agbl5	mm9_genes_promoters				E1
chr5	31189401	31192400	3000	*	E6	E1	chr5	31190379	31191378	1000	+	promoter:13953	uc008wwf.1	231093	Agbl5	mm9_genes_promoters				E1
chr5	31189401	31192400	3000	*	E6	E1	chr5	31190379	31191378	1000	+	promoter:13954	uc008wwg.1	231093	Agbl5	mm9_genes_promoters				E1
chr5	31189401	31192400	3000	*	E6	E1	chr5	31190379	31191378	1000	+	promoter:13955	uc008wwh.1	231093	Agbl5	mm9_genes_promoters				E1
chr5	31189401	31192400	3000	*	E6	E1	chr5	31190379	31191378	1000	+	promoter:13956	uc008wwi.1	231093	Agbl5	mm9_genes_promoters				E1
chr5	31189401	31192400	3000	*	E6	E1	chr5	31190730	31191729	1000	+	promoter:13957	uc008wwj.1	231093	Agbl5	mm9_genes_promoters				E1
chr5	31189801	31192400	2600	*	E6	E1	chr5	31190225	31191224	1000	+	promoter:13950	uc008wwc.1	231093	Agbl5	mm9_genes_promoters					E1
chr5	31189801	31192400	2600	*	E6	E1	chr5	31190314	31191313	1000	+	promoter:13951	uc008wwd.1	231093	Agbl5	mm9_genes_promoters					E1
chr5	31189801	31192400	2600	*	E6	E1	chr5	31190379	31191378	1000	+	promoter:13952	uc008wwe.1	231093	Agbl5	mm9_genes_promoters					E1
chr5	31189801	31192400	2600	*	E6	E1	chr5	31190379	31191378	1000	+	promoter:13953	uc008wwf.1	231093	Agbl5	mm9_genes_promoters					E1
chr5	31189801	31192400	2600	*	E6	E1	chr5	31190379	31191378	1000	+	promoter:13954	uc008wwg.1	231093	Agbl5	mm9_genes_promoters					E1
chr5	31189801	31192400	2600	*	E6	E1	chr5	31190379	31191378	1000	+	promoter:13955	uc008wwh.1	231093	Agbl5	mm9_genes_promoters					E1
chr5	31189801	31192400	2600	*	E6	E1	chr5	31190379	31191378	1000	+	promoter:13956	uc008wwi.1	231093	Agbl5	mm9_genes_promoters					E1
chr5	31189801	31192400	2600	*	E6	E1	chr5	31190730	31191729	1000	+	promoter:13957	uc008wwj.1	231093	Agbl5	mm9_genes_promoters					E1
chr5	31189401	31192200	2800	*	E6	E1	chr5	31190225	31191224	1000	+	promoter:13950	uc008wwc.1	231093	Agbl5	mm9_genes_promoters						E1
chr5	31189401	31192200	2800	*	E6	E1	chr5	31190314	31191313	1000	+	promoter:13951	uc008wwd.1	231093	Agbl5	mm9_genes_promoters						E1
chr5	31189401	31192200	2800	*	E6	E1	chr5	31190379	31191378	1000	+	promoter:13952	uc008wwe.1	231093	Agbl5	mm9_genes_promoters						E1
chr5	31189401	31192200	2800	*	E6	E1	chr5	31190379	31191378	1000	+	promoter:13953	uc008wwf.1	231093	Agbl5	mm9_genes_promoters						E1
chr5	31189401	31192200	2800	*	E6	E1	chr5	31190379	31191378	1000	+	promoter:13954	uc008wwg.1	231093	Agbl5	mm9_genes_promoters						E1
chr5	31189401	31192200	2800	*	E6	E1	chr5	31190379	31191378	1000	+	promoter:13955	uc008wwh.1	231093	Agbl5	mm9_genes_promoters						E1
chr5	31189401	31192200	2800	*	E6	E1	chr5	31190379	31191378	1000	+	promoter:13956	uc008wwi.1	231093	Agbl5	mm9_genes_promoters						E1
chr5	31189401	31192200	2800	*	E6	E1	chr5	31190730	31191729	1000	+	promoter:13957	uc008wwj.1	231093	Agbl5	mm9_genes_promoters						E1
chr5	31189801	31192200	2400	*	E6	E1	chr5	31190225	31191224	1000	+	promoter:13950	uc008wwc.1	231093	Agbl5	mm9_genes_promoters							E1
chr5	31189801	31192200	2400	*	E6	E1	chr5	31190314	31191313	1000	+	promoter:13951	uc008wwd.1	231093	Agbl5	mm9_genes_promoters							E1
chr5	31189801	31192200	2400	*	E6	E1	chr5	31190379	31191378	1000	+	promoter:13952	uc008wwe.1	231093	Agbl5	mm9_genes_promoters							E1
chr5	31189801	31192200	2400	*	E6	E1	chr5	31190379	31191378	1000	+	promoter:13953	uc008wwf.1	231093	Agbl5	mm9_genes_promoters							E1
chr5	31189801	31192200	2400	*	E6	E1	chr5	31190379	31191378	1000	+	promoter:13954	uc008wwg.1	231093	Agbl5	mm9_genes_promoters							E1
chr5	31189801	31192200	2400	*	E6	E1	chr5	31190379	31191378	1000	+	promoter:13955	uc008wwh.1	231093	Agbl5	mm9_genes_promoters							E1
chr5	31189801	31192200	2400	*	E6	E1	chr5	31190379	31191378	1000	+	promoter:13956	uc008wwi.1	231093	Agbl5	mm9_genes_promoters							E1
chr5	31189801	31192200	2400	*	E6	E1	chr5	31190730	31191729	1000	+	promoter:13957	uc008wwj.1	231093	Agbl5	mm9_genes_promoters							E1
chr5	31189801	31192400	2600	*	E6	E1	chr5	31190225	31191224	1000	+	promoter:13950	uc008wwc.1	231093	Agbl5	mm9_genes_promoters								E1
chr5	31189801	31192400	2600	*	E6	E1	chr5	31190314	31191313	1000	+	promoter:13951	uc008wwd.1	231093	Agbl5	mm9_genes_promoters								E1
chr5	31189801	31192400	2600	*	E6	E1	chr5	31190379	31191378	1000	+	promoter:13952	uc008wwe.1	231093	Agbl5	mm9_genes_promoters								E1
chr5	31189801	31192400	2600	*	E6	E1	chr5	31190379	31191378	1000	+	promoter:13953	uc008wwf.1	231093	Agbl5	mm9_genes_promoters								E1
chr5	31189801	31192400	2600	*	E6	E1	chr5	31190379	31191378	1000	+	promoter:13954	uc008wwg.1	231093	Agbl5	mm9_genes_promoters								E1
chr5	31189801	31192400	2600	*	E6	E1	chr5	31190379	31191378	1000	+	promoter:13955	uc008wwh.1	231093	Agbl5	mm9_genes_promoters								E1
chr5	31189801	31192400	2600	*	E6	E1	chr5	31190379	31191378	1000	+	promoter:13956	uc008wwi.1	231093	Agbl5	mm9_genes_promoters								E1
chr5	31189801	31192400	2600	*	E6	E1	chr5	31190730	31191729	1000	+	promoter:13957	uc008wwj.1	231093	Agbl5	mm9_genes_promoters								E1
chr5	31189401	31192200	2800	*	E6	E1	chr5	31190225	31191224	1000	+	promoter:13950	uc008wwc.1	231093	Agbl5	mm9_genes_promoters									E1
chr5	31189401	31192200	2800	*	E6	E1	chr5	31190314	31191313	1000	+	promoter:13951	uc008wwd.1	231093	Agbl5	mm9_genes_promoters									E1
chr5	31189401	31192200	2800	*	E6	E1	chr5	31190379	31191378	1000	+	promoter:13952	uc008wwe.1	231093	Agbl5	mm9_genes_promoters									E1
chr5	31189401	31192200	2800	*	E6	E1	chr5	31190379	31191378	1000	+	promoter:13953	uc008wwf.1	231093	Agbl5	mm9_genes_promoters									E1
chr5	31189401	31192200	2800	*	E6	E1	chr5	31190379	31191378	1000	+	promoter:13954	uc008wwg.1	231093	Agbl5	mm9_genes_promoters									E1
chr5	31189401	31192200	2800	*	E6	E1	chr5	31190379	31191378	1000	+	promoter:13955	uc008wwh.1	231093	Agbl5	mm9_genes_promoters									E1
chr5	31189401	31192200	2800	*	E6	E1	chr5	31190379	31191378	1000	+	promoter:13956	uc008wwi.1	231093	Agbl5	mm9_genes_promoters									E1
chr5	31189401	31192200	2800	*	E6	E1	chr5	31190730	31191729	1000	+	promoter:13957	uc008wwj.1	231093	Agbl5	mm9_genes_promoters									E1
chr12	36219401	36220200	800	*	E6	E1	chr12	36219662	36220661	1000	-	promoter:38283	uc007nji.1	11622	Ahr	mm9_genes_promoters	E1
chr12	36219401	36220200	800	*	E6	E1	chr12	36219662	36220661	1000	-	promoter:38284	uc011yll.1	11622	Ahr	mm9_genes_promoters	E1
chr12	36220201	36220400	200	*	E7	E2	chr12	36219662	36220661	1000	-	promoter:38283	uc007nji.1	11622	Ahr	mm9_genes_promoters	E2
chr12	36220201	36220400	200	*	E7	E2	chr12	36219662	36220661	1000	-	promoter:38284	uc011yll.1	11622	Ahr	mm9_genes_promoters	E2
chr12	36220401	36239800	19400	*	E2	E8	chr12	36219662	36220661	1000	-	promoter:38283	uc007nji.1	11622	Ahr	mm9_genes_promoters	E8
chr12	36220401	36239800	19400	*	E2	E8	chr12	36219662	36220661	1000	-	promoter:38284	uc011yll.1	11622	Ahr	mm9_genes_promoters	E8
chr12	36219001	36219800	800	*	E6	E1	chr12	36219662	36220661	1000	-	promoter:38283	uc007nji.1	11622	Ahr	mm9_genes_promoters		E1
chr12	36219001	36219800	800	*	E6	E1	chr12	36219662	36220661	1000	-	promoter:38284	uc011yll.1	11622	Ahr	mm9_genes_promoters		E1
chr12	36219801	36220000	200	*	E5	E3	chr12	36219662	36220661	1000	-	promoter:38283	uc007nji.1	11622	Ahr	mm9_genes_promoters		E3
chr12	36219801	36220000	200	*	E5	E3	chr12	36219662	36220661	1000	-	promoter:38284	uc011yll.1	11622	Ahr	mm9_genes_promoters		E3
chr12	36220001	36235800	15800	*	E2	E8	chr12	36219662	36220661	1000	-	promoter:38283	uc007nji.1	11622	Ahr	mm9_genes_promoters		E8
chr12	36220001	36235800	15800	*	E2	E8	chr12	36219662	36220661	1000	-	promoter:38284	uc011yll.1	11622	Ahr	mm9_genes_promoters		E8
chr12	36219401	36219800	400	*	E6	E1	chr12	36219662	36220661	1000	-	promoter:38283	uc007nji.1	11622	Ahr	mm9_genes_promoters			E1
chr12	36219401	36219800	400	*	E6	E1	chr12	36219662	36220661	1000	-	promoter:38284	uc011yll.1	11622	Ahr	mm9_genes_promoters			E1
chr12	36219801	36220000	200	*	E5	E3	chr12	36219662	36220661	1000	-	promoter:38283	uc007nji.1	11622	Ahr	mm9_genes_promoters			E3
chr12	36219801	36220000	200	*	E5	E3	chr12	36219662	36220661	1000	-	promoter:38284	uc011yll.1	11622	Ahr	mm9_genes_promoters			E3
chr12	36220001	36235800	15800	*	E2	E8	chr12	36219662	36220661	1000	-	promoter:38283	uc007nji.1	11622	Ahr	mm9_genes_promoters			E8
chr12	36220001	36235800	15800	*	E2	E8	chr12	36219662	36220661	1000	-	promoter:38284	uc011yll.1	11622	Ahr	mm9_genes_promoters			E8
chr12	36219601	36220000	400	*	E5	E3	chr12	36219662	36220661	1000	-	promoter:38283	uc007nji.1	11622	Ahr	mm9_genes_promoters				E3
chr12	36219601	36220000	400	*	E5	E3	chr12	36219662	36220661	1000	-	promoter:38284	uc011yll.1	11622	Ahr	mm9_genes_promoters				E3
chr12	36220001	36220200	200	*	E7	E2	chr12	36219662	36220661	1000	-	promoter:38283	uc007nji.1	11622	Ahr	mm9_genes_promoters				E2
chr12	36220001	36220200	200	*	E7	E2	chr12	36219662	36220661	1000	-	promoter:38284	uc011yll.1	11622	Ahr	mm9_genes_promoters				E2
chr12	36220201	36231400	11200	*	E8	E7	chr12	36219662	36220661	1000	-	promoter:38283	uc007nji.1	11622	Ahr	mm9_genes_promoters				E7
chr12	36220201	36231400	11200	*	E8	E7	chr12	36219662	36220661	1000	-	promoter:38284	uc011yll.1	11622	Ahr	mm9_genes_promoters				E7
chr12	36218801	36219800	1000	*	E6	E1	chr12	36219662	36220661	1000	-	promoter:38283	uc007nji.1	11622	Ahr	mm9_genes_promoters					E1
chr12	36218801	36219800	1000	*	E6	E1	chr12	36219662	36220661	1000	-	promoter:38284	uc011yll.1	11622	Ahr	mm9_genes_promoters					E1
chr12	36219801	36220000	200	*	E5	E3	chr12	36219662	36220661	1000	-	promoter:38283	uc007nji.1	11622	Ahr	mm9_genes_promoters					E3
chr12	36219801	36220000	200	*	E5	E3	chr12	36219662	36220661	1000	-	promoter:38284	uc011yll.1	11622	Ahr	mm9_genes_promoters					E3
chr12	36220001	36225600	5600	*	E2	E8	chr12	36219662	36220661	1000	-	promoter:38283	uc007nji.1	11622	Ahr	mm9_genes_promoters					E8
chr12	36220001	36225600	5600	*	E2	E8	chr12	36219662	36220661	1000	-	promoter:38284	uc011yll.1	11622	Ahr	mm9_genes_promoters					E8
chr12	36218601	36220000	1400	*	E6	E1	chr12	36219662	36220661	1000	-	promoter:38283	uc007nji.1	11622	Ahr	mm9_genes_promoters						E1
chr12	36218601	36220000	1400	*	E6	E1	chr12	36219662	36220661	1000	-	promoter:38284	uc011yll.1	11622	Ahr	mm9_genes_promoters						E1
chr12	36220001	36220200	200	*	E5	E3	chr12	36219662	36220661	1000	-	promoter:38283	uc007nji.1	11622	Ahr	mm9_genes_promoters						E3
chr12	36220001	36220200	200	*	E5	E3	chr12	36219662	36220661	1000	-	promoter:38284	uc011yll.1	11622	Ahr	mm9_genes_promoters						E3
chr12	36220201	36226600	6400	*	E8	E7	chr12	36219662	36220661	1000	-	promoter:38283	uc007nji.1	11622	Ahr	mm9_genes_promoters						E7
chr12	36220201	36226600	6400	*	E8	E7	chr12	36219662	36220661	1000	-	promoter:38284	uc011yll.1	11622	Ahr	mm9_genes_promoters						E7
chr12	36218601	36220000	1400	*	E6	E1	chr12	36219662	36220661	1000	-	promoter:38283	uc007nji.1	11622	Ahr	mm9_genes_promoters							E1
chr12	36218601	36220000	1400	*	E6	E1	chr12	36219662	36220661	1000	-	promoter:38284	uc011yll.1	11622	Ahr	mm9_genes_promoters							E1
chr12	36220001	36220600	600	*	E7	E2	chr12	36219662	36220661	1000	-	promoter:38283	uc007nji.1	11622	Ahr	mm9_genes_promoters							E2
chr12	36220001	36220600	600	*	E7	E2	chr12	36219662	36220661	1000	-	promoter:38284	uc011yll.1	11622	Ahr	mm9_genes_promoters							E2
chr12	36220601	36226600	6000	*	E8	E7	chr12	36219662	36220661	1000	-	promoter:38283	uc007nji.1	11622	Ahr	mm9_genes_promoters							E7
chr12	36220601	36226600	6000	*	E8	E7	chr12	36219662	36220661	1000	-	promoter:38284	uc011yll.1	11622	Ahr	mm9_genes_promoters							E7
chr12	36217201	36220200	3000	*	E6	E1	chr12	36219662	36220661	1000	-	promoter:38283	uc007nji.1	11622	Ahr	mm9_genes_promoters								E1
chr12	36217201	36220200	3000	*	E6	E1	chr12	36219662	36220661	1000	-	promoter:38284	uc011yll.1	11622	Ahr	mm9_genes_promoters								E1
chr12	36220201	36221400	1200	*	E7	E2	chr12	36219662	36220661	1000	-	promoter:38283	uc007nji.1	11622	Ahr	mm9_genes_promoters								E2
chr12	36220201	36221400	1200	*	E7	E2	chr12	36219662	36220661	1000	-	promoter:38284	uc011yll.1	11622	Ahr	mm9_genes_promoters								E2
chr12	36218601	36220000	1400	*	E6	E1	chr12	36219662	36220661	1000	-	promoter:38283	uc007nji.1	11622	Ahr	mm9_genes_promoters									E1
chr12	36218601	36220000	1400	*	E6	E1	chr12	36219662	36220661	1000	-	promoter:38284	uc011yll.1	11622	Ahr	mm9_genes_promoters									E1
chr12	36220001	36220200	200	*	E5	E3	chr12	36219662	36220661	1000	-	promoter:38283	uc007nji.1	11622	Ahr	mm9_genes_promoters									E3
chr12	36220001	36220200	200	*	E5	E3	chr12	36219662	36220661	1000	-	promoter:38284	uc011yll.1	11622	Ahr	mm9_genes_promoters									E3
chr12	36220201	36220800	600	*	E7	E2	chr12	36219662	36220661	1000	-	promoter:38283	uc007nji.1	11622	Ahr	mm9_genes_promoters									E2
chr12	36220201	36220800	600	*	E7	E2	chr12	36219662	36220661	1000	-	promoter:38284	uc011yll.1	11622	Ahr	mm9_genes_promoters									E2
chr11	71850801	71851200	400	*	E7	E2	chr11	71851012	71852011	1000	-	promoter:35978	uc007jxy.2	114230	Aipl1	mm9_genes_promoters	E2
chr11	71851201	71851400	200	*	E8	E7	chr11	71851012	71852011	1000	-	promoter:35978	uc007jxy.2	114230	Aipl1	mm9_genes_promoters	E7
chr11	71851401	71852200	800	*	E1	E11	chr11	71851012	71852011	1000	-	promoter:35978	uc007jxy.2	114230	Aipl1	mm9_genes_promoters	E11
chr11	71850801	71851200	400	*	E7	E2	chr11	71851012	71852011	1000	-	promoter:35978	uc007jxy.2	114230	Aipl1	mm9_genes_promoters		E2
chr11	71851201	71852000	800	*	E1	E11	chr11	71851012	71852011	1000	-	promoter:35978	uc007jxy.2	114230	Aipl1	mm9_genes_promoters		E11
chr11	71852001	71853000	1000	*	E8	E7	chr11	71851012	71852011	1000	-	promoter:35978	uc007jxy.2	114230	Aipl1	mm9_genes_promoters		E7
chr11	71850401	71851200	800	*	E8	E7	chr11	71851012	71852011	1000	-	promoter:35978	uc007jxy.2	114230	Aipl1	mm9_genes_promoters			E7
chr11	71851201	71851400	200	*	E7	E2	chr11	71851012	71852011	1000	-	promoter:35978	uc007jxy.2	114230	Aipl1	mm9_genes_promoters			E2
chr11	71851401	71851800	400	*	E1	E11	chr11	71851012	71852011	1000	-	promoter:35978	uc007jxy.2	114230	Aipl1	mm9_genes_promoters			E11
chr11	71851801	71853200	1400	*	E8	E7	chr11	71851012	71852011	1000	-	promoter:35978	uc007jxy.2	114230	Aipl1	mm9_genes_promoters			E7
chr11	71849001	71852000	3000	*	E7	E2	chr11	71851012	71852011	1000	-	promoter:35978	uc007jxy.2	114230	Aipl1	mm9_genes_promoters				E2
chr11	71852001	71852800	800	*	E8	E7	chr11	71851012	71852011	1000	-	promoter:35978	uc007jxy.2	114230	Aipl1	mm9_genes_promoters				E7
chr11	71849801	71851400	1600	*	E6	E1	chr11	71851012	71852011	1000	-	promoter:35978	uc007jxy.2	114230	Aipl1	mm9_genes_promoters					E1
chr11	71851401	71855400	4000	*	E7	E2	chr11	71851012	71852011	1000	-	promoter:35978	uc007jxy.2	114230	Aipl1	mm9_genes_promoters					E2
chr11	71844601	71851800	7200	*	E6	E1	chr11	71851012	71852011	1000	-	promoter:35978	uc007jxy.2	114230	Aipl1	mm9_genes_promoters						E1
chr11	71851801	71853800	2000	*	E7	E2	chr11	71851012	71852011	1000	-	promoter:35978	uc007jxy.2	114230	Aipl1	mm9_genes_promoters						E2
chr11	71844601	71851800	7200	*	E6	E1	chr11	71851012	71852011	1000	-	promoter:35978	uc007jxy.2	114230	Aipl1	mm9_genes_promoters							E1
chr11	71851801	71852800	1000	*	E7	E2	chr11	71851012	71852011	1000	-	promoter:35978	uc007jxy.2	114230	Aipl1	mm9_genes_promoters							E2
chr11	71842401	71852400	10000	*	E6	E1	chr11	71851012	71852011	1000	-	promoter:35978	uc007jxy.2	114230	Aipl1	mm9_genes_promoters								E1
chr11	71842601	71852200	9600	*	E6	E1	chr11	71851012	71852011	1000	-	promoter:35978	uc007jxy.2	114230	Aipl1	mm9_genes_promoters									E1
chr8	3387801	3392200	4400	*	E8	E7	chr8	3392008	3393007	1000	+	promoter:24679	uc009kri.1	102098	Arhgef18	mm9_genes_promoters	E7
chr8	3387801	3392200	4400	*	E8	E7	chr8	3392008	3393007	1000	+	promoter:24680	uc009krj.1	102098	Arhgef18	mm9_genes_promoters	E7
chr8	3392201	3392400	200	*	E7	E2	chr8	3392008	3393007	1000	+	promoter:24679	uc009kri.1	102098	Arhgef18	mm9_genes_promoters	E2
chr8	3392201	3392400	200	*	E7	E2	chr8	3392008	3393007	1000	+	promoter:24680	uc009krj.1	102098	Arhgef18	mm9_genes_promoters	E2
chr8	3392401	3392800	400	*	E5	E3	chr8	3392008	3393007	1000	+	promoter:24679	uc009kri.1	102098	Arhgef18	mm9_genes_promoters	E3
chr8	3392401	3392800	400	*	E5	E3	chr8	3392008	3393007	1000	+	promoter:24680	uc009krj.1	102098	Arhgef18	mm9_genes_promoters	E3
chr8	3392801	3393400	600	*	E6	E1	chr8	3392008	3393007	1000	+	promoter:24679	uc009kri.1	102098	Arhgef18	mm9_genes_promoters	E1
chr8	3392801	3393400	600	*	E6	E1	chr8	3392008	3393007	1000	+	promoter:24680	uc009krj.1	102098	Arhgef18	mm9_genes_promoters	E1
chr8	3428201	3439600	11400	*	E11	E6	chr8	3435982	3436981	1000	+	promoter:24681	uc009krk.1	102098	Arhgef18	mm9_genes_promoters	E6
chr8	3377201	3392400	15200	*	E2	E8	chr8	3392008	3393007	1000	+	promoter:24679	uc009kri.1	102098	Arhgef18	mm9_genes_promoters		E8
chr8	3377201	3392400	15200	*	E2	E8	chr8	3392008	3393007	1000	+	promoter:24680	uc009krj.1	102098	Arhgef18	mm9_genes_promoters		E8
chr8	3392401	3392600	200	*	E5	E3	chr8	3392008	3393007	1000	+	promoter:24679	uc009kri.1	102098	Arhgef18	mm9_genes_promoters		E3
chr8	3392401	3392600	200	*	E5	E3	chr8	3392008	3393007	1000	+	promoter:24680	uc009krj.1	102098	Arhgef18	mm9_genes_promoters		E3
chr8	3392601	3393400	800	*	E6	E1	chr8	3392008	3393007	1000	+	promoter:24679	uc009kri.1	102098	Arhgef18	mm9_genes_promoters		E1
chr8	3392601	3393400	800	*	E6	E1	chr8	3392008	3393007	1000	+	promoter:24680	uc009krj.1	102098	Arhgef18	mm9_genes_promoters		E1
chr8	3433201	3450200	17000	*	E11	E6	chr8	3435982	3436981	1000	+	promoter:24681	uc009krk.1	102098	Arhgef18	mm9_genes_promoters		E6
chr8	3390201	3392200	2000	*	E8	E7	chr8	3392008	3393007	1000	+	promoter:24679	uc009kri.1	102098	Arhgef18	mm9_genes_promoters			E7
chr8	3390201	3392200	2000	*	E8	E7	chr8	3392008	3393007	1000	+	promoter:24680	uc009krj.1	102098	Arhgef18	mm9_genes_promoters			E7
chr8	3392201	3392400	200	*	E7	E2	chr8	3392008	3393007	1000	+	promoter:24679	uc009kri.1	102098	Arhgef18	mm9_genes_promoters			E2
chr8	3392201	3392400	200	*	E7	E2	chr8	3392008	3393007	1000	+	promoter:24680	uc009krj.1	102098	Arhgef18	mm9_genes_promoters			E2
chr8	3392401	3393600	1200	*	E6	E1	chr8	3392008	3393007	1000	+	promoter:24679	uc009kri.1	102098	Arhgef18	mm9_genes_promoters			E1
chr8	3392401	3393600	1200	*	E6	E1	chr8	3392008	3393007	1000	+	promoter:24680	uc009krj.1	102098	Arhgef18	mm9_genes_promoters			E1
chr8	3426801	3450000	23200	*	E11	E6	chr8	3435982	3436981	1000	+	promoter:24681	uc009krk.1	102098	Arhgef18	mm9_genes_promoters			E6
chr8	3387601	3392400	4800	*	E8	E7	chr8	3392008	3393007	1000	+	promoter:24679	uc009kri.1	102098	Arhgef18	mm9_genes_promoters				E7
chr8	3387601	3392400	4800	*	E8	E7	chr8	3392008	3393007	1000	+	promoter:24680	uc009krj.1	102098	Arhgef18	mm9_genes_promoters				E7
chr8	3392401	3392800	400	*	E5	E3	chr8	3392008	3393007	1000	+	promoter:24679	uc009kri.1	102098	Arhgef18	mm9_genes_promoters				E3
chr8	3392401	3392800	400	*	E5	E3	chr8	3392008	3393007	1000	+	promoter:24680	uc009krj.1	102098	Arhgef18	mm9_genes_promoters				E3
chr8	3392801	3393400	600	*	E6	E1	chr8	3392008	3393007	1000	+	promoter:24679	uc009kri.1	102098	Arhgef18	mm9_genes_promoters				E1
chr8	3392801	3393400	600	*	E6	E1	chr8	3392008	3393007	1000	+	promoter:24680	uc009krj.1	102098	Arhgef18	mm9_genes_promoters				E1
chr8	3432601	3437000	4400	*	E11	E6	chr8	3435982	3436981	1000	+	promoter:24681	uc009krk.1	102098	Arhgef18	mm9_genes_promoters				E6
chr8	3391601	3392200	600	*	E8	E7	chr8	3392008	3393007	1000	+	promoter:24679	uc009kri.1	102098	Arhgef18	mm9_genes_promoters					E7
chr8	3391601	3392200	600	*	E8	E7	chr8	3392008	3393007	1000	+	promoter:24680	uc009krj.1	102098	Arhgef18	mm9_genes_promoters					E7
chr8	3392201	3392400	200	*	E7	E2	chr8	3392008	3393007	1000	+	promoter:24679	uc009kri.1	102098	Arhgef18	mm9_genes_promoters					E2
chr8	3392201	3392400	200	*	E7	E2	chr8	3392008	3393007	1000	+	promoter:24680	uc009krj.1	102098	Arhgef18	mm9_genes_promoters					E2
chr8	3392401	3392800	400	*	E5	E3	chr8	3392008	3393007	1000	+	promoter:24679	uc009kri.1	102098	Arhgef18	mm9_genes_promoters					E3
chr8	3392401	3392800	400	*	E5	E3	chr8	3392008	3393007	1000	+	promoter:24680	uc009krj.1	102098	Arhgef18	mm9_genes_promoters					E3
chr8	3392801	3393400	600	*	E6	E1	chr8	3392008	3393007	1000	+	promoter:24679	uc009kri.1	102098	Arhgef18	mm9_genes_promoters					E1
chr8	3392801	3393400	600	*	E6	E1	chr8	3392008	3393007	1000	+	promoter:24680	uc009krj.1	102098	Arhgef18	mm9_genes_promoters					E1
chr8	3433601	3440200	6600	*	E11	E6	chr8	3435982	3436981	1000	+	promoter:24681	uc009krk.1	102098	Arhgef18	mm9_genes_promoters					E6
chr8	3387601	3392200	4600	*	E8	E7	chr8	3392008	3393007	1000	+	promoter:24679	uc009kri.1	102098	Arhgef18	mm9_genes_promoters						E7
chr8	3387601	3392200	4600	*	E8	E7	chr8	3392008	3393007	1000	+	promoter:24680	uc009krj.1	102098	Arhgef18	mm9_genes_promoters						E7
chr8	3392201	3392600	400	*	E7	E2	chr8	3392008	3393007	1000	+	promoter:24679	uc009kri.1	102098	Arhgef18	mm9_genes_promoters						E2
chr8	3392201	3392600	400	*	E7	E2	chr8	3392008	3393007	1000	+	promoter:24680	uc009krj.1	102098	Arhgef18	mm9_genes_promoters						E2
chr8	3392601	3393400	800	*	E6	E1	chr8	3392008	3393007	1000	+	promoter:24679	uc009kri.1	102098	Arhgef18	mm9_genes_promoters						E1
chr8	3392601	3393400	800	*	E6	E1	chr8	3392008	3393007	1000	+	promoter:24680	uc009krj.1	102098	Arhgef18	mm9_genes_promoters						E1
chr8	3426601	3447400	20800	*	E11	E6	chr8	3435982	3436981	1000	+	promoter:24681	uc009krk.1	102098	Arhgef18	mm9_genes_promoters						E6
chr8	3387801	3392600	4800	*	E8	E7	chr8	3392008	3393007	1000	+	promoter:24679	uc009kri.1	102098	Arhgef18	mm9_genes_promoters							E7
chr8	3387801	3392600	4800	*	E8	E7	chr8	3392008	3393007	1000	+	promoter:24680	uc009krj.1	102098	Arhgef18	mm9_genes_promoters							E7
chr8	3392601	3392800	200	*	E5	E3	chr8	3392008	3393007	1000	+	promoter:24679	uc009kri.1	102098	Arhgef18	mm9_genes_promoters							E3
chr8	3392601	3392800	200	*	E5	E3	chr8	3392008	3393007	1000	+	promoter:24680	uc009krj.1	102098	Arhgef18	mm9_genes_promoters							E3
chr8	3392801	3393400	600	*	E6	E1	chr8	3392008	3393007	1000	+	promoter:24679	uc009kri.1	102098	Arhgef18	mm9_genes_promoters							E1
chr8	3392801	3393400	600	*	E6	E1	chr8	3392008	3393007	1000	+	promoter:24680	uc009krj.1	102098	Arhgef18	mm9_genes_promoters							E1
chr8	3433201	3443400	10200	*	E11	E6	chr8	3435982	3436981	1000	+	promoter:24681	uc009krk.1	102098	Arhgef18	mm9_genes_promoters							E6
chr8	3387801	3392200	4400	*	E8	E7	chr8	3392008	3393007	1000	+	promoter:24679	uc009kri.1	102098	Arhgef18	mm9_genes_promoters								E7
chr8	3387801	3392200	4400	*	E8	E7	chr8	3392008	3393007	1000	+	promoter:24680	uc009krj.1	102098	Arhgef18	mm9_genes_promoters								E7
chr8	3392201	3392600	400	*	E5	E3	chr8	3392008	3393007	1000	+	promoter:24679	uc009kri.1	102098	Arhgef18	mm9_genes_promoters								E3
chr8	3392201	3392600	400	*	E5	E3	chr8	3392008	3393007	1000	+	promoter:24680	uc009krj.1	102098	Arhgef18	mm9_genes_promoters								E3
chr8	3392601	3393600	1000	*	E6	E1	chr8	3392008	3393007	1000	+	promoter:24679	uc009kri.1	102098	Arhgef18	mm9_genes_promoters								E1
chr8	3392601	3393600	1000	*	E6	E1	chr8	3392008	3393007	1000	+	promoter:24680	uc009krj.1	102098	Arhgef18	mm9_genes_promoters								E1
chr8	3427001	3442800	15800	*	E11	E6	chr8	3435982	3436981	1000	+	promoter:24681	uc009krk.1	102098	Arhgef18	mm9_genes_promoters								E6
chr8	3387801	3392200	4400	*	E8	E7	chr8	3392008	3393007	1000	+	promoter:24679	uc009kri.1	102098	Arhgef18	mm9_genes_promoters									E7
chr8	3387801	3392200	4400	*	E8	E7	chr8	3392008	3393007	1000	+	promoter:24680	uc009krj.1	102098	Arhgef18	mm9_genes_promoters									E7
chr8	3392201	3392400	200	*	E7	E2	chr8	3392008	3393007	1000	+	promoter:24679	uc009kri.1	102098	Arhgef18	mm9_genes_promoters									E2
chr8	3392201	3392400	200	*	E7	E2	chr8	3392008	3393007	1000	+	promoter:24680	uc009krj.1	102098	Arhgef18	mm9_genes_promoters									E2
chr8	3392401	3393600	1200	*	E6	E1	chr8	3392008	3393007	1000	+	promoter:24679	uc009kri.1	102098	Arhgef18	mm9_genes_promoters									E1
chr8	3392401	3393600	1200	*	E6	E1	chr8	3392008	3393007	1000	+	promoter:24680	uc009krj.1	102098	Arhgef18	mm9_genes_promoters									E1
chr8	3434001	3441800	7800	*	E11	E6	chr8	3435982	3436981	1000	+	promoter:24681	uc009krk.1	102098	Arhgef18	mm9_genes_promoters									E6
chr8	97189601	97190000	400	*	E7	E2	chr8	97189655	97190654	1000	+	promoter:25631	uc009mwt.1	107566	Arl2bp	mm9_genes_promoters	E2
chr8	97190001	97191800	1800	*	E6	E1	chr8	97189655	97190654	1000	+	promoter:25631	uc009mwt.1	107566	Arl2bp	mm9_genes_promoters	E1
chr8	97190001	97191800	1800	*	E6	E1	chr8	97190006	97191005	1000	+	promoter:25632	uc009mwu.1	107566	Arl2bp	mm9_genes_promoters	E1
chr8	97185001	97189800	4800	*	E9	E4	chr8	97189655	97190654	1000	+	promoter:25631	uc009mwt.1	107566	Arl2bp	mm9_genes_promoters		E4
chr8	97189801	97190000	200	*	E7	E2	chr8	97189655	97190654	1000	+	promoter:25631	uc009mwt.1	107566	Arl2bp	mm9_genes_promoters		E2
chr8	97190001	97191600	1600	*	E6	E1	chr8	97189655	97190654	1000	+	promoter:25631	uc009mwt.1	107566	Arl2bp	mm9_genes_promoters		E1
chr8	97190001	97191600	1600	*	E6	E1	chr8	97190006	97191005	1000	+	promoter:25632	uc009mwu.1	107566	Arl2bp	mm9_genes_promoters		E1
chr8	97184601	97190000	5400	*	E9	E4	chr8	97189655	97190654	1000	+	promoter:25631	uc009mwt.1	107566	Arl2bp	mm9_genes_promoters			E4
chr8	97190001	97191600	1600	*	E6	E1	chr8	97189655	97190654	1000	+	promoter:25631	uc009mwt.1	107566	Arl2bp	mm9_genes_promoters			E1
chr8	97190001	97191600	1600	*	E6	E1	chr8	97190006	97191005	1000	+	promoter:25632	uc009mwu.1	107566	Arl2bp	mm9_genes_promoters			E1
chr8	97189601	97190000	400	*	E7	E2	chr8	97189655	97190654	1000	+	promoter:25631	uc009mwt.1	107566	Arl2bp	mm9_genes_promoters				E2
chr8	97190001	97192000	2000	*	E6	E1	chr8	97189655	97190654	1000	+	promoter:25631	uc009mwt.1	107566	Arl2bp	mm9_genes_promoters				E1
chr8	97190001	97192000	2000	*	E6	E1	chr8	97190006	97191005	1000	+	promoter:25632	uc009mwu.1	107566	Arl2bp	mm9_genes_promoters				E1
chr8	97185201	97190000	4800	*	E9	E4	chr8	97189655	97190654	1000	+	promoter:25631	uc009mwt.1	107566	Arl2bp	mm9_genes_promoters					E4
chr8	97190001	97191600	1600	*	E6	E1	chr8	97189655	97190654	1000	+	promoter:25631	uc009mwt.1	107566	Arl2bp	mm9_genes_promoters					E1
chr8	97190001	97191600	1600	*	E6	E1	chr8	97190006	97191005	1000	+	promoter:25632	uc009mwu.1	107566	Arl2bp	mm9_genes_promoters					E1
chr8	97184401	97189800	5400	*	E9	E4	chr8	97189655	97190654	1000	+	promoter:25631	uc009mwt.1	107566	Arl2bp	mm9_genes_promoters						E4
chr8	97189801	97190000	200	*	E7	E2	chr8	97189655	97190654	1000	+	promoter:25631	uc009mwt.1	107566	Arl2bp	mm9_genes_promoters						E2
chr8	97190001	97191600	1600	*	E6	E1	chr8	97189655	97190654	1000	+	promoter:25631	uc009mwt.1	107566	Arl2bp	mm9_genes_promoters						E1
chr8	97190001	97191600	1600	*	E6	E1	chr8	97190006	97191005	1000	+	promoter:25632	uc009mwu.1	107566	Arl2bp	mm9_genes_promoters						E1
chr8	97184601	97189800	5200	*	E9	E4	chr8	97189655	97190654	1000	+	promoter:25631	uc009mwt.1	107566	Arl2bp	mm9_genes_promoters							E4
chr8	97189801	97190000	200	*	E7	E2	chr8	97189655	97190654	1000	+	promoter:25631	uc009mwt.1	107566	Arl2bp	mm9_genes_promoters							E2
chr8	97190001	97191600	1600	*	E6	E1	chr8	97189655	97190654	1000	+	promoter:25631	uc009mwt.1	107566	Arl2bp	mm9_genes_promoters							E1
chr8	97190001	97191600	1600	*	E6	E1	chr8	97190006	97191005	1000	+	promoter:25632	uc009mwu.1	107566	Arl2bp	mm9_genes_promoters							E1
chr8	97189601	97190000	400	*	E7	E2	chr8	97189655	97190654	1000	+	promoter:25631	uc009mwt.1	107566	Arl2bp	mm9_genes_promoters								E2
chr8	97190001	97191400	1400	*	E6	E1	chr8	97189655	97190654	1000	+	promoter:25631	uc009mwt.1	107566	Arl2bp	mm9_genes_promoters								E1
chr8	97190001	97191400	1400	*	E6	E1	chr8	97190006	97191005	1000	+	promoter:25632	uc009mwu.1	107566	Arl2bp	mm9_genes_promoters								E1
chr8	97187801	97189800	2000	*	E9	E4	chr8	97189655	97190654	1000	+	promoter:25631	uc009mwt.1	107566	Arl2bp	mm9_genes_promoters									E4
chr8	97189801	97190000	200	*	E7	E2	chr8	97189655	97190654	1000	+	promoter:25631	uc009mwt.1	107566	Arl2bp	mm9_genes_promoters									E2
chr8	97190001	97191600	1600	*	E6	E1	chr8	97189655	97190654	1000	+	promoter:25631	uc009mwt.1	107566	Arl2bp	mm9_genes_promoters									E1
chr8	97190001	97191600	1600	*	E6	E1	chr8	97190006	97191005	1000	+	promoter:25632	uc009mwu.1	107566	Arl2bp	mm9_genes_promoters									E1
chr19	46646401	46648200	1800	*	E6	E1	chr19	46647576	46648575	1000	-	promoter:52922	uc008htt.1	56350	Arl3	mm9_genes_promoters	E1
chr19	46648201	46648600	400	*	E5	E3	chr19	46647576	46648575	1000	-	promoter:52922	uc008htt.1	56350	Arl3	mm9_genes_promoters	E3
chr19	46646801	46648400	1600	*	E6	E1	chr19	46647576	46648575	1000	-	promoter:52922	uc008htt.1	56350	Arl3	mm9_genes_promoters		E1
chr19	46648401	46648600	200	*	E5	E3	chr19	46647576	46648575	1000	-	promoter:52922	uc008htt.1	56350	Arl3	mm9_genes_promoters		E3
chr19	46646801	46647600	800	*	E6	E1	chr19	46647576	46648575	1000	-	promoter:52922	uc008htt.1	56350	Arl3	mm9_genes_promoters			E1
chr19	46647601	46647800	200	*	E5	E3	chr19	46647576	46648575	1000	-	promoter:52922	uc008htt.1	56350	Arl3	mm9_genes_promoters			E3
chr19	46647801	46648400	600	*	E6	E1	chr19	46647576	46648575	1000	-	promoter:52922	uc008htt.1	56350	Arl3	mm9_genes_promoters			E1
chr19	46648401	46648600	200	*	E5	E3	chr19	46647576	46648575	1000	-	promoter:52922	uc008htt.1	56350	Arl3	mm9_genes_promoters			E3
chr19	46646801	46648400	1600	*	E6	E1	chr19	46647576	46648575	1000	-	promoter:52922	uc008htt.1	56350	Arl3	mm9_genes_promoters				E1
chr19	46648401	46648600	200	*	E5	E3	chr19	46647576	46648575	1000	-	promoter:52922	uc008htt.1	56350	Arl3	mm9_genes_promoters				E3
chr19	46646401	46648200	1800	*	E6	E1	chr19	46647576	46648575	1000	-	promoter:52922	uc008htt.1	56350	Arl3	mm9_genes_promoters					E1
chr19	46648201	46648800	600	*	E5	E3	chr19	46647576	46648575	1000	-	promoter:52922	uc008htt.1	56350	Arl3	mm9_genes_promoters					E3
chr19	46646201	46648400	2200	*	E6	E1	chr19	46647576	46648575	1000	-	promoter:52922	uc008htt.1	56350	Arl3	mm9_genes_promoters						E1
chr19	46648401	46648800	400	*	E5	E3	chr19	46647576	46648575	1000	-	promoter:52922	uc008htt.1	56350	Arl3	mm9_genes_promoters						E3
chr19	46646201	46648800	2600	*	E6	E1	chr19	46647576	46648575	1000	-	promoter:52922	uc008htt.1	56350	Arl3	mm9_genes_promoters							E1
chr19	46646201	46648600	2400	*	E6	E1	chr19	46647576	46648575	1000	-	promoter:52922	uc008htt.1	56350	Arl3	mm9_genes_promoters								E1
chr19	46646201	46650000	3800	*	E6	E1	chr19	46647576	46648575	1000	-	promoter:52922	uc008htt.1	56350	Arl3	mm9_genes_promoters									E1
chr16	59638601	59639600	1000	*	E6	E1	chr16	59639166	59640165	1000	-	promoter:46817	uc007zpl.2	56297	Arl6	mm9_genes_promoters	E1
chr16	59638601	59639600	1000	*	E6	E1	chr16	59639166	59640165	1000	-	promoter:46818	uc007zpm.2	56297	Arl6	mm9_genes_promoters	E1
chr16	59639601	59639800	200	*	E7	E2	chr16	59639166	59640165	1000	-	promoter:46817	uc007zpl.2	56297	Arl6	mm9_genes_promoters	E2
chr16	59639601	59639800	200	*	E7	E2	chr16	59639166	59640165	1000	-	promoter:46818	uc007zpm.2	56297	Arl6	mm9_genes_promoters	E2
chr16	59639801	59666800	27000	*	E2	E8	chr16	59639166	59640165	1000	-	promoter:46817	uc007zpl.2	56297	Arl6	mm9_genes_promoters	E8
chr16	59639801	59666800	27000	*	E2	E8	chr16	59639166	59640165	1000	-	promoter:46818	uc007zpm.2	56297	Arl6	mm9_genes_promoters	E8
chr16	59638401	59639600	1200	*	E6	E1	chr16	59639166	59640165	1000	-	promoter:46817	uc007zpl.2	56297	Arl6	mm9_genes_promoters		E1
chr16	59638401	59639600	1200	*	E6	E1	chr16	59639166	59640165	1000	-	promoter:46818	uc007zpm.2	56297	Arl6	mm9_genes_promoters		E1
chr16	59639601	59639800	200	*	E7	E2	chr16	59639166	59640165	1000	-	promoter:46817	uc007zpl.2	56297	Arl6	mm9_genes_promoters		E2
chr16	59639601	59639800	200	*	E7	E2	chr16	59639166	59640165	1000	-	promoter:46818	uc007zpm.2	56297	Arl6	mm9_genes_promoters		E2
chr16	59639801	59683200	43400	*	E2	E8	chr16	59639166	59640165	1000	-	promoter:46817	uc007zpl.2	56297	Arl6	mm9_genes_promoters		E8
chr16	59639801	59683200	43400	*	E2	E8	chr16	59639166	59640165	1000	-	promoter:46818	uc007zpm.2	56297	Arl6	mm9_genes_promoters		E8
chr16	59638601	59639600	1000	*	E6	E1	chr16	59639166	59640165	1000	-	promoter:46817	uc007zpl.2	56297	Arl6	mm9_genes_promoters			E1
chr16	59638601	59639600	1000	*	E6	E1	chr16	59639166	59640165	1000	-	promoter:46818	uc007zpm.2	56297	Arl6	mm9_genes_promoters			E1
chr16	59639601	59639800	200	*	E5	E3	chr16	59639166	59640165	1000	-	promoter:46817	uc007zpl.2	56297	Arl6	mm9_genes_promoters			E3
chr16	59639601	59639800	200	*	E5	E3	chr16	59639166	59640165	1000	-	promoter:46818	uc007zpm.2	56297	Arl6	mm9_genes_promoters			E3
chr16	59639801	59640600	800	*	E8	E7	chr16	59639166	59640165	1000	-	promoter:46817	uc007zpl.2	56297	Arl6	mm9_genes_promoters			E7
chr16	59639801	59640600	800	*	E8	E7	chr16	59639166	59640165	1000	-	promoter:46818	uc007zpm.2	56297	Arl6	mm9_genes_promoters			E7
chr16	59638401	59639600	1200	*	E6	E1	chr16	59639166	59640165	1000	-	promoter:46817	uc007zpl.2	56297	Arl6	mm9_genes_promoters				E1
chr16	59638401	59639600	1200	*	E6	E1	chr16	59639166	59640165	1000	-	promoter:46818	uc007zpm.2	56297	Arl6	mm9_genes_promoters				E1
chr16	59639601	59639800	200	*	E5	E3	chr16	59639166	59640165	1000	-	promoter:46817	uc007zpl.2	56297	Arl6	mm9_genes_promoters				E3
chr16	59639601	59639800	200	*	E5	E3	chr16	59639166	59640165	1000	-	promoter:46818	uc007zpm.2	56297	Arl6	mm9_genes_promoters				E3
chr16	59639801	59662600	22800	*	E8	E7	chr16	59639166	59640165	1000	-	promoter:46817	uc007zpl.2	56297	Arl6	mm9_genes_promoters				E7
chr16	59639801	59662600	22800	*	E8	E7	chr16	59639166	59640165	1000	-	promoter:46818	uc007zpm.2	56297	Arl6	mm9_genes_promoters				E7
chr16	59638401	59639600	1200	*	E6	E1	chr16	59639166	59640165	1000	-	promoter:46817	uc007zpl.2	56297	Arl6	mm9_genes_promoters					E1
chr16	59638401	59639600	1200	*	E6	E1	chr16	59639166	59640165	1000	-	promoter:46818	uc007zpm.2	56297	Arl6	mm9_genes_promoters					E1
chr16	59639601	59639800	200	*	E5	E3	chr16	59639166	59640165	1000	-	promoter:46817	uc007zpl.2	56297	Arl6	mm9_genes_promoters					E3
chr16	59639601	59639800	200	*	E5	E3	chr16	59639166	59640165	1000	-	promoter:46818	uc007zpm.2	56297	Arl6	mm9_genes_promoters					E3
chr16	59639801	59683200	43400	*	E2	E8	chr16	59639166	59640165	1000	-	promoter:46817	uc007zpl.2	56297	Arl6	mm9_genes_promoters					E8
chr16	59639801	59683200	43400	*	E2	E8	chr16	59639166	59640165	1000	-	promoter:46818	uc007zpm.2	56297	Arl6	mm9_genes_promoters					E8
chr16	59637801	59639600	1800	*	E6	E1	chr16	59639166	59640165	1000	-	promoter:46817	uc007zpl.2	56297	Arl6	mm9_genes_promoters						E1
chr16	59637801	59639600	1800	*	E6	E1	chr16	59639166	59640165	1000	-	promoter:46818	uc007zpm.2	56297	Arl6	mm9_genes_promoters						E1
chr16	59639601	59639800	200	*	E5	E3	chr16	59639166	59640165	1000	-	promoter:46817	uc007zpl.2	56297	Arl6	mm9_genes_promoters						E3
chr16	59639601	59639800	200	*	E5	E3	chr16	59639166	59640165	1000	-	promoter:46818	uc007zpm.2	56297	Arl6	mm9_genes_promoters						E3
chr16	59639801	59681800	42000	*	E2	E8	chr16	59639166	59640165	1000	-	promoter:46817	uc007zpl.2	56297	Arl6	mm9_genes_promoters						E8
chr16	59639801	59681800	42000	*	E2	E8	chr16	59639166	59640165	1000	-	promoter:46818	uc007zpm.2	56297	Arl6	mm9_genes_promoters						E8
chr16	59638001	59639600	1600	*	E6	E1	chr16	59639166	59640165	1000	-	promoter:46817	uc007zpl.2	56297	Arl6	mm9_genes_promoters							E1
chr16	59638001	59639600	1600	*	E6	E1	chr16	59639166	59640165	1000	-	promoter:46818	uc007zpm.2	56297	Arl6	mm9_genes_promoters							E1
chr16	59639601	59639800	200	*	E7	E2	chr16	59639166	59640165	1000	-	promoter:46817	uc007zpl.2	56297	Arl6	mm9_genes_promoters							E2
chr16	59639601	59639800	200	*	E7	E2	chr16	59639166	59640165	1000	-	promoter:46818	uc007zpm.2	56297	Arl6	mm9_genes_promoters							E2
chr16	59639801	59683200	43400	*	E2	E8	chr16	59639166	59640165	1000	-	promoter:46817	uc007zpl.2	56297	Arl6	mm9_genes_promoters							E8
chr16	59639801	59683200	43400	*	E2	E8	chr16	59639166	59640165	1000	-	promoter:46818	uc007zpm.2	56297	Arl6	mm9_genes_promoters							E8
chr16	59637601	59639600	2000	*	E6	E1	chr16	59639166	59640165	1000	-	promoter:46817	uc007zpl.2	56297	Arl6	mm9_genes_promoters								E1
chr16	59637601	59639600	2000	*	E6	E1	chr16	59639166	59640165	1000	-	promoter:46818	uc007zpm.2	56297	Arl6	mm9_genes_promoters								E1
chr16	59639601	59639800	200	*	E5	E3	chr16	59639166	59640165	1000	-	promoter:46817	uc007zpl.2	56297	Arl6	mm9_genes_promoters								E3
chr16	59639601	59639800	200	*	E5	E3	chr16	59639166	59640165	1000	-	promoter:46818	uc007zpm.2	56297	Arl6	mm9_genes_promoters								E3
chr16	59639801	59683200	43400	*	E2	E8	chr16	59639166	59640165	1000	-	promoter:46817	uc007zpl.2	56297	Arl6	mm9_genes_promoters								E8
chr16	59639801	59683200	43400	*	E2	E8	chr16	59639166	59640165	1000	-	promoter:46818	uc007zpm.2	56297	Arl6	mm9_genes_promoters								E8
chr16	59637801	59639800	2000	*	E6	E1	chr16	59639166	59640165	1000	-	promoter:46817	uc007zpl.2	56297	Arl6	mm9_genes_promoters									E1
chr16	59637801	59639800	2000	*	E6	E1	chr16	59639166	59640165	1000	-	promoter:46818	uc007zpm.2	56297	Arl6	mm9_genes_promoters									E1
chr16	59639801	59647000	7200	*	E2	E8	chr16	59639166	59640165	1000	-	promoter:46817	uc007zpl.2	56297	Arl6	mm9_genes_promoters									E8
chr16	59639801	59647000	7200	*	E2	E8	chr16	59639166	59640165	1000	-	promoter:46818	uc007zpm.2	56297	Arl6	mm9_genes_promoters									E8
chr1	172797601	172798200	600	*	E6	E1	chr1	172797903	172798902	1000	-	promoter:2771	uc007dmj.1	226641	Atf6	mm9_genes_promoters	E1
chr1	172798201	172799400	1200	*	E5	E3	chr1	172797903	172798902	1000	-	promoter:2771	uc007dmj.1	226641	Atf6	mm9_genes_promoters	E3
chr1	172797401	172798200	800	*	E6	E1	chr1	172797903	172798902	1000	-	promoter:2771	uc007dmj.1	226641	Atf6	mm9_genes_promoters		E1
chr1	172798201	172798800	600	*	E5	E3	chr1	172797903	172798902	1000	-	promoter:2771	uc007dmj.1	226641	Atf6	mm9_genes_promoters		E3
chr1	172798801	172799200	400	*	E6	E1	chr1	172797903	172798902	1000	-	promoter:2771	uc007dmj.1	226641	Atf6	mm9_genes_promoters		E1
chr1	172797401	172798200	800	*	E6	E1	chr1	172797903	172798902	1000	-	promoter:2771	uc007dmj.1	226641	Atf6	mm9_genes_promoters			E1
chr1	172798201	172798600	400	*	E5	E3	chr1	172797903	172798902	1000	-	promoter:2771	uc007dmj.1	226641	Atf6	mm9_genes_promoters			E3
chr1	172798601	172799000	400	*	E6	E1	chr1	172797903	172798902	1000	-	promoter:2771	uc007dmj.1	226641	Atf6	mm9_genes_promoters			E1
chr1	172797401	172799200	1800	*	E6	E1	chr1	172797903	172798902	1000	-	promoter:2771	uc007dmj.1	226641	Atf6	mm9_genes_promoters				E1
chr1	172797401	172798400	1000	*	E6	E1	chr1	172797903	172798902	1000	-	promoter:2771	uc007dmj.1	226641	Atf6	mm9_genes_promoters					E1
chr1	172798401	172798600	200	*	E5	E3	chr1	172797903	172798902	1000	-	promoter:2771	uc007dmj.1	226641	Atf6	mm9_genes_promoters					E3
chr1	172798601	172799000	400	*	E6	E1	chr1	172797903	172798902	1000	-	promoter:2771	uc007dmj.1	226641	Atf6	mm9_genes_promoters					E1
chr1	172797001	172798200	1200	*	E6	E1	chr1	172797903	172798902	1000	-	promoter:2771	uc007dmj.1	226641	Atf6	mm9_genes_promoters						E1
chr1	172798201	172798600	400	*	E5	E3	chr1	172797903	172798902	1000	-	promoter:2771	uc007dmj.1	226641	Atf6	mm9_genes_promoters						E3
chr1	172798601	172799200	600	*	E6	E1	chr1	172797903	172798902	1000	-	promoter:2771	uc007dmj.1	226641	Atf6	mm9_genes_promoters						E1
chr1	172797201	172799000	1800	*	E6	E1	chr1	172797903	172798902	1000	-	promoter:2771	uc007dmj.1	226641	Atf6	mm9_genes_promoters							E1
chr1	172797201	172798400	1200	*	E6	E1	chr1	172797903	172798902	1000	-	promoter:2771	uc007dmj.1	226641	Atf6	mm9_genes_promoters								E1
chr1	172798401	172798600	200	*	E5	E3	chr1	172797903	172798902	1000	-	promoter:2771	uc007dmj.1	226641	Atf6	mm9_genes_promoters								E3
chr1	172798601	172799000	400	*	E6	E1	chr1	172797903	172798902	1000	-	promoter:2771	uc007dmj.1	226641	Atf6	mm9_genes_promoters								E1
chr1	172797001	172799200	2200	*	E6	E1	chr1	172797903	172798902	1000	-	promoter:2771	uc007dmj.1	226641	Atf6	mm9_genes_promoters									E1
chr19	4897601	4898600	1000	*	E8	E7	chr19	4897718	4898717	1000	-	promoter:52273	uc008gbj.2	52028	Bbs1	mm9_genes_promoters	E7
chr19	4898601	4900000	1400	*	E11	E6	chr19	4897718	4898717	1000	-	promoter:52273	uc008gbj.2	52028	Bbs1	mm9_genes_promoters	E6
chr19	4906601	4906800	200	*	E5	E3	chr19	4906628	4907627	1000	-	promoter:52274	uc008gbk.2	52028	Bbs1	mm9_genes_promoters	E3
chr19	4906601	4906800	200	*	E5	E3	chr19	4906628	4907627	1000	-	promoter:52275	uc008gbl.2	52028	Bbs1	mm9_genes_promoters	E3
chr19	4906601	4906800	200	*	E5	E3	chr19	4906628	4907627	1000	-	promoter:52276	uc008gbm.2	52028	Bbs1	mm9_genes_promoters	E3
chr19	4906801	4907000	200	*	E7	E2	chr19	4906628	4907627	1000	-	promoter:52274	uc008gbk.2	52028	Bbs1	mm9_genes_promoters	E2
chr19	4906801	4907000	200	*	E7	E2	chr19	4906628	4907627	1000	-	promoter:52275	uc008gbl.2	52028	Bbs1	mm9_genes_promoters	E2
chr19	4906801	4907000	200	*	E7	E2	chr19	4906628	4907627	1000	-	promoter:52276	uc008gbm.2	52028	Bbs1	mm9_genes_promoters	E2
chr19	4907001	4908400	1400	*	E9	E4	chr19	4906628	4907627	1000	-	promoter:52274	uc008gbk.2	52028	Bbs1	mm9_genes_promoters	E4
chr19	4907001	4908400	1400	*	E9	E4	chr19	4906628	4907627	1000	-	promoter:52275	uc008gbl.2	52028	Bbs1	mm9_genes_promoters	E4
chr19	4907001	4908400	1400	*	E9	E4	chr19	4906628	4907627	1000	-	promoter:52276	uc008gbm.2	52028	Bbs1	mm9_genes_promoters	E4
chr19	4895401	4902800	7400	*	E11	E6	chr19	4897718	4898717	1000	-	promoter:52273	uc008gbj.2	52028	Bbs1	mm9_genes_promoters		E6
chr19	4906401	4906800	400	*	E6	E1	chr19	4906628	4907627	1000	-	promoter:52274	uc008gbk.2	52028	Bbs1	mm9_genes_promoters		E1
chr19	4906401	4906800	400	*	E6	E1	chr19	4906628	4907627	1000	-	promoter:52275	uc008gbl.2	52028	Bbs1	mm9_genes_promoters		E1
chr19	4906401	4906800	400	*	E6	E1	chr19	4906628	4907627	1000	-	promoter:52276	uc008gbm.2	52028	Bbs1	mm9_genes_promoters		E1
chr19	4906801	4907000	200	*	E7	E2	chr19	4906628	4907627	1000	-	promoter:52274	uc008gbk.2	52028	Bbs1	mm9_genes_promoters		E2
chr19	4906801	4907000	200	*	E7	E2	chr19	4906628	4907627	1000	-	promoter:52275	uc008gbl.2	52028	Bbs1	mm9_genes_promoters		E2
chr19	4906801	4907000	200	*	E7	E2	chr19	4906628	4907627	1000	-	promoter:52276	uc008gbm.2	52028	Bbs1	mm9_genes_promoters		E2
chr19	4907001	4908200	1200	*	E9	E4	chr19	4906628	4907627	1000	-	promoter:52274	uc008gbk.2	52028	Bbs1	mm9_genes_promoters		E4
chr19	4907001	4908200	1200	*	E9	E4	chr19	4906628	4907627	1000	-	promoter:52275	uc008gbl.2	52028	Bbs1	mm9_genes_promoters		E4
chr19	4907001	4908200	1200	*	E9	E4	chr19	4906628	4907627	1000	-	promoter:52276	uc008gbm.2	52028	Bbs1	mm9_genes_promoters		E4
chr19	4897201	4898000	800	*	E10	E5	chr19	4897718	4898717	1000	-	promoter:52273	uc008gbj.2	52028	Bbs1	mm9_genes_promoters			E5
chr19	4898001	4899600	1600	*	E11	E6	chr19	4897718	4898717	1000	-	promoter:52273	uc008gbj.2	52028	Bbs1	mm9_genes_promoters			E6
chr19	4905801	4906800	1000	*	E6	E1	chr19	4906628	4907627	1000	-	promoter:52274	uc008gbk.2	52028	Bbs1	mm9_genes_promoters			E1
chr19	4905801	4906800	1000	*	E6	E1	chr19	4906628	4907627	1000	-	promoter:52275	uc008gbl.2	52028	Bbs1	mm9_genes_promoters			E1
chr19	4905801	4906800	1000	*	E6	E1	chr19	4906628	4907627	1000	-	promoter:52276	uc008gbm.2	52028	Bbs1	mm9_genes_promoters			E1
chr19	4906801	4907000	200	*	E7	E2	chr19	4906628	4907627	1000	-	promoter:52274	uc008gbk.2	52028	Bbs1	mm9_genes_promoters			E2
chr19	4906801	4907000	200	*	E7	E2	chr19	4906628	4907627	1000	-	promoter:52275	uc008gbl.2	52028	Bbs1	mm9_genes_promoters			E2
chr19	4906801	4907000	200	*	E7	E2	chr19	4906628	4907627	1000	-	promoter:52276	uc008gbm.2	52028	Bbs1	mm9_genes_promoters			E2
chr19	4907001	4908400	1400	*	E9	E4	chr19	4906628	4907627	1000	-	promoter:52274	uc008gbk.2	52028	Bbs1	mm9_genes_promoters			E4
chr19	4907001	4908400	1400	*	E9	E4	chr19	4906628	4907627	1000	-	promoter:52275	uc008gbl.2	52028	Bbs1	mm9_genes_promoters			E4
chr19	4907001	4908400	1400	*	E9	E4	chr19	4906628	4907627	1000	-	promoter:52276	uc008gbm.2	52028	Bbs1	mm9_genes_promoters			E4
chr19	4897601	4899600	2000	*	E8	E7	chr19	4897718	4898717	1000	-	promoter:52273	uc008gbj.2	52028	Bbs1	mm9_genes_promoters				E7
chr19	4905801	4906800	1000	*	E6	E1	chr19	4906628	4907627	1000	-	promoter:52274	uc008gbk.2	52028	Bbs1	mm9_genes_promoters				E1
chr19	4905801	4906800	1000	*	E6	E1	chr19	4906628	4907627	1000	-	promoter:52275	uc008gbl.2	52028	Bbs1	mm9_genes_promoters				E1
chr19	4905801	4906800	1000	*	E6	E1	chr19	4906628	4907627	1000	-	promoter:52276	uc008gbm.2	52028	Bbs1	mm9_genes_promoters				E1
chr19	4906801	4907000	200	*	E7	E2	chr19	4906628	4907627	1000	-	promoter:52274	uc008gbk.2	52028	Bbs1	mm9_genes_promoters				E2
chr19	4906801	4907000	200	*	E7	E2	chr19	4906628	4907627	1000	-	promoter:52275	uc008gbl.2	52028	Bbs1	mm9_genes_promoters				E2
chr19	4906801	4907000	200	*	E7	E2	chr19	4906628	4907627	1000	-	promoter:52276	uc008gbm.2	52028	Bbs1	mm9_genes_promoters				E2
chr19	4907001	4909800	2800	*	E9	E4	chr19	4906628	4907627	1000	-	promoter:52274	uc008gbk.2	52028	Bbs1	mm9_genes_promoters				E4
chr19	4907001	4909800	2800	*	E9	E4	chr19	4906628	4907627	1000	-	promoter:52275	uc008gbl.2	52028	Bbs1	mm9_genes_promoters				E4
chr19	4907001	4909800	2800	*	E9	E4	chr19	4906628	4907627	1000	-	promoter:52276	uc008gbm.2	52028	Bbs1	mm9_genes_promoters				E4
chr19	4897401	4898000	600	*	E10	E5	chr19	4897718	4898717	1000	-	promoter:52273	uc008gbj.2	52028	Bbs1	mm9_genes_promoters					E5
chr19	4898001	4898800	800	*	E11	E6	chr19	4897718	4898717	1000	-	promoter:52273	uc008gbj.2	52028	Bbs1	mm9_genes_promoters					E6
chr19	4905801	4907000	1200	*	E6	E1	chr19	4906628	4907627	1000	-	promoter:52274	uc008gbk.2	52028	Bbs1	mm9_genes_promoters					E1
chr19	4905801	4907000	1200	*	E6	E1	chr19	4906628	4907627	1000	-	promoter:52275	uc008gbl.2	52028	Bbs1	mm9_genes_promoters					E1
chr19	4905801	4907000	1200	*	E6	E1	chr19	4906628	4907627	1000	-	promoter:52276	uc008gbm.2	52028	Bbs1	mm9_genes_promoters					E1
chr19	4907001	4909000	2000	*	E9	E4	chr19	4906628	4907627	1000	-	promoter:52274	uc008gbk.2	52028	Bbs1	mm9_genes_promoters					E4
chr19	4907001	4909000	2000	*	E9	E4	chr19	4906628	4907627	1000	-	promoter:52275	uc008gbl.2	52028	Bbs1	mm9_genes_promoters					E4
chr19	4907001	4909000	2000	*	E9	E4	chr19	4906628	4907627	1000	-	promoter:52276	uc008gbm.2	52028	Bbs1	mm9_genes_promoters					E4
chr19	4897201	4898000	800	*	E10	E5	chr19	4897718	4898717	1000	-	promoter:52273	uc008gbj.2	52028	Bbs1	mm9_genes_promoters						E5
chr19	4898001	4902000	4000	*	E11	E6	chr19	4897718	4898717	1000	-	promoter:52273	uc008gbj.2	52028	Bbs1	mm9_genes_promoters						E6
chr19	4906201	4907000	800	*	E6	E1	chr19	4906628	4907627	1000	-	promoter:52274	uc008gbk.2	52028	Bbs1	mm9_genes_promoters						E1
chr19	4906201	4907000	800	*	E6	E1	chr19	4906628	4907627	1000	-	promoter:52275	uc008gbl.2	52028	Bbs1	mm9_genes_promoters						E1
chr19	4906201	4907000	800	*	E6	E1	chr19	4906628	4907627	1000	-	promoter:52276	uc008gbm.2	52028	Bbs1	mm9_genes_promoters						E1
chr19	4907001	4909200	2200	*	E9	E4	chr19	4906628	4907627	1000	-	promoter:52274	uc008gbk.2	52028	Bbs1	mm9_genes_promoters						E4
chr19	4907001	4909200	2200	*	E9	E4	chr19	4906628	4907627	1000	-	promoter:52275	uc008gbl.2	52028	Bbs1	mm9_genes_promoters						E4
chr19	4907001	4909200	2200	*	E9	E4	chr19	4906628	4907627	1000	-	promoter:52276	uc008gbm.2	52028	Bbs1	mm9_genes_promoters						E4
chr19	4896201	4898200	2000	*	E10	E5	chr19	4897718	4898717	1000	-	promoter:52273	uc008gbj.2	52028	Bbs1	mm9_genes_promoters							E5
chr19	4898201	4899200	1000	*	E11	E6	chr19	4897718	4898717	1000	-	promoter:52273	uc008gbj.2	52028	Bbs1	mm9_genes_promoters							E6
chr19	4905801	4907000	1200	*	E6	E1	chr19	4906628	4907627	1000	-	promoter:52274	uc008gbk.2	52028	Bbs1	mm9_genes_promoters							E1
chr19	4905801	4907000	1200	*	E6	E1	chr19	4906628	4907627	1000	-	promoter:52275	uc008gbl.2	52028	Bbs1	mm9_genes_promoters							E1
chr19	4905801	4907000	1200	*	E6	E1	chr19	4906628	4907627	1000	-	promoter:52276	uc008gbm.2	52028	Bbs1	mm9_genes_promoters							E1
chr19	4907001	4909000	2000	*	E9	E4	chr19	4906628	4907627	1000	-	promoter:52274	uc008gbk.2	52028	Bbs1	mm9_genes_promoters							E4
chr19	4907001	4909000	2000	*	E9	E4	chr19	4906628	4907627	1000	-	promoter:52275	uc008gbl.2	52028	Bbs1	mm9_genes_promoters							E4
chr19	4907001	4909000	2000	*	E9	E4	chr19	4906628	4907627	1000	-	promoter:52276	uc008gbm.2	52028	Bbs1	mm9_genes_promoters							E4
chr19	4896401	4898200	1800	*	E10	E5	chr19	4897718	4898717	1000	-	promoter:52273	uc008gbj.2	52028	Bbs1	mm9_genes_promoters								E5
chr19	4898201	4898800	600	*	E11	E6	chr19	4897718	4898717	1000	-	promoter:52273	uc008gbj.2	52028	Bbs1	mm9_genes_promoters								E6
chr19	4906201	4907000	800	*	E6	E1	chr19	4906628	4907627	1000	-	promoter:52274	uc008gbk.2	52028	Bbs1	mm9_genes_promoters								E1
chr19	4906201	4907000	800	*	E6	E1	chr19	4906628	4907627	1000	-	promoter:52275	uc008gbl.2	52028	Bbs1	mm9_genes_promoters								E1
chr19	4906201	4907000	800	*	E6	E1	chr19	4906628	4907627	1000	-	promoter:52276	uc008gbm.2	52028	Bbs1	mm9_genes_promoters								E1
chr19	4907001	4909000	2000	*	E9	E4	chr19	4906628	4907627	1000	-	promoter:52274	uc008gbk.2	52028	Bbs1	mm9_genes_promoters								E4
chr19	4907001	4909000	2000	*	E9	E4	chr19	4906628	4907627	1000	-	promoter:52275	uc008gbl.2	52028	Bbs1	mm9_genes_promoters								E4
chr19	4907001	4909000	2000	*	E9	E4	chr19	4906628	4907627	1000	-	promoter:52276	uc008gbm.2	52028	Bbs1	mm9_genes_promoters								E4
chr19	4896401	4898000	1600	*	E10	E5	chr19	4897718	4898717	1000	-	promoter:52273	uc008gbj.2	52028	Bbs1	mm9_genes_promoters									E5
chr19	4898001	4902600	4600	*	E11	E6	chr19	4897718	4898717	1000	-	promoter:52273	uc008gbj.2	52028	Bbs1	mm9_genes_promoters									E6
chr19	4906201	4907000	800	*	E6	E1	chr19	4906628	4907627	1000	-	promoter:52274	uc008gbk.2	52028	Bbs1	mm9_genes_promoters									E1
chr19	4906201	4907000	800	*	E6	E1	chr19	4906628	4907627	1000	-	promoter:52275	uc008gbl.2	52028	Bbs1	mm9_genes_promoters									E1
chr19	4906201	4907000	800	*	E6	E1	chr19	4906628	4907627	1000	-	promoter:52276	uc008gbm.2	52028	Bbs1	mm9_genes_promoters									E1
chr19	4907001	4907200	200	*	E7	E2	chr19	4906628	4907627	1000	-	promoter:52274	uc008gbk.2	52028	Bbs1	mm9_genes_promoters									E2
chr19	4907001	4907200	200	*	E7	E2	chr19	4906628	4907627	1000	-	promoter:52275	uc008gbl.2	52028	Bbs1	mm9_genes_promoters									E2
chr19	4907001	4907200	200	*	E7	E2	chr19	4906628	4907627	1000	-	promoter:52276	uc008gbm.2	52028	Bbs1	mm9_genes_promoters									E2
chr19	4907201	4909200	2000	*	E9	E4	chr19	4906628	4907627	1000	-	promoter:52274	uc008gbk.2	52028	Bbs1	mm9_genes_promoters									E4
chr19	4907201	4909200	2000	*	E9	E4	chr19	4906628	4907627	1000	-	promoter:52275	uc008gbl.2	52028	Bbs1	mm9_genes_promoters									E4
chr19	4907201	4909200	2000	*	E9	E4	chr19	4906628	4907627	1000	-	promoter:52276	uc008gbm.2	52028	Bbs1	mm9_genes_promoters									E4
chr8	96622001	96623000	1000	*	E6	E1	chr8	96622712	96623711	1000	-	promoter:26868	uc009mvs.1	67378	Bbs2	mm9_genes_promoters	E1
chr8	96623001	96623400	400	*	E7	E2	chr8	96622712	96623711	1000	-	promoter:26868	uc009mvs.1	67378	Bbs2	mm9_genes_promoters	E2
chr8	96623401	96633800	10400	*	E8	E7	chr8	96622712	96623711	1000	-	promoter:26868	uc009mvs.1	67378	Bbs2	mm9_genes_promoters	E7
chr8	96621601	96623000	1400	*	E6	E1	chr8	96622712	96623711	1000	-	promoter:26868	uc009mvs.1	67378	Bbs2	mm9_genes_promoters		E1
chr8	96623001	96623400	400	*	E7	E2	chr8	96622712	96623711	1000	-	promoter:26868	uc009mvs.1	67378	Bbs2	mm9_genes_promoters		E2
chr8	96623401	96642800	19400	*	E2	E8	chr8	96622712	96623711	1000	-	promoter:26868	uc009mvs.1	67378	Bbs2	mm9_genes_promoters		E8
chr8	96621601	96623000	1400	*	E6	E1	chr8	96622712	96623711	1000	-	promoter:26868	uc009mvs.1	67378	Bbs2	mm9_genes_promoters			E1
chr8	96623001	96623200	200	*	E7	E2	chr8	96622712	96623711	1000	-	promoter:26868	uc009mvs.1	67378	Bbs2	mm9_genes_promoters			E2
chr8	96623201	96642600	19400	*	E8	E7	chr8	96622712	96623711	1000	-	promoter:26868	uc009mvs.1	67378	Bbs2	mm9_genes_promoters			E7
chr8	96621601	96623000	1400	*	E6	E1	chr8	96622712	96623711	1000	-	promoter:26868	uc009mvs.1	67378	Bbs2	mm9_genes_promoters				E1
chr8	96623001	96623200	200	*	E7	E2	chr8	96622712	96623711	1000	-	promoter:26868	uc009mvs.1	67378	Bbs2	mm9_genes_promoters				E2
chr8	96623201	96642800	19600	*	E8	E7	chr8	96622712	96623711	1000	-	promoter:26868	uc009mvs.1	67378	Bbs2	mm9_genes_promoters				E7
chr8	96621401	96623200	1800	*	E6	E1	chr8	96622712	96623711	1000	-	promoter:26868	uc009mvs.1	67378	Bbs2	mm9_genes_promoters					E1
chr8	96623201	96623400	200	*	E7	E2	chr8	96622712	96623711	1000	-	promoter:26868	uc009mvs.1	67378	Bbs2	mm9_genes_promoters					E2
chr8	96623401	96627600	4200	*	E8	E7	chr8	96622712	96623711	1000	-	promoter:26868	uc009mvs.1	67378	Bbs2	mm9_genes_promoters					E7
chr8	96621401	96623000	1600	*	E6	E1	chr8	96622712	96623711	1000	-	promoter:26868	uc009mvs.1	67378	Bbs2	mm9_genes_promoters						E1
chr8	96623001	96624400	1400	*	E7	E2	chr8	96622712	96623711	1000	-	promoter:26868	uc009mvs.1	67378	Bbs2	mm9_genes_promoters						E2
chr8	96621401	96623000	1600	*	E6	E1	chr8	96622712	96623711	1000	-	promoter:26868	uc009mvs.1	67378	Bbs2	mm9_genes_promoters							E1
chr8	96623001	96623200	200	*	E7	E2	chr8	96622712	96623711	1000	-	promoter:26868	uc009mvs.1	67378	Bbs2	mm9_genes_promoters							E2
chr8	96623201	96642600	19400	*	E8	E7	chr8	96622712	96623711	1000	-	promoter:26868	uc009mvs.1	67378	Bbs2	mm9_genes_promoters							E7
chr8	96621001	96623200	2200	*	E6	E1	chr8	96622712	96623711	1000	-	promoter:26868	uc009mvs.1	67378	Bbs2	mm9_genes_promoters								E1
chr8	96623201	96624200	1000	*	E7	E2	chr8	96622712	96623711	1000	-	promoter:26868	uc009mvs.1	67378	Bbs2	mm9_genes_promoters								E2
chr8	96621201	96623200	2000	*	E6	E1	chr8	96622712	96623711	1000	-	promoter:26868	uc009mvs.1	67378	Bbs2	mm9_genes_promoters									E1
chr8	96623201	96624200	1000	*	E7	E2	chr8	96622712	96623711	1000	-	promoter:26868	uc009mvs.1	67378	Bbs2	mm9_genes_promoters									E2
chr19	10075201	10087400	12200	*	E2	E8	chr19	10076124	10077123	1000	-	promoter:52481	uc008gou.2	24115	Best1	mm9_genes_promoters	E8
chr19	10075801	10076400	600	*	E2	E8	chr19	10076124	10077123	1000	-	promoter:52481	uc008gou.2	24115	Best1	mm9_genes_promoters		E8
chr19	10076401	10077200	800	*	E3	E10	chr19	10076124	10077123	1000	-	promoter:52481	uc008gou.2	24115	Best1	mm9_genes_promoters		E10
chr19	10075201	10076600	1400	*	E2	E8	chr19	10076124	10077123	1000	-	promoter:52481	uc008gou.2	24115	Best1	mm9_genes_promoters			E8
chr19	10076601	10077200	600	*	E3	E10	chr19	10076124	10077123	1000	-	promoter:52481	uc008gou.2	24115	Best1	mm9_genes_promoters			E10
chr19	10075201	10092000	16800	*	E8	E7	chr19	10076124	10077123	1000	-	promoter:52481	uc008gou.2	24115	Best1	mm9_genes_promoters				E7
chr19	10075201	10089400	14200	*	E8	E7	chr19	10076124	10077123	1000	-	promoter:52481	uc008gou.2	24115	Best1	mm9_genes_promoters					E7
chr19	10075201	10089400	14200	*	E8	E7	chr19	10076124	10077123	1000	-	promoter:52481	uc008gou.2	24115	Best1	mm9_genes_promoters						E7
chr19	10075201	10088800	13600	*	E8	E7	chr19	10076124	10077123	1000	-	promoter:52481	uc008gou.2	24115	Best1	mm9_genes_promoters							E7
chr19	10076001	10076200	200	*	E1	E11	chr19	10076124	10077123	1000	-	promoter:52481	uc008gou.2	24115	Best1	mm9_genes_promoters								E11
chr19	10076201	10076800	600	*	E8	E7	chr19	10076124	10077123	1000	-	promoter:52481	uc008gou.2	24115	Best1	mm9_genes_promoters								E7
chr19	10076801	10077000	200	*	E3	E10	chr19	10076124	10077123	1000	-	promoter:52481	uc008gou.2	24115	Best1	mm9_genes_promoters								E10
chr19	10077001	10085600	8600	*	E2	E8	chr19	10076124	10077123	1000	-	promoter:52481	uc008gou.2	24115	Best1	mm9_genes_promoters								E8
chr19	10075201	10091800	16600	*	E8	E7	chr19	10076124	10077123	1000	-	promoter:52481	uc008gou.2	24115	Best1	mm9_genes_promoters									E7
chr19	4138601	4141400	2800	*	E7	E2	chr19	4139610	4140609	1000	-	promoter:52224	uc008fyw.1	73660	Cabp4	mm9_genes_promoters	E2
chr19	4139201	4140600	1400	*	E7	E2	chr19	4139610	4140609	1000	-	promoter:52224	uc008fyw.1	73660	Cabp4	mm9_genes_promoters		E2
chr19	4140601	4141600	1000	*	E9	E4	chr19	4139610	4140609	1000	-	promoter:52224	uc008fyw.1	73660	Cabp4	mm9_genes_promoters		E4
chr19	4133601	4140000	6400	*	E9	E4	chr19	4139610	4140609	1000	-	promoter:52224	uc008fyw.1	73660	Cabp4	mm9_genes_promoters			E4
chr19	4140001	4140800	800	*	E7	E2	chr19	4139610	4140609	1000	-	promoter:52224	uc008fyw.1	73660	Cabp4	mm9_genes_promoters			E2
chr19	4138601	4140200	1600	*	E7	E2	chr19	4139610	4140609	1000	-	promoter:52224	uc008fyw.1	73660	Cabp4	mm9_genes_promoters				E2
chr19	4140201	4140800	600	*	E9	E4	chr19	4139610	4140609	1000	-	promoter:52224	uc008fyw.1	73660	Cabp4	mm9_genes_promoters				E4
chr19	4138401	4140800	2400	*	E6	E1	chr19	4139610	4140609	1000	-	promoter:52224	uc008fyw.1	73660	Cabp4	mm9_genes_promoters					E1
chr19	4138001	4141600	3600	*	E6	E1	chr19	4139610	4140609	1000	-	promoter:52224	uc008fyw.1	73660	Cabp4	mm9_genes_promoters						E1
chr19	4136601	4141800	5200	*	E6	E1	chr19	4139610	4140609	1000	-	promoter:52224	uc008fyw.1	73660	Cabp4	mm9_genes_promoters							E1
chr19	4136001	4143200	7200	*	E6	E1	chr19	4139610	4140609	1000	-	promoter:52224	uc008fyw.1	73660	Cabp4	mm9_genes_promoters								E1
chr19	4136601	4143400	6800	*	E6	E1	chr19	4139610	4140609	1000	-	promoter:52224	uc008fyw.1	73660	Cabp4	mm9_genes_promoters									E1
chr6	119175601	119185600	10000	*	E8	E7	chr6	119185544	119186543	1000	+	promoter:18185	uc012ern.1	319734	Cacna2d4	mm9_genes_promoters	E7
chr6	119175601	119185600	10000	*	E8	E7	chr6	119185544	119186543	1000	+	promoter:18186	uc009dlz.1	319734	Cacna2d4	mm9_genes_promoters	E7
chr6	119185601	119187000	1400	*	E7	E2	chr6	119185544	119186543	1000	+	promoter:18185	uc012ern.1	319734	Cacna2d4	mm9_genes_promoters	E2
chr6	119185601	119187000	1400	*	E7	E2	chr6	119185544	119186543	1000	+	promoter:18186	uc009dlz.1	319734	Cacna2d4	mm9_genes_promoters	E2
chr6	119196401	119207600	11200	*	E2	E8	chr6	119197802	119198801	1000	+	promoter:18187	uc009dma.1	319734	Cacna2d4	mm9_genes_promoters	E8
chr6	119185401	119188600	3200	*	E7	E2	chr6	119185544	119186543	1000	+	promoter:18185	uc012ern.1	319734	Cacna2d4	mm9_genes_promoters		E2
chr6	119185401	119188600	3200	*	E7	E2	chr6	119185544	119186543	1000	+	promoter:18186	uc009dlz.1	319734	Cacna2d4	mm9_genes_promoters		E2
chr6	119196801	119207600	10800	*	E2	E8	chr6	119197802	119198801	1000	+	promoter:18187	uc009dma.1	319734	Cacna2d4	mm9_genes_promoters		E8
chr6	119182601	119185600	3000	*	E8	E7	chr6	119185544	119186543	1000	+	promoter:18185	uc012ern.1	319734	Cacna2d4	mm9_genes_promoters			E7
chr6	119182601	119185600	3000	*	E8	E7	chr6	119185544	119186543	1000	+	promoter:18186	uc009dlz.1	319734	Cacna2d4	mm9_genes_promoters			E7
chr6	119185601	119192600	7000	*	E7	E2	chr6	119185544	119186543	1000	+	promoter:18185	uc012ern.1	319734	Cacna2d4	mm9_genes_promoters			E2
chr6	119185601	119192600	7000	*	E7	E2	chr6	119185544	119186543	1000	+	promoter:18186	uc009dlz.1	319734	Cacna2d4	mm9_genes_promoters			E2
chr6	119197001	119207800	10800	*	E8	E7	chr6	119197802	119198801	1000	+	promoter:18187	uc009dma.1	319734	Cacna2d4	mm9_genes_promoters			E7
chr6	119185201	119185600	400	*	E7	E2	chr6	119185544	119186543	1000	+	promoter:18185	uc012ern.1	319734	Cacna2d4	mm9_genes_promoters				E2
chr6	119185201	119185600	400	*	E7	E2	chr6	119185544	119186543	1000	+	promoter:18186	uc009dlz.1	319734	Cacna2d4	mm9_genes_promoters				E2
chr6	119185601	119188400	2800	*	E6	E1	chr6	119185544	119186543	1000	+	promoter:18185	uc012ern.1	319734	Cacna2d4	mm9_genes_promoters				E1
chr6	119185601	119188400	2800	*	E6	E1	chr6	119185544	119186543	1000	+	promoter:18186	uc009dlz.1	319734	Cacna2d4	mm9_genes_promoters				E1
chr6	119191801	119199000	7200	*	E9	E4	chr6	119197802	119198801	1000	+	promoter:18187	uc009dma.1	319734	Cacna2d4	mm9_genes_promoters				E4
chr6	119185001	119185600	600	*	E7	E2	chr6	119185544	119186543	1000	+	promoter:18185	uc012ern.1	319734	Cacna2d4	mm9_genes_promoters					E2
chr6	119185001	119185600	600	*	E7	E2	chr6	119185544	119186543	1000	+	promoter:18186	uc009dlz.1	319734	Cacna2d4	mm9_genes_promoters					E2
chr6	119185601	119189800	4200	*	E6	E1	chr6	119185544	119186543	1000	+	promoter:18185	uc012ern.1	319734	Cacna2d4	mm9_genes_promoters					E1
chr6	119185601	119189800	4200	*	E6	E1	chr6	119185544	119186543	1000	+	promoter:18186	uc009dlz.1	319734	Cacna2d4	mm9_genes_promoters					E1
chr6	119197001	119200200	3200	*	E9	E4	chr6	119197802	119198801	1000	+	promoter:18187	uc009dma.1	319734	Cacna2d4	mm9_genes_promoters					E4
chr6	119184801	119185600	800	*	E7	E2	chr6	119185544	119186543	1000	+	promoter:18185	uc012ern.1	319734	Cacna2d4	mm9_genes_promoters						E2
chr6	119184801	119185600	800	*	E7	E2	chr6	119185544	119186543	1000	+	promoter:18186	uc009dlz.1	319734	Cacna2d4	mm9_genes_promoters						E2
chr6	119185601	119189800	4200	*	E6	E1	chr6	119185544	119186543	1000	+	promoter:18185	uc012ern.1	319734	Cacna2d4	mm9_genes_promoters						E1
chr6	119185601	119189800	4200	*	E6	E1	chr6	119185544	119186543	1000	+	promoter:18186	uc009dlz.1	319734	Cacna2d4	mm9_genes_promoters						E1
chr6	119196801	119199600	2800	*	E9	E4	chr6	119197802	119198801	1000	+	promoter:18187	uc009dma.1	319734	Cacna2d4	mm9_genes_promoters						E4
chr6	119184601	119185600	1000	*	E7	E2	chr6	119185544	119186543	1000	+	promoter:18185	uc012ern.1	319734	Cacna2d4	mm9_genes_promoters							E2
chr6	119184601	119185600	1000	*	E7	E2	chr6	119185544	119186543	1000	+	promoter:18186	uc009dlz.1	319734	Cacna2d4	mm9_genes_promoters							E2
chr6	119185601	119189800	4200	*	E6	E1	chr6	119185544	119186543	1000	+	promoter:18185	uc012ern.1	319734	Cacna2d4	mm9_genes_promoters							E1
chr6	119185601	119189800	4200	*	E6	E1	chr6	119185544	119186543	1000	+	promoter:18186	uc009dlz.1	319734	Cacna2d4	mm9_genes_promoters							E1
chr6	119197801	119200600	2800	*	E10	E5	chr6	119197802	119198801	1000	+	promoter:18187	uc009dma.1	319734	Cacna2d4	mm9_genes_promoters							E5
chr6	119185401	119191600	6200	*	E6	E1	chr6	119185544	119186543	1000	+	promoter:18185	uc012ern.1	319734	Cacna2d4	mm9_genes_promoters								E1
chr6	119185401	119191600	6200	*	E6	E1	chr6	119185544	119186543	1000	+	promoter:18186	uc009dlz.1	319734	Cacna2d4	mm9_genes_promoters								E1
chr6	119197801	119200200	2400	*	E10	E5	chr6	119197802	119198801	1000	+	promoter:18187	uc009dma.1	319734	Cacna2d4	mm9_genes_promoters								E5
chr6	119184601	119185600	1000	*	E7	E2	chr6	119185544	119186543	1000	+	promoter:18185	uc012ern.1	319734	Cacna2d4	mm9_genes_promoters									E2
chr6	119184601	119185600	1000	*	E7	E2	chr6	119185544	119186543	1000	+	promoter:18186	uc009dlz.1	319734	Cacna2d4	mm9_genes_promoters									E2
chr6	119185601	119191800	6200	*	E6	E1	chr6	119185544	119186543	1000	+	promoter:18185	uc012ern.1	319734	Cacna2d4	mm9_genes_promoters									E1
chr6	119185601	119191800	6200	*	E6	E1	chr6	119185544	119186543	1000	+	promoter:18186	uc009dlz.1	319734	Cacna2d4	mm9_genes_promoters									E1
chr6	119196601	119198400	1800	*	E11	E6	chr6	119197802	119198801	1000	+	promoter:18187	uc009dma.1	319734	Cacna2d4	mm9_genes_promoters									E6
chr6	119198401	119200000	1600	*	E10	E5	chr6	119197802	119198801	1000	+	promoter:18187	uc009dma.1	319734	Cacna2d4	mm9_genes_promoters									E5
chr10	116500001	116501400	1400	*	E6	E1	chr10	116500871	116501870	1000	-	promoter:32959	uc007hcs.1	12461	Cct2	mm9_genes_promoters	E1
chr10	116501401	116501600	200	*	E7	E2	chr10	116500871	116501870	1000	-	promoter:32959	uc007hcs.1	12461	Cct2	mm9_genes_promoters	E2
chr10	116501601	116503600	2000	*	E8	E7	chr10	116500871	116501870	1000	-	promoter:32959	uc007hcs.1	12461	Cct2	mm9_genes_promoters	E7
chr10	116500001	116501400	1400	*	E6	E1	chr10	116500871	116501870	1000	-	promoter:32959	uc007hcs.1	12461	Cct2	mm9_genes_promoters		E1
chr10	116501401	116501600	200	*	E7	E2	chr10	116500871	116501870	1000	-	promoter:32959	uc007hcs.1	12461	Cct2	mm9_genes_promoters		E2
chr10	116501601	116503400	1800	*	E8	E7	chr10	116500871	116501870	1000	-	promoter:32959	uc007hcs.1	12461	Cct2	mm9_genes_promoters		E7
chr10	116500201	116501600	1400	*	E6	E1	chr10	116500871	116501870	1000	-	promoter:32959	uc007hcs.1	12461	Cct2	mm9_genes_promoters			E1
chr10	116501601	116501800	200	*	E7	E2	chr10	116500871	116501870	1000	-	promoter:32959	uc007hcs.1	12461	Cct2	mm9_genes_promoters			E2
chr10	116501801	116503400	1600	*	E8	E7	chr10	116500871	116501870	1000	-	promoter:32959	uc007hcs.1	12461	Cct2	mm9_genes_promoters			E7
chr10	116500001	116501400	1400	*	E6	E1	chr10	116500871	116501870	1000	-	promoter:32959	uc007hcs.1	12461	Cct2	mm9_genes_promoters				E1
chr10	116501401	116502200	800	*	E7	E2	chr10	116500871	116501870	1000	-	promoter:32959	uc007hcs.1	12461	Cct2	mm9_genes_promoters				E2
chr10	116500201	116501400	1200	*	E6	E1	chr10	116500871	116501870	1000	-	promoter:32959	uc007hcs.1	12461	Cct2	mm9_genes_promoters					E1
chr10	116501401	116501600	200	*	E7	E2	chr10	116500871	116501870	1000	-	promoter:32959	uc007hcs.1	12461	Cct2	mm9_genes_promoters					E2
chr10	116501601	116503200	1600	*	E8	E7	chr10	116500871	116501870	1000	-	promoter:32959	uc007hcs.1	12461	Cct2	mm9_genes_promoters					E7
chr10	116500001	116501200	1200	*	E6	E1	chr10	116500871	116501870	1000	-	promoter:32959	uc007hcs.1	12461	Cct2	mm9_genes_promoters						E1
chr10	116501201	116501600	400	*	E5	E3	chr10	116500871	116501870	1000	-	promoter:32959	uc007hcs.1	12461	Cct2	mm9_genes_promoters						E3
chr10	116501601	116503000	1400	*	E8	E7	chr10	116500871	116501870	1000	-	promoter:32959	uc007hcs.1	12461	Cct2	mm9_genes_promoters						E7
chr10	116500001	116501000	1000	*	E6	E1	chr10	116500871	116501870	1000	-	promoter:32959	uc007hcs.1	12461	Cct2	mm9_genes_promoters							E1
chr10	116501001	116501400	400	*	E5	E3	chr10	116500871	116501870	1000	-	promoter:32959	uc007hcs.1	12461	Cct2	mm9_genes_promoters							E3
chr10	116501401	116503200	1800	*	E8	E7	chr10	116500871	116501870	1000	-	promoter:32959	uc007hcs.1	12461	Cct2	mm9_genes_promoters							E7
chr10	116500201	116501200	1000	*	E6	E1	chr10	116500871	116501870	1000	-	promoter:32959	uc007hcs.1	12461	Cct2	mm9_genes_promoters								E1
chr10	116501201	116501400	200	*	E5	E3	chr10	116500871	116501870	1000	-	promoter:32959	uc007hcs.1	12461	Cct2	mm9_genes_promoters								E3
chr10	116501401	116501600	200	*	E7	E2	chr10	116500871	116501870	1000	-	promoter:32959	uc007hcs.1	12461	Cct2	mm9_genes_promoters								E2
chr10	116501601	116503400	1800	*	E8	E7	chr10	116500871	116501870	1000	-	promoter:32959	uc007hcs.1	12461	Cct2	mm9_genes_promoters								E7
chr10	116500001	116501000	1000	*	E6	E1	chr10	116500871	116501870	1000	-	promoter:32959	uc007hcs.1	12461	Cct2	mm9_genes_promoters									E1
chr10	116501001	116501400	400	*	E5	E3	chr10	116500871	116501870	1000	-	promoter:32959	uc007hcs.1	12461	Cct2	mm9_genes_promoters									E3
chr10	116501401	116502000	600	*	E7	E2	chr10	116500871	116501870	1000	-	promoter:32959	uc007hcs.1	12461	Cct2	mm9_genes_promoters									E2
chr14	37911001	37912000	1000	*	E5	E3	chr14	37911498	37912497	1000	-	promoter:42552	uc007tbu.1	170677	Cdhr1	mm9_genes_promoters	E3
chr14	37912001	37913400	1400	*	E4	E9	chr14	37911498	37912497	1000	-	promoter:42552	uc007tbu.1	170677	Cdhr1	mm9_genes_promoters	E9
chr14	37911001	37912000	1000	*	E5	E3	chr14	37911498	37912497	1000	-	promoter:42552	uc007tbu.1	170677	Cdhr1	mm9_genes_promoters		E3
chr14	37912001	37913000	1000	*	E4	E9	chr14	37911498	37912497	1000	-	promoter:42552	uc007tbu.1	170677	Cdhr1	mm9_genes_promoters		E9
chr14	37911001	37911800	800	*	E5	E3	chr14	37911498	37912497	1000	-	promoter:42552	uc007tbu.1	170677	Cdhr1	mm9_genes_promoters			E3
chr14	37911801	37912600	800	*	E4	E9	chr14	37911498	37912497	1000	-	promoter:42552	uc007tbu.1	170677	Cdhr1	mm9_genes_promoters			E9
chr14	37911001	37911800	800	*	E6	E1	chr14	37911498	37912497	1000	-	promoter:42552	uc007tbu.1	170677	Cdhr1	mm9_genes_promoters				E1
chr14	37911801	37912600	800	*	E7	E2	chr14	37911498	37912497	1000	-	promoter:42552	uc007tbu.1	170677	Cdhr1	mm9_genes_promoters				E2
chr14	37908201	37912200	4000	*	E6	E1	chr14	37911498	37912497	1000	-	promoter:42552	uc007tbu.1	170677	Cdhr1	mm9_genes_promoters					E1
chr14	37912201	37914400	2200	*	E7	E2	chr14	37911498	37912497	1000	-	promoter:42552	uc007tbu.1	170677	Cdhr1	mm9_genes_promoters					E2
chr14	37907201	37912600	5400	*	E6	E1	chr14	37911498	37912497	1000	-	promoter:42552	uc007tbu.1	170677	Cdhr1	mm9_genes_promoters						E1
chr14	37907601	37912800	5200	*	E6	E1	chr14	37911498	37912497	1000	-	promoter:42552	uc007tbu.1	170677	Cdhr1	mm9_genes_promoters							E1
chr14	37911001	37912400	1400	*	E6	E1	chr14	37911498	37912497	1000	-	promoter:42552	uc007tbu.1	170677	Cdhr1	mm9_genes_promoters								E1
chr14	37912401	37914200	1800	*	E7	E2	chr14	37911498	37912497	1000	-	promoter:42552	uc007tbu.1	170677	Cdhr1	mm9_genes_promoters								E2
chr14	37907401	37912000	4600	*	E6	E1	chr14	37911498	37912497	1000	-	promoter:42552	uc007tbu.1	170677	Cdhr1	mm9_genes_promoters									E1
chr14	37912001	37914200	2200	*	E7	E2	chr14	37911498	37912497	1000	-	promoter:42552	uc007tbu.1	170677	Cdhr1	mm9_genes_promoters									E2
chr10	99949401	99950600	1200	*	E6	E1	chr10	99949923	99950922	1000	+	promoter:31587	uc011xmr.1	216274	Cep290	mm9_genes_promoters	E1
chr10	99950601	99950800	200	*	E5	E3	chr10	99949923	99950922	1000	+	promoter:31587	uc011xmr.1	216274	Cep290	mm9_genes_promoters	E3
chr10	99950801	99951000	200	*	E7	E2	chr10	99949923	99950922	1000	+	promoter:31587	uc011xmr.1	216274	Cep290	mm9_genes_promoters	E2
chr10	99999401	100015200	15800	*	E11	E6	chr10	100006059	100007058	1000	+	promoter:31588	uc007gxw.2	216274	Cep290	mm9_genes_promoters	E6
chr10	99949201	99950600	1400	*	E6	E1	chr10	99949923	99950922	1000	+	promoter:31587	uc011xmr.1	216274	Cep290	mm9_genes_promoters		E1
chr10	99950601	99951000	400	*	E5	E3	chr10	99949923	99950922	1000	+	promoter:31587	uc011xmr.1	216274	Cep290	mm9_genes_promoters		E3
chr10	100004001	100012400	8400	*	E11	E6	chr10	100006059	100007058	1000	+	promoter:31588	uc007gxw.2	216274	Cep290	mm9_genes_promoters		E6
chr10	99949201	99950800	1600	*	E6	E1	chr10	99949923	99950922	1000	+	promoter:31587	uc011xmr.1	216274	Cep290	mm9_genes_promoters			E1
chr10	99950801	99951000	200	*	E7	E2	chr10	99949923	99950922	1000	+	promoter:31587	uc011xmr.1	216274	Cep290	mm9_genes_promoters			E2
chr10	99999201	100011200	12000	*	E11	E6	chr10	100006059	100007058	1000	+	promoter:31588	uc007gxw.2	216274	Cep290	mm9_genes_promoters			E6
chr10	99949201	99951000	1800	*	E6	E1	chr10	99949923	99950922	1000	+	promoter:31587	uc011xmr.1	216274	Cep290	mm9_genes_promoters				E1
chr10	100004401	100007200	2800	*	E11	E6	chr10	100006059	100007058	1000	+	promoter:31588	uc007gxw.2	216274	Cep290	mm9_genes_promoters				E6
chr10	99949201	99950800	1600	*	E6	E1	chr10	99949923	99950922	1000	+	promoter:31587	uc011xmr.1	216274	Cep290	mm9_genes_promoters					E1
chr10	99950801	99951000	200	*	E5	E3	chr10	99949923	99950922	1000	+	promoter:31587	uc011xmr.1	216274	Cep290	mm9_genes_promoters					E3
chr10	99991201	100033000	41800	*	E11	E6	chr10	100006059	100007058	1000	+	promoter:31588	uc007gxw.2	216274	Cep290	mm9_genes_promoters					E6
chr10	99949201	99951000	1800	*	E6	E1	chr10	99949923	99950922	1000	+	promoter:31587	uc011xmr.1	216274	Cep290	mm9_genes_promoters						E1
chr10	99999001	100028200	29200	*	E11	E6	chr10	100006059	100007058	1000	+	promoter:31588	uc007gxw.2	216274	Cep290	mm9_genes_promoters						E6
chr10	99949201	99951000	1800	*	E6	E1	chr10	99949923	99950922	1000	+	promoter:31587	uc011xmr.1	216274	Cep290	mm9_genes_promoters							E1
chr10	99991001	100007600	16600	*	E11	E6	chr10	100006059	100007058	1000	+	promoter:31588	uc007gxw.2	216274	Cep290	mm9_genes_promoters							E6
chr10	99949201	99951000	1800	*	E6	E1	chr10	99949923	99950922	1000	+	promoter:31587	uc011xmr.1	216274	Cep290	mm9_genes_promoters								E1
chr10	99996201	100031600	35400	*	E11	E6	chr10	100006059	100007058	1000	+	promoter:31588	uc007gxw.2	216274	Cep290	mm9_genes_promoters								E6
chr10	99949201	99950800	1600	*	E6	E1	chr10	99949923	99950922	1000	+	promoter:31587	uc011xmr.1	216274	Cep290	mm9_genes_promoters									E1
chr10	99950801	99951200	400	*	E5	E3	chr10	99949923	99950922	1000	+	promoter:31587	uc011xmr.1	216274	Cep290	mm9_genes_promoters									E3
chr10	99983201	100033200	50000	*	E11	E6	chr10	100006059	100007058	1000	+	promoter:31588	uc007gxw.2	216274	Cep290	mm9_genes_promoters									E6
chr19	16043401	16055800	12400	*	E11	E6	chr19	16049443	16050442	1000	-	promoter:52596	uc008gwq.1	208518	Cep78	mm9_genes_promoters	E6
chr19	16043401	16055800	12400	*	E11	E6	chr19	16053446	16054445	1000	-	promoter:52597	uc012bjd.1	208518	Cep78	mm9_genes_promoters	E6
chr19	16058801	16060000	1200	*	E6	E1	chr19	16059480	16060479	1000	-	promoter:52598	uc008gwr.1	208518	Cep78	mm9_genes_promoters	E1
chr19	16060001	16071400	11400	*	E8	E7	chr19	16059480	16060479	1000	-	promoter:52598	uc008gwr.1	208518	Cep78	mm9_genes_promoters	E7
chr19	16041001	16054600	13600	*	E11	E6	chr19	16049443	16050442	1000	-	promoter:52596	uc008gwq.1	208518	Cep78	mm9_genes_promoters		E6
chr19	16041001	16054600	13600	*	E11	E6	chr19	16053446	16054445	1000	-	promoter:52597	uc012bjd.1	208518	Cep78	mm9_genes_promoters		E6
chr19	16058601	16059800	1200	*	E6	E1	chr19	16059480	16060479	1000	-	promoter:52598	uc008gwr.1	208518	Cep78	mm9_genes_promoters		E1
chr19	16059801	16060000	200	*	E5	E3	chr19	16059480	16060479	1000	-	promoter:52598	uc008gwr.1	208518	Cep78	mm9_genes_promoters		E3
chr19	16060001	16063800	3800	*	E8	E7	chr19	16059480	16060479	1000	-	promoter:52598	uc008gwr.1	208518	Cep78	mm9_genes_promoters		E7
chr19	16043401	16054400	11000	*	E11	E6	chr19	16049443	16050442	1000	-	promoter:52596	uc008gwq.1	208518	Cep78	mm9_genes_promoters			E6
chr19	16043401	16054400	11000	*	E11	E6	chr19	16053446	16054445	1000	-	promoter:52597	uc012bjd.1	208518	Cep78	mm9_genes_promoters			E6
chr19	16054401	16054600	200	*	E10	E5	chr19	16053446	16054445	1000	-	promoter:52597	uc012bjd.1	208518	Cep78	mm9_genes_promoters			E5
chr19	16058801	16059800	1000	*	E6	E1	chr19	16059480	16060479	1000	-	promoter:52598	uc008gwr.1	208518	Cep78	mm9_genes_promoters			E1
chr19	16059801	16060000	200	*	E5	E3	chr19	16059480	16060479	1000	-	promoter:52598	uc008gwr.1	208518	Cep78	mm9_genes_promoters			E3
chr19	16060001	16060200	200	*	E7	E2	chr19	16059480	16060479	1000	-	promoter:52598	uc008gwr.1	208518	Cep78	mm9_genes_promoters			E2
chr19	16060201	16071000	10800	*	E8	E7	chr19	16059480	16060479	1000	-	promoter:52598	uc008gwr.1	208518	Cep78	mm9_genes_promoters			E7
chr19	16042801	16053400	10600	*	E11	E6	chr19	16049443	16050442	1000	-	promoter:52596	uc008gwq.1	208518	Cep78	mm9_genes_promoters				E6
chr19	16053401	16056000	2600	*	E8	E7	chr19	16053446	16054445	1000	-	promoter:52597	uc012bjd.1	208518	Cep78	mm9_genes_promoters				E7
chr19	16058601	16059800	1200	*	E6	E1	chr19	16059480	16060479	1000	-	promoter:52598	uc008gwr.1	208518	Cep78	mm9_genes_promoters				E1
chr19	16059801	16060000	200	*	E5	E3	chr19	16059480	16060479	1000	-	promoter:52598	uc008gwr.1	208518	Cep78	mm9_genes_promoters				E3
chr19	16060001	16070600	10600	*	E8	E7	chr19	16059480	16060479	1000	-	promoter:52598	uc008gwr.1	208518	Cep78	mm9_genes_promoters				E7
chr19	16043401	16054800	11400	*	E11	E6	chr19	16049443	16050442	1000	-	promoter:52596	uc008gwq.1	208518	Cep78	mm9_genes_promoters					E6
chr19	16043401	16054800	11400	*	E11	E6	chr19	16053446	16054445	1000	-	promoter:52597	uc012bjd.1	208518	Cep78	mm9_genes_promoters					E6
chr19	16058801	16060000	1200	*	E6	E1	chr19	16059480	16060479	1000	-	promoter:52598	uc008gwr.1	208518	Cep78	mm9_genes_promoters					E1
chr19	16060001	16060200	200	*	E7	E2	chr19	16059480	16060479	1000	-	promoter:52598	uc008gwr.1	208518	Cep78	mm9_genes_promoters					E2
chr19	16060201	16062400	2200	*	E8	E7	chr19	16059480	16060479	1000	-	promoter:52598	uc008gwr.1	208518	Cep78	mm9_genes_promoters					E7
chr19	16040001	16054800	14800	*	E11	E6	chr19	16049443	16050442	1000	-	promoter:52596	uc008gwq.1	208518	Cep78	mm9_genes_promoters						E6
chr19	16040001	16054800	14800	*	E11	E6	chr19	16053446	16054445	1000	-	promoter:52597	uc012bjd.1	208518	Cep78	mm9_genes_promoters						E6
chr19	16058801	16059800	1000	*	E6	E1	chr19	16059480	16060479	1000	-	promoter:52598	uc008gwr.1	208518	Cep78	mm9_genes_promoters						E1
chr19	16059801	16060000	200	*	E5	E3	chr19	16059480	16060479	1000	-	promoter:52598	uc008gwr.1	208518	Cep78	mm9_genes_promoters						E3
chr19	16060001	16066200	6200	*	E8	E7	chr19	16059480	16060479	1000	-	promoter:52598	uc008gwr.1	208518	Cep78	mm9_genes_promoters						E7
chr19	16040001	16055000	15000	*	E11	E6	chr19	16049443	16050442	1000	-	promoter:52596	uc008gwq.1	208518	Cep78	mm9_genes_promoters							E6
chr19	16040001	16055000	15000	*	E11	E6	chr19	16053446	16054445	1000	-	promoter:52597	uc012bjd.1	208518	Cep78	mm9_genes_promoters							E6
chr19	16059001	16060000	1000	*	E6	E1	chr19	16059480	16060479	1000	-	promoter:52598	uc008gwr.1	208518	Cep78	mm9_genes_promoters							E1
chr19	16060001	16062000	2000	*	E8	E7	chr19	16059480	16060479	1000	-	promoter:52598	uc008gwr.1	208518	Cep78	mm9_genes_promoters							E7
chr19	16029201	16053600	24400	*	E11	E6	chr19	16049443	16050442	1000	-	promoter:52596	uc008gwq.1	208518	Cep78	mm9_genes_promoters								E6
chr19	16029201	16053600	24400	*	E11	E6	chr19	16053446	16054445	1000	-	promoter:52597	uc012bjd.1	208518	Cep78	mm9_genes_promoters								E6
chr19	16053601	16056400	2800	*	E8	E7	chr19	16053446	16054445	1000	-	promoter:52597	uc012bjd.1	208518	Cep78	mm9_genes_promoters								E7
chr19	16058801	16059800	1000	*	E6	E1	chr19	16059480	16060479	1000	-	promoter:52598	uc008gwr.1	208518	Cep78	mm9_genes_promoters								E1
chr19	16059801	16060400	600	*	E5	E3	chr19	16059480	16060479	1000	-	promoter:52598	uc008gwr.1	208518	Cep78	mm9_genes_promoters								E3
chr19	16060401	16060600	200	*	E7	E2	chr19	16059480	16060479	1000	-	promoter:52598	uc008gwr.1	208518	Cep78	mm9_genes_promoters								E2
chr19	16040001	16054600	14600	*	E11	E6	chr19	16049443	16050442	1000	-	promoter:52596	uc008gwq.1	208518	Cep78	mm9_genes_promoters									E6
chr19	16040001	16054600	14600	*	E11	E6	chr19	16053446	16054445	1000	-	promoter:52597	uc012bjd.1	208518	Cep78	mm9_genes_promoters									E6
chr19	16058601	16060200	1600	*	E6	E1	chr19	16059480	16060479	1000	-	promoter:52598	uc008gwr.1	208518	Cep78	mm9_genes_promoters									E1
chr19	16060201	16060800	600	*	E7	E2	chr19	16059480	16060479	1000	-	promoter:52598	uc008gwr.1	208518	Cep78	mm9_genes_promoters									E2
chr2	79269001	79269200	200	*	E6	E1	chr2	79269146	79270145	1000	-	promoter:6423	uc008kgs.1	228094	Cerkl	mm9_genes_promoters	E1
chr2	79269001	79269200	200	*	E6	E1	chr2	79269146	79270145	1000	-	promoter:6424	uc012bxx.1	228094	Cerkl	mm9_genes_promoters	E1
chr2	79269201	79269400	200	*	E5	E3	chr2	79269146	79270145	1000	-	promoter:6423	uc008kgs.1	228094	Cerkl	mm9_genes_promoters	E3
chr2	79269201	79269400	200	*	E5	E3	chr2	79269146	79270145	1000	-	promoter:6424	uc012bxx.1	228094	Cerkl	mm9_genes_promoters	E3
chr2	79269401	79270200	800	*	E7	E2	chr2	79269146	79270145	1000	-	promoter:6423	uc008kgs.1	228094	Cerkl	mm9_genes_promoters	E2
chr2	79269401	79270200	800	*	E7	E2	chr2	79269146	79270145	1000	-	promoter:6424	uc012bxx.1	228094	Cerkl	mm9_genes_promoters	E2
chr2	79268601	79269400	800	*	E5	E3	chr2	79269146	79270145	1000	-	promoter:6423	uc008kgs.1	228094	Cerkl	mm9_genes_promoters		E3
chr2	79268601	79269400	800	*	E5	E3	chr2	79269146	79270145	1000	-	promoter:6424	uc012bxx.1	228094	Cerkl	mm9_genes_promoters		E3
chr2	79269401	79269800	400	*	E8	E7	chr2	79269146	79270145	1000	-	promoter:6423	uc008kgs.1	228094	Cerkl	mm9_genes_promoters		E7
chr2	79269401	79269800	400	*	E8	E7	chr2	79269146	79270145	1000	-	promoter:6424	uc012bxx.1	228094	Cerkl	mm9_genes_promoters		E7
chr2	79269801	79270000	200	*	E7	E2	chr2	79269146	79270145	1000	-	promoter:6423	uc008kgs.1	228094	Cerkl	mm9_genes_promoters		E2
chr2	79269801	79270000	200	*	E7	E2	chr2	79269146	79270145	1000	-	promoter:6424	uc012bxx.1	228094	Cerkl	mm9_genes_promoters		E2
chr2	79270001	79271600	1600	*	E8	E7	chr2	79269146	79270145	1000	-	promoter:6423	uc008kgs.1	228094	Cerkl	mm9_genes_promoters		E7
chr2	79270001	79271600	1600	*	E8	E7	chr2	79269146	79270145	1000	-	promoter:6424	uc012bxx.1	228094	Cerkl	mm9_genes_promoters		E7
chr2	79268601	79269400	800	*	E5	E3	chr2	79269146	79270145	1000	-	promoter:6423	uc008kgs.1	228094	Cerkl	mm9_genes_promoters			E3
chr2	79268601	79269400	800	*	E5	E3	chr2	79269146	79270145	1000	-	promoter:6424	uc012bxx.1	228094	Cerkl	mm9_genes_promoters			E3
chr2	79269401	79272000	2600	*	E8	E7	chr2	79269146	79270145	1000	-	promoter:6423	uc008kgs.1	228094	Cerkl	mm9_genes_promoters			E7
chr2	79269401	79272000	2600	*	E8	E7	chr2	79269146	79270145	1000	-	promoter:6424	uc012bxx.1	228094	Cerkl	mm9_genes_promoters			E7
chr2	79269001	79269400	400	*	E6	E1	chr2	79269146	79270145	1000	-	promoter:6423	uc008kgs.1	228094	Cerkl	mm9_genes_promoters				E1
chr2	79269001	79269400	400	*	E6	E1	chr2	79269146	79270145	1000	-	promoter:6424	uc012bxx.1	228094	Cerkl	mm9_genes_promoters				E1
chr2	79269401	79270200	800	*	E7	E2	chr2	79269146	79270145	1000	-	promoter:6423	uc008kgs.1	228094	Cerkl	mm9_genes_promoters				E2
chr2	79269401	79270200	800	*	E7	E2	chr2	79269146	79270145	1000	-	promoter:6424	uc012bxx.1	228094	Cerkl	mm9_genes_promoters				E2
chr2	79267401	79269400	2000	*	E6	E1	chr2	79269146	79270145	1000	-	promoter:6423	uc008kgs.1	228094	Cerkl	mm9_genes_promoters					E1
chr2	79267401	79269400	2000	*	E6	E1	chr2	79269146	79270145	1000	-	promoter:6424	uc012bxx.1	228094	Cerkl	mm9_genes_promoters					E1
chr2	79269401	79271400	2000	*	E7	E2	chr2	79269146	79270145	1000	-	promoter:6423	uc008kgs.1	228094	Cerkl	mm9_genes_promoters					E2
chr2	79269401	79271400	2000	*	E7	E2	chr2	79269146	79270145	1000	-	promoter:6424	uc012bxx.1	228094	Cerkl	mm9_genes_promoters					E2
chr2	79266801	79269400	2600	*	E6	E1	chr2	79269146	79270145	1000	-	promoter:6423	uc008kgs.1	228094	Cerkl	mm9_genes_promoters						E1
chr2	79266801	79269400	2600	*	E6	E1	chr2	79269146	79270145	1000	-	promoter:6424	uc012bxx.1	228094	Cerkl	mm9_genes_promoters						E1
chr2	79269401	79270200	800	*	E7	E2	chr2	79269146	79270145	1000	-	promoter:6423	uc008kgs.1	228094	Cerkl	mm9_genes_promoters						E2
chr2	79269401	79270200	800	*	E7	E2	chr2	79269146	79270145	1000	-	promoter:6424	uc012bxx.1	228094	Cerkl	mm9_genes_promoters						E2
chr2	79266801	79269400	2600	*	E6	E1	chr2	79269146	79270145	1000	-	promoter:6423	uc008kgs.1	228094	Cerkl	mm9_genes_promoters							E1
chr2	79266801	79269400	2600	*	E6	E1	chr2	79269146	79270145	1000	-	promoter:6424	uc012bxx.1	228094	Cerkl	mm9_genes_promoters							E1
chr2	79269401	79272200	2800	*	E7	E2	chr2	79269146	79270145	1000	-	promoter:6423	uc008kgs.1	228094	Cerkl	mm9_genes_promoters							E2
chr2	79269401	79272200	2800	*	E7	E2	chr2	79269146	79270145	1000	-	promoter:6424	uc012bxx.1	228094	Cerkl	mm9_genes_promoters							E2
chr2	79266801	79269400	2600	*	E6	E1	chr2	79269146	79270145	1000	-	promoter:6423	uc008kgs.1	228094	Cerkl	mm9_genes_promoters								E1
chr2	79266801	79269400	2600	*	E6	E1	chr2	79269146	79270145	1000	-	promoter:6424	uc012bxx.1	228094	Cerkl	mm9_genes_promoters								E1
chr2	79269401	79270400	1000	*	E7	E2	chr2	79269146	79270145	1000	-	promoter:6423	uc008kgs.1	228094	Cerkl	mm9_genes_promoters								E2
chr2	79269401	79270400	1000	*	E7	E2	chr2	79269146	79270145	1000	-	promoter:6424	uc012bxx.1	228094	Cerkl	mm9_genes_promoters								E2
chr2	79266601	79269400	2800	*	E6	E1	chr2	79269146	79270145	1000	-	promoter:6423	uc008kgs.1	228094	Cerkl	mm9_genes_promoters									E1
chr2	79266601	79269400	2800	*	E6	E1	chr2	79269146	79270145	1000	-	promoter:6424	uc012bxx.1	228094	Cerkl	mm9_genes_promoters									E1
chr2	79269401	79269600	200	*	E5	E3	chr2	79269146	79270145	1000	-	promoter:6423	uc008kgs.1	228094	Cerkl	mm9_genes_promoters									E3
chr2	79269401	79269600	200	*	E5	E3	chr2	79269146	79270145	1000	-	promoter:6424	uc012bxx.1	228094	Cerkl	mm9_genes_promoters									E3
chr2	79269601	79271200	1600	*	E7	E2	chr2	79269146	79270145	1000	-	promoter:6423	uc008kgs.1	228094	Cerkl	mm9_genes_promoters									E2
chr2	79269601	79271200	1600	*	E7	E2	chr2	79269146	79270145	1000	-	promoter:6424	uc012bxx.1	228094	Cerkl	mm9_genes_promoters									E2
chr1	142077601	142096400	18800	*	E2	E8	chr1	142079989	142080988	1000	-	promoter:2511	uc007cws.1	12628	Cfh	mm9_genes_promoters	E8
chr1	142077601	142096400	18800	*	E2	E8	chr1	142079989	142080988	1000	-	promoter:2512	uc007cwt.1	12628	Cfh	mm9_genes_promoters	E8
chr1	142077601	142096400	18800	*	E2	E8	chr1	142079989	142080988	1000	-	promoter:2513	uc011wtg.1	12628	Cfh	mm9_genes_promoters	E8
chr1	142077601	142096400	18800	*	E2	E8	chr1	142079989	142080988	1000	-	promoter:2514	uc007cwu.1	12628	Cfh	mm9_genes_promoters	E8
chr1	142077601	142095800	18200	*	E2	E8	chr1	142079989	142080988	1000	-	promoter:2511	uc007cws.1	12628	Cfh	mm9_genes_promoters		E8
chr1	142077601	142095800	18200	*	E2	E8	chr1	142079989	142080988	1000	-	promoter:2512	uc007cwt.1	12628	Cfh	mm9_genes_promoters		E8
chr1	142077601	142095800	18200	*	E2	E8	chr1	142079989	142080988	1000	-	promoter:2513	uc011wtg.1	12628	Cfh	mm9_genes_promoters		E8
chr1	142077601	142095800	18200	*	E2	E8	chr1	142079989	142080988	1000	-	promoter:2514	uc007cwu.1	12628	Cfh	mm9_genes_promoters		E8
chr1	142077601	142096000	18400	*	E2	E8	chr1	142079989	142080988	1000	-	promoter:2511	uc007cws.1	12628	Cfh	mm9_genes_promoters			E8
chr1	142077601	142096000	18400	*	E2	E8	chr1	142079989	142080988	1000	-	promoter:2512	uc007cwt.1	12628	Cfh	mm9_genes_promoters			E8
chr1	142077601	142096000	18400	*	E2	E8	chr1	142079989	142080988	1000	-	promoter:2513	uc011wtg.1	12628	Cfh	mm9_genes_promoters			E8
chr1	142077601	142096000	18400	*	E2	E8	chr1	142079989	142080988	1000	-	promoter:2514	uc007cwu.1	12628	Cfh	mm9_genes_promoters			E8
chr1	142077601	142107600	30000	*	E2	E8	chr1	142079989	142080988	1000	-	promoter:2511	uc007cws.1	12628	Cfh	mm9_genes_promoters				E8
chr1	142077601	142107600	30000	*	E2	E8	chr1	142079989	142080988	1000	-	promoter:2512	uc007cwt.1	12628	Cfh	mm9_genes_promoters				E8
chr1	142077601	142107600	30000	*	E2	E8	chr1	142079989	142080988	1000	-	promoter:2513	uc011wtg.1	12628	Cfh	mm9_genes_promoters				E8
chr1	142077601	142107600	30000	*	E2	E8	chr1	142079989	142080988	1000	-	promoter:2514	uc007cwu.1	12628	Cfh	mm9_genes_promoters				E8
chr1	142077601	142107000	29400	*	E2	E8	chr1	142079989	142080988	1000	-	promoter:2511	uc007cws.1	12628	Cfh	mm9_genes_promoters					E8
chr1	142077601	142107000	29400	*	E2	E8	chr1	142079989	142080988	1000	-	promoter:2512	uc007cwt.1	12628	Cfh	mm9_genes_promoters					E8
chr1	142077601	142107000	29400	*	E2	E8	chr1	142079989	142080988	1000	-	promoter:2513	uc011wtg.1	12628	Cfh	mm9_genes_promoters					E8
chr1	142077601	142107000	29400	*	E2	E8	chr1	142079989	142080988	1000	-	promoter:2514	uc007cwu.1	12628	Cfh	mm9_genes_promoters					E8
chr1	142077601	142112400	34800	*	E2	E8	chr1	142079989	142080988	1000	-	promoter:2511	uc007cws.1	12628	Cfh	mm9_genes_promoters						E8
chr1	142077601	142112400	34800	*	E2	E8	chr1	142079989	142080988	1000	-	promoter:2512	uc007cwt.1	12628	Cfh	mm9_genes_promoters						E8
chr1	142077601	142112400	34800	*	E2	E8	chr1	142079989	142080988	1000	-	promoter:2513	uc011wtg.1	12628	Cfh	mm9_genes_promoters						E8
chr1	142077601	142112400	34800	*	E2	E8	chr1	142079989	142080988	1000	-	promoter:2514	uc007cwu.1	12628	Cfh	mm9_genes_promoters						E8
chr1	142077601	142142000	64400	*	E2	E8	chr1	142079989	142080988	1000	-	promoter:2511	uc007cws.1	12628	Cfh	mm9_genes_promoters							E8
chr1	142077601	142142000	64400	*	E2	E8	chr1	142079989	142080988	1000	-	promoter:2512	uc007cwt.1	12628	Cfh	mm9_genes_promoters							E8
chr1	142077601	142142000	64400	*	E2	E8	chr1	142079989	142080988	1000	-	promoter:2513	uc011wtg.1	12628	Cfh	mm9_genes_promoters							E8
chr1	142077601	142142000	64400	*	E2	E8	chr1	142079989	142080988	1000	-	promoter:2514	uc007cwu.1	12628	Cfh	mm9_genes_promoters							E8
chr1	142077601	142096400	18800	*	E2	E8	chr1	142079989	142080988	1000	-	promoter:2511	uc007cws.1	12628	Cfh	mm9_genes_promoters								E8
chr1	142077601	142096400	18800	*	E2	E8	chr1	142079989	142080988	1000	-	promoter:2512	uc007cwt.1	12628	Cfh	mm9_genes_promoters								E8
chr1	142077601	142096400	18800	*	E2	E8	chr1	142079989	142080988	1000	-	promoter:2513	uc011wtg.1	12628	Cfh	mm9_genes_promoters								E8
chr1	142077601	142096400	18800	*	E2	E8	chr1	142079989	142080988	1000	-	promoter:2514	uc007cwu.1	12628	Cfh	mm9_genes_promoters								E8
chr1	142077601	142106400	28800	*	E2	E8	chr1	142079989	142080988	1000	-	promoter:2511	uc007cws.1	12628	Cfh	mm9_genes_promoters									E8
chr1	142077601	142106400	28800	*	E2	E8	chr1	142079989	142080988	1000	-	promoter:2512	uc007cwt.1	12628	Cfh	mm9_genes_promoters									E8
chr1	142077601	142106400	28800	*	E2	E8	chr1	142079989	142080988	1000	-	promoter:2513	uc011wtg.1	12628	Cfh	mm9_genes_promoters									E8
chr1	142077601	142106400	28800	*	E2	E8	chr1	142079989	142080988	1000	-	promoter:2514	uc007cwu.1	12628	Cfh	mm9_genes_promoters									E8
chr3	108455601	108456600	1000	*	E7	E2	chr3	108455831	108456830	1000	+	promoter:8846	uc008qzk.2	229725	Clcc1	mm9_genes_promoters	E2
chr3	108455601	108456600	1000	*	E7	E2	chr3	108455858	108456857	1000	+	promoter:8847	uc008qzl.2	229725	Clcc1	mm9_genes_promoters	E2
chr3	108455601	108456600	1000	*	E7	E2	chr3	108455858	108456857	1000	+	promoter:8848	uc008qzm.2	229725	Clcc1	mm9_genes_promoters	E2
chr3	108455601	108456600	1000	*	E7	E2	chr3	108455908	108456907	1000	+	promoter:8849	uc008qzn.2	229725	Clcc1	mm9_genes_promoters	E2
chr3	108456601	108457200	600	*	E6	E1	chr3	108455831	108456830	1000	+	promoter:8846	uc008qzk.2	229725	Clcc1	mm9_genes_promoters	E1
chr3	108456601	108457200	600	*	E6	E1	chr3	108455858	108456857	1000	+	promoter:8847	uc008qzl.2	229725	Clcc1	mm9_genes_promoters	E1
chr3	108456601	108457200	600	*	E6	E1	chr3	108455858	108456857	1000	+	promoter:8848	uc008qzm.2	229725	Clcc1	mm9_genes_promoters	E1
chr3	108456601	108457200	600	*	E6	E1	chr3	108455908	108456907	1000	+	promoter:8849	uc008qzn.2	229725	Clcc1	mm9_genes_promoters	E1
chr3	108455801	108456600	800	*	E7	E2	chr3	108455831	108456830	1000	+	promoter:8846	uc008qzk.2	229725	Clcc1	mm9_genes_promoters		E2
chr3	108455801	108456600	800	*	E7	E2	chr3	108455858	108456857	1000	+	promoter:8847	uc008qzl.2	229725	Clcc1	mm9_genes_promoters		E2
chr3	108455801	108456600	800	*	E7	E2	chr3	108455858	108456857	1000	+	promoter:8848	uc008qzm.2	229725	Clcc1	mm9_genes_promoters		E2
chr3	108455801	108456600	800	*	E7	E2	chr3	108455908	108456907	1000	+	promoter:8849	uc008qzn.2	229725	Clcc1	mm9_genes_promoters		E2
chr3	108456601	108457200	600	*	E6	E1	chr3	108455831	108456830	1000	+	promoter:8846	uc008qzk.2	229725	Clcc1	mm9_genes_promoters		E1
chr3	108456601	108457200	600	*	E6	E1	chr3	108455858	108456857	1000	+	promoter:8847	uc008qzl.2	229725	Clcc1	mm9_genes_promoters		E1
chr3	108456601	108457200	600	*	E6	E1	chr3	108455858	108456857	1000	+	promoter:8848	uc008qzm.2	229725	Clcc1	mm9_genes_promoters		E1
chr3	108456601	108457200	600	*	E6	E1	chr3	108455908	108456907	1000	+	promoter:8849	uc008qzn.2	229725	Clcc1	mm9_genes_promoters		E1
chr3	108451201	108456400	5200	*	E8	E7	chr3	108455831	108456830	1000	+	promoter:8846	uc008qzk.2	229725	Clcc1	mm9_genes_promoters			E7
chr3	108451201	108456400	5200	*	E8	E7	chr3	108455858	108456857	1000	+	promoter:8847	uc008qzl.2	229725	Clcc1	mm9_genes_promoters			E7
chr3	108451201	108456400	5200	*	E8	E7	chr3	108455858	108456857	1000	+	promoter:8848	uc008qzm.2	229725	Clcc1	mm9_genes_promoters			E7
chr3	108451201	108456400	5200	*	E8	E7	chr3	108455908	108456907	1000	+	promoter:8849	uc008qzn.2	229725	Clcc1	mm9_genes_promoters			E7
chr3	108456401	108456600	200	*	E5	E3	chr3	108455831	108456830	1000	+	promoter:8846	uc008qzk.2	229725	Clcc1	mm9_genes_promoters			E3
chr3	108456401	108456600	200	*	E5	E3	chr3	108455858	108456857	1000	+	promoter:8847	uc008qzl.2	229725	Clcc1	mm9_genes_promoters			E3
chr3	108456401	108456600	200	*	E5	E3	chr3	108455858	108456857	1000	+	promoter:8848	uc008qzm.2	229725	Clcc1	mm9_genes_promoters			E3
chr3	108456401	108456600	200	*	E5	E3	chr3	108455908	108456907	1000	+	promoter:8849	uc008qzn.2	229725	Clcc1	mm9_genes_promoters			E3
chr3	108456601	108457200	600	*	E6	E1	chr3	108455831	108456830	1000	+	promoter:8846	uc008qzk.2	229725	Clcc1	mm9_genes_promoters			E1
chr3	108456601	108457200	600	*	E6	E1	chr3	108455858	108456857	1000	+	promoter:8847	uc008qzl.2	229725	Clcc1	mm9_genes_promoters			E1
chr3	108456601	108457200	600	*	E6	E1	chr3	108455858	108456857	1000	+	promoter:8848	uc008qzm.2	229725	Clcc1	mm9_genes_promoters			E1
chr3	108456601	108457200	600	*	E6	E1	chr3	108455908	108456907	1000	+	promoter:8849	uc008qzn.2	229725	Clcc1	mm9_genes_promoters			E1
chr3	108455601	108456400	800	*	E7	E2	chr3	108455831	108456830	1000	+	promoter:8846	uc008qzk.2	229725	Clcc1	mm9_genes_promoters				E2
chr3	108455601	108456400	800	*	E7	E2	chr3	108455858	108456857	1000	+	promoter:8847	uc008qzl.2	229725	Clcc1	mm9_genes_promoters				E2
chr3	108455601	108456400	800	*	E7	E2	chr3	108455858	108456857	1000	+	promoter:8848	uc008qzm.2	229725	Clcc1	mm9_genes_promoters				E2
chr3	108455601	108456400	800	*	E7	E2	chr3	108455908	108456907	1000	+	promoter:8849	uc008qzn.2	229725	Clcc1	mm9_genes_promoters				E2
chr3	108456401	108456600	200	*	E5	E3	chr3	108455831	108456830	1000	+	promoter:8846	uc008qzk.2	229725	Clcc1	mm9_genes_promoters				E3
chr3	108456401	108456600	200	*	E5	E3	chr3	108455858	108456857	1000	+	promoter:8847	uc008qzl.2	229725	Clcc1	mm9_genes_promoters				E3
chr3	108456401	108456600	200	*	E5	E3	chr3	108455858	108456857	1000	+	promoter:8848	uc008qzm.2	229725	Clcc1	mm9_genes_promoters				E3
chr3	108456401	108456600	200	*	E5	E3	chr3	108455908	108456907	1000	+	promoter:8849	uc008qzn.2	229725	Clcc1	mm9_genes_promoters				E3
chr3	108456601	108457200	600	*	E6	E1	chr3	108455831	108456830	1000	+	promoter:8846	uc008qzk.2	229725	Clcc1	mm9_genes_promoters				E1
chr3	108456601	108457200	600	*	E6	E1	chr3	108455858	108456857	1000	+	promoter:8847	uc008qzl.2	229725	Clcc1	mm9_genes_promoters				E1
chr3	108456601	108457200	600	*	E6	E1	chr3	108455858	108456857	1000	+	promoter:8848	uc008qzm.2	229725	Clcc1	mm9_genes_promoters				E1
chr3	108456601	108457200	600	*	E6	E1	chr3	108455908	108456907	1000	+	promoter:8849	uc008qzn.2	229725	Clcc1	mm9_genes_promoters				E1
chr3	108455601	108456400	800	*	E7	E2	chr3	108455831	108456830	1000	+	promoter:8846	uc008qzk.2	229725	Clcc1	mm9_genes_promoters					E2
[truncated: 4,833 more rows]

## Sheet: emission
Old Em	New Em
E1	E11
[truncated: 10 more rows]

## Sheet: Retinitis pigmentosa
Genes HS	chromatin state HS	Genes MM	chromatin state MM	evidence				state	hyperM	bivalent	rest
[truncated: 75 more rows]

[truncated: 5 more sheets: Cone or cone-rod dystrophy, Congenital stationary night bli, Leber congenital amaurosis, Macular degeneration, Genes]
