# Supplementary material for: The Potential Role of Epigenetic Mechanisms in the Development of Retinitis Pigmentosa and Related Photoreceptor Dystrophies
Source: Front Genet. 2022 Mar 11;13:827274. doi: 10.3389/fgene.2022.827274 (PMC8961674; doi:10.3389/fgene.2022.827274)
Supplement: Supplementary file 4 [file Table3.XLSX]

## Sheet: title page 
Title: The potential role of epigenetic mechanisms in the development of retinitis pigmentosa and related photoreceptor dystrophies
Galina Dvoriantchikova, Bascom Palmer Eye Institute, Department of Ophthalmology, University of Miami Miller School of Medicine, Miami, FL, 33136, USA
Karin Rose Lypka, Bascom Palmer Eye Institute, Department of Ophthalmology, University of Miami Miller School of Medicine, Miami, FL, 33136, USA
Dmitry Ivanov, Bascom Palmer Eye Institute, Department of Ophthalmology, University of Miami Miller School of Medicine, Miami, FL, 33136, USA; Department of Microbiology and Immunology, University of Miami Miller School of Medicine, Miami, FL, 33136, USA; divanov@med.miami.edu.
Supplementary Data S6: Methylome and chromatin states of promoters of photoreceptor-related genes in human embryonic retinas at FW10-FW23

## Sheet: methylation
seqnames	start	end	width	strand	state	methyl, %	annot.seqnames	annot.start	annot.end	annot.width	annot.strand	annot.id	annot.tx_id	annot.gene_id	annot.symbol	annot.type	Function	FW10	FW14	FW17	FW19	FW21	FW23
chr5	89853023	89855950	2928	*	1	2.68542	chr5	89853617	89854616	1000	+	promoter:20957	uc003kjt.4	84059	ADGRV1	hg19_genes_promoters	photoreceptor connecting cilium	2.68542
chr5	89853023	89855950	2928	*	1	2.68542	chr5	89853617	89854616	1000	+	promoter:20958	uc003kju.3	84059	ADGRV1	hg19_genes_promoters	photoreceptor connecting cilium	2.68542
chr5	89856875	90575251	718377	*	4	92.8951	chr5	89967363	89968362	1000	+	promoter:20959	uc010jba.2	84059	ADGRV1	hg19_genes_promoters	photoreceptor connecting cilium	92.8951
chr5	89856875	90575251	718377	*	4	92.8951	chr5	89988707	89989706	1000	+	promoter:20960	uc003kjv.3	84059	ADGRV1	hg19_genes_promoters	photoreceptor connecting cilium	92.8951
chr5	89856875	90575251	718377	*	4	92.8951	chr5	90075898	90076897	1000	+	promoter:20961	uc003kjw.3	84059	ADGRV1	hg19_genes_promoters	photoreceptor connecting cilium	92.8951
chr5	89856875	90575251	718377	*	4	92.8951	chr5	90194079	90195078	1000	+	promoter:20962	uc003kjx.3	84059	ADGRV1	hg19_genes_promoters	photoreceptor connecting cilium	92.8951
chr5	89852870	89855582	2713	*	UMR	1.34083	chr5	89853617	89854616	1000	+	promoter:20957	uc003kjt.4	84059	ADGRV1	hg19_genes_promoters	photoreceptor connecting cilium	1.34083
chr5	89852870	89855582	2713	*	UMR	1.34083	chr5	89853617	89854616	1000	+	promoter:20958	uc003kju.3	84059	ADGRV1	hg19_genes_promoters	photoreceptor connecting cilium	1.34083
chr5	89853284	89859094	5811	*	1	7.21925	chr5	89853617	89854616	1000	+	promoter:20957	uc003kjt.4	84059	ADGRV1	hg19_genes_promoters	photoreceptor connecting cilium		7.21925
chr5	89853284	89859094	5811	*	1	7.21925	chr5	89853617	89854616	1000	+	promoter:20958	uc003kju.3	84059	ADGRV1	hg19_genes_promoters	photoreceptor connecting cilium		7.21925
chr5	89860031	90575185	715155	*	4	92.9136	chr5	89967363	89968362	1000	+	promoter:20959	uc010jba.2	84059	ADGRV1	hg19_genes_promoters	photoreceptor connecting cilium		92.9136
chr5	89860031	90575185	715155	*	4	92.9136	chr5	89988707	89989706	1000	+	promoter:20960	uc003kjv.3	84059	ADGRV1	hg19_genes_promoters	photoreceptor connecting cilium		92.9136
chr5	89860031	90575185	715155	*	4	92.9136	chr5	90075898	90076897	1000	+	promoter:20961	uc003kjw.3	84059	ADGRV1	hg19_genes_promoters	photoreceptor connecting cilium		92.9136
chr5	89860031	90575185	715155	*	4	92.9136	chr5	90194079	90195078	1000	+	promoter:20962	uc003kjx.3	84059	ADGRV1	hg19_genes_promoters	photoreceptor connecting cilium		92.9136
chr5	89853001	89855582	2582	*	UMR	0.668449	chr5	89853617	89854616	1000	+	promoter:20957	uc003kjt.4	84059	ADGRV1	hg19_genes_promoters	photoreceptor connecting cilium		0.668449
chr5	89853001	89855582	2582	*	UMR	0.668449	chr5	89853617	89854616	1000	+	promoter:20958	uc003kju.3	84059	ADGRV1	hg19_genes_promoters	photoreceptor connecting cilium		0.668449
chr5	89853284	89855133	1850	*	1	1.71946	chr5	89853617	89854616	1000	+	promoter:20957	uc003kjt.4	84059	ADGRV1	hg19_genes_promoters	photoreceptor connecting cilium			1.71946
chr5	89853284	89855133	1850	*	1	1.71946	chr5	89853617	89854616	1000	+	promoter:20958	uc003kju.3	84059	ADGRV1	hg19_genes_promoters	photoreceptor connecting cilium			1.71946
chr5	89855806	90575251	719446	*	4	92.6772	chr5	89967363	89968362	1000	+	promoter:20959	uc010jba.2	84059	ADGRV1	hg19_genes_promoters	photoreceptor connecting cilium			92.6772
chr5	89855806	90575251	719446	*	4	92.6772	chr5	89988707	89989706	1000	+	promoter:20960	uc003kjv.3	84059	ADGRV1	hg19_genes_promoters	photoreceptor connecting cilium			92.6772
chr5	89855806	90575251	719446	*	4	92.6772	chr5	90075898	90076897	1000	+	promoter:20961	uc003kjw.3	84059	ADGRV1	hg19_genes_promoters	photoreceptor connecting cilium			92.6772
chr5	89855806	90575251	719446	*	4	92.6772	chr5	90194079	90195078	1000	+	promoter:20962	uc003kjx.3	84059	ADGRV1	hg19_genes_promoters	photoreceptor connecting cilium			92.6772
chr5	89853155	89855470	2316	*	UMR	1.44796	chr5	89853617	89854616	1000	+	promoter:20957	uc003kjt.4	84059	ADGRV1	hg19_genes_promoters	photoreceptor connecting cilium			1.44796
chr5	89853155	89855470	2316	*	UMR	1.44796	chr5	89853617	89854616	1000	+	promoter:20958	uc003kju.3	84059	ADGRV1	hg19_genes_promoters	photoreceptor connecting cilium			1.44796
chr5	89853224	89859094	5871	*	1	7.10784	chr5	89853617	89854616	1000	+	promoter:20957	uc003kjt.4	84059	ADGRV1	hg19_genes_promoters	photoreceptor connecting cilium				7.10784
chr5	89853224	89859094	5871	*	1	7.10784	chr5	89853617	89854616	1000	+	promoter:20958	uc003kju.3	84059	ADGRV1	hg19_genes_promoters	photoreceptor connecting cilium				7.10784
chr5	89860031	90575185	715155	*	4	92.8313	chr5	89967363	89968362	1000	+	promoter:20959	uc010jba.2	84059	ADGRV1	hg19_genes_promoters	photoreceptor connecting cilium				92.8313
chr5	89860031	90575185	715155	*	4	92.8313	chr5	89988707	89989706	1000	+	promoter:20960	uc003kjv.3	84059	ADGRV1	hg19_genes_promoters	photoreceptor connecting cilium				92.8313
chr5	89860031	90575185	715155	*	4	92.8313	chr5	90075898	90076897	1000	+	promoter:20961	uc003kjw.3	84059	ADGRV1	hg19_genes_promoters	photoreceptor connecting cilium				92.8313
chr5	89860031	90575185	715155	*	4	92.8313	chr5	90194079	90195078	1000	+	promoter:20962	uc003kjx.3	84059	ADGRV1	hg19_genes_promoters	photoreceptor connecting cilium				92.8313
chr5	89852971	89858974	6004	*	UMR	6.58658	chr5	89853617	89854616	1000	+	promoter:20957	uc003kjt.4	84059	ADGRV1	hg19_genes_promoters	photoreceptor connecting cilium				6.58658
chr5	89852971	89858974	6004	*	UMR	6.58658	chr5	89853617	89854616	1000	+	promoter:20958	uc003kju.3	84059	ADGRV1	hg19_genes_promoters	photoreceptor connecting cilium				6.58658
chr5	89852715	89859094	6380	*	2	8.78582	chr5	89853617	89854616	1000	+	promoter:20957	uc003kjt.4	84059	ADGRV1	hg19_genes_promoters	photoreceptor connecting cilium					8.78582
chr5	89852715	89859094	6380	*	2	8.78582	chr5	89853617	89854616	1000	+	promoter:20958	uc003kju.3	84059	ADGRV1	hg19_genes_promoters	photoreceptor connecting cilium					8.78582
chr5	89860031	90575185	715155	*	4	93.1381	chr5	89967363	89968362	1000	+	promoter:20959	uc010jba.2	84059	ADGRV1	hg19_genes_promoters	photoreceptor connecting cilium					93.1381
chr5	89860031	90575185	715155	*	4	93.1381	chr5	89988707	89989706	1000	+	promoter:20960	uc003kjv.3	84059	ADGRV1	hg19_genes_promoters	photoreceptor connecting cilium					93.1381
chr5	89860031	90575185	715155	*	4	93.1381	chr5	90075898	90076897	1000	+	promoter:20961	uc003kjw.3	84059	ADGRV1	hg19_genes_promoters	photoreceptor connecting cilium					93.1381
chr5	89860031	90575185	715155	*	4	93.1381	chr5	90194079	90195078	1000	+	promoter:20962	uc003kjx.3	84059	ADGRV1	hg19_genes_promoters	photoreceptor connecting cilium					93.1381
chr5	89853001	89856461	3461	*	UMR	1.90045	chr5	89853617	89854616	1000	+	promoter:20957	uc003kjt.4	84059	ADGRV1	hg19_genes_promoters	photoreceptor connecting cilium					1.90045
chr5	89853001	89856461	3461	*	UMR	1.90045	chr5	89853617	89854616	1000	+	promoter:20958	uc003kju.3	84059	ADGRV1	hg19_genes_promoters	photoreceptor connecting cilium					1.90045
chr5	89853284	89859094	5811	*	2	9.44081	chr5	89853617	89854616	1000	+	promoter:20957	uc003kjt.4	84059	ADGRV1	hg19_genes_promoters	photoreceptor connecting cilium						9.44081
chr5	89853284	89859094	5811	*	2	9.44081	chr5	89853617	89854616	1000	+	promoter:20958	uc003kju.3	84059	ADGRV1	hg19_genes_promoters	photoreceptor connecting cilium						9.44081
chr5	89860031	90575185	715155	*	4	93.0167	chr5	89967363	89968362	1000	+	promoter:20959	uc010jba.2	84059	ADGRV1	hg19_genes_promoters	photoreceptor connecting cilium						93.0167
chr5	89860031	90575185	715155	*	4	93.0167	chr5	89988707	89989706	1000	+	promoter:20960	uc003kjv.3	84059	ADGRV1	hg19_genes_promoters	photoreceptor connecting cilium						93.0167
chr5	89860031	90575185	715155	*	4	93.0167	chr5	90075898	90076897	1000	+	promoter:20961	uc003kjw.3	84059	ADGRV1	hg19_genes_promoters	photoreceptor connecting cilium						93.0167
chr5	89860031	90575185	715155	*	4	93.0167	chr5	90194079	90195078	1000	+	promoter:20962	uc003kjx.3	84059	ADGRV1	hg19_genes_promoters	photoreceptor connecting cilium						93.0167
chr5	89853001	89855542	2542	*	UMR	1.09745	chr5	89853617	89854616	1000	+	promoter:20957	uc003kjt.4	84059	ADGRV1	hg19_genes_promoters	photoreceptor connecting cilium						1.09745
chr5	89853001	89855542	2542	*	UMR	1.09745	chr5	89853617	89854616	1000	+	promoter:20958	uc003kju.3	84059	ADGRV1	hg19_genes_promoters	photoreceptor connecting cilium						1.09745
chr10	104472500	104475340	2841	*	1	2.06357	chr10	104474191	104475190	1000	-	promoter:40548	uc001kwa.3	403	ARL3	hg19_genes_promoters	photoreceptor connecting cilium	2.06357
chr10	104472791	104475324	2534	*	UMR	0.819672	chr10	104474191	104475190	1000	-	promoter:40548	uc001kwa.3	403	ARL3	hg19_genes_promoters	photoreceptor connecting cilium	0.819672
chr10	104471470	104475420	3951	*	1	4.17237	chr10	104474191	104475190	1000	-	promoter:40548	uc001kwa.3	403	ARL3	hg19_genes_promoters	photoreceptor connecting cilium		4.17237
chr10	104472373	104475324	2952	*	UMR	1.83529	chr10	104474191	104475190	1000	-	promoter:40548	uc001kwa.3	403	ARL3	hg19_genes_promoters	photoreceptor connecting cilium		1.83529
chr10	104472096	104475510	3415	*	1	5.30846	chr10	104474191	104475190	1000	-	promoter:40548	uc001kwa.3	403	ARL3	hg19_genes_promoters	photoreceptor connecting cilium			5.30846
chr10	104472397	104475324	2928	*	UMR	1.34381	chr10	104474191	104475190	1000	-	promoter:40548	uc001kwa.3	403	ARL3	hg19_genes_promoters	photoreceptor connecting cilium			1.34381
chr10	104471639	104475340	3702	*	1	4.91027	chr10	104474191	104475190	1000	-	promoter:40548	uc001kwa.3	403	ARL3	hg19_genes_promoters	photoreceptor connecting cilium				4.91027
chr10	104472169	104475324	3156	*	UMR	3.27366	chr10	104474191	104475190	1000	-	promoter:40548	uc001kwa.3	403	ARL3	hg19_genes_promoters	photoreceptor connecting cilium				3.27366
chr10	104471468	104475340	3873	*	1	3.92923	chr10	104474191	104475190	1000	-	promoter:40548	uc001kwa.3	403	ARL3	hg19_genes_promoters	photoreceptor connecting cilium					3.92923
chr10	104472123	104475324	3202	*	UMR	1.90588	chr10	104474191	104475190	1000	-	promoter:40548	uc001kwa.3	403	ARL3	hg19_genes_promoters	photoreceptor connecting cilium					1.90588
chr10	104471445	104475340	3896	*	1	4.2739	chr10	104474191	104475190	1000	-	promoter:40548	uc001kwa.3	403	ARL3	hg19_genes_promoters	photoreceptor connecting cilium						4.2739
chr10	104472271	104475324	3054	*	UMR	1.92941	chr10	104474191	104475190	1000	-	promoter:40548	uc001kwa.3	403	ARL3	hg19_genes_promoters	photoreceptor connecting cilium						1.92941
chr11	62094892	62104597	9706	*	4	91.1765	chr11	62103774	62104773	1000	+	promoter:41920	uc001nte.4	80150	ASRGL1	hg19_genes_promoters	photoreceptor inner segment	91.1765
chr11	62094892	62104597	9706	*	4	91.1765	chr11	62103774	62104773	1000	+	promoter:41921	uc001ntf.4	80150	ASRGL1	hg19_genes_promoters	photoreceptor inner segment	91.1765
chr11	62094892	62104597	9706	*	4	91.1765	chr11	62103774	62104773	1000	+	promoter:41922	uc001ntg.4	80150	ASRGL1	hg19_genes_promoters	photoreceptor inner segment	91.1765
chr11	62104612	62105807	1196	*	1	4.14166	chr11	62103774	62104773	1000	+	promoter:41920	uc001nte.4	80150	ASRGL1	hg19_genes_promoters	photoreceptor inner segment	4.14166
chr11	62104612	62105807	1196	*	1	4.14166	chr11	62103774	62104773	1000	+	promoter:41921	uc001ntf.4	80150	ASRGL1	hg19_genes_promoters	photoreceptor inner segment	4.14166
chr11	62104612	62105807	1196	*	1	4.14166	chr11	62103774	62104773	1000	+	promoter:41922	uc001ntg.4	80150	ASRGL1	hg19_genes_promoters	photoreceptor inner segment	4.14166
chr11	62106125	62147803	41679	*	4	90.0286	chr11	62123459	62124458	1000	+	promoter:41923	uc001nth.1	80150	ASRGL1	hg19_genes_promoters	photoreceptor inner segment	90.0286
chr11	62104643	62105721	1079	*	UMR	2.09637	chr11	62103774	62104773	1000	+	promoter:41920	uc001nte.4	80150	ASRGL1	hg19_genes_promoters	photoreceptor inner segment	2.09637
chr11	62104643	62105721	1079	*	UMR	2.09637	chr11	62103774	62104773	1000	+	promoter:41921	uc001ntf.4	80150	ASRGL1	hg19_genes_promoters	photoreceptor inner segment	2.09637
chr11	62104643	62105721	1079	*	UMR	2.09637	chr11	62103774	62104773	1000	+	promoter:41922	uc001ntg.4	80150	ASRGL1	hg19_genes_promoters	photoreceptor inner segment	2.09637
chr11	62122987	62123544	558	*	LMR	38.2353	chr11	62123459	62124458	1000	+	promoter:41923	uc001nth.1	80150	ASRGL1	hg19_genes_promoters	photoreceptor inner segment	38.2353
chr11	62079026	62104597	25572	*	3	86.0189	chr11	62103774	62104773	1000	+	promoter:41920	uc001nte.4	80150	ASRGL1	hg19_genes_promoters	photoreceptor inner segment		86.0189
chr11	62079026	62104597	25572	*	3	86.0189	chr11	62103774	62104773	1000	+	promoter:41921	uc001ntf.4	80150	ASRGL1	hg19_genes_promoters	photoreceptor inner segment		86.0189
chr11	62079026	62104597	25572	*	3	86.0189	chr11	62103774	62104773	1000	+	promoter:41922	uc001ntg.4	80150	ASRGL1	hg19_genes_promoters	photoreceptor inner segment		86.0189
chr11	62104612	62105807	1196	*	1	3.3571	chr11	62103774	62104773	1000	+	promoter:41920	uc001nte.4	80150	ASRGL1	hg19_genes_promoters	photoreceptor inner segment		3.3571
chr11	62104612	62105807	1196	*	1	3.3571	chr11	62103774	62104773	1000	+	promoter:41921	uc001ntf.4	80150	ASRGL1	hg19_genes_promoters	photoreceptor inner segment		3.3571
chr11	62104612	62105807	1196	*	1	3.3571	chr11	62103774	62104773	1000	+	promoter:41922	uc001ntg.4	80150	ASRGL1	hg19_genes_promoters	photoreceptor inner segment		3.3571
chr11	62106309	62145575	39267	*	4	91.8449	chr11	62123459	62124458	1000	+	promoter:41923	uc001nth.1	80150	ASRGL1	hg19_genes_promoters	photoreceptor inner segment		91.8449
chr11	62104615	62106058	1444	*	UMR	2.79112	chr11	62103774	62104773	1000	+	promoter:41920	uc001nte.4	80150	ASRGL1	hg19_genes_promoters	photoreceptor inner segment		2.79112
chr11	62104615	62106058	1444	*	UMR	2.79112	chr11	62103774	62104773	1000	+	promoter:41921	uc001ntf.4	80150	ASRGL1	hg19_genes_promoters	photoreceptor inner segment		2.79112
chr11	62104615	62106058	1444	*	UMR	2.79112	chr11	62103774	62104773	1000	+	promoter:41922	uc001ntg.4	80150	ASRGL1	hg19_genes_promoters	photoreceptor inner segment		2.79112
chr11	62095106	62104527	9422	*	4	93.8375	chr11	62103774	62104773	1000	+	promoter:41920	uc001nte.4	80150	ASRGL1	hg19_genes_promoters	photoreceptor inner segment			93.8375
chr11	62095106	62104527	9422	*	4	93.8375	chr11	62103774	62104773	1000	+	promoter:41921	uc001ntf.4	80150	ASRGL1	hg19_genes_promoters	photoreceptor inner segment			93.8375
chr11	62095106	62104527	9422	*	4	93.8375	chr11	62103774	62104773	1000	+	promoter:41922	uc001ntg.4	80150	ASRGL1	hg19_genes_promoters	photoreceptor inner segment			93.8375
chr11	62104569	62105807	1239	*	1	4.94003	chr11	62103774	62104773	1000	+	promoter:41920	uc001nte.4	80150	ASRGL1	hg19_genes_promoters	photoreceptor inner segment			4.94003
chr11	62104569	62105807	1239	*	1	4.94003	chr11	62103774	62104773	1000	+	promoter:41921	uc001ntf.4	80150	ASRGL1	hg19_genes_promoters	photoreceptor inner segment			4.94003
chr11	62104569	62105807	1239	*	1	4.94003	chr11	62103774	62104773	1000	+	promoter:41922	uc001ntg.4	80150	ASRGL1	hg19_genes_promoters	photoreceptor inner segment			4.94003
chr11	62106125	62145575	39451	*	4	90.7943	chr11	62123459	62124458	1000	+	promoter:41923	uc001nth.1	80150	ASRGL1	hg19_genes_promoters	photoreceptor inner segment			90.7943
chr11	62104580	62105966	1387	*	UMR	4.70012	chr11	62103774	62104773	1000	+	promoter:41920	uc001nte.4	80150	ASRGL1	hg19_genes_promoters	photoreceptor inner segment			4.70012
chr11	62104580	62105966	1387	*	UMR	4.70012	chr11	62103774	62104773	1000	+	promoter:41921	uc001ntf.4	80150	ASRGL1	hg19_genes_promoters	photoreceptor inner segment			4.70012
chr11	62104580	62105966	1387	*	UMR	4.70012	chr11	62103774	62104773	1000	+	promoter:41922	uc001ntg.4	80150	ASRGL1	hg19_genes_promoters	photoreceptor inner segment			4.70012
chr11	62094712	62104597	9886	*	4	89.4995	chr11	62103774	62104773	1000	+	promoter:41920	uc001nte.4	80150	ASRGL1	hg19_genes_promoters	photoreceptor inner segment				89.4995
chr11	62094712	62104597	9886	*	4	89.4995	chr11	62103774	62104773	1000	+	promoter:41921	uc001ntf.4	80150	ASRGL1	hg19_genes_promoters	photoreceptor inner segment				89.4995
chr11	62094712	62104597	9886	*	4	89.4995	chr11	62103774	62104773	1000	+	promoter:41922	uc001ntg.4	80150	ASRGL1	hg19_genes_promoters	photoreceptor inner segment				89.4995
chr11	62104612	62105635	1024	*	1	3.72149	chr11	62103774	62104773	1000	+	promoter:41920	uc001nte.4	80150	ASRGL1	hg19_genes_promoters	photoreceptor inner segment				3.72149
chr11	62104612	62105635	1024	*	1	3.72149	chr11	62103774	62104773	1000	+	promoter:41921	uc001ntf.4	80150	ASRGL1	hg19_genes_promoters	photoreceptor inner segment				3.72149
chr11	62104612	62105635	1024	*	1	3.72149	chr11	62103774	62104773	1000	+	promoter:41922	uc001ntg.4	80150	ASRGL1	hg19_genes_promoters	photoreceptor inner segment				3.72149
chr11	62106178	62147803	41626	*	4	91.2111	chr11	62123459	62124458	1000	+	promoter:41923	uc001nth.1	80150	ASRGL1	hg19_genes_promoters	photoreceptor inner segment				91.2111
chr11	62104643	62105906	1264	*	UMR	2.5387	chr11	62103774	62104773	1000	+	promoter:41920	uc001nte.4	80150	ASRGL1	hg19_genes_promoters	photoreceptor inner segment				2.5387
chr11	62104643	62105906	1264	*	UMR	2.5387	chr11	62103774	62104773	1000	+	promoter:41921	uc001ntf.4	80150	ASRGL1	hg19_genes_promoters	photoreceptor inner segment				2.5387
chr11	62104643	62105906	1264	*	UMR	2.5387	chr11	62103774	62104773	1000	+	promoter:41922	uc001ntg.4	80150	ASRGL1	hg19_genes_promoters	photoreceptor inner segment				2.5387
chr11	62095106	62104527	9422	*	4	93.4955	chr11	62103774	62104773	1000	+	promoter:41920	uc001nte.4	80150	ASRGL1	hg19_genes_promoters	photoreceptor inner segment					93.4955
chr11	62095106	62104527	9422	*	4	93.4955	chr11	62103774	62104773	1000	+	promoter:41921	uc001ntf.4	80150	ASRGL1	hg19_genes_promoters	photoreceptor inner segment					93.4955
chr11	62095106	62104527	9422	*	4	93.4955	chr11	62103774	62104773	1000	+	promoter:41922	uc001ntg.4	80150	ASRGL1	hg19_genes_promoters	photoreceptor inner segment					93.4955
chr11	62104569	62105635	1067	*	1	3.3737	chr11	62103774	62104773	1000	+	promoter:41920	uc001nte.4	80150	ASRGL1	hg19_genes_promoters	photoreceptor inner segment					3.3737
chr11	62104569	62105635	1067	*	1	3.3737	chr11	62103774	62104773	1000	+	promoter:41921	uc001ntf.4	80150	ASRGL1	hg19_genes_promoters	photoreceptor inner segment					3.3737
chr11	62104569	62105635	1067	*	1	3.3737	chr11	62103774	62104773	1000	+	promoter:41922	uc001ntg.4	80150	ASRGL1	hg19_genes_promoters	photoreceptor inner segment					3.3737
chr11	62106178	62145245	39068	*	4	91.6733	chr11	62123459	62124458	1000	+	promoter:41923	uc001nth.1	80150	ASRGL1	hg19_genes_promoters	photoreceptor inner segment					91.6733
chr11	62104580	62105906	1327	*	UMR	2.88294	chr11	62103774	62104773	1000	+	promoter:41920	uc001nte.4	80150	ASRGL1	hg19_genes_promoters	photoreceptor inner segment					2.88294
chr11	62104580	62105906	1327	*	UMR	2.88294	chr11	62103774	62104773	1000	+	promoter:41921	uc001ntf.4	80150	ASRGL1	hg19_genes_promoters	photoreceptor inner segment					2.88294
chr11	62104580	62105906	1327	*	UMR	2.88294	chr11	62103774	62104773	1000	+	promoter:41922	uc001ntg.4	80150	ASRGL1	hg19_genes_promoters	photoreceptor inner segment					2.88294
chr11	62079026	62104589	25564	*	3	87.2483	chr11	62103774	62104773	1000	+	promoter:41920	uc001nte.4	80150	ASRGL1	hg19_genes_promoters	photoreceptor inner segment						87.2483
chr11	62079026	62104589	25564	*	3	87.2483	chr11	62103774	62104773	1000	+	promoter:41921	uc001ntf.4	80150	ASRGL1	hg19_genes_promoters	photoreceptor inner segment						87.2483
chr11	62079026	62104589	25564	*	3	87.2483	chr11	62103774	62104773	1000	+	promoter:41922	uc001ntg.4	80150	ASRGL1	hg19_genes_promoters	photoreceptor inner segment						87.2483
chr11	62104597	62105635	1039	*	1	3.52941	chr11	62103774	62104773	1000	+	promoter:41920	uc001nte.4	80150	ASRGL1	hg19_genes_promoters	photoreceptor inner segment						3.52941
chr11	62104597	62105635	1039	*	1	3.52941	chr11	62103774	62104773	1000	+	promoter:41921	uc001ntf.4	80150	ASRGL1	hg19_genes_promoters	photoreceptor inner segment						3.52941
chr11	62104597	62105635	1039	*	1	3.52941	chr11	62103774	62104773	1000	+	promoter:41922	uc001ntg.4	80150	ASRGL1	hg19_genes_promoters	photoreceptor inner segment						3.52941
chr11	62106393	62147803	41411	*	4	89.836	chr11	62123459	62124458	1000	+	promoter:41923	uc001nth.1	80150	ASRGL1	hg19_genes_promoters	photoreceptor inner segment						89.836
chr11	62104605	62106014	1410	*	UMR	2.79263	chr11	62103774	62104773	1000	+	promoter:41920	uc001nte.4	80150	ASRGL1	hg19_genes_promoters	photoreceptor inner segment						2.79263
chr11	62104605	62106014	1410	*	UMR	2.79263	chr11	62103774	62104773	1000	+	promoter:41921	uc001ntf.4	80150	ASRGL1	hg19_genes_promoters	photoreceptor inner segment						2.79263
chr11	62104605	62106014	1410	*	UMR	2.79263	chr11	62103774	62104773	1000	+	promoter:41922	uc001ntg.4	80150	ASRGL1	hg19_genes_promoters	photoreceptor inner segment						2.79263
chr1	116855568	116914963	59396	*	4	90.2958	chr1	116914004	116915003	1000	+	promoter:2096	uc010owv.1	476	ATP1A1	hg19_genes_promoters	photoreceptor inner segment	90.2958
chr1	116855568	116914963	59396	*	4	90.2958	chr1	116914795	116915794	1000	+	promoter:2097	uc001egd.2	476	ATP1A1	hg19_genes_promoters	photoreceptor inner segment	90.2958
chr1	116855568	116914963	59396	*	4	90.2958	chr1	116914795	116915794	1000	+	promoter:2098	uc001ege.3	476	ATP1A1	hg19_genes_promoters	photoreceptor inner segment	90.2958
chr1	116914992	116917684	2693	*	1	3.41095	chr1	116914004	116915003	1000	+	promoter:2096	uc010owv.1	476	ATP1A1	hg19_genes_promoters	photoreceptor inner segment	3.41095
chr1	116914992	116917684	2693	*	1	3.41095	chr1	116914795	116915794	1000	+	promoter:2097	uc001egd.2	476	ATP1A1	hg19_genes_promoters	photoreceptor inner segment	3.41095
chr1	116914992	116917684	2693	*	1	3.41095	chr1	116914795	116915794	1000	+	promoter:2098	uc001ege.3	476	ATP1A1	hg19_genes_promoters	photoreceptor inner segment	3.41095
chr1	116914992	116917684	2693	*	1	3.41095	chr1	116915489	116916488	1000	+	promoter:2099	uc010oww.2	476	ATP1A1	hg19_genes_promoters	photoreceptor inner segment	3.41095
chr1	116917856	116960500	42645	*	4	89.5675	chr1	116924992	116925991	1000	+	promoter:2100	uc010owx.2	476	ATP1A1	hg19_genes_promoters	photoreceptor inner segment	89.5675
chr1	116915011	116917560	2550	*	UMR	1.52349	chr1	116914795	116915794	1000	+	promoter:2097	uc001egd.2	476	ATP1A1	hg19_genes_promoters	photoreceptor inner segment	1.52349
chr1	116915011	116917560	2550	*	UMR	1.52349	chr1	116914795	116915794	1000	+	promoter:2098	uc001ege.3	476	ATP1A1	hg19_genes_promoters	photoreceptor inner segment	1.52349
chr1	116915011	116917560	2550	*	UMR	1.52349	chr1	116915489	116916488	1000	+	promoter:2099	uc010oww.2	476	ATP1A1	hg19_genes_promoters	photoreceptor inner segment	1.52349
chr1	116855568	116914963	59396	*	4	89.3072	chr1	116914004	116915003	1000	+	promoter:2096	uc010owv.1	476	ATP1A1	hg19_genes_promoters	photoreceptor inner segment		89.3072
chr1	116855568	116914963	59396	*	4	89.3072	chr1	116914795	116915794	1000	+	promoter:2097	uc001egd.2	476	ATP1A1	hg19_genes_promoters	photoreceptor inner segment		89.3072
chr1	116855568	116914963	59396	*	4	89.3072	chr1	116914795	116915794	1000	+	promoter:2098	uc001ege.3	476	ATP1A1	hg19_genes_promoters	photoreceptor inner segment		89.3072
chr1	116914992	116917684	2693	*	1	3.5084	chr1	116914004	116915003	1000	+	promoter:2096	uc010owv.1	476	ATP1A1	hg19_genes_promoters	photoreceptor inner segment		3.5084
chr1	116914992	116917684	2693	*	1	3.5084	chr1	116914795	116915794	1000	+	promoter:2097	uc001egd.2	476	ATP1A1	hg19_genes_promoters	photoreceptor inner segment		3.5084
chr1	116914992	116917684	2693	*	1	3.5084	chr1	116914795	116915794	1000	+	promoter:2098	uc001ege.3	476	ATP1A1	hg19_genes_promoters	photoreceptor inner segment		3.5084
chr1	116914992	116917684	2693	*	1	3.5084	chr1	116915489	116916488	1000	+	promoter:2099	uc010oww.2	476	ATP1A1	hg19_genes_promoters	photoreceptor inner segment		3.5084
chr1	116917856	116960667	42812	*	4	90.6892	chr1	116924992	116925991	1000	+	promoter:2100	uc010owx.2	476	ATP1A1	hg19_genes_promoters	photoreceptor inner segment		90.6892
chr1	116915011	116917600	2590	*	UMR	1.69601	chr1	116914795	116915794	1000	+	promoter:2097	uc001egd.2	476	ATP1A1	hg19_genes_promoters	photoreceptor inner segment		1.69601
chr1	116915011	116917600	2590	*	UMR	1.69601	chr1	116914795	116915794	1000	+	promoter:2098	uc001ege.3	476	ATP1A1	hg19_genes_promoters	photoreceptor inner segment		1.69601
chr1	116915011	116917600	2590	*	UMR	1.69601	chr1	116915489	116916488	1000	+	promoter:2099	uc010oww.2	476	ATP1A1	hg19_genes_promoters	photoreceptor inner segment		1.69601
chr1	116855568	116914532	58965	*	4	89.0615	chr1	116914004	116915003	1000	+	promoter:2096	uc010owv.1	476	ATP1A1	hg19_genes_promoters	photoreceptor inner segment			89.0615
chr1	116914886	116917684	2799	*	1	5.67392	chr1	116914004	116915003	1000	+	promoter:2096	uc010owv.1	476	ATP1A1	hg19_genes_promoters	photoreceptor inner segment			5.67392
chr1	116914886	116917684	2799	*	1	5.67392	chr1	116914795	116915794	1000	+	promoter:2097	uc001egd.2	476	ATP1A1	hg19_genes_promoters	photoreceptor inner segment			5.67392
chr1	116914886	116917684	2799	*	1	5.67392	chr1	116914795	116915794	1000	+	promoter:2098	uc001ege.3	476	ATP1A1	hg19_genes_promoters	photoreceptor inner segment			5.67392
chr1	116914886	116917684	2799	*	1	5.67392	chr1	116915489	116916488	1000	+	promoter:2099	uc010oww.2	476	ATP1A1	hg19_genes_promoters	photoreceptor inner segment			5.67392
chr1	116917856	116960667	42812	*	4	90.2189	chr1	116924992	116925991	1000	+	promoter:2100	uc010owx.2	476	ATP1A1	hg19_genes_promoters	photoreceptor inner segment			90.2189
chr1	116914989	116917560	2572	*	UMR	3.15994	chr1	116914004	116915003	1000	+	promoter:2096	uc010owv.1	476	ATP1A1	hg19_genes_promoters	photoreceptor inner segment			3.15994
chr1	116914989	116917560	2572	*	UMR	3.15994	chr1	116914795	116915794	1000	+	promoter:2097	uc001egd.2	476	ATP1A1	hg19_genes_promoters	photoreceptor inner segment			3.15994
chr1	116914989	116917560	2572	*	UMR	3.15994	chr1	116914795	116915794	1000	+	promoter:2098	uc001ege.3	476	ATP1A1	hg19_genes_promoters	photoreceptor inner segment			3.15994
chr1	116914989	116917560	2572	*	UMR	3.15994	chr1	116915489	116916488	1000	+	promoter:2099	uc010oww.2	476	ATP1A1	hg19_genes_promoters	photoreceptor inner segment			3.15994
chr1	116855568	116914337	58770	*	4	87.649	chr1	116914004	116915003	1000	+	promoter:2096	uc010owv.1	476	ATP1A1	hg19_genes_promoters	photoreceptor inner segment				87.649
chr1	116914532	116918687	4156	*	1	7.12752	chr1	116914004	116915003	1000	+	promoter:2096	uc010owv.1	476	ATP1A1	hg19_genes_promoters	photoreceptor inner segment				7.12752
chr1	116914532	116918687	4156	*	1	7.12752	chr1	116914795	116915794	1000	+	promoter:2097	uc001egd.2	476	ATP1A1	hg19_genes_promoters	photoreceptor inner segment				7.12752
chr1	116914532	116918687	4156	*	1	7.12752	chr1	116914795	116915794	1000	+	promoter:2098	uc001ege.3	476	ATP1A1	hg19_genes_promoters	photoreceptor inner segment				7.12752
chr1	116914532	116918687	4156	*	1	7.12752	chr1	116915489	116916488	1000	+	promoter:2099	uc010oww.2	476	ATP1A1	hg19_genes_promoters	photoreceptor inner segment				7.12752
chr1	116918716	116960586	41871	*	4	90.5482	chr1	116924992	116925991	1000	+	promoter:2100	uc010owx.2	476	ATP1A1	hg19_genes_promoters	photoreceptor inner segment				90.5482
chr1	116915071	116917770	2700	*	UMR	2	chr1	116914795	116915794	1000	+	promoter:2097	uc001egd.2	476	ATP1A1	hg19_genes_promoters	photoreceptor inner segment				2
chr1	116915071	116917770	2700	*	UMR	2	chr1	116914795	116915794	1000	+	promoter:2098	uc001ege.3	476	ATP1A1	hg19_genes_promoters	photoreceptor inner segment				2
chr1	116915071	116917770	2700	*	UMR	2	chr1	116915489	116916488	1000	+	promoter:2099	uc010oww.2	476	ATP1A1	hg19_genes_promoters	photoreceptor inner segment				2
chr1	116856003	116914992	58990	*	4	87.9784	chr1	116914004	116915003	1000	+	promoter:2096	uc010owv.1	476	ATP1A1	hg19_genes_promoters	photoreceptor inner segment					87.9784
chr1	116856003	116914992	58990	*	4	87.9784	chr1	116914795	116915794	1000	+	promoter:2097	uc001egd.2	476	ATP1A1	hg19_genes_promoters	photoreceptor inner segment					87.9784
chr1	116856003	116914992	58990	*	4	87.9784	chr1	116914795	116915794	1000	+	promoter:2098	uc001ege.3	476	ATP1A1	hg19_genes_promoters	photoreceptor inner segment					87.9784
chr1	116915029	116917879	2851	*	1	4.30917	chr1	116914795	116915794	1000	+	promoter:2097	uc001egd.2	476	ATP1A1	hg19_genes_promoters	photoreceptor inner segment					4.30917
chr1	116915029	116917879	2851	*	1	4.30917	chr1	116914795	116915794	1000	+	promoter:2098	uc001ege.3	476	ATP1A1	hg19_genes_promoters	photoreceptor inner segment					4.30917
chr1	116915029	116917879	2851	*	1	4.30917	chr1	116915489	116916488	1000	+	promoter:2099	uc010oww.2	476	ATP1A1	hg19_genes_promoters	photoreceptor inner segment					4.30917
chr1	116917968	116960586	42619	*	4	90.4368	chr1	116924992	116925991	1000	+	promoter:2100	uc010owx.2	476	ATP1A1	hg19_genes_promoters	photoreceptor inner segment					90.4368
chr1	116915071	116917770	2700	*	UMR	2.17087	chr1	116914795	116915794	1000	+	promoter:2097	uc001egd.2	476	ATP1A1	hg19_genes_promoters	photoreceptor inner segment					2.17087
chr1	116915071	116917770	2700	*	UMR	2.17087	chr1	116914795	116915794	1000	+	promoter:2098	uc001ege.3	476	ATP1A1	hg19_genes_promoters	photoreceptor inner segment					2.17087
chr1	116915071	116917770	2700	*	UMR	2.17087	chr1	116915489	116916488	1000	+	promoter:2099	uc010oww.2	476	ATP1A1	hg19_genes_promoters	photoreceptor inner segment					2.17087
chr1	116856120	116914992	58873	*	4	89.6266	chr1	116914004	116915003	1000	+	promoter:2096	uc010owv.1	476	ATP1A1	hg19_genes_promoters	photoreceptor inner segment						89.6266
chr1	116856120	116914992	58873	*	4	89.6266	chr1	116914795	116915794	1000	+	promoter:2097	uc001egd.2	476	ATP1A1	hg19_genes_promoters	photoreceptor inner segment						89.6266
chr1	116856120	116914992	58873	*	4	89.6266	chr1	116914795	116915794	1000	+	promoter:2098	uc001ege.3	476	ATP1A1	hg19_genes_promoters	photoreceptor inner segment						89.6266
chr1	116915029	116917856	2828	*	1	4.67128	chr1	116914795	116915794	1000	+	promoter:2097	uc001egd.2	476	ATP1A1	hg19_genes_promoters	photoreceptor inner segment						4.67128
chr1	116915029	116917856	2828	*	1	4.67128	chr1	116914795	116915794	1000	+	promoter:2098	uc001ege.3	476	ATP1A1	hg19_genes_promoters	photoreceptor inner segment						4.67128
chr1	116915029	116917856	2828	*	1	4.67128	chr1	116915489	116916488	1000	+	promoter:2099	uc010oww.2	476	ATP1A1	hg19_genes_promoters	photoreceptor inner segment						4.67128
chr1	116917879	116960667	42789	*	4	90.755	chr1	116924992	116925991	1000	+	promoter:2100	uc010owx.2	476	ATP1A1	hg19_genes_promoters	photoreceptor inner segment						90.755
chr1	116915071	116917600	2530	*	UMR	1.76471	chr1	116914795	116915794	1000	+	promoter:2097	uc001egd.2	476	ATP1A1	hg19_genes_promoters	photoreceptor inner segment						1.76471
chr1	116915071	116917600	2530	*	UMR	1.76471	chr1	116914795	116915794	1000	+	promoter:2098	uc001ege.3	476	ATP1A1	hg19_genes_promoters	photoreceptor inner segment						1.76471
chr1	116915071	116917600	2530	*	UMR	1.76471	chr1	116915489	116916488	1000	+	promoter:2099	uc010oww.2	476	ATP1A1	hg19_genes_promoters	photoreceptor inner segment						1.76471
chr17	7531642	7553261	21620	*	4	88.8441	chr17	7553254	7554253	1000	+	promoter:60376	uc002gif.1	482	ATP1B2	hg19_genes_promoters	photoreceptor inner segment	88.8441
chr17	7553299	7555782	2484	*	1	2.94118	chr17	7553254	7554253	1000	+	promoter:60376	uc002gif.1	482	ATP1B2	hg19_genes_promoters	photoreceptor inner segment	2.94118
chr17	7553367	7555796	2430	*	UMR	1.61632	chr17	7553254	7554253	1000	+	promoter:60376	uc002gif.1	482	ATP1B2	hg19_genes_promoters	photoreceptor inner segment	1.61632
chr17	7531620	7553261	21642	*	4	89.4567	chr17	7553254	7554253	1000	+	promoter:60376	uc002gif.1	482	ATP1B2	hg19_genes_promoters	photoreceptor inner segment		89.4567
chr17	7553299	7556359	3061	*	1	5.03857	chr17	7553254	7554253	1000	+	promoter:60376	uc002gif.1	482	ATP1B2	hg19_genes_promoters	photoreceptor inner segment		5.03857
chr17	7553281	7556010	2730	*	UMR	2.48869	chr17	7553254	7554253	1000	+	promoter:60376	uc002gif.1	482	ATP1B2	hg19_genes_promoters	photoreceptor inner segment		2.48869
chr17	7531620	7553256	21637	*	4	88.8598	chr17	7553254	7554253	1000	+	promoter:60376	uc002gif.1	482	ATP1B2	hg19_genes_promoters	photoreceptor inner segment			88.8598
chr17	7553261	7556147	2887	*	1	3.9951	chr17	7553254	7554253	1000	+	promoter:60376	uc002gif.1	482	ATP1B2	hg19_genes_promoters	photoreceptor inner segment			3.9951
chr17	7553259	7556084	2826	*	UMR	3.46021	chr17	7553254	7554253	1000	+	promoter:60376	uc002gif.1	482	ATP1B2	hg19_genes_promoters	photoreceptor inner segment			3.46021
chr17	7531620	7553256	21637	*	4	89.7133	chr17	7553254	7554253	1000	+	promoter:60376	uc002gif.1	482	ATP1B2	hg19_genes_promoters	photoreceptor inner segment				89.7133
chr17	7553261	7556456	3196	*	1	4.96012	chr17	7553254	7554253	1000	+	promoter:60376	uc002gif.1	482	ATP1B2	hg19_genes_promoters	photoreceptor inner segment				4.96012
chr17	7553259	7556724	3466	*	UMR	5.04202	chr17	7553254	7554253	1000	+	promoter:60376	uc002gif.1	482	ATP1B2	hg19_genes_promoters	photoreceptor inner segment				5.04202
chr17	7531620	7553256	21637	*	4	90.1156	chr17	7553254	7554253	1000	+	promoter:60376	uc002gif.1	482	ATP1B2	hg19_genes_promoters	photoreceptor inner segment					90.1156
chr17	7553261	7556933	3673	*	1	6.32724	chr17	7553254	7554253	1000	+	promoter:60376	uc002gif.1	482	ATP1B2	hg19_genes_promoters	photoreceptor inner segment					6.32724
chr17	7553251	7556758	3508	*	UMR	4.96957	chr17	7553254	7554253	1000	+	promoter:60376	uc002gif.1	482	ATP1B2	hg19_genes_promoters	photoreceptor inner segment					4.96957
chr17	7531620	7553256	21637	*	4	89.4718	chr17	7553254	7554253	1000	+	promoter:60376	uc002gif.1	482	ATP1B2	hg19_genes_promoters	photoreceptor inner segment						89.4718
chr17	7553261	7556714	3454	*	1	5.07179	chr17	7553254	7554253	1000	+	promoter:60376	uc002gif.1	482	ATP1B2	hg19_genes_promoters	photoreceptor inner segment						5.07179
chr17	7553259	7556724	3466	*	UMR	4.63177	chr17	7553254	7554253	1000	+	promoter:60376	uc002gif.1	482	ATP1B2	hg19_genes_promoters	photoreceptor inner segment						4.63177
chr3	49578204	49590980	12777	*	4	88.4149	chr3	49590922	49591921	1000	+	promoter:13804	uc003cxe.4	8927	BSN	hg19_genes_promoters	photoreceptor synapse	88.4149
chr3	49591008	49593160	2153	*	1	3.83317	chr3	49590922	49591921	1000	+	promoter:13804	uc003cxe.4	8927	BSN	hg19_genes_promoters	photoreceptor synapse	3.83317
chr3	49590995	49593049	2055	*	UMR	3.20856	chr3	49590922	49591921	1000	+	promoter:13804	uc003cxe.4	8927	BSN	hg19_genes_promoters	photoreceptor synapse	3.20856
chr3	49578204	49590980	12777	*	4	90.2378	chr3	49590922	49591921	1000	+	promoter:13804	uc003cxe.4	8927	BSN	hg19_genes_promoters	photoreceptor synapse		90.2378
chr3	49591008	49593310	2303	*	1	4.9253	chr3	49590922	49591921	1000	+	promoter:13804	uc003cxe.4	8927	BSN	hg19_genes_promoters	photoreceptor synapse		4.9253
chr3	49591189	49593124	1936	*	UMR	1.75482	chr3	49590922	49591921	1000	+	promoter:13804	uc003cxe.4	8927	BSN	hg19_genes_promoters	photoreceptor synapse		1.75482
chr3	49578204	49590980	12777	*	4	90.935	chr3	49590922	49591921	1000	+	promoter:13804	uc003cxe.4	8927	BSN	hg19_genes_promoters	photoreceptor synapse			90.935
chr3	49591008	49593310	2303	*	1	4.65284	chr3	49590922	49591921	1000	+	promoter:13804	uc003cxe.4	8927	BSN	hg19_genes_promoters	photoreceptor synapse			4.65284
chr3	49591189	49593235	2047	*	UMR	1.61125	chr3	49590922	49591921	1000	+	promoter:13804	uc003cxe.4	8927	BSN	hg19_genes_promoters	photoreceptor synapse			1.61125
chr3	49578204	49590980	12777	*	4	90.5042	chr3	49590922	49591921	1000	+	promoter:13804	uc003cxe.4	8927	BSN	hg19_genes_promoters	photoreceptor synapse				90.5042
chr3	49591008	49593160	2153	*	1	3.70636	chr3	49590922	49591921	1000	+	promoter:13804	uc003cxe.4	8927	BSN	hg19_genes_promoters	photoreceptor synapse				3.70636
chr3	49591189	49593049	1861	*	UMR	1.45802	chr3	49590922	49591921	1000	+	promoter:13804	uc003cxe.4	8927	BSN	hg19_genes_promoters	photoreceptor synapse				1.45802
chr3	49578204	49591107	12904	*	4	89.3331	chr3	49590922	49591921	1000	+	promoter:13804	uc003cxe.4	8927	BSN	hg19_genes_promoters	photoreceptor synapse					89.3331
chr3	49591118	49593310	2193	*	1	4.08497	chr3	49590922	49591921	1000	+	promoter:13804	uc003cxe.4	8927	BSN	hg19_genes_promoters	photoreceptor synapse					4.08497
chr3	49591189	49593235	2047	*	UMR	1.24434	chr3	49590922	49591921	1000	+	promoter:13804	uc003cxe.4	8927	BSN	hg19_genes_promoters	photoreceptor synapse					1.24434
chr3	49578204	49590980	12777	*	4	90.8669	chr3	49590922	49591921	1000	+	promoter:13804	uc003cxe.4	8927	BSN	hg19_genes_promoters	photoreceptor synapse						90.8669
chr3	49591008	49593310	2303	*	1	5.14066	chr3	49590922	49591921	1000	+	promoter:13804	uc003cxe.4	8927	BSN	hg19_genes_promoters	photoreceptor synapse						5.14066
chr3	49591195	49593235	2041	*	UMR	0.879604	chr3	49590922	49591921	1000	+	promoter:13804	uc003cxe.4	8927	BSN	hg19_genes_promoters	photoreceptor synapse						0.879604
chr10	18295922	18428700	132779	*	4	92.7282	chr10	18428606	18429605	1000	+	promoter:37741	uc001ipr.2	783	CACNB2	hg19_genes_promoters	photoreceptor synapse	92.7282
chr10	18295922	18428700	132779	*	4	92.7282	chr10	18428606	18429605	1000	+	promoter:37742	uc001ips.2	783	CACNB2	hg19_genes_promoters	photoreceptor synapse	92.7282
chr10	18295922	18428700	132779	*	4	92.7282	chr10	18428606	18429605	1000	+	promoter:37743	uc001ipt.2	783	CACNB2	hg19_genes_promoters	photoreceptor synapse	92.7282
chr10	18295922	18428700	132779	*	4	92.7282	chr10	18428606	18429605	1000	+	promoter:37744	uc009xjz.1	783	CACNB2	hg19_genes_promoters	photoreceptor synapse	92.7282
chr10	18428809	18431268	2460	*	1	3.90422	chr10	18428606	18429605	1000	+	promoter:37741	uc001ipr.2	783	CACNB2	hg19_genes_promoters	photoreceptor synapse	3.90422
chr10	18428809	18431268	2460	*	1	3.90422	chr10	18428606	18429605	1000	+	promoter:37742	uc001ips.2	783	CACNB2	hg19_genes_promoters	photoreceptor synapse	3.90422
chr10	18428809	18431268	2460	*	1	3.90422	chr10	18428606	18429605	1000	+	promoter:37743	uc001ipt.2	783	CACNB2	hg19_genes_promoters	photoreceptor synapse	3.90422
chr10	18428809	18431268	2460	*	1	3.90422	chr10	18428606	18429605	1000	+	promoter:37744	uc009xjz.1	783	CACNB2	hg19_genes_promoters	photoreceptor synapse	3.90422
chr10	18428809	18431268	2460	*	1	3.90422	chr10	18428742	18429741	1000	+	promoter:37745	uc010qcl.2	783	CACNB2	hg19_genes_promoters	photoreceptor synapse	3.90422
chr10	18428809	18431268	2460	*	1	3.90422	chr10	18428742	18429741	1000	+	promoter:37746	uc001ipu.3	783	CACNB2	hg19_genes_promoters	photoreceptor synapse	3.90422
chr10	18428809	18431268	2460	*	1	3.90422	chr10	18428742	18429741	1000	+	promoter:37747	uc001ipv.3	783	CACNB2	hg19_genes_promoters	photoreceptor synapse	3.90422
chr10	18428809	18431268	2460	*	1	3.90422	chr10	18428742	18429741	1000	+	promoter:37748	uc009xka.2	783	CACNB2	hg19_genes_promoters	photoreceptor synapse	3.90422
chr10	18523106	18579214	56109	*	4	89.391	chr10	18548584	18549583	1000	+	promoter:37749	uc001ipw.2	783	CACNB2	hg19_genes_promoters	photoreceptor synapse	89.391
chr10	18523106	18579214	56109	*	4	89.391	chr10	18548584	18549583	1000	+	promoter:37750	uc001ipx.2	783	CACNB2	hg19_genes_promoters	photoreceptor synapse	89.391
chr10	18580629	18628648	48020	*	4	91.8199	chr10	18628614	18629613	1000	+	promoter:37751	uc009xkb.1	783	CACNB2	hg19_genes_promoters	photoreceptor synapse	91.8199
chr10	18580629	18628648	48020	*	4	91.8199	chr10	18628614	18629613	1000	+	promoter:37752	uc010qcm.2	783	CACNB2	hg19_genes_promoters	photoreceptor synapse	91.8199
chr10	18580629	18628648	48020	*	4	91.8199	chr10	18628614	18629613	1000	+	promoter:37753	uc001ipy.2	783	CACNB2	hg19_genes_promoters	photoreceptor synapse	91.8199
chr10	18580629	18628648	48020	*	4	91.8199	chr10	18628614	18629613	1000	+	promoter:37754	uc001ipz.2	783	CACNB2	hg19_genes_promoters	photoreceptor synapse	91.8199
chr10	18629458	18629940	483	*	2	18.984	chr10	18628614	18629613	1000	+	promoter:37751	uc009xkb.1	783	CACNB2	hg19_genes_promoters	photoreceptor synapse	18.984
chr10	18629458	18629940	483	*	2	18.984	chr10	18628614	18629613	1000	+	promoter:37752	uc010qcm.2	783	CACNB2	hg19_genes_promoters	photoreceptor synapse	18.984
chr10	18629458	18629940	483	*	2	18.984	chr10	18628614	18629613	1000	+	promoter:37753	uc001ipy.2	783	CACNB2	hg19_genes_promoters	photoreceptor synapse	18.984
chr10	18629458	18629940	483	*	2	18.984	chr10	18628614	18629613	1000	+	promoter:37754	uc001ipz.2	783	CACNB2	hg19_genes_promoters	photoreceptor synapse	18.984
chr10	18629945	18689081	59137	*	4	92.3492	chr10	18688513	18689512	1000	+	promoter:37755	uc010qcn.2	783	CACNB2	hg19_genes_promoters	photoreceptor synapse	92.3492
chr10	18629945	18689081	59137	*	4	92.3492	chr10	18688513	18689512	1000	+	promoter:37756	uc001iqa.2	783	CACNB2	hg19_genes_promoters	photoreceptor synapse	92.3492
chr10	18629945	18689081	59137	*	4	92.3492	chr10	18688513	18689512	1000	+	promoter:37757	uc010qco.1	783	CACNB2	hg19_genes_promoters	photoreceptor synapse	92.3492
chr10	18689266	18689948	683	*	1	3.92157	chr10	18688513	18689512	1000	+	promoter:37755	uc010qcn.2	783	CACNB2	hg19_genes_promoters	photoreceptor synapse	3.92157
chr10	18689266	18689948	683	*	1	3.92157	chr10	18688513	18689512	1000	+	promoter:37756	uc001iqa.2	783	CACNB2	hg19_genes_promoters	photoreceptor synapse	3.92157
chr10	18689266	18689948	683	*	1	3.92157	chr10	18688513	18689512	1000	+	promoter:37757	uc010qco.1	783	CACNB2	hg19_genes_promoters	photoreceptor synapse	3.92157
chr10	18428912	18430810	1899	*	UMR	0.944414	chr10	18428606	18429605	1000	+	promoter:37741	uc001ipr.2	783	CACNB2	hg19_genes_promoters	photoreceptor synapse	0.944414
chr10	18428912	18430810	1899	*	UMR	0.944414	chr10	18428606	18429605	1000	+	promoter:37742	uc001ips.2	783	CACNB2	hg19_genes_promoters	photoreceptor synapse	0.944414
chr10	18428912	18430810	1899	*	UMR	0.944414	chr10	18428606	18429605	1000	+	promoter:37743	uc001ipt.2	783	CACNB2	hg19_genes_promoters	photoreceptor synapse	0.944414
chr10	18428912	18430810	1899	*	UMR	0.944414	chr10	18428606	18429605	1000	+	promoter:37744	uc009xjz.1	783	CACNB2	hg19_genes_promoters	photoreceptor synapse	0.944414
chr10	18428912	18430810	1899	*	UMR	0.944414	chr10	18428742	18429741	1000	+	promoter:37745	uc010qcl.2	783	CACNB2	hg19_genes_promoters	photoreceptor synapse	0.944414
chr10	18428912	18430810	1899	*	UMR	0.944414	chr10	18428742	18429741	1000	+	promoter:37746	uc001ipu.3	783	CACNB2	hg19_genes_promoters	photoreceptor synapse	0.944414
chr10	18428912	18430810	1899	*	UMR	0.944414	chr10	18428742	18429741	1000	+	promoter:37747	uc001ipv.3	783	CACNB2	hg19_genes_promoters	photoreceptor synapse	0.944414
chr10	18428912	18430810	1899	*	UMR	0.944414	chr10	18428742	18429741	1000	+	promoter:37748	uc009xka.2	783	CACNB2	hg19_genes_promoters	photoreceptor synapse	0.944414
chr10	18549515	18549694	180	*	LMR	30.1471	chr10	18548584	18549583	1000	+	promoter:37749	uc001ipw.2	783	CACNB2	hg19_genes_promoters	photoreceptor synapse	30.1471
chr10	18549515	18549694	180	*	LMR	30.1471	chr10	18548584	18549583	1000	+	promoter:37750	uc001ipx.2	783	CACNB2	hg19_genes_promoters	photoreceptor synapse	30.1471
chr10	18629054	18629934	881	*	LMR	13.8235	chr10	18628614	18629613	1000	+	promoter:37751	uc009xkb.1	783	CACNB2	hg19_genes_promoters	photoreceptor synapse	13.8235
chr10	18629054	18629934	881	*	LMR	13.8235	chr10	18628614	18629613	1000	+	promoter:37752	uc010qcm.2	783	CACNB2	hg19_genes_promoters	photoreceptor synapse	13.8235
chr10	18629054	18629934	881	*	LMR	13.8235	chr10	18628614	18629613	1000	+	promoter:37753	uc001ipy.2	783	CACNB2	hg19_genes_promoters	photoreceptor synapse	13.8235
chr10	18629054	18629934	881	*	LMR	13.8235	chr10	18628614	18629613	1000	+	promoter:37754	uc001ipz.2	783	CACNB2	hg19_genes_promoters	photoreceptor synapse	13.8235
chr10	18689175	18690243	1069	*	LMR	3.43137	chr10	18688513	18689512	1000	+	promoter:37755	uc010qcn.2	783	CACNB2	hg19_genes_promoters	photoreceptor synapse	3.43137
chr10	18689175	18690243	1069	*	LMR	3.43137	chr10	18688513	18689512	1000	+	promoter:37756	uc001iqa.2	783	CACNB2	hg19_genes_promoters	photoreceptor synapse	3.43137
chr10	18689175	18690243	1069	*	LMR	3.43137	chr10	18688513	18689512	1000	+	promoter:37757	uc010qco.1	783	CACNB2	hg19_genes_promoters	photoreceptor synapse	3.43137
chr10	18295990	18428700	132711	*	4	91.9137	chr10	18428606	18429605	1000	+	promoter:37741	uc001ipr.2	783	CACNB2	hg19_genes_promoters	photoreceptor synapse		91.9137
chr10	18295990	18428700	132711	*	4	91.9137	chr10	18428606	18429605	1000	+	promoter:37742	uc001ips.2	783	CACNB2	hg19_genes_promoters	photoreceptor synapse		91.9137
chr10	18295990	18428700	132711	*	4	91.9137	chr10	18428606	18429605	1000	+	promoter:37743	uc001ipt.2	783	CACNB2	hg19_genes_promoters	photoreceptor synapse		91.9137
chr10	18295990	18428700	132711	*	4	91.9137	chr10	18428606	18429605	1000	+	promoter:37744	uc009xjz.1	783	CACNB2	hg19_genes_promoters	photoreceptor synapse		91.9137
chr10	18428809	18430899	2091	*	1	4.55243	chr10	18428606	18429605	1000	+	promoter:37741	uc001ipr.2	783	CACNB2	hg19_genes_promoters	photoreceptor synapse		4.55243
chr10	18428809	18430899	2091	*	1	4.55243	chr10	18428606	18429605	1000	+	promoter:37742	uc001ips.2	783	CACNB2	hg19_genes_promoters	photoreceptor synapse		4.55243
chr10	18428809	18430899	2091	*	1	4.55243	chr10	18428606	18429605	1000	+	promoter:37743	uc001ipt.2	783	CACNB2	hg19_genes_promoters	photoreceptor synapse		4.55243
chr10	18428809	18430899	2091	*	1	4.55243	chr10	18428606	18429605	1000	+	promoter:37744	uc009xjz.1	783	CACNB2	hg19_genes_promoters	photoreceptor synapse		4.55243
chr10	18428809	18430899	2091	*	1	4.55243	chr10	18428742	18429741	1000	+	promoter:37745	uc010qcl.2	783	CACNB2	hg19_genes_promoters	photoreceptor synapse		4.55243
chr10	18428809	18430899	2091	*	1	4.55243	chr10	18428742	18429741	1000	+	promoter:37746	uc001ipu.3	783	CACNB2	hg19_genes_promoters	photoreceptor synapse		4.55243
chr10	18428809	18430899	2091	*	1	4.55243	chr10	18428742	18429741	1000	+	promoter:37747	uc001ipv.3	783	CACNB2	hg19_genes_promoters	photoreceptor synapse		4.55243
chr10	18428809	18430899	2091	*	1	4.55243	chr10	18428742	18429741	1000	+	promoter:37748	uc009xka.2	783	CACNB2	hg19_genes_promoters	photoreceptor synapse		4.55243
chr10	18431414	18549036	117623	*	4	90.8851	chr10	18548584	18549583	1000	+	promoter:37749	uc001ipw.2	783	CACNB2	hg19_genes_promoters	photoreceptor synapse		90.8851
chr10	18431414	18549036	117623	*	4	90.8851	chr10	18548584	18549583	1000	+	promoter:37750	uc001ipx.2	783	CACNB2	hg19_genes_promoters	photoreceptor synapse		90.8851
chr10	18549308	18550364	1057	*	2	49.1728	chr10	18548584	18549583	1000	+	promoter:37749	uc001ipw.2	783	CACNB2	hg19_genes_promoters	photoreceptor synapse		49.1728
chr10	18549308	18550364	1057	*	2	49.1728	chr10	18548584	18549583	1000	+	promoter:37750	uc001ipx.2	783	CACNB2	hg19_genes_promoters	photoreceptor synapse		49.1728
chr10	18580629	18629006	48378	*	4	91.5281	chr10	18628614	18629613	1000	+	promoter:37751	uc009xkb.1	783	CACNB2	hg19_genes_promoters	photoreceptor synapse		91.5281
chr10	18580629	18629006	48378	*	4	91.5281	chr10	18628614	18629613	1000	+	promoter:37752	uc010qcm.2	783	CACNB2	hg19_genes_promoters	photoreceptor synapse		91.5281
chr10	18580629	18629006	48378	*	4	91.5281	chr10	18628614	18629613	1000	+	promoter:37753	uc001ipy.2	783	CACNB2	hg19_genes_promoters	photoreceptor synapse		91.5281
chr10	18580629	18629006	48378	*	4	91.5281	chr10	18628614	18629613	1000	+	promoter:37754	uc001ipz.2	783	CACNB2	hg19_genes_promoters	photoreceptor synapse		91.5281
chr10	18629497	18630161	665	*	2	8.40336	chr10	18628614	18629613	1000	+	promoter:37751	uc009xkb.1	783	CACNB2	hg19_genes_promoters	photoreceptor synapse		8.40336
chr10	18629497	18630161	665	*	2	8.40336	chr10	18628614	18629613	1000	+	promoter:37752	uc010qcm.2	783	CACNB2	hg19_genes_promoters	photoreceptor synapse		8.40336
chr10	18629497	18630161	665	*	2	8.40336	chr10	18628614	18629613	1000	+	promoter:37753	uc001ipy.2	783	CACNB2	hg19_genes_promoters	photoreceptor synapse		8.40336
chr10	18629497	18630161	665	*	2	8.40336	chr10	18628614	18629613	1000	+	promoter:37754	uc001ipz.2	783	CACNB2	hg19_genes_promoters	photoreceptor synapse		8.40336
chr10	18630423	18689081	58659	*	4	91.2709	chr10	18688513	18689512	1000	+	promoter:37755	uc010qcn.2	783	CACNB2	hg19_genes_promoters	photoreceptor synapse		91.2709
chr10	18630423	18689081	58659	*	4	91.2709	chr10	18688513	18689512	1000	+	promoter:37756	uc001iqa.2	783	CACNB2	hg19_genes_promoters	photoreceptor synapse		91.2709
chr10	18630423	18689081	58659	*	4	91.2709	chr10	18688513	18689512	1000	+	promoter:37757	uc010qco.1	783	CACNB2	hg19_genes_promoters	photoreceptor synapse		91.2709
chr10	18689266	18689948	683	*	1	3.59477	chr10	18688513	18689512	1000	+	promoter:37755	uc010qcn.2	783	CACNB2	hg19_genes_promoters	photoreceptor synapse		3.59477
chr10	18689266	18689948	683	*	1	3.59477	chr10	18688513	18689512	1000	+	promoter:37756	uc001iqa.2	783	CACNB2	hg19_genes_promoters	photoreceptor synapse		3.59477
chr10	18689266	18689948	683	*	1	3.59477	chr10	18688513	18689512	1000	+	promoter:37757	uc010qco.1	783	CACNB2	hg19_genes_promoters	photoreceptor synapse		3.59477
chr10	18428939	18430810	1872	*	UMR	1.89076	chr10	18428606	18429605	1000	+	promoter:37741	uc001ipr.2	783	CACNB2	hg19_genes_promoters	photoreceptor synapse		1.89076
chr10	18428939	18430810	1872	*	UMR	1.89076	chr10	18428606	18429605	1000	+	promoter:37742	uc001ips.2	783	CACNB2	hg19_genes_promoters	photoreceptor synapse		1.89076
chr10	18428939	18430810	1872	*	UMR	1.89076	chr10	18428606	18429605	1000	+	promoter:37743	uc001ipt.2	783	CACNB2	hg19_genes_promoters	photoreceptor synapse		1.89076
chr10	18428939	18430810	1872	*	UMR	1.89076	chr10	18428606	18429605	1000	+	promoter:37744	uc009xjz.1	783	CACNB2	hg19_genes_promoters	photoreceptor synapse		1.89076
chr10	18428939	18430810	1872	*	UMR	1.89076	chr10	18428742	18429741	1000	+	promoter:37745	uc010qcl.2	783	CACNB2	hg19_genes_promoters	photoreceptor synapse		1.89076
chr10	18428939	18430810	1872	*	UMR	1.89076	chr10	18428742	18429741	1000	+	promoter:37746	uc001ipu.3	783	CACNB2	hg19_genes_promoters	photoreceptor synapse		1.89076
chr10	18428939	18430810	1872	*	UMR	1.89076	chr10	18428742	18429741	1000	+	promoter:37747	uc001ipv.3	783	CACNB2	hg19_genes_promoters	photoreceptor synapse		1.89076
chr10	18428939	18430810	1872	*	UMR	1.89076	chr10	18428742	18429741	1000	+	promoter:37748	uc009xka.2	783	CACNB2	hg19_genes_promoters	photoreceptor synapse		1.89076
chr10	18549515	18549881	367	*	LMR	22.3529	chr10	18548584	18549583	1000	+	promoter:37749	uc001ipw.2	783	CACNB2	hg19_genes_promoters	photoreceptor synapse		22.3529
chr10	18549515	18549881	367	*	LMR	22.3529	chr10	18548584	18549583	1000	+	promoter:37750	uc001ipx.2	783	CACNB2	hg19_genes_promoters	photoreceptor synapse		22.3529
chr10	18629253	18630292	1040	*	LMR	7.56303	chr10	18628614	18629613	1000	+	promoter:37751	uc009xkb.1	783	CACNB2	hg19_genes_promoters	photoreceptor synapse		7.56303
chr10	18629253	18630292	1040	*	LMR	7.56303	chr10	18628614	18629613	1000	+	promoter:37752	uc010qcm.2	783	CACNB2	hg19_genes_promoters	photoreceptor synapse		7.56303
chr10	18629253	18630292	1040	*	LMR	7.56303	chr10	18628614	18629613	1000	+	promoter:37753	uc001ipy.2	783	CACNB2	hg19_genes_promoters	photoreceptor synapse		7.56303
chr10	18629253	18630292	1040	*	LMR	7.56303	chr10	18628614	18629613	1000	+	promoter:37754	uc001ipz.2	783	CACNB2	hg19_genes_promoters	photoreceptor synapse		7.56303
chr10	18689175	18690243	1069	*	LMR	2.77778	chr10	18688513	18689512	1000	+	promoter:37755	uc010qcn.2	783	CACNB2	hg19_genes_promoters	photoreceptor synapse		2.77778
chr10	18689175	18690243	1069	*	LMR	2.77778	chr10	18688513	18689512	1000	+	promoter:37756	uc001iqa.2	783	CACNB2	hg19_genes_promoters	photoreceptor synapse		2.77778
chr10	18689175	18690243	1069	*	LMR	2.77778	chr10	18688513	18689512	1000	+	promoter:37757	uc010qco.1	783	CACNB2	hg19_genes_promoters	photoreceptor synapse		2.77778
chr10	18393567	18428809	35243	*	4	91.6082	chr10	18428606	18429605	1000	+	promoter:37741	uc001ipr.2	783	CACNB2	hg19_genes_promoters	photoreceptor synapse			91.6082
chr10	18393567	18428809	35243	*	4	91.6082	chr10	18428606	18429605	1000	+	promoter:37742	uc001ips.2	783	CACNB2	hg19_genes_promoters	photoreceptor synapse			91.6082
chr10	18393567	18428809	35243	*	4	91.6082	chr10	18428606	18429605	1000	+	promoter:37743	uc001ipt.2	783	CACNB2	hg19_genes_promoters	photoreceptor synapse			91.6082
chr10	18393567	18428809	35243	*	4	91.6082	chr10	18428606	18429605	1000	+	promoter:37744	uc009xjz.1	783	CACNB2	hg19_genes_promoters	photoreceptor synapse			91.6082
chr10	18393567	18428809	35243	*	4	91.6082	chr10	18428742	18429741	1000	+	promoter:37745	uc010qcl.2	783	CACNB2	hg19_genes_promoters	photoreceptor synapse			91.6082
chr10	18393567	18428809	35243	*	4	91.6082	chr10	18428742	18429741	1000	+	promoter:37746	uc001ipu.3	783	CACNB2	hg19_genes_promoters	photoreceptor synapse			91.6082
chr10	18393567	18428809	35243	*	4	91.6082	chr10	18428742	18429741	1000	+	promoter:37747	uc001ipv.3	783	CACNB2	hg19_genes_promoters	photoreceptor synapse			91.6082
chr10	18393567	18428809	35243	*	4	91.6082	chr10	18428742	18429741	1000	+	promoter:37748	uc009xka.2	783	CACNB2	hg19_genes_promoters	photoreceptor synapse			91.6082
chr10	18428843	18430899	2057	*	1	3.67039	chr10	18428606	18429605	1000	+	promoter:37741	uc001ipr.2	783	CACNB2	hg19_genes_promoters	photoreceptor synapse			3.67039
chr10	18428843	18430899	2057	*	1	3.67039	chr10	18428606	18429605	1000	+	promoter:37742	uc001ips.2	783	CACNB2	hg19_genes_promoters	photoreceptor synapse			3.67039
chr10	18428843	18430899	2057	*	1	3.67039	chr10	18428606	18429605	1000	+	promoter:37743	uc001ipt.2	783	CACNB2	hg19_genes_promoters	photoreceptor synapse			3.67039
chr10	18428843	18430899	2057	*	1	3.67039	chr10	18428606	18429605	1000	+	promoter:37744	uc009xjz.1	783	CACNB2	hg19_genes_promoters	photoreceptor synapse			3.67039
chr10	18428843	18430899	2057	*	1	3.67039	chr10	18428742	18429741	1000	+	promoter:37745	uc010qcl.2	783	CACNB2	hg19_genes_promoters	photoreceptor synapse			3.67039
chr10	18428843	18430899	2057	*	1	3.67039	chr10	18428742	18429741	1000	+	promoter:37746	uc001ipu.3	783	CACNB2	hg19_genes_promoters	photoreceptor synapse			3.67039
chr10	18428843	18430899	2057	*	1	3.67039	chr10	18428742	18429741	1000	+	promoter:37747	uc001ipv.3	783	CACNB2	hg19_genes_promoters	photoreceptor synapse			3.67039
chr10	18428843	18430899	2057	*	1	3.67039	chr10	18428742	18429741	1000	+	promoter:37748	uc009xka.2	783	CACNB2	hg19_genes_promoters	photoreceptor synapse			3.67039
chr10	18504657	18579198	74542	*	4	88.261	chr10	18548584	18549583	1000	+	promoter:37749	uc001ipw.2	783	CACNB2	hg19_genes_promoters	photoreceptor synapse			88.261
chr10	18504657	18579198	74542	*	4	88.261	chr10	18548584	18549583	1000	+	promoter:37750	uc001ipx.2	783	CACNB2	hg19_genes_promoters	photoreceptor synapse			88.261
chr10	18594811	18628648	33838	*	4	92.5498	chr10	18628614	18629613	1000	+	promoter:37751	uc009xkb.1	783	CACNB2	hg19_genes_promoters	photoreceptor synapse			92.5498
chr10	18594811	18628648	33838	*	4	92.5498	chr10	18628614	18629613	1000	+	promoter:37752	uc010qcm.2	783	CACNB2	hg19_genes_promoters	photoreceptor synapse			92.5498
chr10	18594811	18628648	33838	*	4	92.5498	chr10	18628614	18629613	1000	+	promoter:37753	uc001ipy.2	783	CACNB2	hg19_genes_promoters	photoreceptor synapse			92.5498
chr10	18594811	18628648	33838	*	4	92.5498	chr10	18628614	18629613	1000	+	promoter:37754	uc001ipz.2	783	CACNB2	hg19_genes_promoters	photoreceptor synapse			92.5498
chr10	18629458	18630947	1490	*	2	11.0294	chr10	18628614	18629613	1000	+	promoter:37751	uc009xkb.1	783	CACNB2	hg19_genes_promoters	photoreceptor synapse			11.0294
chr10	18629458	18630947	1490	*	2	11.0294	chr10	18628614	18629613	1000	+	promoter:37752	uc010qcm.2	783	CACNB2	hg19_genes_promoters	photoreceptor synapse			11.0294
chr10	18629458	18630947	1490	*	2	11.0294	chr10	18628614	18629613	1000	+	promoter:37753	uc001ipy.2	783	CACNB2	hg19_genes_promoters	photoreceptor synapse			11.0294
chr10	18629458	18630947	1490	*	2	11.0294	chr10	18628614	18629613	1000	+	promoter:37754	uc001ipz.2	783	CACNB2	hg19_genes_promoters	photoreceptor synapse			11.0294
chr10	18641649	18689060	47412	*	4	92.207	chr10	18688513	18689512	1000	+	promoter:37755	uc010qcn.2	783	CACNB2	hg19_genes_promoters	photoreceptor synapse			92.207
chr10	18641649	18689060	47412	*	4	92.207	chr10	18688513	18689512	1000	+	promoter:37756	uc001iqa.2	783	CACNB2	hg19_genes_promoters	photoreceptor synapse			92.207
chr10	18641649	18689060	47412	*	4	92.207	chr10	18688513	18689512	1000	+	promoter:37757	uc010qco.1	783	CACNB2	hg19_genes_promoters	photoreceptor synapse			92.207
chr10	18689081	18690131	1051	*	1	5.01089	chr10	18688513	18689512	1000	+	promoter:37755	uc010qcn.2	783	CACNB2	hg19_genes_promoters	photoreceptor synapse			5.01089
chr10	18689081	18690131	1051	*	1	5.01089	chr10	18688513	18689512	1000	+	promoter:37756	uc001iqa.2	783	CACNB2	hg19_genes_promoters	photoreceptor synapse			5.01089
chr10	18689081	18690131	1051	*	1	5.01089	chr10	18688513	18689512	1000	+	promoter:37757	uc010qco.1	783	CACNB2	hg19_genes_promoters	photoreceptor synapse			5.01089
chr10	18428912	18430788	1877	*	UMR	1.14656	chr10	18428606	18429605	1000	+	promoter:37741	uc001ipr.2	783	CACNB2	hg19_genes_promoters	photoreceptor synapse			1.14656
chr10	18428912	18430788	1877	*	UMR	1.14656	chr10	18428606	18429605	1000	+	promoter:37742	uc001ips.2	783	CACNB2	hg19_genes_promoters	photoreceptor synapse			1.14656
chr10	18428912	18430788	1877	*	UMR	1.14656	chr10	18428606	18429605	1000	+	promoter:37743	uc001ipt.2	783	CACNB2	hg19_genes_promoters	photoreceptor synapse			1.14656
chr10	18428912	18430788	1877	*	UMR	1.14656	chr10	18428606	18429605	1000	+	promoter:37744	uc009xjz.1	783	CACNB2	hg19_genes_promoters	photoreceptor synapse			1.14656
chr10	18428912	18430788	1877	*	UMR	1.14656	chr10	18428742	18429741	1000	+	promoter:37745	uc010qcl.2	783	CACNB2	hg19_genes_promoters	photoreceptor synapse			1.14656
chr10	18428912	18430788	1877	*	UMR	1.14656	chr10	18428742	18429741	1000	+	promoter:37746	uc001ipu.3	783	CACNB2	hg19_genes_promoters	photoreceptor synapse			1.14656
chr10	18428912	18430788	1877	*	UMR	1.14656	chr10	18428742	18429741	1000	+	promoter:37747	uc001ipv.3	783	CACNB2	hg19_genes_promoters	photoreceptor synapse			1.14656
chr10	18428912	18430788	1877	*	UMR	1.14656	chr10	18428742	18429741	1000	+	promoter:37748	uc009xka.2	783	CACNB2	hg19_genes_promoters	photoreceptor synapse			1.14656
chr10	18549515	18549850	336	*	LMR	19.9346	chr10	18548584	18549583	1000	+	promoter:37749	uc001ipw.2	783	CACNB2	hg19_genes_promoters	photoreceptor synapse			19.9346
chr10	18549515	18549850	336	*	LMR	19.9346	chr10	18548584	18549583	1000	+	promoter:37750	uc001ipx.2	783	CACNB2	hg19_genes_promoters	photoreceptor synapse			19.9346
chr10	18629054	18630917	1864	*	LMR	9.21569	chr10	18628614	18629613	1000	+	promoter:37751	uc009xkb.1	783	CACNB2	hg19_genes_promoters	photoreceptor synapse			9.21569
chr10	18629054	18630917	1864	*	LMR	9.21569	chr10	18628614	18629613	1000	+	promoter:37752	uc010qcm.2	783	CACNB2	hg19_genes_promoters	photoreceptor synapse			9.21569
chr10	18629054	18630917	1864	*	LMR	9.21569	chr10	18628614	18629613	1000	+	promoter:37753	uc001ipy.2	783	CACNB2	hg19_genes_promoters	photoreceptor synapse			9.21569
chr10	18629054	18630917	1864	*	LMR	9.21569	chr10	18628614	18629613	1000	+	promoter:37754	uc001ipz.2	783	CACNB2	hg19_genes_promoters	photoreceptor synapse			9.21569
chr10	18689071	18690334	1264	*	UMR	4.6841	chr10	18688513	18689512	1000	+	promoter:37755	uc010qcn.2	783	CACNB2	hg19_genes_promoters	photoreceptor synapse			4.6841
chr10	18689071	18690334	1264	*	UMR	4.6841	chr10	18688513	18689512	1000	+	promoter:37756	uc001iqa.2	783	CACNB2	hg19_genes_promoters	photoreceptor synapse			4.6841
chr10	18689071	18690334	1264	*	UMR	4.6841	chr10	18688513	18689512	1000	+	promoter:37757	uc010qco.1	783	CACNB2	hg19_genes_promoters	photoreceptor synapse			4.6841
chr10	18295905	18428809	132905	*	4	91.6808	chr10	18428606	18429605	1000	+	promoter:37741	uc001ipr.2	783	CACNB2	hg19_genes_promoters	photoreceptor synapse				91.6808
chr10	18295905	18428809	132905	*	4	91.6808	chr10	18428606	18429605	1000	+	promoter:37742	uc001ips.2	783	CACNB2	hg19_genes_promoters	photoreceptor synapse				91.6808
chr10	18295905	18428809	132905	*	4	91.6808	chr10	18428606	18429605	1000	+	promoter:37743	uc001ipt.2	783	CACNB2	hg19_genes_promoters	photoreceptor synapse				91.6808
chr10	18295905	18428809	132905	*	4	91.6808	chr10	18428606	18429605	1000	+	promoter:37744	uc009xjz.1	783	CACNB2	hg19_genes_promoters	photoreceptor synapse				91.6808
chr10	18295905	18428809	132905	*	4	91.6808	chr10	18428742	18429741	1000	+	promoter:37745	uc010qcl.2	783	CACNB2	hg19_genes_promoters	photoreceptor synapse				91.6808
chr10	18295905	18428809	132905	*	4	91.6808	chr10	18428742	18429741	1000	+	promoter:37746	uc001ipu.3	783	CACNB2	hg19_genes_promoters	photoreceptor synapse				91.6808
chr10	18295905	18428809	132905	*	4	91.6808	chr10	18428742	18429741	1000	+	promoter:37747	uc001ipv.3	783	CACNB2	hg19_genes_promoters	photoreceptor synapse				91.6808
chr10	18295905	18428809	132905	*	4	91.6808	chr10	18428742	18429741	1000	+	promoter:37748	uc009xka.2	783	CACNB2	hg19_genes_promoters	photoreceptor synapse				91.6808
chr10	18428843	18431414	2572	*	1	3.82613	chr10	18428606	18429605	1000	+	promoter:37741	uc001ipr.2	783	CACNB2	hg19_genes_promoters	photoreceptor synapse				3.82613
chr10	18428843	18431414	2572	*	1	3.82613	chr10	18428606	18429605	1000	+	promoter:37742	uc001ips.2	783	CACNB2	hg19_genes_promoters	photoreceptor synapse				3.82613
chr10	18428843	18431414	2572	*	1	3.82613	chr10	18428606	18429605	1000	+	promoter:37743	uc001ipt.2	783	CACNB2	hg19_genes_promoters	photoreceptor synapse				3.82613
chr10	18428843	18431414	2572	*	1	3.82613	chr10	18428606	18429605	1000	+	promoter:37744	uc009xjz.1	783	CACNB2	hg19_genes_promoters	photoreceptor synapse				3.82613
chr10	18428843	18431414	2572	*	1	3.82613	chr10	18428742	18429741	1000	+	promoter:37745	uc010qcl.2	783	CACNB2	hg19_genes_promoters	photoreceptor synapse				3.82613
chr10	18428843	18431414	2572	*	1	3.82613	chr10	18428742	18429741	1000	+	promoter:37746	uc001ipu.3	783	CACNB2	hg19_genes_promoters	photoreceptor synapse				3.82613
chr10	18428843	18431414	2572	*	1	3.82613	chr10	18428742	18429741	1000	+	promoter:37747	uc001ipv.3	783	CACNB2	hg19_genes_promoters	photoreceptor synapse				3.82613
chr10	18428843	18431414	2572	*	1	3.82613	chr10	18428742	18429741	1000	+	promoter:37748	uc009xka.2	783	CACNB2	hg19_genes_promoters	photoreceptor synapse				3.82613
chr10	18504657	18579198	74542	*	4	87.6243	chr10	18548584	18549583	1000	+	promoter:37749	uc001ipw.2	783	CACNB2	hg19_genes_promoters	photoreceptor synapse				87.6243
chr10	18504657	18579198	74542	*	4	87.6243	chr10	18548584	18549583	1000	+	promoter:37750	uc001ipx.2	783	CACNB2	hg19_genes_promoters	photoreceptor synapse				87.6243
chr10	18580576	18628648	48073	*	4	90.814	chr10	18628614	18629613	1000	+	promoter:37751	uc009xkb.1	783	CACNB2	hg19_genes_promoters	photoreceptor synapse				90.814
chr10	18580576	18628648	48073	*	4	90.814	chr10	18628614	18629613	1000	+	promoter:37752	uc010qcm.2	783	CACNB2	hg19_genes_promoters	photoreceptor synapse				90.814
chr10	18580576	18628648	48073	*	4	90.814	chr10	18628614	18629613	1000	+	promoter:37753	uc001ipy.2	783	CACNB2	hg19_genes_promoters	photoreceptor synapse				90.814
chr10	18580576	18628648	48073	*	4	90.814	chr10	18628614	18629613	1000	+	promoter:37754	uc001ipz.2	783	CACNB2	hg19_genes_promoters	photoreceptor synapse				90.814
chr10	18629006	18630161	1156	*	1	5.88235	chr10	18628614	18629613	1000	+	promoter:37751	uc009xkb.1	783	CACNB2	hg19_genes_promoters	photoreceptor synapse				5.88235
chr10	18629006	18630161	1156	*	1	5.88235	chr10	18628614	18629613	1000	+	promoter:37752	uc010qcm.2	783	CACNB2	hg19_genes_promoters	photoreceptor synapse				5.88235
chr10	18629006	18630161	1156	*	1	5.88235	chr10	18628614	18629613	1000	+	promoter:37753	uc001ipy.2	783	CACNB2	hg19_genes_promoters	photoreceptor synapse				5.88235
chr10	18629006	18630161	1156	*	1	5.88235	chr10	18628614	18629613	1000	+	promoter:37754	uc001ipz.2	783	CACNB2	hg19_genes_promoters	photoreceptor synapse				5.88235
chr10	18641175	18689060	47886	*	4	93.5501	chr10	18688513	18689512	1000	+	promoter:37755	uc010qcn.2	783	CACNB2	hg19_genes_promoters	photoreceptor synapse				93.5501
chr10	18641175	18689060	47886	*	4	93.5501	chr10	18688513	18689512	1000	+	promoter:37756	uc001iqa.2	783	CACNB2	hg19_genes_promoters	photoreceptor synapse				93.5501
chr10	18641175	18689060	47886	*	4	93.5501	chr10	18688513	18689512	1000	+	promoter:37757	uc010qco.1	783	CACNB2	hg19_genes_promoters	photoreceptor synapse				93.5501
chr10	18689266	18689948	683	*	1	2.00535	chr10	18688513	18689512	1000	+	promoter:37755	uc010qcn.2	783	CACNB2	hg19_genes_promoters	photoreceptor synapse				2.00535
chr10	18689266	18689948	683	*	1	2.00535	chr10	18688513	18689512	1000	+	promoter:37756	uc001iqa.2	783	CACNB2	hg19_genes_promoters	photoreceptor synapse				2.00535
chr10	18689266	18689948	683	*	1	2.00535	chr10	18688513	18689512	1000	+	promoter:37757	uc010qco.1	783	CACNB2	hg19_genes_promoters	photoreceptor synapse				2.00535
chr10	18428912	18430810	1899	*	UMR	1.12299	chr10	18428606	18429605	1000	+	promoter:37741	uc001ipr.2	783	CACNB2	hg19_genes_promoters	photoreceptor synapse				1.12299
chr10	18428912	18430810	1899	*	UMR	1.12299	chr10	18428606	18429605	1000	+	promoter:37742	uc001ips.2	783	CACNB2	hg19_genes_promoters	photoreceptor synapse				1.12299
chr10	18428912	18430810	1899	*	UMR	1.12299	chr10	18428606	18429605	1000	+	promoter:37743	uc001ipt.2	783	CACNB2	hg19_genes_promoters	photoreceptor synapse				1.12299
chr10	18428912	18430810	1899	*	UMR	1.12299	chr10	18428606	18429605	1000	+	promoter:37744	uc009xjz.1	783	CACNB2	hg19_genes_promoters	photoreceptor synapse				1.12299
chr10	18428912	18430810	1899	*	UMR	1.12299	chr10	18428742	18429741	1000	+	promoter:37745	uc010qcl.2	783	CACNB2	hg19_genes_promoters	photoreceptor synapse				1.12299
chr10	18428912	18430810	1899	*	UMR	1.12299	chr10	18428742	18429741	1000	+	promoter:37746	uc001ipu.3	783	CACNB2	hg19_genes_promoters	photoreceptor synapse				1.12299
chr10	18428912	18430810	1899	*	UMR	1.12299	chr10	18428742	18429741	1000	+	promoter:37747	uc001ipv.3	783	CACNB2	hg19_genes_promoters	photoreceptor synapse				1.12299
chr10	18428912	18430810	1899	*	UMR	1.12299	chr10	18428742	18429741	1000	+	promoter:37748	uc009xka.2	783	CACNB2	hg19_genes_promoters	photoreceptor synapse				1.12299
chr10	18549453	18550130	678	*	LMR	23.5294	chr10	18548584	18549583	1000	+	promoter:37749	uc001ipw.2	783	CACNB2	hg19_genes_promoters	photoreceptor synapse				23.5294
chr10	18549453	18550130	678	*	LMR	23.5294	chr10	18548584	18549583	1000	+	promoter:37750	uc001ipx.2	783	CACNB2	hg19_genes_promoters	photoreceptor synapse				23.5294
chr10	18629233	18630292	1060	*	LMR	1.22549	chr10	18628614	18629613	1000	+	promoter:37751	uc009xkb.1	783	CACNB2	hg19_genes_promoters	photoreceptor synapse				1.22549
chr10	18629233	18630292	1060	*	LMR	1.22549	chr10	18628614	18629613	1000	+	promoter:37752	uc010qcm.2	783	CACNB2	hg19_genes_promoters	photoreceptor synapse				1.22549
chr10	18629233	18630292	1060	*	LMR	1.22549	chr10	18628614	18629613	1000	+	promoter:37753	uc001ipy.2	783	CACNB2	hg19_genes_promoters	photoreceptor synapse				1.22549
chr10	18629233	18630292	1060	*	LMR	1.22549	chr10	18628614	18629613	1000	+	promoter:37754	uc001ipz.2	783	CACNB2	hg19_genes_promoters	photoreceptor synapse				1.22549
chr10	18689164	18690243	1080	*	LMR	1.73797	chr10	18688513	18689512	1000	+	promoter:37755	uc010qcn.2	783	CACNB2	hg19_genes_promoters	photoreceptor synapse				1.73797
chr10	18689164	18690243	1080	*	LMR	1.73797	chr10	18688513	18689512	1000	+	promoter:37756	uc001iqa.2	783	CACNB2	hg19_genes_promoters	photoreceptor synapse				1.73797
chr10	18689164	18690243	1080	*	LMR	1.73797	chr10	18688513	18689512	1000	+	promoter:37757	uc010qco.1	783	CACNB2	hg19_genes_promoters	photoreceptor synapse				1.73797
chr10	18393567	18428843	35277	*	4	91.5922	chr10	18428606	18429605	1000	+	promoter:37741	uc001ipr.2	783	CACNB2	hg19_genes_promoters	photoreceptor synapse					91.5922
chr10	18393567	18428843	35277	*	4	91.5922	chr10	18428606	18429605	1000	+	promoter:37742	uc001ips.2	783	CACNB2	hg19_genes_promoters	photoreceptor synapse					91.5922
chr10	18393567	18428843	35277	*	4	91.5922	chr10	18428606	18429605	1000	+	promoter:37743	uc001ipt.2	783	CACNB2	hg19_genes_promoters	photoreceptor synapse					91.5922
chr10	18393567	18428843	35277	*	4	91.5922	chr10	18428606	18429605	1000	+	promoter:37744	uc009xjz.1	783	CACNB2	hg19_genes_promoters	photoreceptor synapse					91.5922
chr10	18393567	18428843	35277	*	4	91.5922	chr10	18428742	18429741	1000	+	promoter:37745	uc010qcl.2	783	CACNB2	hg19_genes_promoters	photoreceptor synapse					91.5922
chr10	18393567	18428843	35277	*	4	91.5922	chr10	18428742	18429741	1000	+	promoter:37746	uc001ipu.3	783	CACNB2	hg19_genes_promoters	photoreceptor synapse					91.5922
chr10	18393567	18428843	35277	*	4	91.5922	chr10	18428742	18429741	1000	+	promoter:37747	uc001ipv.3	783	CACNB2	hg19_genes_promoters	photoreceptor synapse					91.5922
chr10	18393567	18428843	35277	*	4	91.5922	chr10	18428742	18429741	1000	+	promoter:37748	uc009xka.2	783	CACNB2	hg19_genes_promoters	photoreceptor synapse					91.5922
chr10	18428979	18430721	1743	*	1	2.39331	chr10	18428606	18429605	1000	+	promoter:37741	uc001ipr.2	783	CACNB2	hg19_genes_promoters	photoreceptor synapse					2.39331
chr10	18428979	18430721	1743	*	1	2.39331	chr10	18428606	18429605	1000	+	promoter:37742	uc001ips.2	783	CACNB2	hg19_genes_promoters	photoreceptor synapse					2.39331
chr10	18428979	18430721	1743	*	1	2.39331	chr10	18428606	18429605	1000	+	promoter:37743	uc001ipt.2	783	CACNB2	hg19_genes_promoters	photoreceptor synapse					2.39331
chr10	18428979	18430721	1743	*	1	2.39331	chr10	18428606	18429605	1000	+	promoter:37744	uc009xjz.1	783	CACNB2	hg19_genes_promoters	photoreceptor synapse					2.39331
chr10	18428979	18430721	1743	*	1	2.39331	chr10	18428742	18429741	1000	+	promoter:37745	uc010qcl.2	783	CACNB2	hg19_genes_promoters	photoreceptor synapse					2.39331
chr10	18428979	18430721	1743	*	1	2.39331	chr10	18428742	18429741	1000	+	promoter:37746	uc001ipu.3	783	CACNB2	hg19_genes_promoters	photoreceptor synapse					2.39331
chr10	18428979	18430721	1743	*	1	2.39331	chr10	18428742	18429741	1000	+	promoter:37747	uc001ipv.3	783	CACNB2	hg19_genes_promoters	photoreceptor synapse					2.39331
chr10	18428979	18430721	1743	*	1	2.39331	chr10	18428742	18429741	1000	+	promoter:37748	uc009xka.2	783	CACNB2	hg19_genes_promoters	photoreceptor synapse					2.39331
chr10	18523097	18579155	56059	*	4	88.3258	chr10	18548584	18549583	1000	+	promoter:37749	uc001ipw.2	783	CACNB2	hg19_genes_promoters	photoreceptor synapse					88.3258
chr10	18523097	18579155	56059	*	4	88.3258	chr10	18548584	18549583	1000	+	promoter:37750	uc001ipx.2	783	CACNB2	hg19_genes_promoters	photoreceptor synapse					88.3258
chr10	18594438	18629006	34569	*	4	92.1834	chr10	18628614	18629613	1000	+	promoter:37751	uc009xkb.1	783	CACNB2	hg19_genes_promoters	photoreceptor synapse					92.1834
chr10	18594438	18629006	34569	*	4	92.1834	chr10	18628614	18629613	1000	+	promoter:37752	uc010qcm.2	783	CACNB2	hg19_genes_promoters	photoreceptor synapse					92.1834
chr10	18594438	18629006	34569	*	4	92.1834	chr10	18628614	18629613	1000	+	promoter:37753	uc001ipy.2	783	CACNB2	hg19_genes_promoters	photoreceptor synapse					92.1834
chr10	18594438	18629006	34569	*	4	92.1834	chr10	18628614	18629613	1000	+	promoter:37754	uc001ipz.2	783	CACNB2	hg19_genes_promoters	photoreceptor synapse					92.1834
chr10	18629458	18630161	704	*	1	7.14286	chr10	18628614	18629613	1000	+	promoter:37751	uc009xkb.1	783	CACNB2	hg19_genes_promoters	photoreceptor synapse					7.14286
chr10	18629458	18630161	704	*	1	7.14286	chr10	18628614	18629613	1000	+	promoter:37752	uc010qcm.2	783	CACNB2	hg19_genes_promoters	photoreceptor synapse					7.14286
chr10	18629458	18630161	704	*	1	7.14286	chr10	18628614	18629613	1000	+	promoter:37753	uc001ipy.2	783	CACNB2	hg19_genes_promoters	photoreceptor synapse					7.14286
chr10	18629458	18630161	704	*	1	7.14286	chr10	18628614	18629613	1000	+	promoter:37754	uc001ipz.2	783	CACNB2	hg19_genes_promoters	photoreceptor synapse					7.14286
chr10	18641175	18689060	47886	*	4	92.2059	chr10	18688513	18689512	1000	+	promoter:37755	uc010qcn.2	783	CACNB2	hg19_genes_promoters	photoreceptor synapse					92.2059
chr10	18641175	18689060	47886	*	4	92.2059	chr10	18688513	18689512	1000	+	promoter:37756	uc001iqa.2	783	CACNB2	hg19_genes_promoters	photoreceptor synapse					92.2059
chr10	18641175	18689060	47886	*	4	92.2059	chr10	18688513	18689512	1000	+	promoter:37757	uc010qco.1	783	CACNB2	hg19_genes_promoters	photoreceptor synapse					92.2059
chr10	18689081	18690047	967	*	1	7.98319	chr10	18688513	18689512	1000	+	promoter:37755	uc010qcn.2	783	CACNB2	hg19_genes_promoters	photoreceptor synapse					7.98319
chr10	18689081	18690047	967	*	1	7.98319	chr10	18688513	18689512	1000	+	promoter:37756	uc001iqa.2	783	CACNB2	hg19_genes_promoters	photoreceptor synapse					7.98319
chr10	18689081	18690047	967	*	1	7.98319	chr10	18688513	18689512	1000	+	promoter:37757	uc010qco.1	783	CACNB2	hg19_genes_promoters	photoreceptor synapse					7.98319
chr10	18428912	18431068	2157	*	UMR	2.04729	chr10	18428606	18429605	1000	+	promoter:37741	uc001ipr.2	783	CACNB2	hg19_genes_promoters	photoreceptor synapse					2.04729
chr10	18428912	18431068	2157	*	UMR	2.04729	chr10	18428606	18429605	1000	+	promoter:37742	uc001ips.2	783	CACNB2	hg19_genes_promoters	photoreceptor synapse					2.04729
chr10	18428912	18431068	2157	*	UMR	2.04729	chr10	18428606	18429605	1000	+	promoter:37743	uc001ipt.2	783	CACNB2	hg19_genes_promoters	photoreceptor synapse					2.04729
chr10	18428912	18431068	2157	*	UMR	2.04729	chr10	18428606	18429605	1000	+	promoter:37744	uc009xjz.1	783	CACNB2	hg19_genes_promoters	photoreceptor synapse					2.04729
chr10	18428912	18431068	2157	*	UMR	2.04729	chr10	18428742	18429741	1000	+	promoter:37745	uc010qcl.2	783	CACNB2	hg19_genes_promoters	photoreceptor synapse					2.04729
chr10	18428912	18431068	2157	*	UMR	2.04729	chr10	18428742	18429741	1000	+	promoter:37746	uc001ipu.3	783	CACNB2	hg19_genes_promoters	photoreceptor synapse					2.04729
chr10	18428912	18431068	2157	*	UMR	2.04729	chr10	18428742	18429741	1000	+	promoter:37747	uc001ipv.3	783	CACNB2	hg19_genes_promoters	photoreceptor synapse					2.04729
chr10	18428912	18431068	2157	*	UMR	2.04729	chr10	18428742	18429741	1000	+	promoter:37748	uc009xka.2	783	CACNB2	hg19_genes_promoters	photoreceptor synapse					2.04729
chr10	18549515	18549828	314	*	LMR	21.8954	chr10	18548584	18549583	1000	+	promoter:37749	uc001ipw.2	783	CACNB2	hg19_genes_promoters	photoreceptor synapse					21.8954
chr10	18549515	18549828	314	*	LMR	21.8954	chr10	18548584	18549583	1000	+	promoter:37750	uc001ipx.2	783	CACNB2	hg19_genes_promoters	photoreceptor synapse					21.8954
chr10	18629233	18630292	1060	*	LMR	5.88235	chr10	18628614	18629613	1000	+	promoter:37751	uc009xkb.1	783	CACNB2	hg19_genes_promoters	photoreceptor synapse					5.88235
chr10	18629233	18630292	1060	*	LMR	5.88235	chr10	18628614	18629613	1000	+	promoter:37752	uc010qcm.2	783	CACNB2	hg19_genes_promoters	photoreceptor synapse					5.88235
chr10	18629233	18630292	1060	*	LMR	5.88235	chr10	18628614	18629613	1000	+	promoter:37753	uc001ipy.2	783	CACNB2	hg19_genes_promoters	photoreceptor synapse					5.88235
chr10	18629233	18630292	1060	*	LMR	5.88235	chr10	18628614	18629613	1000	+	promoter:37754	uc001ipz.2	783	CACNB2	hg19_genes_promoters	photoreceptor synapse					5.88235
chr10	18689071	18690292	1222	*	UMR	7.42297	chr10	18688513	18689512	1000	+	promoter:37755	uc010qcn.2	783	CACNB2	hg19_genes_promoters	photoreceptor synapse					7.42297
chr10	18689071	18690292	1222	*	UMR	7.42297	chr10	18688513	18689512	1000	+	promoter:37756	uc001iqa.2	783	CACNB2	hg19_genes_promoters	photoreceptor synapse					7.42297
chr10	18689071	18690292	1222	*	UMR	7.42297	chr10	18688513	18689512	1000	+	promoter:37757	uc010qco.1	783	CACNB2	hg19_genes_promoters	photoreceptor synapse					7.42297
chr10	18393567	18428809	35243	*	4	91.562	chr10	18428606	18429605	1000	+	promoter:37741	uc001ipr.2	783	CACNB2	hg19_genes_promoters	photoreceptor synapse						91.562
chr10	18393567	18428809	35243	*	4	91.562	chr10	18428606	18429605	1000	+	promoter:37742	uc001ips.2	783	CACNB2	hg19_genes_promoters	photoreceptor synapse						91.562
chr10	18393567	18428809	35243	*	4	91.562	chr10	18428606	18429605	1000	+	promoter:37743	uc001ipt.2	783	CACNB2	hg19_genes_promoters	photoreceptor synapse						91.562
chr10	18393567	18428809	35243	*	4	91.562	chr10	18428606	18429605	1000	+	promoter:37744	uc009xjz.1	783	CACNB2	hg19_genes_promoters	photoreceptor synapse						91.562
chr10	18393567	18428809	35243	*	4	91.562	chr10	18428742	18429741	1000	+	promoter:37745	uc010qcl.2	783	CACNB2	hg19_genes_promoters	photoreceptor synapse						91.562
chr10	18393567	18428809	35243	*	4	91.562	chr10	18428742	18429741	1000	+	promoter:37746	uc001ipu.3	783	CACNB2	hg19_genes_promoters	photoreceptor synapse						91.562
chr10	18393567	18428809	35243	*	4	91.562	chr10	18428742	18429741	1000	+	promoter:37747	uc001ipv.3	783	CACNB2	hg19_genes_promoters	photoreceptor synapse						91.562
chr10	18393567	18428809	35243	*	4	91.562	chr10	18428742	18429741	1000	+	promoter:37748	uc009xka.2	783	CACNB2	hg19_genes_promoters	photoreceptor synapse						91.562
chr10	18428843	18431414	2572	*	1	2.84553	chr10	18428606	18429605	1000	+	promoter:37741	uc001ipr.2	783	CACNB2	hg19_genes_promoters	photoreceptor synapse						2.84553
chr10	18428843	18431414	2572	*	1	2.84553	chr10	18428606	18429605	1000	+	promoter:37742	uc001ips.2	783	CACNB2	hg19_genes_promoters	photoreceptor synapse						2.84553
chr10	18428843	18431414	2572	*	1	2.84553	chr10	18428606	18429605	1000	+	promoter:37743	uc001ipt.2	783	CACNB2	hg19_genes_promoters	photoreceptor synapse						2.84553
chr10	18428843	18431414	2572	*	1	2.84553	chr10	18428606	18429605	1000	+	promoter:37744	uc009xjz.1	783	CACNB2	hg19_genes_promoters	photoreceptor synapse						2.84553
chr10	18428843	18431414	2572	*	1	2.84553	chr10	18428742	18429741	1000	+	promoter:37745	uc010qcl.2	783	CACNB2	hg19_genes_promoters	photoreceptor synapse						2.84553
chr10	18428843	18431414	2572	*	1	2.84553	chr10	18428742	18429741	1000	+	promoter:37746	uc001ipu.3	783	CACNB2	hg19_genes_promoters	photoreceptor synapse						2.84553
chr10	18428843	18431414	2572	*	1	2.84553	chr10	18428742	18429741	1000	+	promoter:37747	uc001ipv.3	783	CACNB2	hg19_genes_promoters	photoreceptor synapse						2.84553
chr10	18428843	18431414	2572	*	1	2.84553	chr10	18428742	18429741	1000	+	promoter:37748	uc009xka.2	783	CACNB2	hg19_genes_promoters	photoreceptor synapse						2.84553
chr10	18504657	18579214	74558	*	4	88.6214	chr10	18548584	18549583	1000	+	promoter:37749	uc001ipw.2	783	CACNB2	hg19_genes_promoters	photoreceptor synapse						88.6214
chr10	18504657	18579214	74558	*	4	88.6214	chr10	18548584	18549583	1000	+	promoter:37750	uc001ipx.2	783	CACNB2	hg19_genes_promoters	photoreceptor synapse						88.6214
chr10	18602244	18629006	26763	*	4	94.2488	chr10	18628614	18629613	1000	+	promoter:37751	uc009xkb.1	783	CACNB2	hg19_genes_promoters	photoreceptor synapse						94.2488
chr10	18602244	18629006	26763	*	4	94.2488	chr10	18628614	18629613	1000	+	promoter:37752	uc010qcm.2	783	CACNB2	hg19_genes_promoters	photoreceptor synapse						94.2488
chr10	18602244	18629006	26763	*	4	94.2488	chr10	18628614	18629613	1000	+	promoter:37753	uc001ipy.2	783	CACNB2	hg19_genes_promoters	photoreceptor synapse						94.2488
chr10	18602244	18629006	26763	*	4	94.2488	chr10	18628614	18629613	1000	+	promoter:37754	uc001ipz.2	783	CACNB2	hg19_genes_promoters	photoreceptor synapse						94.2488
chr10	18629458	18630161	704	*	2	8.19328	chr10	18628614	18629613	1000	+	promoter:37751	uc009xkb.1	783	CACNB2	hg19_genes_promoters	photoreceptor synapse						8.19328
chr10	18629458	18630161	704	*	2	8.19328	chr10	18628614	18629613	1000	+	promoter:37752	uc010qcm.2	783	CACNB2	hg19_genes_promoters	photoreceptor synapse						8.19328
chr10	18629458	18630161	704	*	2	8.19328	chr10	18628614	18629613	1000	+	promoter:37753	uc001ipy.2	783	CACNB2	hg19_genes_promoters	photoreceptor synapse						8.19328
chr10	18629458	18630161	704	*	2	8.19328	chr10	18628614	18629613	1000	+	promoter:37754	uc001ipz.2	783	CACNB2	hg19_genes_promoters	photoreceptor synapse						8.19328
chr10	18641604	18689060	47457	*	4	92.1777	chr10	18688513	18689512	1000	+	promoter:37755	uc010qcn.2	783	CACNB2	hg19_genes_promoters	photoreceptor synapse						92.1777
chr10	18641604	18689060	47457	*	4	92.1777	chr10	18688513	18689512	1000	+	promoter:37756	uc001iqa.2	783	CACNB2	hg19_genes_promoters	photoreceptor synapse						92.1777
chr10	18641604	18689060	47457	*	4	92.1777	chr10	18688513	18689512	1000	+	promoter:37757	uc010qco.1	783	CACNB2	hg19_genes_promoters	photoreceptor synapse						92.1777
chr10	18689081	18690047	967	*	1	3.19693	chr10	18688513	18689512	1000	+	promoter:37755	uc010qcn.2	783	CACNB2	hg19_genes_promoters	photoreceptor synapse						3.19693
chr10	18689081	18690047	967	*	1	3.19693	chr10	18688513	18689512	1000	+	promoter:37756	uc001iqa.2	783	CACNB2	hg19_genes_promoters	photoreceptor synapse						3.19693
chr10	18689081	18690047	967	*	1	3.19693	chr10	18688513	18689512	1000	+	promoter:37757	uc010qco.1	783	CACNB2	hg19_genes_promoters	photoreceptor synapse						3.19693
chr10	18428912	18431068	2157	*	UMR	1.11813	chr10	18428606	18429605	1000	+	promoter:37741	uc001ipr.2	783	CACNB2	hg19_genes_promoters	photoreceptor synapse						1.11813
chr10	18428912	18431068	2157	*	UMR	1.11813	chr10	18428606	18429605	1000	+	promoter:37742	uc001ips.2	783	CACNB2	hg19_genes_promoters	photoreceptor synapse						1.11813
chr10	18428912	18431068	2157	*	UMR	1.11813	chr10	18428606	18429605	1000	+	promoter:37743	uc001ipt.2	783	CACNB2	hg19_genes_promoters	photoreceptor synapse						1.11813
chr10	18428912	18431068	2157	*	UMR	1.11813	chr10	18428606	18429605	1000	+	promoter:37744	uc009xjz.1	783	CACNB2	hg19_genes_promoters	photoreceptor synapse						1.11813
chr10	18428912	18431068	2157	*	UMR	1.11813	chr10	18428742	18429741	1000	+	promoter:37745	uc010qcl.2	783	CACNB2	hg19_genes_promoters	photoreceptor synapse						1.11813
chr10	18428912	18431068	2157	*	UMR	1.11813	chr10	18428742	18429741	1000	+	promoter:37746	uc001ipu.3	783	CACNB2	hg19_genes_promoters	photoreceptor synapse						1.11813
chr10	18428912	18431068	2157	*	UMR	1.11813	chr10	18428742	18429741	1000	+	promoter:37747	uc001ipv.3	783	CACNB2	hg19_genes_promoters	photoreceptor synapse						1.11813
chr10	18428912	18431068	2157	*	UMR	1.11813	chr10	18428742	18429741	1000	+	promoter:37748	uc009xka.2	783	CACNB2	hg19_genes_promoters	photoreceptor synapse						1.11813
chr10	18549515	18549881	367	*	LMR	19.7861	chr10	18548584	18549583	1000	+	promoter:37749	uc001ipw.2	783	CACNB2	hg19_genes_promoters	photoreceptor synapse						19.7861
chr10	18549515	18549881	367	*	LMR	19.7861	chr10	18548584	18549583	1000	+	promoter:37750	uc001ipx.2	783	CACNB2	hg19_genes_promoters	photoreceptor synapse						19.7861
chr10	18629233	18630292	1060	*	LMR	7.35294	chr10	18628614	18629613	1000	+	promoter:37751	uc009xkb.1	783	CACNB2	hg19_genes_promoters	photoreceptor synapse						7.35294
chr10	18629233	18630292	1060	*	LMR	7.35294	chr10	18628614	18629613	1000	+	promoter:37752	uc010qcm.2	783	CACNB2	hg19_genes_promoters	photoreceptor synapse						7.35294
chr10	18629233	18630292	1060	*	LMR	7.35294	chr10	18628614	18629613	1000	+	promoter:37753	uc001ipy.2	783	CACNB2	hg19_genes_promoters	photoreceptor synapse						7.35294
chr10	18629233	18630292	1060	*	LMR	7.35294	chr10	18628614	18629613	1000	+	promoter:37754	uc001ipz.2	783	CACNB2	hg19_genes_promoters	photoreceptor synapse						7.35294
chr10	18689071	18690406	1336	*	UMR	2.8133	chr10	18688513	18689512	1000	+	promoter:37755	uc010qcn.2	783	CACNB2	hg19_genes_promoters	photoreceptor synapse						2.8133
chr10	18689071	18690406	1336	*	UMR	2.8133	chr10	18688513	18689512	1000	+	promoter:37756	uc001iqa.2	783	CACNB2	hg19_genes_promoters	photoreceptor synapse						2.8133
chr10	18689071	18690406	1336	*	UMR	2.8133	chr10	18688513	18689512	1000	+	promoter:37757	uc010qco.1	783	CACNB2	hg19_genes_promoters	photoreceptor synapse						2.8133
chr10	73137561	73155889	18329	*	3	80.8033	chr10	73155691	73156690	1000	+	promoter:38261	uc001jrv.3	64072	CDH23	hg19_genes_promoters	photoreceptor synapse	80.8033
chr10	73137561	73155889	18329	*	3	80.8033	chr10	73155691	73156690	1000	+	promoter:38262	uc009xql.3	64072	CDH23	hg19_genes_promoters	photoreceptor synapse	80.8033
chr10	73137561	73155889	18329	*	3	80.8033	chr10	73155691	73156690	1000	+	promoter:38263	uc001jrw.4	64072	CDH23	hg19_genes_promoters	photoreceptor synapse	80.8033
chr10	73137561	73155889	18329	*	3	80.8033	chr10	73155691	73156690	1000	+	promoter:38264	uc001jry.3	64072	CDH23	hg19_genes_promoters	photoreceptor synapse	80.8033
chr10	73137561	73155889	18329	*	3	80.8033	chr10	73155691	73156690	1000	+	promoter:38265	uc001jrz.3	64072	CDH23	hg19_genes_promoters	photoreceptor synapse	80.8033
chr10	73137561	73155889	18329	*	3	80.8033	chr10	73155691	73156690	1000	+	promoter:38266	uc001jrx.4	64072	CDH23	hg19_genes_promoters	photoreceptor synapse	80.8033
chr10	73155904	73158542	2639	*	1	3.48656	chr10	73155691	73156690	1000	+	promoter:38261	uc001jrv.3	64072	CDH23	hg19_genes_promoters	photoreceptor synapse	3.48656
chr10	73155904	73158542	2639	*	1	3.48656	chr10	73155691	73156690	1000	+	promoter:38262	uc009xql.3	64072	CDH23	hg19_genes_promoters	photoreceptor synapse	3.48656
chr10	73155904	73158542	2639	*	1	3.48656	chr10	73155691	73156690	1000	+	promoter:38263	uc001jrw.4	64072	CDH23	hg19_genes_promoters	photoreceptor synapse	3.48656
chr10	73155904	73158542	2639	*	1	3.48656	chr10	73155691	73156690	1000	+	promoter:38264	uc001jry.3	64072	CDH23	hg19_genes_promoters	photoreceptor synapse	3.48656
chr10	73155904	73158542	2639	*	1	3.48656	chr10	73155691	73156690	1000	+	promoter:38265	uc001jrz.3	64072	CDH23	hg19_genes_promoters	photoreceptor synapse	3.48656
chr10	73155904	73158542	2639	*	1	3.48656	chr10	73155691	73156690	1000	+	promoter:38266	uc001jrx.4	64072	CDH23	hg19_genes_promoters	photoreceptor synapse	3.48656
chr10	73191946	73203355	11410	*	4	87.7953	chr10	73198584	73199583	1000	+	promoter:38267	uc021psl.1	64072	CDH23	hg19_genes_promoters	photoreceptor synapse	87.7953
chr10	73468678	73479407	10730	*	3	87.4316	chr10	73471361	73472360	1000	+	promoter:38268	uc001jsc.1	64072	CDH23	hg19_genes_promoters	photoreceptor synapse	87.4316
chr10	73533866	73564465	30600	*	4	89.7647	chr10	73554528	73555527	1000	+	promoter:38269	uc001jsg.4	64072	CDH23	hg19_genes_promoters	photoreceptor synapse	89.7647
chr10	73533866	73564465	30600	*	4	89.7647	chr10	73554528	73555527	1000	+	promoter:38270	uc001jsh.4	64072	CDH23	hg19_genes_promoters	photoreceptor synapse	89.7647
chr10	73533866	73564465	30600	*	4	89.7647	chr10	73555613	73556612	1000	+	promoter:38271	uc001jsi.4	64072	CDH23	hg19_genes_promoters	photoreceptor synapse	89.7647
chr10	73565966	73599339	33374	*	4	89.5221	chr10	73570640	73571639	1000	+	promoter:38272	uc001jsj.4	64072	CDH23	hg19_genes_promoters	photoreceptor synapse	89.5221
chr10	73565966	73599339	33374	*	4	89.5221	chr10	73570640	73571639	1000	+	promoter:38273	uc010qjr.2	64072	CDH23	hg19_genes_promoters	photoreceptor synapse	89.5221
chr10	73155911	73158390	2480	*	UMR	1.70068	chr10	73155691	73156690	1000	+	promoter:38261	uc001jrv.3	64072	CDH23	hg19_genes_promoters	photoreceptor synapse	1.70068
chr10	73155911	73158390	2480	*	UMR	1.70068	chr10	73155691	73156690	1000	+	promoter:38262	uc009xql.3	64072	CDH23	hg19_genes_promoters	photoreceptor synapse	1.70068
chr10	73155911	73158390	2480	*	UMR	1.70068	chr10	73155691	73156690	1000	+	promoter:38263	uc001jrw.4	64072	CDH23	hg19_genes_promoters	photoreceptor synapse	1.70068
chr10	73155911	73158390	2480	*	UMR	1.70068	chr10	73155691	73156690	1000	+	promoter:38264	uc001jry.3	64072	CDH23	hg19_genes_promoters	photoreceptor synapse	1.70068
chr10	73155911	73158390	2480	*	UMR	1.70068	chr10	73155691	73156690	1000	+	promoter:38265	uc001jrz.3	64072	CDH23	hg19_genes_promoters	photoreceptor synapse	1.70068
chr10	73155911	73158390	2480	*	UMR	1.70068	chr10	73155691	73156690	1000	+	promoter:38266	uc001jrx.4	64072	CDH23	hg19_genes_promoters	photoreceptor synapse	1.70068
chr10	73137753	73155713	17961	*	3	81.8242	chr10	73155691	73156690	1000	+	promoter:38261	uc001jrv.3	64072	CDH23	hg19_genes_promoters	photoreceptor synapse		81.8242
chr10	73137753	73155713	17961	*	3	81.8242	chr10	73155691	73156690	1000	+	promoter:38262	uc009xql.3	64072	CDH23	hg19_genes_promoters	photoreceptor synapse		81.8242
chr10	73137753	73155713	17961	*	3	81.8242	chr10	73155691	73156690	1000	+	promoter:38263	uc001jrw.4	64072	CDH23	hg19_genes_promoters	photoreceptor synapse		81.8242
chr10	73137753	73155713	17961	*	3	81.8242	chr10	73155691	73156690	1000	+	promoter:38264	uc001jry.3	64072	CDH23	hg19_genes_promoters	photoreceptor synapse		81.8242
chr10	73137753	73155713	17961	*	3	81.8242	chr10	73155691	73156690	1000	+	promoter:38265	uc001jrz.3	64072	CDH23	hg19_genes_promoters	photoreceptor synapse		81.8242
chr10	73137753	73155713	17961	*	3	81.8242	chr10	73155691	73156690	1000	+	promoter:38266	uc001jrx.4	64072	CDH23	hg19_genes_promoters	photoreceptor synapse		81.8242
chr10	73155765	73158678	2914	*	1	4.09926	chr10	73155691	73156690	1000	+	promoter:38261	uc001jrv.3	64072	CDH23	hg19_genes_promoters	photoreceptor synapse		4.09926
chr10	73155765	73158678	2914	*	1	4.09926	chr10	73155691	73156690	1000	+	promoter:38262	uc009xql.3	64072	CDH23	hg19_genes_promoters	photoreceptor synapse		4.09926
chr10	73155765	73158678	2914	*	1	4.09926	chr10	73155691	73156690	1000	+	promoter:38263	uc001jrw.4	64072	CDH23	hg19_genes_promoters	photoreceptor synapse		4.09926
chr10	73155765	73158678	2914	*	1	4.09926	chr10	73155691	73156690	1000	+	promoter:38264	uc001jry.3	64072	CDH23	hg19_genes_promoters	photoreceptor synapse		4.09926
chr10	73155765	73158678	2914	*	1	4.09926	chr10	73155691	73156690	1000	+	promoter:38265	uc001jrz.3	64072	CDH23	hg19_genes_promoters	photoreceptor synapse		4.09926
chr10	73155765	73158678	2914	*	1	4.09926	chr10	73155691	73156690	1000	+	promoter:38266	uc001jrx.4	64072	CDH23	hg19_genes_promoters	photoreceptor synapse		4.09926
chr10	73191946	73221618	29673	*	3	85.3183	chr10	73198584	73199583	1000	+	promoter:38267	uc021psl.1	64072	CDH23	hg19_genes_promoters	photoreceptor synapse		85.3183
chr10	73468678	73479407	10730	*	4	87.5538	chr10	73471361	73472360	1000	+	promoter:38268	uc001jsc.1	64072	CDH23	hg19_genes_promoters	photoreceptor synapse		87.5538
chr10	73533891	73564418	30528	*	4	91.0813	chr10	73554528	73555527	1000	+	promoter:38269	uc001jsg.4	64072	CDH23	hg19_genes_promoters	photoreceptor synapse		91.0813
chr10	73533891	73564418	30528	*	4	91.0813	chr10	73554528	73555527	1000	+	promoter:38270	uc001jsh.4	64072	CDH23	hg19_genes_promoters	photoreceptor synapse		91.0813
chr10	73533891	73564418	30528	*	4	91.0813	chr10	73555613	73556612	1000	+	promoter:38271	uc001jsi.4	64072	CDH23	hg19_genes_promoters	photoreceptor synapse		91.0813
chr10	73566059	73599339	33281	*	4	86.8753	chr10	73570640	73571639	1000	+	promoter:38272	uc001jsj.4	64072	CDH23	hg19_genes_promoters	photoreceptor synapse		86.8753
chr10	73566059	73599339	33281	*	4	86.8753	chr10	73570640	73571639	1000	+	promoter:38273	uc010qjr.2	64072	CDH23	hg19_genes_promoters	photoreceptor synapse		86.8753
chr10	73155911	73158650	2740	*	UMR	2.45098	chr10	73155691	73156690	1000	+	promoter:38261	uc001jrv.3	64072	CDH23	hg19_genes_promoters	photoreceptor synapse		2.45098
chr10	73155911	73158650	2740	*	UMR	2.45098	chr10	73155691	73156690	1000	+	promoter:38262	uc009xql.3	64072	CDH23	hg19_genes_promoters	photoreceptor synapse		2.45098
chr10	73155911	73158650	2740	*	UMR	2.45098	chr10	73155691	73156690	1000	+	promoter:38263	uc001jrw.4	64072	CDH23	hg19_genes_promoters	photoreceptor synapse		2.45098
chr10	73155911	73158650	2740	*	UMR	2.45098	chr10	73155691	73156690	1000	+	promoter:38264	uc001jry.3	64072	CDH23	hg19_genes_promoters	photoreceptor synapse		2.45098
chr10	73155911	73158650	2740	*	UMR	2.45098	chr10	73155691	73156690	1000	+	promoter:38265	uc001jrz.3	64072	CDH23	hg19_genes_promoters	photoreceptor synapse		2.45098
chr10	73155911	73158650	2740	*	UMR	2.45098	chr10	73155691	73156690	1000	+	promoter:38266	uc001jrx.4	64072	CDH23	hg19_genes_promoters	photoreceptor synapse		2.45098
chr10	73137561	73155889	18329	*	3	81.7586	chr10	73155691	73156690	1000	+	promoter:38261	uc001jrv.3	64072	CDH23	hg19_genes_promoters	photoreceptor synapse			81.7586
chr10	73137561	73155889	18329	*	3	81.7586	chr10	73155691	73156690	1000	+	promoter:38262	uc009xql.3	64072	CDH23	hg19_genes_promoters	photoreceptor synapse			81.7586
chr10	73137561	73155889	18329	*	3	81.7586	chr10	73155691	73156690	1000	+	promoter:38263	uc001jrw.4	64072	CDH23	hg19_genes_promoters	photoreceptor synapse			81.7586
chr10	73137561	73155889	18329	*	3	81.7586	chr10	73155691	73156690	1000	+	promoter:38264	uc001jry.3	64072	CDH23	hg19_genes_promoters	photoreceptor synapse			81.7586
chr10	73137561	73155889	18329	*	3	81.7586	chr10	73155691	73156690	1000	+	promoter:38265	uc001jrz.3	64072	CDH23	hg19_genes_promoters	photoreceptor synapse			81.7586
chr10	73137561	73155889	18329	*	3	81.7586	chr10	73155691	73156690	1000	+	promoter:38266	uc001jrx.4	64072	CDH23	hg19_genes_promoters	photoreceptor synapse			81.7586
chr10	73155904	73158381	2478	*	1	3.46908	chr10	73155691	73156690	1000	+	promoter:38261	uc001jrv.3	64072	CDH23	hg19_genes_promoters	photoreceptor synapse			3.46908
chr10	73155904	73158381	2478	*	1	3.46908	chr10	73155691	73156690	1000	+	promoter:38262	uc009xql.3	64072	CDH23	hg19_genes_promoters	photoreceptor synapse			3.46908
chr10	73155904	73158381	2478	*	1	3.46908	chr10	73155691	73156690	1000	+	promoter:38263	uc001jrw.4	64072	CDH23	hg19_genes_promoters	photoreceptor synapse			3.46908
chr10	73155904	73158381	2478	*	1	3.46908	chr10	73155691	73156690	1000	+	promoter:38264	uc001jry.3	64072	CDH23	hg19_genes_promoters	photoreceptor synapse			3.46908
chr10	73155904	73158381	2478	*	1	3.46908	chr10	73155691	73156690	1000	+	promoter:38265	uc001jrz.3	64072	CDH23	hg19_genes_promoters	photoreceptor synapse			3.46908
chr10	73155904	73158381	2478	*	1	3.46908	chr10	73155691	73156690	1000	+	promoter:38266	uc001jrx.4	64072	CDH23	hg19_genes_promoters	photoreceptor synapse			3.46908
chr10	73191946	73203149	11204	*	4	89.54	chr10	73198584	73199583	1000	+	promoter:38267	uc021psl.1	64072	CDH23	hg19_genes_promoters	photoreceptor synapse			89.54
chr10	73468678	73479407	10730	*	4	88.9965	chr10	73471361	73472360	1000	+	promoter:38268	uc001jsc.1	64072	CDH23	hg19_genes_promoters	photoreceptor synapse			88.9965
chr10	73533866	73565440	31575	*	4	90.6851	chr10	73554528	73555527	1000	+	promoter:38269	uc001jsg.4	64072	CDH23	hg19_genes_promoters	photoreceptor synapse			90.6851
chr10	73533866	73565440	31575	*	4	90.6851	chr10	73554528	73555527	1000	+	promoter:38270	uc001jsh.4	64072	CDH23	hg19_genes_promoters	photoreceptor synapse			90.6851
chr10	73533866	73565440	31575	*	4	90.6851	chr10	73555613	73556612	1000	+	promoter:38271	uc001jsi.4	64072	CDH23	hg19_genes_promoters	photoreceptor synapse			90.6851
chr10	73565916	73599339	33424	*	4	87.8934	chr10	73570640	73571639	1000	+	promoter:38272	uc001jsj.4	64072	CDH23	hg19_genes_promoters	photoreceptor synapse			87.8934
chr10	73565916	73599339	33424	*	4	87.8934	chr10	73570640	73571639	1000	+	promoter:38273	uc010qjr.2	64072	CDH23	hg19_genes_promoters	photoreceptor synapse			87.8934
chr10	73155923	73158204	2282	*	UMR	1.44137	chr10	73155691	73156690	1000	+	promoter:38261	uc001jrv.3	64072	CDH23	hg19_genes_promoters	photoreceptor synapse			1.44137
chr10	73155923	73158204	2282	*	UMR	1.44137	chr10	73155691	73156690	1000	+	promoter:38262	uc009xql.3	64072	CDH23	hg19_genes_promoters	photoreceptor synapse			1.44137
chr10	73155923	73158204	2282	*	UMR	1.44137	chr10	73155691	73156690	1000	+	promoter:38263	uc001jrw.4	64072	CDH23	hg19_genes_promoters	photoreceptor synapse			1.44137
chr10	73155923	73158204	2282	*	UMR	1.44137	chr10	73155691	73156690	1000	+	promoter:38264	uc001jry.3	64072	CDH23	hg19_genes_promoters	photoreceptor synapse			1.44137
chr10	73155923	73158204	2282	*	UMR	1.44137	chr10	73155691	73156690	1000	+	promoter:38265	uc001jrz.3	64072	CDH23	hg19_genes_promoters	photoreceptor synapse			1.44137
chr10	73155923	73158204	2282	*	UMR	1.44137	chr10	73155691	73156690	1000	+	promoter:38266	uc001jrx.4	64072	CDH23	hg19_genes_promoters	photoreceptor synapse			1.44137
chr10	73137753	73155904	18152	*	3	80.7487	chr10	73155691	73156690	1000	+	promoter:38261	uc001jrv.3	64072	CDH23	hg19_genes_promoters	photoreceptor synapse				80.7487
chr10	73137753	73155904	18152	*	3	80.7487	chr10	73155691	73156690	1000	+	promoter:38262	uc009xql.3	64072	CDH23	hg19_genes_promoters	photoreceptor synapse				80.7487
chr10	73137753	73155904	18152	*	3	80.7487	chr10	73155691	73156690	1000	+	promoter:38263	uc001jrw.4	64072	CDH23	hg19_genes_promoters	photoreceptor synapse				80.7487
chr10	73137753	73155904	18152	*	3	80.7487	chr10	73155691	73156690	1000	+	promoter:38264	uc001jry.3	64072	CDH23	hg19_genes_promoters	photoreceptor synapse				80.7487
chr10	73137753	73155904	18152	*	3	80.7487	chr10	73155691	73156690	1000	+	promoter:38265	uc001jrz.3	64072	CDH23	hg19_genes_promoters	photoreceptor synapse				80.7487
chr10	73137753	73155904	18152	*	3	80.7487	chr10	73155691	73156690	1000	+	promoter:38266	uc001jrx.4	64072	CDH23	hg19_genes_promoters	photoreceptor synapse				80.7487
chr10	73155917	73158622	2706	*	1	3.12373	chr10	73155691	73156690	1000	+	promoter:38261	uc001jrv.3	64072	CDH23	hg19_genes_promoters	photoreceptor synapse				3.12373
chr10	73155917	73158622	2706	*	1	3.12373	chr10	73155691	73156690	1000	+	promoter:38262	uc009xql.3	64072	CDH23	hg19_genes_promoters	photoreceptor synapse				3.12373
chr10	73155917	73158622	2706	*	1	3.12373	chr10	73155691	73156690	1000	+	promoter:38263	uc001jrw.4	64072	CDH23	hg19_genes_promoters	photoreceptor synapse				3.12373
chr10	73155917	73158622	2706	*	1	3.12373	chr10	73155691	73156690	1000	+	promoter:38264	uc001jry.3	64072	CDH23	hg19_genes_promoters	photoreceptor synapse				3.12373
chr10	73155917	73158622	2706	*	1	3.12373	chr10	73155691	73156690	1000	+	promoter:38265	uc001jrz.3	64072	CDH23	hg19_genes_promoters	photoreceptor synapse				3.12373
chr10	73155917	73158622	2706	*	1	3.12373	chr10	73155691	73156690	1000	+	promoter:38266	uc001jrx.4	64072	CDH23	hg19_genes_promoters	photoreceptor synapse				3.12373
chr10	73191946	73212119	20174	*	3	85.8463	chr10	73198584	73199583	1000	+	promoter:38267	uc021psl.1	64072	CDH23	hg19_genes_promoters	photoreceptor synapse				85.8463
chr10	73468678	73479221	10544	*	4	88.2533	chr10	73471361	73472360	1000	+	promoter:38268	uc001jsc.1	64072	CDH23	hg19_genes_promoters	photoreceptor synapse				88.2533
chr10	73533866	73564465	30600	*	4	90.7425	chr10	73554528	73555527	1000	+	promoter:38269	uc001jsg.4	64072	CDH23	hg19_genes_promoters	photoreceptor synapse				90.7425
chr10	73533866	73564465	30600	*	4	90.7425	chr10	73554528	73555527	1000	+	promoter:38270	uc001jsh.4	64072	CDH23	hg19_genes_promoters	photoreceptor synapse				90.7425
chr10	73533866	73564465	30600	*	4	90.7425	chr10	73555613	73556612	1000	+	promoter:38271	uc001jsi.4	64072	CDH23	hg19_genes_promoters	photoreceptor synapse				90.7425
chr10	73565966	73572379	6414	*	3	85.2101	chr10	73570640	73571639	1000	+	promoter:38272	uc001jsj.4	64072	CDH23	hg19_genes_promoters	photoreceptor synapse				85.2101
chr10	73565966	73572379	6414	*	3	85.2101	chr10	73570640	73571639	1000	+	promoter:38273	uc010qjr.2	64072	CDH23	hg19_genes_promoters	photoreceptor synapse				85.2101
chr10	73155923	73158594	2672	*	UMR	2.05677	chr10	73155691	73156690	1000	+	promoter:38261	uc001jrv.3	64072	CDH23	hg19_genes_promoters	photoreceptor synapse				2.05677
chr10	73155923	73158594	2672	*	UMR	2.05677	chr10	73155691	73156690	1000	+	promoter:38262	uc009xql.3	64072	CDH23	hg19_genes_promoters	photoreceptor synapse				2.05677
chr10	73155923	73158594	2672	*	UMR	2.05677	chr10	73155691	73156690	1000	+	promoter:38263	uc001jrw.4	64072	CDH23	hg19_genes_promoters	photoreceptor synapse				2.05677
chr10	73155923	73158594	2672	*	UMR	2.05677	chr10	73155691	73156690	1000	+	promoter:38264	uc001jry.3	64072	CDH23	hg19_genes_promoters	photoreceptor synapse				2.05677
chr10	73155923	73158594	2672	*	UMR	2.05677	chr10	73155691	73156690	1000	+	promoter:38265	uc001jrz.3	64072	CDH23	hg19_genes_promoters	photoreceptor synapse				2.05677
chr10	73155923	73158594	2672	*	UMR	2.05677	chr10	73155691	73156690	1000	+	promoter:38266	uc001jrx.4	64072	CDH23	hg19_genes_promoters	photoreceptor synapse				2.05677
chr10	73137753	73155889	18137	*	3	80.2807	chr10	73155691	73156690	1000	+	promoter:38261	uc001jrv.3	64072	CDH23	hg19_genes_promoters	photoreceptor synapse					80.2807
chr10	73137753	73155889	18137	*	3	80.2807	chr10	73155691	73156690	1000	+	promoter:38262	uc009xql.3	64072	CDH23	hg19_genes_promoters	photoreceptor synapse					80.2807
chr10	73137753	73155889	18137	*	3	80.2807	chr10	73155691	73156690	1000	+	promoter:38263	uc001jrw.4	64072	CDH23	hg19_genes_promoters	photoreceptor synapse					80.2807
chr10	73137753	73155889	18137	*	3	80.2807	chr10	73155691	73156690	1000	+	promoter:38264	uc001jry.3	64072	CDH23	hg19_genes_promoters	photoreceptor synapse					80.2807
chr10	73137753	73155889	18137	*	3	80.2807	chr10	73155691	73156690	1000	+	promoter:38265	uc001jrz.3	64072	CDH23	hg19_genes_promoters	photoreceptor synapse					80.2807
chr10	73137753	73155889	18137	*	3	80.2807	chr10	73155691	73156690	1000	+	promoter:38266	uc001jrx.4	64072	CDH23	hg19_genes_promoters	photoreceptor synapse					80.2807
chr10	73155904	73158381	2478	*	1	3.15402	chr10	73155691	73156690	1000	+	promoter:38261	uc001jrv.3	64072	CDH23	hg19_genes_promoters	photoreceptor synapse					3.15402
chr10	73155904	73158381	2478	*	1	3.15402	chr10	73155691	73156690	1000	+	promoter:38262	uc009xql.3	64072	CDH23	hg19_genes_promoters	photoreceptor synapse					3.15402
chr10	73155904	73158381	2478	*	1	3.15402	chr10	73155691	73156690	1000	+	promoter:38263	uc001jrw.4	64072	CDH23	hg19_genes_promoters	photoreceptor synapse					3.15402
chr10	73155904	73158381	2478	*	1	3.15402	chr10	73155691	73156690	1000	+	promoter:38264	uc001jry.3	64072	CDH23	hg19_genes_promoters	photoreceptor synapse					3.15402
chr10	73155904	73158381	2478	*	1	3.15402	chr10	73155691	73156690	1000	+	promoter:38265	uc001jrz.3	64072	CDH23	hg19_genes_promoters	photoreceptor synapse					3.15402
chr10	73155904	73158381	2478	*	1	3.15402	chr10	73155691	73156690	1000	+	promoter:38266	uc001jrx.4	64072	CDH23	hg19_genes_promoters	photoreceptor synapse					3.15402
chr10	73191946	73203355	11410	*	4	90.7843	chr10	73198584	73199583	1000	+	promoter:38267	uc021psl.1	64072	CDH23	hg19_genes_promoters	photoreceptor synapse					90.7843
chr10	73468678	73479221	10544	*	4	90.021	chr10	73471361	73472360	1000	+	promoter:38268	uc001jsc.1	64072	CDH23	hg19_genes_promoters	photoreceptor synapse					90.021
chr10	73533801	73565440	31640	*	4	90.8296	chr10	73554528	73555527	1000	+	promoter:38269	uc001jsg.4	64072	CDH23	hg19_genes_promoters	photoreceptor synapse					90.8296
chr10	73533801	73565440	31640	*	4	90.8296	chr10	73554528	73555527	1000	+	promoter:38270	uc001jsh.4	64072	CDH23	hg19_genes_promoters	photoreceptor synapse					90.8296
chr10	73533801	73565440	31640	*	4	90.8296	chr10	73555613	73556612	1000	+	promoter:38271	uc001jsi.4	64072	CDH23	hg19_genes_promoters	photoreceptor synapse					90.8296
chr10	73565916	73599339	33424	*	4	88.2353	chr10	73570640	73571639	1000	+	promoter:38272	uc001jsj.4	64072	CDH23	hg19_genes_promoters	photoreceptor synapse					88.2353
chr10	73565916	73599339	33424	*	4	88.2353	chr10	73570640	73571639	1000	+	promoter:38273	uc010qjr.2	64072	CDH23	hg19_genes_promoters	photoreceptor synapse					88.2353
chr10	73155923	73158390	2468	*	UMR	1.66667	chr10	73155691	73156690	1000	+	promoter:38261	uc001jrv.3	64072	CDH23	hg19_genes_promoters	photoreceptor synapse					1.66667
chr10	73155923	73158390	2468	*	UMR	1.66667	chr10	73155691	73156690	1000	+	promoter:38262	uc009xql.3	64072	CDH23	hg19_genes_promoters	photoreceptor synapse					1.66667
chr10	73155923	73158390	2468	*	UMR	1.66667	chr10	73155691	73156690	1000	+	promoter:38263	uc001jrw.4	64072	CDH23	hg19_genes_promoters	photoreceptor synapse					1.66667
chr10	73155923	73158390	2468	*	UMR	1.66667	chr10	73155691	73156690	1000	+	promoter:38264	uc001jry.3	64072	CDH23	hg19_genes_promoters	photoreceptor synapse					1.66667
chr10	73155923	73158390	2468	*	UMR	1.66667	chr10	73155691	73156690	1000	+	promoter:38265	uc001jrz.3	64072	CDH23	hg19_genes_promoters	photoreceptor synapse					1.66667
chr10	73155923	73158390	2468	*	UMR	1.66667	chr10	73155691	73156690	1000	+	promoter:38266	uc001jrx.4	64072	CDH23	hg19_genes_promoters	photoreceptor synapse					1.66667
chr10	73150812	73155713	4902	*	4	88.1714	chr10	73155691	73156690	1000	+	promoter:38261	uc001jrv.3	64072	CDH23	hg19_genes_promoters	photoreceptor synapse						88.1714
chr10	73150812	73155713	4902	*	4	88.1714	chr10	73155691	73156690	1000	+	promoter:38262	uc009xql.3	64072	CDH23	hg19_genes_promoters	photoreceptor synapse						88.1714
chr10	73150812	73155713	4902	*	4	88.1714	chr10	73155691	73156690	1000	+	promoter:38263	uc001jrw.4	64072	CDH23	hg19_genes_promoters	photoreceptor synapse						88.1714
chr10	73150812	73155713	4902	*	4	88.1714	chr10	73155691	73156690	1000	+	promoter:38264	uc001jry.3	64072	CDH23	hg19_genes_promoters	photoreceptor synapse						88.1714
chr10	73150812	73155713	4902	*	4	88.1714	chr10	73155691	73156690	1000	+	promoter:38265	uc001jrz.3	64072	CDH23	hg19_genes_promoters	photoreceptor synapse						88.1714
chr10	73150812	73155713	4902	*	4	88.1714	chr10	73155691	73156690	1000	+	promoter:38266	uc001jrx.4	64072	CDH23	hg19_genes_promoters	photoreceptor synapse						88.1714
chr10	73155765	73158622	2858	*	1	3.92802	chr10	73155691	73156690	1000	+	promoter:38261	uc001jrv.3	64072	CDH23	hg19_genes_promoters	photoreceptor synapse						3.92802
chr10	73155765	73158622	2858	*	1	3.92802	chr10	73155691	73156690	1000	+	promoter:38262	uc009xql.3	64072	CDH23	hg19_genes_promoters	photoreceptor synapse						3.92802
chr10	73155765	73158622	2858	*	1	3.92802	chr10	73155691	73156690	1000	+	promoter:38263	uc001jrw.4	64072	CDH23	hg19_genes_promoters	photoreceptor synapse						3.92802
chr10	73155765	73158622	2858	*	1	3.92802	chr10	73155691	73156690	1000	+	promoter:38264	uc001jry.3	64072	CDH23	hg19_genes_promoters	photoreceptor synapse						3.92802
chr10	73155765	73158622	2858	*	1	3.92802	chr10	73155691	73156690	1000	+	promoter:38265	uc001jrz.3	64072	CDH23	hg19_genes_promoters	photoreceptor synapse						3.92802
chr10	73155765	73158622	2858	*	1	3.92802	chr10	73155691	73156690	1000	+	promoter:38266	uc001jrx.4	64072	CDH23	hg19_genes_promoters	photoreceptor synapse						3.92802
chr10	73191946	73221618	29673	*	3	86.681	chr10	73198584	73199583	1000	+	promoter:38267	uc021psl.1	64072	CDH23	hg19_genes_promoters	photoreceptor synapse						86.681
chr10	73468362	73479407	11046	*	4	88.4314	chr10	73471361	73472360	1000	+	promoter:38268	uc001jsc.1	64072	CDH23	hg19_genes_promoters	photoreceptor synapse						88.4314
chr10	73533801	73564400	30600	*	4	91.4256	chr10	73554528	73555527	1000	+	promoter:38269	uc001jsg.4	64072	CDH23	hg19_genes_promoters	photoreceptor synapse						91.4256
chr10	73533801	73564400	30600	*	4	91.4256	chr10	73554528	73555527	1000	+	promoter:38270	uc001jsh.4	64072	CDH23	hg19_genes_promoters	photoreceptor synapse						91.4256
chr10	73533801	73564400	30600	*	4	91.4256	chr10	73555613	73556612	1000	+	promoter:38271	uc001jsi.4	64072	CDH23	hg19_genes_promoters	photoreceptor synapse						91.4256
chr10	73565916	73599339	33424	*	4	87.9443	chr10	73570640	73571639	1000	+	promoter:38272	uc001jsj.4	64072	CDH23	hg19_genes_promoters	photoreceptor synapse						87.9443
chr10	73565916	73599339	33424	*	4	87.9443	chr10	73570640	73571639	1000	+	promoter:38273	uc010qjr.2	64072	CDH23	hg19_genes_promoters	photoreceptor synapse						87.9443
chr10	73155923	73158582	2660	*	UMR	1.62065	chr10	73155691	73156690	1000	+	promoter:38261	uc001jrv.3	64072	CDH23	hg19_genes_promoters	photoreceptor synapse						1.62065
chr10	73155923	73158582	2660	*	UMR	1.62065	chr10	73155691	73156690	1000	+	promoter:38262	uc009xql.3	64072	CDH23	hg19_genes_promoters	photoreceptor synapse						1.62065
chr10	73155923	73158582	2660	*	UMR	1.62065	chr10	73155691	73156690	1000	+	promoter:38263	uc001jrw.4	64072	CDH23	hg19_genes_promoters	photoreceptor synapse						1.62065
chr10	73155923	73158582	2660	*	UMR	1.62065	chr10	73155691	73156690	1000	+	promoter:38264	uc001jry.3	64072	CDH23	hg19_genes_promoters	photoreceptor synapse						1.62065
chr10	73155923	73158582	2660	*	UMR	1.62065	chr10	73155691	73156690	1000	+	promoter:38265	uc001jrz.3	64072	CDH23	hg19_genes_promoters	photoreceptor synapse						1.62065
chr10	73155923	73158582	2660	*	UMR	1.62065	chr10	73155691	73156690	1000	+	promoter:38266	uc001jrx.4	64072	CDH23	hg19_genes_promoters	photoreceptor synapse						1.62065
chr18	501881	596348	94468	*	4	91.6311	chr18	579369	580368	1000	+	promoter:64592	uc002kko.1	1068	CETN1	hg19_genes_promoters	photoreceptor connecting cilium	91.6311
chr18	501881	595999	94119	*	4	92.2628	chr18	579369	580368	1000	+	promoter:64592	uc002kko.1	1068	CETN1	hg19_genes_promoters	photoreceptor connecting cilium		92.2628
chr18	501702	596171	94470	*	4	92.1107	chr18	579369	580368	1000	+	promoter:64592	uc002kko.1	1068	CETN1	hg19_genes_promoters	photoreceptor connecting cilium			92.1107
chr18	501702	596171	94470	*	4	91.7781	chr18	579369	580368	1000	+	promoter:64592	uc002kko.1	1068	CETN1	hg19_genes_promoters	photoreceptor connecting cilium				91.7781
chr18	501571	596348	94778	*	4	92.1663	chr18	579369	580368	1000	+	promoter:64592	uc002kko.1	1068	CETN1	hg19_genes_promoters	photoreceptor connecting cilium					92.1663
chr18	501702	596171	94470	*	4	91.8605	chr18	579369	580368	1000	+	promoter:64592	uc002kko.1	1068	CETN1	hg19_genes_promoters	photoreceptor connecting cilium						91.8605
chr5	89704509	89706431	1923	*	1	2.43408	chr5	89705604	89706603	1000	-	promoter:22634	uc003kjo.3	1070	CETN3	hg19_genes_promoters	photoreceptor connecting cilium	2.43408
chr5	89704519	89707161	2643	*	UMR	2.11558	chr5	89705604	89706603	1000	-	promoter:22634	uc003kjo.3	1070	CETN3	hg19_genes_promoters	photoreceptor connecting cilium	2.11558
chr5	89704493	89706593	2101	*	1	2.28195	chr5	89705604	89706603	1000	-	promoter:22634	uc003kjo.3	1070	CETN3	hg19_genes_promoters	photoreceptor connecting cilium		2.28195
chr5	89704502	89707242	2741	*	UMR	1.18679	chr5	89705604	89706603	1000	-	promoter:22634	uc003kjo.3	1070	CETN3	hg19_genes_promoters	photoreceptor connecting cilium		1.18679
chr5	89704493	89706493	2001	*	1	2.45098	chr5	89705604	89706603	1000	-	promoter:22634	uc003kjo.3	1070	CETN3	hg19_genes_promoters	photoreceptor connecting cilium			2.45098
chr5	89704502	89707192	2691	*	UMR	1.14656	chr5	89705604	89706603	1000	-	promoter:22634	uc003kjo.3	1070	CETN3	hg19_genes_promoters	photoreceptor connecting cilium			1.14656
chr5	89704199	89706493	2295	*	1	4.85036	chr5	89705604	89706603	1000	-	promoter:22634	uc003kjo.3	1070	CETN3	hg19_genes_promoters	photoreceptor connecting cilium				4.85036
chr5	89704455	89707876	3422	*	UMR	1.47059	chr5	89705604	89706603	1000	-	promoter:22634	uc003kjo.3	1070	CETN3	hg19_genes_promoters	photoreceptor connecting cilium				1.47059
chr5	89704493	89706450	1958	*	1	2.38095	chr5	89705604	89706603	1000	-	promoter:22634	uc003kjo.3	1070	CETN3	hg19_genes_promoters	photoreceptor connecting cilium					2.38095
chr5	89704376	89707170	2795	*	UMR	2.2409	chr5	89705604	89706603	1000	-	promoter:22634	uc003kjo.3	1070	CETN3	hg19_genes_promoters	photoreceptor connecting cilium					2.2409
chr5	89704493	89706493	2001	*	1	2.49252	chr5	89705604	89706603	1000	-	promoter:22634	uc003kjo.3	1070	CETN3	hg19_genes_promoters	photoreceptor connecting cilium						2.49252
chr5	89704292	89707234	2943	*	UMR	2.19342	chr5	89705604	89706603	1000	-	promoter:22634	uc003kjo.3	1070	CETN3	hg19_genes_promoters	photoreceptor connecting cilium						2.19342
chr15	75114401	75118425	4025	*	3	83.564	chr15	75116817	75117816	1000	+	promoter:54646	uc002ayu.1	594855	CPLX3	hg19_genes_promoters	photoreceptor synapse	83.564
chr15	75114434	75118259	3826	*	3	82.9161	chr15	75116817	75117816	1000	+	promoter:54646	uc002ayu.1	594855	CPLX3	hg19_genes_promoters	photoreceptor synapse		82.9161
chr15	75114434	75118244	3811	*	3	80.1615	chr15	75116817	75117816	1000	+	promoter:54646	uc002ayu.1	594855	CPLX3	hg19_genes_promoters	photoreceptor synapse			80.1615
chr15	75114434	75118259	3826	*	3	79.3505	chr15	75116817	75117816	1000	+	promoter:54646	uc002ayu.1	594855	CPLX3	hg19_genes_promoters	photoreceptor synapse				79.3505
chr15	75114401	75118259	3859	*	3	80.7885	chr15	75116817	75117816	1000	+	promoter:54646	uc002ayu.1	594855	CPLX3	hg19_genes_promoters	photoreceptor synapse					80.7885
chr15	75114401	75118233	3833	*	3	84.4457	chr15	75116817	75117816	1000	+	promoter:54646	uc002ayu.1	594855	CPLX3	hg19_genes_promoters	photoreceptor synapse						84.4457
chr18	56982913	56986855	3943	*	2	34.6639	chr18	56985882	56986881	1000	-	promoter:65668	uc002lhy.3	339302	CPLX4	hg19_genes_promoters	photoreceptor synapse	34.6639
chr18	56982513	56986302	3790	*	LMR	28.1863	chr18	56985882	56986881	1000	-	promoter:65668	uc002lhy.3	339302	CPLX4	hg19_genes_promoters	photoreceptor synapse	28.1863
chr18	56976186	57023219	47034	*	4	87.0968	chr18	56985882	56986881	1000	-	promoter:65668	uc002lhy.3	339302	CPLX4	hg19_genes_promoters	photoreceptor synapse		87.0968
chr18	56983207	56986586	3380	*	LMR	16.6667	chr18	56985882	56986881	1000	-	promoter:65668	uc002lhy.3	339302	CPLX4	hg19_genes_promoters	photoreceptor synapse		16.6667
chr18	56976186	57024054	47869	*	3	86.8192	chr18	56985882	56986881	1000	-	promoter:65668	uc002lhy.3	339302	CPLX4	hg19_genes_promoters	photoreceptor synapse			86.8192
chr18	56984777	56986910	2134	*	LMR	18.9076	chr18	56985882	56986881	1000	-	promoter:65668	uc002lhy.3	339302	CPLX4	hg19_genes_promoters	photoreceptor synapse			18.9076
chr18	56976333	57022808	46476	*	4	86.3165	chr18	56985882	56986881	1000	-	promoter:65668	uc002lhy.3	339302	CPLX4	hg19_genes_promoters	photoreceptor synapse				86.3165
chr18	56982913	56987030	4118	*	2	44.1176	chr18	56985882	56986881	1000	-	promoter:65668	uc002lhy.3	339302	CPLX4	hg19_genes_promoters	photoreceptor synapse					44.1176
chr18	56985516	56986942	1427	*	LMR	11.2745	chr18	56985882	56986881	1000	-	promoter:65668	uc002lhy.3	339302	CPLX4	hg19_genes_promoters	photoreceptor synapse					11.2745
chr18	56976333	57022863	46531	*	3	85.3581	chr18	56985882	56986881	1000	-	promoter:65668	uc002lhy.3	339302	CPLX4	hg19_genes_promoters	photoreceptor synapse						85.3581
chr18	56983315	56986640	3326	*	LMR	15.5462	chr18	56985882	56986881	1000	-	promoter:65668	uc002lhy.3	339302	CPLX4	hg19_genes_promoters	photoreceptor synapse						15.5462
chr1	197169075	197172013	2939	*	1	2.48281	chr1	197169592	197170591	1000	+	promoter:3317	uc010poz.2	23418	CRB1	hg19_genes_promoters	photoreceptor inner segment	2.48281
chr1	197237119	197239186	2068	*	2	8.55615	chr1	197236334	197237333	1000	+	promoter:3318	uc001gty.2	23418	CRB1	hg19_genes_promoters	photoreceptor inner segment	8.55615
chr1	197237119	197239186	2068	*	2	8.55615	chr1	197236334	197237333	1000	+	promoter:3319	uc001gtz.3	23418	CRB1	hg19_genes_promoters	photoreceptor inner segment	8.55615
chr1	197237119	197239186	2068	*	2	8.55615	chr1	197236334	197237333	1000	+	promoter:3320	uc009wza.3	23418	CRB1	hg19_genes_promoters	photoreceptor inner segment	8.55615
chr1	197237119	197239186	2068	*	2	8.55615	chr1	197236334	197237333	1000	+	promoter:3321	uc010ppa.2	23418	CRB1	hg19_genes_promoters	photoreceptor inner segment	8.55615
chr1	197237119	197239186	2068	*	2	8.55615	chr1	197236334	197237333	1000	+	promoter:3322	uc010ppb.2	23418	CRB1	hg19_genes_promoters	photoreceptor inner segment	8.55615
chr1	197240192	197352504	112313	*	4	91.4883	chr1	197301331	197302330	1000	+	promoter:3323	uc010ppc.1	23418	CRB1	hg19_genes_promoters	photoreceptor inner segment	91.4883
chr1	197240192	197352504	112313	*	4	91.4883	chr1	197328444	197329443	1000	+	promoter:3324	uc010ppd.2	23418	CRB1	hg19_genes_promoters	photoreceptor inner segment	91.4883
chr1	197355191	197432929	77739	*	4	88.3585	chr1	197381959	197382958	1000	+	promoter:3325	uc001gub.1	23418	CRB1	hg19_genes_promoters	photoreceptor inner segment	88.3585
chr1	197168627	197171708	3082	*	UMR	1.66409	chr1	197169592	197170591	1000	+	promoter:3317	uc010poz.2	23418	CRB1	hg19_genes_promoters	photoreceptor inner segment	1.66409
chr1	197237189	197239689	2501	*	LMR	1.76471	chr1	197236334	197237333	1000	+	promoter:3318	uc001gty.2	23418	CRB1	hg19_genes_promoters	photoreceptor inner segment	1.76471
chr1	197237189	197239689	2501	*	LMR	1.76471	chr1	197236334	197237333	1000	+	promoter:3319	uc001gtz.3	23418	CRB1	hg19_genes_promoters	photoreceptor inner segment	1.76471
chr1	197237189	197239689	2501	*	LMR	1.76471	chr1	197236334	197237333	1000	+	promoter:3320	uc009wza.3	23418	CRB1	hg19_genes_promoters	photoreceptor inner segment	1.76471
chr1	197237189	197239689	2501	*	LMR	1.76471	chr1	197236334	197237333	1000	+	promoter:3321	uc010ppa.2	23418	CRB1	hg19_genes_promoters	photoreceptor inner segment	1.76471
chr1	197237189	197239689	2501	*	LMR	1.76471	chr1	197236334	197237333	1000	+	promoter:3322	uc010ppb.2	23418	CRB1	hg19_genes_promoters	photoreceptor inner segment	1.76471
chr1	197167003	197171403	4401	*	1	2.10561	chr1	197169592	197170591	1000	+	promoter:3317	uc010poz.2	23418	CRB1	hg19_genes_promoters	photoreceptor inner segment		2.10561
chr1	197237119	197239186	2068	*	2	16.1765	chr1	197236334	197237333	1000	+	promoter:3318	uc001gty.2	23418	CRB1	hg19_genes_promoters	photoreceptor inner segment		16.1765
chr1	197237119	197239186	2068	*	2	16.1765	chr1	197236334	197237333	1000	+	promoter:3319	uc001gtz.3	23418	CRB1	hg19_genes_promoters	photoreceptor inner segment		16.1765
chr1	197237119	197239186	2068	*	2	16.1765	chr1	197236334	197237333	1000	+	promoter:3320	uc009wza.3	23418	CRB1	hg19_genes_promoters	photoreceptor inner segment		16.1765
chr1	197237119	197239186	2068	*	2	16.1765	chr1	197236334	197237333	1000	+	promoter:3321	uc010ppa.2	23418	CRB1	hg19_genes_promoters	photoreceptor inner segment		16.1765
chr1	197237119	197239186	2068	*	2	16.1765	chr1	197236334	197237333	1000	+	promoter:3322	uc010ppb.2	23418	CRB1	hg19_genes_promoters	photoreceptor inner segment		16.1765
chr1	197247159	197432956	185798	*	4	89.3359	chr1	197301331	197302330	1000	+	promoter:3323	uc010ppc.1	23418	CRB1	hg19_genes_promoters	photoreceptor inner segment		89.3359
chr1	197247159	197432956	185798	*	4	89.3359	chr1	197328444	197329443	1000	+	promoter:3324	uc010ppd.2	23418	CRB1	hg19_genes_promoters	photoreceptor inner segment		89.3359
chr1	197247159	197432956	185798	*	4	89.3359	chr1	197381959	197382958	1000	+	promoter:3325	uc001gub.1	23418	CRB1	hg19_genes_promoters	photoreceptor inner segment		89.3359
chr1	197167495	197171969	4475	*	UMR	1.19699	chr1	197169592	197170591	1000	+	promoter:3317	uc010poz.2	23418	CRB1	hg19_genes_promoters	photoreceptor inner segment		1.19699
chr1	197236611	197239145	2535	*	LMR	16.0428	chr1	197236334	197237333	1000	+	promoter:3318	uc001gty.2	23418	CRB1	hg19_genes_promoters	photoreceptor inner segment		16.0428
chr1	197236611	197239145	2535	*	LMR	16.0428	chr1	197236334	197237333	1000	+	promoter:3319	uc001gtz.3	23418	CRB1	hg19_genes_promoters	photoreceptor inner segment		16.0428
chr1	197236611	197239145	2535	*	LMR	16.0428	chr1	197236334	197237333	1000	+	promoter:3320	uc009wza.3	23418	CRB1	hg19_genes_promoters	photoreceptor inner segment		16.0428
chr1	197236611	197239145	2535	*	LMR	16.0428	chr1	197236334	197237333	1000	+	promoter:3321	uc010ppa.2	23418	CRB1	hg19_genes_promoters	photoreceptor inner segment		16.0428
chr1	197236611	197239145	2535	*	LMR	16.0428	chr1	197236334	197237333	1000	+	promoter:3322	uc010ppb.2	23418	CRB1	hg19_genes_promoters	photoreceptor inner segment		16.0428
chr1	197168091	197171403	3313	*	1	2.22298	chr1	197169592	197170591	1000	+	promoter:3317	uc010poz.2	23418	CRB1	hg19_genes_promoters	photoreceptor inner segment			2.22298
chr1	197240243	197433101	192859	*	4	88.8391	chr1	197301331	197302330	1000	+	promoter:3323	uc010ppc.1	23418	CRB1	hg19_genes_promoters	photoreceptor inner segment			88.8391
chr1	197240243	197433101	192859	*	4	88.8391	chr1	197328444	197329443	1000	+	promoter:3324	uc010ppd.2	23418	CRB1	hg19_genes_promoters	photoreceptor inner segment			88.8391
chr1	197240243	197433101	192859	*	4	88.8391	chr1	197381959	197382958	1000	+	promoter:3325	uc001gub.1	23418	CRB1	hg19_genes_promoters	photoreceptor inner segment			88.8391
chr1	197167809	197171969	4161	*	UMR	2.15458	chr1	197169592	197170591	1000	+	promoter:3317	uc010poz.2	23418	CRB1	hg19_genes_promoters	photoreceptor inner segment			2.15458
chr1	197236721	197239689	2969	*	LMR	3.92157	chr1	197236334	197237333	1000	+	promoter:3318	uc001gty.2	23418	CRB1	hg19_genes_promoters	photoreceptor inner segment			3.92157
chr1	197236721	197239689	2969	*	LMR	3.92157	chr1	197236334	197237333	1000	+	promoter:3319	uc001gtz.3	23418	CRB1	hg19_genes_promoters	photoreceptor inner segment			3.92157
chr1	197236721	197239689	2969	*	LMR	3.92157	chr1	197236334	197237333	1000	+	promoter:3320	uc009wza.3	23418	CRB1	hg19_genes_promoters	photoreceptor inner segment			3.92157
chr1	197236721	197239689	2969	*	LMR	3.92157	chr1	197236334	197237333	1000	+	promoter:3321	uc010ppa.2	23418	CRB1	hg19_genes_promoters	photoreceptor inner segment			3.92157
chr1	197236721	197239689	2969	*	LMR	3.92157	chr1	197236334	197237333	1000	+	promoter:3322	uc010ppb.2	23418	CRB1	hg19_genes_promoters	photoreceptor inner segment			3.92157
chr1	197166937	197171403	4467	*	1	3.42561	chr1	197169592	197170591	1000	+	promoter:3317	uc010poz.2	23418	CRB1	hg19_genes_promoters	photoreceptor inner segment				3.42561
chr1	197236053	197238500	2448	*	1	7.05882	chr1	197236334	197237333	1000	+	promoter:3318	uc001gty.2	23418	CRB1	hg19_genes_promoters	photoreceptor inner segment				7.05882
chr1	197236053	197238500	2448	*	1	7.05882	chr1	197236334	197237333	1000	+	promoter:3319	uc001gtz.3	23418	CRB1	hg19_genes_promoters	photoreceptor inner segment				7.05882
chr1	197236053	197238500	2448	*	1	7.05882	chr1	197236334	197237333	1000	+	promoter:3320	uc009wza.3	23418	CRB1	hg19_genes_promoters	photoreceptor inner segment				7.05882
chr1	197236053	197238500	2448	*	1	7.05882	chr1	197236334	197237333	1000	+	promoter:3321	uc010ppa.2	23418	CRB1	hg19_genes_promoters	photoreceptor inner segment				7.05882
chr1	197236053	197238500	2448	*	1	7.05882	chr1	197236334	197237333	1000	+	promoter:3322	uc010ppb.2	23418	CRB1	hg19_genes_promoters	photoreceptor inner segment				7.05882
chr1	197240192	197563574	323383	*	4	89.0539	chr1	197301331	197302330	1000	+	promoter:3323	uc010ppc.1	23418	CRB1	hg19_genes_promoters	photoreceptor inner segment				89.0539
chr1	197240192	197563574	323383	*	4	89.0539	chr1	197328444	197329443	1000	+	promoter:3324	uc010ppd.2	23418	CRB1	hg19_genes_promoters	photoreceptor inner segment				89.0539
chr1	197240192	197563574	323383	*	4	89.0539	chr1	197381959	197382958	1000	+	promoter:3325	uc001gub.1	23418	CRB1	hg19_genes_promoters	photoreceptor inner segment				89.0539
chr1	197167265	197171969	4705	*	UMR	1.7934	chr1	197169592	197170591	1000	+	promoter:3317	uc010poz.2	23418	CRB1	hg19_genes_promoters	photoreceptor inner segment				1.7934
chr1	197236656	197239346	2691	*	LMR	0	chr1	197236334	197237333	1000	+	promoter:3318	uc001gty.2	23418	CRB1	hg19_genes_promoters	photoreceptor inner segment				0
chr1	197236656	197239346	2691	*	LMR	0	chr1	197236334	197237333	1000	+	promoter:3319	uc001gtz.3	23418	CRB1	hg19_genes_promoters	photoreceptor inner segment				0
chr1	197236656	197239346	2691	*	LMR	0	chr1	197236334	197237333	1000	+	promoter:3320	uc009wza.3	23418	CRB1	hg19_genes_promoters	photoreceptor inner segment				0
chr1	197236656	197239346	2691	*	LMR	0	chr1	197236334	197237333	1000	+	promoter:3321	uc010ppa.2	23418	CRB1	hg19_genes_promoters	photoreceptor inner segment				0
chr1	197236656	197239346	2691	*	LMR	0	chr1	197236334	197237333	1000	+	promoter:3322	uc010ppb.2	23418	CRB1	hg19_genes_promoters	photoreceptor inner segment				0
chr1	197166950	197171363	4414	*	1	1.64248	chr1	197169592	197170591	1000	+	promoter:3317	uc010poz.2	23418	CRB1	hg19_genes_promoters	photoreceptor inner segment					1.64248
chr1	197237119	197248827	11709	*	2	40.9091	chr1	197236334	197237333	1000	+	promoter:3318	uc001gty.2	23418	CRB1	hg19_genes_promoters	photoreceptor inner segment					40.9091
chr1	197237119	197248827	11709	*	2	40.9091	chr1	197236334	197237333	1000	+	promoter:3319	uc001gtz.3	23418	CRB1	hg19_genes_promoters	photoreceptor inner segment					40.9091
chr1	197237119	197248827	11709	*	2	40.9091	chr1	197236334	197237333	1000	+	promoter:3320	uc009wza.3	23418	CRB1	hg19_genes_promoters	photoreceptor inner segment					40.9091
chr1	197237119	197248827	11709	*	2	40.9091	chr1	197236334	197237333	1000	+	promoter:3321	uc010ppa.2	23418	CRB1	hg19_genes_promoters	photoreceptor inner segment					40.9091
chr1	197237119	197248827	11709	*	2	40.9091	chr1	197236334	197237333	1000	+	promoter:3322	uc010ppb.2	23418	CRB1	hg19_genes_promoters	photoreceptor inner segment					40.9091
chr1	197249243	197432956	183714	*	4	90.1022	chr1	197301331	197302330	1000	+	promoter:3323	uc010ppc.1	23418	CRB1	hg19_genes_promoters	photoreceptor inner segment					90.1022
chr1	197249243	197432956	183714	*	4	90.1022	chr1	197328444	197329443	1000	+	promoter:3324	uc010ppd.2	23418	CRB1	hg19_genes_promoters	photoreceptor inner segment					90.1022
chr1	197249243	197432956	183714	*	4	90.1022	chr1	197381959	197382958	1000	+	promoter:3325	uc001gub.1	23418	CRB1	hg19_genes_promoters	photoreceptor inner segment					90.1022
chr1	197166977	197171949	4973	*	UMR	0.696594	chr1	197169592	197170591	1000	+	promoter:3317	uc010poz.2	23418	CRB1	hg19_genes_promoters	photoreceptor inner segment					0.696594
chr1	197236611	197239689	3079	*	LMR	1.68067	chr1	197236334	197237333	1000	+	promoter:3318	uc001gty.2	23418	CRB1	hg19_genes_promoters	photoreceptor inner segment					1.68067
chr1	197236611	197239689	3079	*	LMR	1.68067	chr1	197236334	197237333	1000	+	promoter:3319	uc001gtz.3	23418	CRB1	hg19_genes_promoters	photoreceptor inner segment					1.68067
chr1	197236611	197239689	3079	*	LMR	1.68067	chr1	197236334	197237333	1000	+	promoter:3320	uc009wza.3	23418	CRB1	hg19_genes_promoters	photoreceptor inner segment					1.68067
chr1	197236611	197239689	3079	*	LMR	1.68067	chr1	197236334	197237333	1000	+	promoter:3321	uc010ppa.2	23418	CRB1	hg19_genes_promoters	photoreceptor inner segment					1.68067
chr1	197236611	197239689	3079	*	LMR	1.68067	chr1	197236334	197237333	1000	+	promoter:3322	uc010ppb.2	23418	CRB1	hg19_genes_promoters	photoreceptor inner segment					1.68067
chr1	197168091	197171363	3273	*	1	1.18969	chr1	197169592	197170591	1000	+	promoter:3317	uc010poz.2	23418	CRB1	hg19_genes_promoters	photoreceptor inner segment						1.18969
chr1	197237119	197239186	2068	*	1	3.18627	chr1	197236334	197237333	1000	+	promoter:3318	uc001gty.2	23418	CRB1	hg19_genes_promoters	photoreceptor inner segment						3.18627
chr1	197237119	197239186	2068	*	1	3.18627	chr1	197236334	197237333	1000	+	promoter:3319	uc001gtz.3	23418	CRB1	hg19_genes_promoters	photoreceptor inner segment						3.18627
chr1	197237119	197239186	2068	*	1	3.18627	chr1	197236334	197237333	1000	+	promoter:3320	uc009wza.3	23418	CRB1	hg19_genes_promoters	photoreceptor inner segment						3.18627
chr1	197237119	197239186	2068	*	1	3.18627	chr1	197236334	197237333	1000	+	promoter:3321	uc010ppa.2	23418	CRB1	hg19_genes_promoters	photoreceptor inner segment						3.18627
chr1	197237119	197239186	2068	*	1	3.18627	chr1	197236334	197237333	1000	+	promoter:3322	uc010ppb.2	23418	CRB1	hg19_genes_promoters	photoreceptor inner segment						3.18627
chr1	197240192	197432956	192765	*	4	89.3771	chr1	197301331	197302330	1000	+	promoter:3323	uc010ppc.1	23418	CRB1	hg19_genes_promoters	photoreceptor inner segment						89.3771
chr1	197240192	197432956	192765	*	4	89.3771	chr1	197328444	197329443	1000	+	promoter:3324	uc010ppd.2	23418	CRB1	hg19_genes_promoters	photoreceptor inner segment						89.3771
chr1	197240192	197432956	192765	*	4	89.3771	chr1	197381959	197382958	1000	+	promoter:3325	uc001gub.1	23418	CRB1	hg19_genes_promoters	photoreceptor inner segment						89.3771
chr1	197167809	197171949	4141	*	UMR	0.892267	chr1	197169592	197170591	1000	+	promoter:3317	uc010poz.2	23418	CRB1	hg19_genes_promoters	photoreceptor inner segment						0.892267
chr1	197236587	197240218	3632	*	LMR	5.42986	chr1	197236334	197237333	1000	+	promoter:3318	uc001gty.2	23418	CRB1	hg19_genes_promoters	photoreceptor inner segment						5.42986
chr1	197236587	197240218	3632	*	LMR	5.42986	chr1	197236334	197237333	1000	+	promoter:3319	uc001gtz.3	23418	CRB1	hg19_genes_promoters	photoreceptor inner segment						5.42986
chr1	197236587	197240218	3632	*	LMR	5.42986	chr1	197236334	197237333	1000	+	promoter:3320	uc009wza.3	23418	CRB1	hg19_genes_promoters	photoreceptor inner segment						5.42986
chr1	197236587	197240218	3632	*	LMR	5.42986	chr1	197236334	197237333	1000	+	promoter:3321	uc010ppa.2	23418	CRB1	hg19_genes_promoters	photoreceptor inner segment						5.42986
chr1	197236587	197240218	3632	*	LMR	5.42986	chr1	197236334	197237333	1000	+	promoter:3322	uc010ppb.2	23418	CRB1	hg19_genes_promoters	photoreceptor inner segment						5.42986
chr1	17055476	17085513	30038	*	3	84.8439	chr1	17065768	17066767	1000	+	promoter:472	uc009voy.1	9696	CROCC	hg19_genes_promoters	photoreceptor inner segment	84.8439
chr1	17241682	17247915	6234	*	3	87.5817	chr1	17247445	17248444	1000	+	promoter:479	uc001azt.2	9696	CROCC	hg19_genes_promoters	photoreceptor inner segment	87.5817
chr1	17248100	17248877	778	*	1	7.78547	chr1	17247445	17248444	1000	+	promoter:479	uc001azt.2	9696	CROCC	hg19_genes_promoters	photoreceptor inner segment	7.78547
chr1	17248100	17248877	778	*	1	7.78547	chr1	17248158	17249157	1000	+	promoter:480	uc009voz.1	9696	CROCC	hg19_genes_promoters	photoreceptor inner segment	7.78547
chr1	17248929	17253047	4119	*	3	85.8688	chr1	17248158	17249157	1000	+	promoter:480	uc009voz.1	9696	CROCC	hg19_genes_promoters	photoreceptor inner segment	85.8688
chr1	17265334	17265758	425	*	2	35.1433	chr1	17265389	17266388	1000	+	promoter:481	uc001azu.2	9696	CROCC	hg19_genes_promoters	photoreceptor inner segment	35.1433
chr1	17265826	17278057	12232	*	4	89.8025	chr1	17265389	17266388	1000	+	promoter:481	uc001azu.2	9696	CROCC	hg19_genes_promoters	photoreceptor inner segment	89.8025
chr1	17287774	17298489	10716	*	4	91.1881	chr1	17293698	17294697	1000	+	promoter:482	uc001azv.2	9696	CROCC	hg19_genes_promoters	photoreceptor inner segment	91.1881
chr1	17248009	17249014	1006	*	LMR	9.31373	chr1	17247445	17248444	1000	+	promoter:479	uc001azt.2	9696	CROCC	hg19_genes_promoters	photoreceptor inner segment	9.31373
chr1	17248009	17249014	1006	*	LMR	9.31373	chr1	17248158	17249157	1000	+	promoter:480	uc009voz.1	9696	CROCC	hg19_genes_promoters	photoreceptor inner segment	9.31373
chr1	17265290	17265590	301	*	LMR	27.8281	chr1	17265389	17266388	1000	+	promoter:481	uc001azu.2	9696	CROCC	hg19_genes_promoters	photoreceptor inner segment	27.8281
chr1	17265679	17265750	72	*	LMR	28.9916	chr1	17265389	17266388	1000	+	promoter:481	uc001azu.2	9696	CROCC	hg19_genes_promoters	photoreceptor inner segment	28.9916
chr1	17044680	17085445	40766	*	3	83.1643	chr1	17065768	17066767	1000	+	promoter:472	uc009voy.1	9696	CROCC	hg19_genes_promoters	photoreceptor inner segment		83.1643
chr1	17241682	17247915	6234	*	3	86.0123	chr1	17247445	17248444	1000	+	promoter:479	uc001azt.2	9696	CROCC	hg19_genes_promoters	photoreceptor inner segment		86.0123
chr1	17248050	17248877	828	*	2	8.13149	chr1	17247445	17248444	1000	+	promoter:479	uc001azt.2	9696	CROCC	hg19_genes_promoters	photoreceptor inner segment		8.13149
chr1	17248050	17248877	828	*	2	8.13149	chr1	17248158	17249157	1000	+	promoter:480	uc009voz.1	9696	CROCC	hg19_genes_promoters	photoreceptor inner segment		8.13149
chr1	17248929	17252657	3729	*	3	84.0095	chr1	17248158	17249157	1000	+	promoter:480	uc009voz.1	9696	CROCC	hg19_genes_promoters	photoreceptor inner segment		84.0095
chr1	17265334	17265741	408	*	2	25.0817	chr1	17265389	17266388	1000	+	promoter:481	uc001azu.2	9696	CROCC	hg19_genes_promoters	photoreceptor inner segment		25.0817
chr1	17265758	17274645	8888	*	4	92.5573	chr1	17265389	17266388	1000	+	promoter:481	uc001azu.2	9696	CROCC	hg19_genes_promoters	photoreceptor inner segment		92.5573
chr1	17287774	17305076	17303	*	3	85.3192	chr1	17293698	17294697	1000	+	promoter:482	uc001azv.2	9696	CROCC	hg19_genes_promoters	photoreceptor inner segment		85.3192
chr1	17247983	17249014	1032	*	LMR	10.2941	chr1	17247445	17248444	1000	+	promoter:479	uc001azt.2	9696	CROCC	hg19_genes_promoters	photoreceptor inner segment		10.2941
chr1	17247983	17249014	1032	*	LMR	10.2941	chr1	17248158	17249157	1000	+	promoter:480	uc009voz.1	9696	CROCC	hg19_genes_promoters	photoreceptor inner segment		10.2941
chr1	17265290	17265750	461	*	UMR	23.7745	chr1	17265389	17266388	1000	+	promoter:481	uc001azu.2	9696	CROCC	hg19_genes_promoters	photoreceptor inner segment		23.7745
chr1	17039398	17085445	46048	*	3	83.7145	chr1	17065768	17066767	1000	+	promoter:472	uc009voy.1	9696	CROCC	hg19_genes_promoters	photoreceptor inner segment			83.7145
chr1	17241923	17247699	5777	*	4	87.8676	chr1	17247445	17248444	1000	+	promoter:479	uc001azt.2	9696	CROCC	hg19_genes_promoters	photoreceptor inner segment			87.8676
chr1	17247836	17248871	1036	*	2	17.0279	chr1	17247445	17248444	1000	+	promoter:479	uc001azt.2	9696	CROCC	hg19_genes_promoters	photoreceptor inner segment			17.0279
chr1	17247836	17248871	1036	*	2	17.0279	chr1	17248158	17249157	1000	+	promoter:480	uc009voz.1	9696	CROCC	hg19_genes_promoters	photoreceptor inner segment			17.0279
chr1	17248877	17252657	3781	*	3	82.6203	chr1	17248158	17249157	1000	+	promoter:480	uc009voz.1	9696	CROCC	hg19_genes_promoters	photoreceptor inner segment			82.6203
chr1	17265334	17265741	408	*	2	31.8111	chr1	17265389	17266388	1000	+	promoter:481	uc001azu.2	9696	CROCC	hg19_genes_promoters	photoreceptor inner segment			31.8111
chr1	17265758	17274613	8856	*	4	92.5096	chr1	17265389	17266388	1000	+	promoter:481	uc001azu.2	9696	CROCC	hg19_genes_promoters	photoreceptor inner segment			92.5096
chr1	17287683	17305076	17394	*	3	86.4984	chr1	17293698	17294697	1000	+	promoter:482	uc001azv.2	9696	CROCC	hg19_genes_promoters	photoreceptor inner segment			86.4984
chr1	17247897	17248874	978	*	LMR	11.5917	chr1	17247445	17248444	1000	+	promoter:479	uc001azt.2	9696	CROCC	hg19_genes_promoters	photoreceptor inner segment			11.5917
chr1	17247897	17248874	978	*	LMR	11.5917	chr1	17248158	17249157	1000	+	promoter:480	uc009voz.1	9696	CROCC	hg19_genes_promoters	photoreceptor inner segment			11.5917
chr1	17265345	17265614	270	*	LMR	25.817	chr1	17265389	17266388	1000	+	promoter:481	uc001azu.2	9696	CROCC	hg19_genes_promoters	photoreceptor inner segment			25.817
chr1	17265693	17265750	58	*	LMR	29.4118	chr1	17265389	17266388	1000	+	promoter:481	uc001azu.2	9696	CROCC	hg19_genes_promoters	photoreceptor inner segment			29.4118
chr1	17039755	17085445	45691	*	3	84.1059	chr1	17065768	17066767	1000	+	promoter:472	uc009voy.1	9696	CROCC	hg19_genes_promoters	photoreceptor inner segment				84.1059
chr1	17241923	17247699	5777	*	4	86.9532	chr1	17247445	17248444	1000	+	promoter:479	uc001azt.2	9696	CROCC	hg19_genes_promoters	photoreceptor inner segment				86.9532
chr1	17247836	17248877	1042	*	2	15.8263	chr1	17247445	17248444	1000	+	promoter:479	uc001azt.2	9696	CROCC	hg19_genes_promoters	photoreceptor inner segment				15.8263
chr1	17247836	17248877	1042	*	2	15.8263	chr1	17248158	17249157	1000	+	promoter:480	uc009voz.1	9696	CROCC	hg19_genes_promoters	photoreceptor inner segment				15.8263
chr1	17248929	17253047	4119	*	3	82.1135	chr1	17248158	17249157	1000	+	promoter:480	uc009voz.1	9696	CROCC	hg19_genes_promoters	photoreceptor inner segment				82.1135
chr1	17265334	17265741	408	*	2	25.8467	chr1	17265389	17266388	1000	+	promoter:481	uc001azu.2	9696	CROCC	hg19_genes_promoters	photoreceptor inner segment				25.8467
chr1	17265758	17278057	12300	*	4	88.1041	chr1	17265389	17266388	1000	+	promoter:481	uc001azu.2	9696	CROCC	hg19_genes_promoters	photoreceptor inner segment				88.1041
chr1	17293482	17294301	820	*	2	30.2941	chr1	17293698	17294697	1000	+	promoter:482	uc001azv.2	9696	CROCC	hg19_genes_promoters	photoreceptor inner segment				30.2941
chr1	17294441	17304887	10447	*	3	77.6738	chr1	17293698	17294697	1000	+	promoter:482	uc001azv.2	9696	CROCC	hg19_genes_promoters	photoreceptor inner segment				77.6738
chr1	17247897	17248903	1007	*	LMR	10.8359	chr1	17247445	17248444	1000	+	promoter:479	uc001azt.2	9696	CROCC	hg19_genes_promoters	photoreceptor inner segment				10.8359
chr1	17247897	17248903	1007	*	LMR	10.8359	chr1	17248158	17249157	1000	+	promoter:480	uc009voz.1	9696	CROCC	hg19_genes_promoters	photoreceptor inner segment				10.8359
chr1	17265290	17265614	325	*	LMR	21.6387	chr1	17265389	17266388	1000	+	promoter:481	uc001azu.2	9696	CROCC	hg19_genes_promoters	photoreceptor inner segment				21.6387
chr1	17293723	17294371	649	*	LMR	21.6912	chr1	17293698	17294697	1000	+	promoter:482	uc001azv.2	9696	CROCC	hg19_genes_promoters	photoreceptor inner segment				21.6912
chr1	17037612	17085322	47711	*	3	80.7331	chr1	17065768	17066767	1000	+	promoter:472	uc009voy.1	9696	CROCC	hg19_genes_promoters	photoreceptor inner segment					80.7331
chr1	17241923	17247915	5993	*	4	89.5221	chr1	17247445	17248444	1000	+	promoter:479	uc001azt.2	9696	CROCC	hg19_genes_promoters	photoreceptor inner segment					89.5221
chr1	17248100	17248877	778	*	2	11.9485	chr1	17247445	17248444	1000	+	promoter:479	uc001azt.2	9696	CROCC	hg19_genes_promoters	photoreceptor inner segment					11.9485
chr1	17248100	17248877	778	*	2	11.9485	chr1	17248158	17249157	1000	+	promoter:480	uc009voz.1	9696	CROCC	hg19_genes_promoters	photoreceptor inner segment					11.9485
chr1	17248929	17253047	4119	*	3	84.7323	chr1	17248158	17249157	1000	+	promoter:480	uc009voz.1	9696	CROCC	hg19_genes_promoters	photoreceptor inner segment					84.7323
chr1	17265334	17265758	425	*	2	38.9319	chr1	17265389	17266388	1000	+	promoter:481	uc001azu.2	9696	CROCC	hg19_genes_promoters	photoreceptor inner segment					38.9319
chr1	17265826	17278057	12232	*	4	89.1166	chr1	17265389	17266388	1000	+	promoter:481	uc001azu.2	9696	CROCC	hg19_genes_promoters	photoreceptor inner segment					89.1166
chr1	17287683	17305076	17394	*	3	86.1874	chr1	17293698	17294697	1000	+	promoter:482	uc001azv.2	9696	CROCC	hg19_genes_promoters	photoreceptor inner segment					86.1874
chr1	17248009	17248874	866	*	LMR	7.64706	chr1	17247445	17248444	1000	+	promoter:479	uc001azt.2	9696	CROCC	hg19_genes_promoters	photoreceptor inner segment					7.64706
chr1	17248009	17248874	866	*	LMR	7.64706	chr1	17248158	17249157	1000	+	promoter:480	uc009voz.1	9696	CROCC	hg19_genes_promoters	photoreceptor inner segment					7.64706
chr1	17265345	17265590	246	*	LMR	30.3529	chr1	17265389	17266388	1000	+	promoter:481	uc001azu.2	9696	CROCC	hg19_genes_promoters	photoreceptor inner segment					30.3529
chr1	17265697	17265750	54	*	LMR	35.8824	chr1	17265389	17266388	1000	+	promoter:481	uc001azu.2	9696	CROCC	hg19_genes_promoters	photoreceptor inner segment					35.8824
chr1	17040305	17085445	45141	*	3	83.9623	chr1	17065768	17066767	1000	+	promoter:472	uc009voy.1	9696	CROCC	hg19_genes_promoters	photoreceptor inner segment						83.9623
chr1	17241923	17247915	5993	*	4	88.8083	chr1	17247445	17248444	1000	+	promoter:479	uc001azt.2	9696	CROCC	hg19_genes_promoters	photoreceptor inner segment						88.8083
chr1	17248050	17248871	822	*	1	7.09343	chr1	17247445	17248444	1000	+	promoter:479	uc001azt.2	9696	CROCC	hg19_genes_promoters	photoreceptor inner segment						7.09343
chr1	17248050	17248871	822	*	1	7.09343	chr1	17248158	17249157	1000	+	promoter:480	uc009voz.1	9696	CROCC	hg19_genes_promoters	photoreceptor inner segment						7.09343
chr1	17248877	17252657	3781	*	3	85.762	chr1	17248158	17249157	1000	+	promoter:480	uc009voz.1	9696	CROCC	hg19_genes_promoters	photoreceptor inner segment						85.762
chr1	17265334	17265758	425	*	2	27.8219	chr1	17265389	17266388	1000	+	promoter:481	uc001azu.2	9696	CROCC	hg19_genes_promoters	photoreceptor inner segment						27.8219
chr1	17265826	17278057	12232	*	4	88.5378	chr1	17265389	17266388	1000	+	promoter:481	uc001azu.2	9696	CROCC	hg19_genes_promoters	photoreceptor inner segment						88.5378
chr1	17287683	17305076	17394	*	3	85.7871	chr1	17293698	17294697	1000	+	promoter:482	uc001azv.2	9696	CROCC	hg19_genes_promoters	photoreceptor inner segment						85.7871
chr1	17247983	17248874	892	*	LMR	5.88235	chr1	17247445	17248444	1000	+	promoter:479	uc001azt.2	9696	CROCC	hg19_genes_promoters	photoreceptor inner segment						5.88235
chr1	17247983	17248874	892	*	LMR	5.88235	chr1	17248158	17249157	1000	+	promoter:480	uc009voz.1	9696	CROCC	hg19_genes_promoters	photoreceptor inner segment						5.88235
chr1	17265345	17265750	406	*	UMR	25.1261	chr1	17265389	17266388	1000	+	promoter:481	uc001azu.2	9696	CROCC	hg19_genes_promoters	photoreceptor inner segment						25.1261
chr10	126689882	126716495	26614	*	4	90.3975	chr10	126694583	126695582	1000	-	promoter:40780	uc001lid.4	1488	CTBP2	hg19_genes_promoters	photoreceptor synapse	90.3975
chr10	126689882	126716495	26614	*	4	90.3975	chr10	126716454	126717453	1000	-	promoter:40781	uc001lie.4	1488	CTBP2	hg19_genes_promoters	photoreceptor synapse	90.3975
chr10	126716526	126717568	1043	*	2	18.4211	chr10	126716454	126717453	1000	-	promoter:40781	uc001lie.4	1488	CTBP2	hg19_genes_promoters	photoreceptor synapse	18.4211
chr10	126841692	126851326	9635	*	1	5.90728	chr10	126847286	126848285	1000	-	promoter:40782	uc009yak.3	1488	CTBP2	hg19_genes_promoters	photoreceptor synapse	5.90728
chr10	126841692	126851326	9635	*	1	5.90728	chr10	126849104	126850103	1000	-	promoter:40783	uc001lif.4	1488	CTBP2	hg19_genes_promoters	photoreceptor synapse	5.90728
chr10	126841692	126851326	9635	*	1	5.90728	chr10	126849104	126850103	1000	-	promoter:40784	uc009yal.3	1488	CTBP2	hg19_genes_promoters	photoreceptor synapse	5.90728
chr10	126841692	126851326	9635	*	1	5.90728	chr10	126849625	126850624	1000	-	promoter:40785	uc001lih.4	1488	CTBP2	hg19_genes_promoters	photoreceptor synapse	5.90728
chr10	126716511	126717535	1025	*	LMR	16.5033	chr10	126716454	126717453	1000	-	promoter:40781	uc001lie.4	1488	CTBP2	hg19_genes_promoters	photoreceptor synapse	16.5033
chr10	126845127	126851366	6240	*	UMR	1.65792	chr10	126847286	126848285	1000	-	promoter:40782	uc009yak.3	1488	CTBP2	hg19_genes_promoters	photoreceptor synapse	1.65792
chr10	126845127	126851366	6240	*	UMR	1.65792	chr10	126849104	126850103	1000	-	promoter:40783	uc001lif.4	1488	CTBP2	hg19_genes_promoters	photoreceptor synapse	1.65792
chr10	126845127	126851366	6240	*	UMR	1.65792	chr10	126849104	126850103	1000	-	promoter:40784	uc009yal.3	1488	CTBP2	hg19_genes_promoters	photoreceptor synapse	1.65792
chr10	126845127	126851366	6240	*	UMR	1.65792	chr10	126849625	126850624	1000	-	promoter:40785	uc001lih.4	1488	CTBP2	hg19_genes_promoters	photoreceptor synapse	1.65792
chr10	126689857	126706058	16202	*	3	85.547	chr10	126694583	126695582	1000	-	promoter:40780	uc001lid.4	1488	CTBP2	hg19_genes_promoters	photoreceptor synapse		85.547
chr10	126716262	126717633	1372	*	2	24.1422	chr10	126716454	126717453	1000	-	promoter:40781	uc001lie.4	1488	CTBP2	hg19_genes_promoters	photoreceptor synapse		24.1422
chr10	126841454	126851217	9764	*	1	5.59417	chr10	126847286	126848285	1000	-	promoter:40782	uc009yak.3	1488	CTBP2	hg19_genes_promoters	photoreceptor synapse		5.59417
chr10	126841454	126851217	9764	*	1	5.59417	chr10	126849104	126850103	1000	-	promoter:40783	uc001lif.4	1488	CTBP2	hg19_genes_promoters	photoreceptor synapse		5.59417
chr10	126841454	126851217	9764	*	1	5.59417	chr10	126849104	126850103	1000	-	promoter:40784	uc009yal.3	1488	CTBP2	hg19_genes_promoters	photoreceptor synapse		5.59417
chr10	126841454	126851217	9764	*	1	5.59417	chr10	126849625	126850624	1000	-	promoter:40785	uc001lih.4	1488	CTBP2	hg19_genes_promoters	photoreceptor synapse		5.59417
chr10	126716465	126717600	1136	*	LMR	14.0867	chr10	126716454	126717453	1000	-	promoter:40781	uc001lie.4	1488	CTBP2	hg19_genes_promoters	photoreceptor synapse		14.0867
chr10	126841426	126851189	9764	*	UMR	4.91621	chr10	126847286	126848285	1000	-	promoter:40782	uc009yak.3	1488	CTBP2	hg19_genes_promoters	photoreceptor synapse		4.91621
chr10	126841426	126851189	9764	*	UMR	4.91621	chr10	126849104	126850103	1000	-	promoter:40783	uc001lif.4	1488	CTBP2	hg19_genes_promoters	photoreceptor synapse		4.91621
chr10	126841426	126851189	9764	*	UMR	4.91621	chr10	126849104	126850103	1000	-	promoter:40784	uc009yal.3	1488	CTBP2	hg19_genes_promoters	photoreceptor synapse		4.91621
chr10	126841426	126851189	9764	*	UMR	4.91621	chr10	126849625	126850624	1000	-	promoter:40785	uc001lih.4	1488	CTBP2	hg19_genes_promoters	photoreceptor synapse		4.91621
chr10	126689857	126711602	21746	*	3	85.0028	chr10	126694583	126695582	1000	-	promoter:40780	uc001lid.4	1488	CTBP2	hg19_genes_promoters	photoreceptor synapse			85.0028
chr10	126716294	126717846	1553	*	2	28.9593	chr10	126716454	126717453	1000	-	promoter:40781	uc001lie.4	1488	CTBP2	hg19_genes_promoters	photoreceptor synapse			28.9593
chr10	126841439	126851165	9727	*	1	7.30134	chr10	126847286	126848285	1000	-	promoter:40782	uc009yak.3	1488	CTBP2	hg19_genes_promoters	photoreceptor synapse			7.30134
chr10	126841439	126851165	9727	*	1	7.30134	chr10	126849104	126850103	1000	-	promoter:40783	uc001lif.4	1488	CTBP2	hg19_genes_promoters	photoreceptor synapse			7.30134
chr10	126841439	126851165	9727	*	1	7.30134	chr10	126849104	126850103	1000	-	promoter:40784	uc009yal.3	1488	CTBP2	hg19_genes_promoters	photoreceptor synapse			7.30134
chr10	126841439	126851165	9727	*	1	7.30134	chr10	126849625	126850624	1000	-	promoter:40785	uc001lih.4	1488	CTBP2	hg19_genes_promoters	photoreceptor synapse			7.30134
chr10	126716465	126717600	1136	*	LMR	17.1827	chr10	126716454	126717453	1000	-	promoter:40781	uc001lie.4	1488	CTBP2	hg19_genes_promoters	photoreceptor synapse			17.1827
chr10	126845313	126851174	5862	*	UMR	3.30272	chr10	126847286	126848285	1000	-	promoter:40782	uc009yak.3	1488	CTBP2	hg19_genes_promoters	photoreceptor synapse			3.30272
chr10	126845313	126851174	5862	*	UMR	3.30272	chr10	126849104	126850103	1000	-	promoter:40783	uc001lif.4	1488	CTBP2	hg19_genes_promoters	photoreceptor synapse			3.30272
chr10	126845313	126851174	5862	*	UMR	3.30272	chr10	126849104	126850103	1000	-	promoter:40784	uc009yal.3	1488	CTBP2	hg19_genes_promoters	photoreceptor synapse			3.30272
chr10	126845313	126851174	5862	*	UMR	3.30272	chr10	126849625	126850624	1000	-	promoter:40785	uc001lih.4	1488	CTBP2	hg19_genes_promoters	photoreceptor synapse			3.30272
chr10	126689860	126711602	21743	*	3	84.9279	chr10	126694583	126695582	1000	-	promoter:40780	uc001lid.4	1488	CTBP2	hg19_genes_promoters	photoreceptor synapse				84.9279
chr10	126716241	126717323	1083	*	2	28.3887	chr10	126716454	126717453	1000	-	promoter:40781	uc001lie.4	1488	CTBP2	hg19_genes_promoters	photoreceptor synapse				28.3887
chr10	126841692	126851194	9503	*	1	7.65226	chr10	126847286	126848285	1000	-	promoter:40782	uc009yak.3	1488	CTBP2	hg19_genes_promoters	photoreceptor synapse				7.65226
chr10	126841692	126851194	9503	*	1	7.65226	chr10	126849104	126850103	1000	-	promoter:40783	uc001lif.4	1488	CTBP2	hg19_genes_promoters	photoreceptor synapse				7.65226
chr10	126841692	126851194	9503	*	1	7.65226	chr10	126849104	126850103	1000	-	promoter:40784	uc009yal.3	1488	CTBP2	hg19_genes_promoters	photoreceptor synapse				7.65226
chr10	126841692	126851194	9503	*	1	7.65226	chr10	126849625	126850624	1000	-	promoter:40785	uc001lih.4	1488	CTBP2	hg19_genes_promoters	photoreceptor synapse				7.65226
chr10	126716465	126717478	1014	*	LMR	15.7439	chr10	126716454	126717453	1000	-	promoter:40781	uc001lie.4	1488	CTBP2	hg19_genes_promoters	photoreceptor synapse				15.7439
chr10	126845127	126851189	6063	*	UMR	2.44118	chr10	126847286	126848285	1000	-	promoter:40782	uc009yak.3	1488	CTBP2	hg19_genes_promoters	photoreceptor synapse				2.44118
chr10	126845127	126851189	6063	*	UMR	2.44118	chr10	126849104	126850103	1000	-	promoter:40783	uc001lif.4	1488	CTBP2	hg19_genes_promoters	photoreceptor synapse				2.44118
chr10	126845127	126851189	6063	*	UMR	2.44118	chr10	126849104	126850103	1000	-	promoter:40784	uc009yal.3	1488	CTBP2	hg19_genes_promoters	photoreceptor synapse				2.44118
chr10	126845127	126851189	6063	*	UMR	2.44118	chr10	126849625	126850624	1000	-	promoter:40785	uc001lih.4	1488	CTBP2	hg19_genes_promoters	photoreceptor synapse				2.44118
chr10	126690268	126711592	21325	*	3	84.5288	chr10	126694583	126695582	1000	-	promoter:40780	uc001lid.4	1488	CTBP2	hg19_genes_promoters	photoreceptor synapse					84.5288
chr10	126713638	126716495	2858	*	3	85.7668	chr10	126716454	126717453	1000	-	promoter:40781	uc001lie.4	1488	CTBP2	hg19_genes_promoters	photoreceptor synapse					85.7668
chr10	126716526	126717846	1321	*	2	20.2941	chr10	126716454	126717453	1000	-	promoter:40781	uc001lie.4	1488	CTBP2	hg19_genes_promoters	photoreceptor synapse					20.2941
chr10	126841454	126851165	9712	*	1	7.59271	chr10	126847286	126848285	1000	-	promoter:40782	uc009yak.3	1488	CTBP2	hg19_genes_promoters	photoreceptor synapse					7.59271
chr10	126841454	126851165	9712	*	1	7.59271	chr10	126849104	126850103	1000	-	promoter:40783	uc001lif.4	1488	CTBP2	hg19_genes_promoters	photoreceptor synapse					7.59271
chr10	126841454	126851165	9712	*	1	7.59271	chr10	126849104	126850103	1000	-	promoter:40784	uc009yal.3	1488	CTBP2	hg19_genes_promoters	photoreceptor synapse					7.59271
chr10	126841454	126851165	9712	*	1	7.59271	chr10	126849625	126850624	1000	-	promoter:40785	uc001lih.4	1488	CTBP2	hg19_genes_promoters	photoreceptor synapse					7.59271
chr10	126716465	126717600	1136	*	LMR	11.9377	chr10	126716454	126717453	1000	-	promoter:40781	uc001lie.4	1488	CTBP2	hg19_genes_promoters	photoreceptor synapse					11.9377
chr10	126845127	126851048	5922	*	UMR	2.84926	chr10	126847286	126848285	1000	-	promoter:40782	uc009yak.3	1488	CTBP2	hg19_genes_promoters	photoreceptor synapse					2.84926
chr10	126845127	126851048	5922	*	UMR	2.84926	chr10	126849104	126850103	1000	-	promoter:40783	uc001lif.4	1488	CTBP2	hg19_genes_promoters	photoreceptor synapse					2.84926
chr10	126845127	126851048	5922	*	UMR	2.84926	chr10	126849104	126850103	1000	-	promoter:40784	uc009yal.3	1488	CTBP2	hg19_genes_promoters	photoreceptor synapse					2.84926
chr10	126845127	126851048	5922	*	UMR	2.84926	chr10	126849625	126850624	1000	-	promoter:40785	uc001lih.4	1488	CTBP2	hg19_genes_promoters	photoreceptor synapse					2.84926
chr10	126689857	126711602	21746	*	3	87.1582	chr10	126694583	126695582	1000	-	promoter:40780	uc001lid.4	1488	CTBP2	hg19_genes_promoters	photoreceptor synapse						87.1582
chr10	126716262	126717568	1307	*	2	23.7968	chr10	126716454	126717453	1000	-	promoter:40781	uc001lie.4	1488	CTBP2	hg19_genes_promoters	photoreceptor synapse						23.7968
chr10	126843670	126851165	7496	*	1	4.82564	chr10	126847286	126848285	1000	-	promoter:40782	uc009yak.3	1488	CTBP2	hg19_genes_promoters	photoreceptor synapse						4.82564
chr10	126843670	126851165	7496	*	1	4.82564	chr10	126849104	126850103	1000	-	promoter:40783	uc001lif.4	1488	CTBP2	hg19_genes_promoters	photoreceptor synapse						4.82564
chr10	126843670	126851165	7496	*	1	4.82564	chr10	126849104	126850103	1000	-	promoter:40784	uc009yal.3	1488	CTBP2	hg19_genes_promoters	photoreceptor synapse						4.82564
chr10	126843670	126851165	7496	*	1	4.82564	chr10	126849625	126850624	1000	-	promoter:40785	uc001lih.4	1488	CTBP2	hg19_genes_promoters	photoreceptor synapse						4.82564
chr10	126716465	126717600	1136	*	LMR	16.8301	chr10	126716454	126717453	1000	-	promoter:40781	uc001lie.4	1488	CTBP2	hg19_genes_promoters	photoreceptor synapse						16.8301
chr10	126845127	126851048	5922	*	UMR	2.29487	chr10	126847286	126848285	1000	-	promoter:40782	uc009yak.3	1488	CTBP2	hg19_genes_promoters	photoreceptor synapse						2.29487
chr10	126845127	126851048	5922	*	UMR	2.29487	chr10	126849104	126850103	1000	-	promoter:40783	uc001lif.4	1488	CTBP2	hg19_genes_promoters	photoreceptor synapse						2.29487
chr10	126845127	126851048	5922	*	UMR	2.29487	chr10	126849104	126850103	1000	-	promoter:40784	uc009yal.3	1488	CTBP2	hg19_genes_promoters	photoreceptor synapse						2.29487
chr10	126845127	126851048	5922	*	UMR	2.29487	chr10	126849625	126850624	1000	-	promoter:40785	uc001lih.4	1488	CTBP2	hg19_genes_promoters	photoreceptor synapse						2.29487
chr17	7081894	7107771	25878	*	4	90.2284	chr17	7107387	7108386	1000	-	promoter:62591	uc010vtm.2	1742	DLG4	hg19_genes_promoters	photoreceptor synapse	90.2284
chr17	7107785	7108737	953	*	1	5.60224	chr17	7107387	7108386	1000	-	promoter:62591	uc010vtm.2	1742	DLG4	hg19_genes_promoters	photoreceptor synapse	5.60224
chr17	7107785	7108737	953	*	1	5.60224	chr17	7108450	7109449	1000	-	promoter:62592	uc010vtn.2	1742	DLG4	hg19_genes_promoters	photoreceptor synapse	5.60224
chr17	7109051	7111231	2181	*	2	42.9972	chr17	7108450	7109449	1000	-	promoter:62592	uc010vtn.2	1742	DLG4	hg19_genes_promoters	photoreceptor synapse	42.9972
chr17	7117060	7121370	4311	*	1	3.38875	chr17	7120929	7121928	1000	-	promoter:62593	uc010cly.3	1742	DLG4	hg19_genes_promoters	photoreceptor synapse	3.38875
chr17	7117060	7121370	4311	*	1	3.38875	chr17	7120929	7121928	1000	-	promoter:62596	uc002geu.3	1742	DLG4	hg19_genes_promoters	photoreceptor synapse	3.38875
chr17	7121417	7122596	1180	*	3	76.2605	chr17	7120929	7121928	1000	-	promoter:62593	uc010cly.3	1742	DLG4	hg19_genes_promoters	photoreceptor synapse	76.2605
chr17	7121417	7122596	1180	*	3	76.2605	chr17	7120929	7121928	1000	-	promoter:62596	uc002geu.3	1742	DLG4	hg19_genes_promoters	photoreceptor synapse	76.2605
chr17	7123039	7123994	956	*	1	1.08131	chr17	7123370	7124369	1000	-	promoter:62594	uc002get.4	1742	DLG4	hg19_genes_promoters	photoreceptor synapse	1.08131
chr17	7123039	7123994	956	*	1	1.08131	chr17	7123370	7124369	1000	-	promoter:62595	uc010vto.2	1742	DLG4	hg19_genes_promoters	photoreceptor synapse	1.08131
chr17	7124092	7136678	12587	*	4	91.4439	chr17	7123370	7124369	1000	-	promoter:62594	uc002get.4	1742	DLG4	hg19_genes_promoters	photoreceptor synapse	91.4439
chr17	7124092	7136678	12587	*	4	91.4439	chr17	7123370	7124369	1000	-	promoter:62595	uc010vto.2	1742	DLG4	hg19_genes_promoters	photoreceptor synapse	91.4439
chr17	7107787	7109178	1392	*	UMR	7.84314	chr17	7107387	7108386	1000	-	promoter:62591	uc010vtm.2	1742	DLG4	hg19_genes_promoters	photoreceptor synapse	7.84314
chr17	7107787	7109178	1392	*	UMR	7.84314	chr17	7108450	7109449	1000	-	promoter:62592	uc010vtn.2	1742	DLG4	hg19_genes_promoters	photoreceptor synapse	7.84314
chr17	7116994	7121394	4401	*	UMR	3.06905	chr17	7120929	7121928	1000	-	promoter:62593	uc010cly.3	1742	DLG4	hg19_genes_promoters	photoreceptor synapse	3.06905
chr17	7116994	7121394	4401	*	UMR	3.06905	chr17	7120929	7121928	1000	-	promoter:62596	uc002geu.3	1742	DLG4	hg19_genes_promoters	photoreceptor synapse	3.06905
chr17	7122819	7124115	1297	*	UMR	1.61978	chr17	7123370	7124369	1000	-	promoter:62594	uc002get.4	1742	DLG4	hg19_genes_promoters	photoreceptor synapse	1.61978
chr17	7122819	7124115	1297	*	UMR	1.61978	chr17	7123370	7124369	1000	-	promoter:62595	uc010vto.2	1742	DLG4	hg19_genes_promoters	photoreceptor synapse	1.61978
chr17	7081894	7107761	25868	*	4	88.9906	chr17	7107387	7108386	1000	-	promoter:62591	uc010vtm.2	1742	DLG4	hg19_genes_promoters	photoreceptor synapse		88.9906
chr17	7107771	7108737	967	*	1	5.05279	chr17	7107387	7108386	1000	-	promoter:62591	uc010vtm.2	1742	DLG4	hg19_genes_promoters	photoreceptor synapse		5.05279
chr17	7107771	7108737	967	*	1	5.05279	chr17	7108450	7109449	1000	-	promoter:62592	uc010vtn.2	1742	DLG4	hg19_genes_promoters	photoreceptor synapse		5.05279
chr17	7117060	7121370	4311	*	1	2.30525	chr17	7120929	7121928	1000	-	promoter:62593	uc010cly.3	1742	DLG4	hg19_genes_promoters	photoreceptor synapse		2.30525
chr17	7117060	7121370	4311	*	1	2.30525	chr17	7120929	7121928	1000	-	promoter:62596	uc002geu.3	1742	DLG4	hg19_genes_promoters	photoreceptor synapse		2.30525
chr17	7121417	7122596	1180	*	2	61.991	chr17	7120929	7121928	1000	-	promoter:62593	uc010cly.3	1742	DLG4	hg19_genes_promoters	photoreceptor synapse		61.991
chr17	7121417	7122596	1180	*	2	61.991	chr17	7120929	7121928	1000	-	promoter:62596	uc002geu.3	1742	DLG4	hg19_genes_promoters	photoreceptor synapse		61.991
chr17	7123039	7123994	956	*	1	0.757576	chr17	7123370	7124369	1000	-	promoter:62594	uc002get.4	1742	DLG4	hg19_genes_promoters	photoreceptor synapse		0.757576
chr17	7123039	7123994	956	*	1	0.757576	chr17	7123370	7124369	1000	-	promoter:62595	uc010vto.2	1742	DLG4	hg19_genes_promoters	photoreceptor synapse		0.757576
chr17	7124092	7136501	12410	*	4	89.1852	chr17	7123370	7124369	1000	-	promoter:62594	uc002get.4	1742	DLG4	hg19_genes_promoters	photoreceptor synapse		89.1852
chr17	7124092	7136501	12410	*	4	89.1852	chr17	7123370	7124369	1000	-	promoter:62595	uc010vto.2	1742	DLG4	hg19_genes_promoters	photoreceptor synapse		89.1852
chr17	7107767	7110962	3196	*	UMR	6.67145	chr17	7107387	7108386	1000	-	promoter:62591	uc010vtm.2	1742	DLG4	hg19_genes_promoters	photoreceptor synapse		6.67145
chr17	7107767	7110962	3196	*	UMR	6.67145	chr17	7108450	7109449	1000	-	promoter:62592	uc010vtn.2	1742	DLG4	hg19_genes_promoters	photoreceptor synapse		6.67145
chr17	7116994	7121478	4485	*	UMR	2.07843	chr17	7120929	7121928	1000	-	promoter:62593	uc010cly.3	1742	DLG4	hg19_genes_promoters	photoreceptor synapse		2.07843
chr17	7116994	7121478	4485	*	UMR	2.07843	chr17	7120929	7121928	1000	-	promoter:62596	uc002geu.3	1742	DLG4	hg19_genes_promoters	photoreceptor synapse		2.07843
chr17	7122819	7124115	1297	*	UMR	1.40474	chr17	7123370	7124369	1000	-	promoter:62594	uc002get.4	1742	DLG4	hg19_genes_promoters	photoreceptor synapse		1.40474
chr17	7122819	7124115	1297	*	UMR	1.40474	chr17	7123370	7124369	1000	-	promoter:62595	uc010vto.2	1742	DLG4	hg19_genes_promoters	photoreceptor synapse		1.40474
chr17	7081894	7107686	25793	*	4	87.346	chr17	7107387	7108386	1000	-	promoter:62591	uc010vtm.2	1742	DLG4	hg19_genes_promoters	photoreceptor synapse			87.346
chr17	7107743	7109007	1265	*	1	7.10784	chr17	7107387	7108386	1000	-	promoter:62591	uc010vtm.2	1742	DLG4	hg19_genes_promoters	photoreceptor synapse			7.10784
chr17	7107743	7109007	1265	*	1	7.10784	chr17	7108450	7109449	1000	-	promoter:62592	uc010vtn.2	1742	DLG4	hg19_genes_promoters	photoreceptor synapse			7.10784
chr17	7109032	7111231	2200	*	2	50.7059	chr17	7108450	7109449	1000	-	promoter:62592	uc010vtn.2	1742	DLG4	hg19_genes_promoters	photoreceptor synapse			50.7059
chr17	7117013	7121417	4405	*	1	3.40074	chr17	7120929	7121928	1000	-	promoter:62593	uc010cly.3	1742	DLG4	hg19_genes_promoters	photoreceptor synapse			3.40074
chr17	7117013	7121417	4405	*	1	3.40074	chr17	7120929	7121928	1000	-	promoter:62596	uc002geu.3	1742	DLG4	hg19_genes_promoters	photoreceptor synapse			3.40074
chr17	7121539	7122596	1058	*	2	63.9706	chr17	7120929	7121928	1000	-	promoter:62593	uc010cly.3	1742	DLG4	hg19_genes_promoters	photoreceptor synapse			63.9706
chr17	7121539	7122596	1058	*	2	63.9706	chr17	7120929	7121928	1000	-	promoter:62596	uc002geu.3	1742	DLG4	hg19_genes_promoters	photoreceptor synapse			63.9706
chr17	7123039	7124092	1054	*	1	0.980392	chr17	7123370	7124369	1000	-	promoter:62594	uc002get.4	1742	DLG4	hg19_genes_promoters	photoreceptor synapse			0.980392
chr17	7123039	7124092	1054	*	1	0.980392	chr17	7123370	7124369	1000	-	promoter:62595	uc010vto.2	1742	DLG4	hg19_genes_promoters	photoreceptor synapse			0.980392
chr17	7124138	7136501	12364	*	4	89.3682	chr17	7123370	7124369	1000	-	promoter:62594	uc002get.4	1742	DLG4	hg19_genes_promoters	photoreceptor synapse			89.3682
chr17	7124138	7136501	12364	*	4	89.3682	chr17	7123370	7124369	1000	-	promoter:62595	uc010vto.2	1742	DLG4	hg19_genes_promoters	photoreceptor synapse			89.3682
chr17	7107669	7109266	1598	*	UMR	9.101	chr17	7107387	7108386	1000	-	promoter:62591	uc010vtm.2	1742	DLG4	hg19_genes_promoters	photoreceptor synapse			9.101
chr17	7107669	7109266	1598	*	UMR	9.101	chr17	7108450	7109449	1000	-	promoter:62592	uc010vtn.2	1742	DLG4	hg19_genes_promoters	photoreceptor synapse			9.101
chr17	7116971	7121478	4508	*	UMR	2.78799	chr17	7120929	7121928	1000	-	promoter:62593	uc010cly.3	1742	DLG4	hg19_genes_promoters	photoreceptor synapse			2.78799
chr17	7116971	7121478	4508	*	UMR	2.78799	chr17	7120929	7121928	1000	-	promoter:62596	uc002geu.3	1742	DLG4	hg19_genes_promoters	photoreceptor synapse			2.78799
chr17	7122819	7124115	1297	*	UMR	0.891266	chr17	7123370	7124369	1000	-	promoter:62594	uc002get.4	1742	DLG4	hg19_genes_promoters	photoreceptor synapse			0.891266
chr17	7122819	7124115	1297	*	UMR	0.891266	chr17	7123370	7124369	1000	-	promoter:62595	uc010vto.2	1742	DLG4	hg19_genes_promoters	photoreceptor synapse			0.891266
chr17	7081894	7107445	25552	*	4	87.9454	chr17	7107387	7108386	1000	-	promoter:62591	uc010vtm.2	1742	DLG4	hg19_genes_promoters	photoreceptor synapse				87.9454
chr17	7107616	7108695	1080	*	2	11.5144	chr17	7107387	7108386	1000	-	promoter:62591	uc010vtm.2	1742	DLG4	hg19_genes_promoters	photoreceptor synapse				11.5144
chr17	7107616	7108695	1080	*	2	11.5144	chr17	7108450	7109449	1000	-	promoter:62592	uc010vtn.2	1742	DLG4	hg19_genes_promoters	photoreceptor synapse				11.5144
chr17	7109300	7111273	1974	*	2	61.7647	chr17	7108450	7109449	1000	-	promoter:62592	uc010vtn.2	1742	DLG4	hg19_genes_promoters	photoreceptor synapse				61.7647
chr17	7117060	7121417	4358	*	1	2.94118	chr17	7120929	7121928	1000	-	promoter:62593	uc010cly.3	1742	DLG4	hg19_genes_promoters	photoreceptor synapse				2.94118
chr17	7117060	7121417	4358	*	1	2.94118	chr17	7120929	7121928	1000	-	promoter:62596	uc002geu.3	1742	DLG4	hg19_genes_promoters	photoreceptor synapse				2.94118
chr17	7121539	7122596	1058	*	2	57.6923	chr17	7120929	7121928	1000	-	promoter:62593	uc010cly.3	1742	DLG4	hg19_genes_promoters	photoreceptor synapse				57.6923
chr17	7121539	7122596	1058	*	2	57.6923	chr17	7120929	7121928	1000	-	promoter:62596	uc002geu.3	1742	DLG4	hg19_genes_promoters	photoreceptor synapse				57.6923
chr17	7123039	7124092	1054	*	1	0.672269	chr17	7123370	7124369	1000	-	promoter:62594	uc002get.4	1742	DLG4	hg19_genes_promoters	photoreceptor synapse				0.672269
chr17	7123039	7124092	1054	*	1	0.672269	chr17	7123370	7124369	1000	-	promoter:62595	uc010vto.2	1742	DLG4	hg19_genes_promoters	photoreceptor synapse				0.672269
chr17	7124138	7136501	12364	*	4	88.6604	chr17	7123370	7124369	1000	-	promoter:62594	uc002get.4	1742	DLG4	hg19_genes_promoters	photoreceptor synapse				88.6604
chr17	7124138	7136501	12364	*	4	88.6604	chr17	7123370	7124369	1000	-	promoter:62595	uc010vto.2	1742	DLG4	hg19_genes_promoters	photoreceptor synapse				88.6604
chr17	7107761	7108998	1238	*	UMR	7.79754	chr17	7107387	7108386	1000	-	promoter:62591	uc010vtm.2	1742	DLG4	hg19_genes_promoters	photoreceptor synapse				7.79754
chr17	7107761	7108998	1238	*	UMR	7.79754	chr17	7108450	7109449	1000	-	promoter:62592	uc010vtn.2	1742	DLG4	hg19_genes_promoters	photoreceptor synapse				7.79754
chr17	7116917	7121478	4562	*	UMR	3.4797	chr17	7120929	7121928	1000	-	promoter:62593	uc010cly.3	1742	DLG4	hg19_genes_promoters	photoreceptor synapse				3.4797
chr17	7116917	7121478	4562	*	UMR	3.4797	chr17	7120929	7121928	1000	-	promoter:62596	uc002geu.3	1742	DLG4	hg19_genes_promoters	photoreceptor synapse				3.4797
chr17	7122819	7124115	1297	*	UMR	0.630252	chr17	7123370	7124369	1000	-	promoter:62594	uc002get.4	1742	DLG4	hg19_genes_promoters	photoreceptor synapse				0.630252
chr17	7122819	7124115	1297	*	UMR	0.630252	chr17	7123370	7124369	1000	-	promoter:62595	uc010vto.2	1742	DLG4	hg19_genes_promoters	photoreceptor synapse				0.630252
chr17	7107392	7108695	1304	*	2	12.5566	chr17	7107387	7108386	1000	-	promoter:62591	uc010vtm.2	1742	DLG4	hg19_genes_promoters	photoreceptor synapse					12.5566
chr17	7107392	7108695	1304	*	2	12.5566	chr17	7108450	7109449	1000	-	promoter:62592	uc010vtn.2	1742	DLG4	hg19_genes_promoters	photoreceptor synapse					12.5566
chr17	7109146	7111321	2176	*	2	59.0909	chr17	7108450	7109449	1000	-	promoter:62592	uc010vtn.2	1742	DLG4	hg19_genes_promoters	photoreceptor synapse					59.0909
chr17	7117060	7121370	4311	*	1	2.75503	chr17	7120929	7121928	1000	-	promoter:62593	uc010cly.3	1742	DLG4	hg19_genes_promoters	photoreceptor synapse					2.75503
chr17	7117060	7121370	4311	*	1	2.75503	chr17	7120929	7121928	1000	-	promoter:62596	uc002geu.3	1742	DLG4	hg19_genes_promoters	photoreceptor synapse					2.75503
chr17	7121417	7122596	1180	*	2	61.4973	chr17	7120929	7121928	1000	-	promoter:62593	uc010cly.3	1742	DLG4	hg19_genes_promoters	photoreceptor synapse					61.4973
chr17	7121417	7122596	1180	*	2	61.4973	chr17	7120929	7121928	1000	-	promoter:62596	uc002geu.3	1742	DLG4	hg19_genes_promoters	photoreceptor synapse					61.4973
chr17	7123066	7124092	1027	*	1	0.724638	chr17	7123370	7124369	1000	-	promoter:62594	uc002get.4	1742	DLG4	hg19_genes_promoters	photoreceptor synapse					0.724638
chr17	7123066	7124092	1027	*	1	0.724638	chr17	7123370	7124369	1000	-	promoter:62595	uc010vto.2	1742	DLG4	hg19_genes_promoters	photoreceptor synapse					0.724638
chr17	7124138	7136501	12364	*	4	89.1232	chr17	7123370	7124369	1000	-	promoter:62594	uc002get.4	1742	DLG4	hg19_genes_promoters	photoreceptor synapse					89.1232
chr17	7124138	7136501	12364	*	4	89.1232	chr17	7123370	7124369	1000	-	promoter:62595	uc010vto.2	1742	DLG4	hg19_genes_promoters	photoreceptor synapse					89.1232
chr17	7107625	7108920	1296	*	UMR	9.12365	chr17	7107387	7108386	1000	-	promoter:62591	uc010vtm.2	1742	DLG4	hg19_genes_promoters	photoreceptor synapse					9.12365
chr17	7107625	7108920	1296	*	UMR	9.12365	chr17	7108450	7109449	1000	-	promoter:62592	uc010vtn.2	1742	DLG4	hg19_genes_promoters	photoreceptor synapse					9.12365
chr17	7116881	7121478	4598	*	UMR	4.18143	chr17	7120929	7121928	1000	-	promoter:62593	uc010cly.3	1742	DLG4	hg19_genes_promoters	photoreceptor synapse					4.18143
chr17	7116881	7121478	4598	*	UMR	4.18143	chr17	7120929	7121928	1000	-	promoter:62596	uc002geu.3	1742	DLG4	hg19_genes_promoters	photoreceptor synapse					4.18143
chr17	7122832	7124115	1284	*	UMR	0.511509	chr17	7123370	7124369	1000	-	promoter:62594	uc002get.4	1742	DLG4	hg19_genes_promoters	photoreceptor synapse					0.511509
chr17	7122832	7124115	1284	*	UMR	0.511509	chr17	7123370	7124369	1000	-	promoter:62595	uc010vto.2	1742	DLG4	hg19_genes_promoters	photoreceptor synapse					0.511509
chr17	7081894	7107649	25756	*	4	88.2757	chr17	7107387	7108386	1000	-	promoter:62591	uc010vtm.2	1742	DLG4	hg19_genes_promoters	photoreceptor synapse						88.2757
chr17	7107686	7108695	1010	*	2	9.02406	chr17	7107387	7108386	1000	-	promoter:62591	uc010vtm.2	1742	DLG4	hg19_genes_promoters	photoreceptor synapse						9.02406
chr17	7107686	7108695	1010	*	2	9.02406	chr17	7108450	7109449	1000	-	promoter:62592	uc010vtn.2	1742	DLG4	hg19_genes_promoters	photoreceptor synapse						9.02406
chr17	7109439	7111050	1612	*	2	57.0588	chr17	7108450	7109449	1000	-	promoter:62592	uc010vtn.2	1742	DLG4	hg19_genes_promoters	photoreceptor synapse						57.0588
chr17	7117100	7121417	4318	*	1	2.19657	chr17	7120929	7121928	1000	-	promoter:62593	uc010cly.3	1742	DLG4	hg19_genes_promoters	photoreceptor synapse						2.19657
chr17	7117100	7121417	4318	*	1	2.19657	chr17	7120929	7121928	1000	-	promoter:62596	uc002geu.3	1742	DLG4	hg19_genes_promoters	photoreceptor synapse						2.19657
chr17	7121539	7122596	1058	*	2	61.7647	chr17	7120929	7121928	1000	-	promoter:62593	uc010cly.3	1742	DLG4	hg19_genes_promoters	photoreceptor synapse						61.7647
chr17	7121539	7122596	1058	*	2	61.7647	chr17	7120929	7121928	1000	-	promoter:62596	uc002geu.3	1742	DLG4	hg19_genes_promoters	photoreceptor synapse						61.7647
chr17	7122846	7124092	1247	*	1	0.869925	chr17	7123370	7124369	1000	-	promoter:62594	uc002get.4	1742	DLG4	hg19_genes_promoters	photoreceptor synapse						0.869925
chr17	7122846	7124092	1247	*	1	0.869925	chr17	7123370	7124369	1000	-	promoter:62595	uc010vto.2	1742	DLG4	hg19_genes_promoters	photoreceptor synapse						0.869925
chr17	7124138	7136501	12364	*	4	88.7732	chr17	7123370	7124369	1000	-	promoter:62594	uc002get.4	1742	DLG4	hg19_genes_promoters	photoreceptor synapse						88.7732
chr17	7124138	7136501	12364	*	4	88.7732	chr17	7123370	7124369	1000	-	promoter:62595	uc010vto.2	1742	DLG4	hg19_genes_promoters	photoreceptor synapse						88.7732
chr17	7107761	7109067	1307	*	UMR	5.95409	chr17	7107387	7108386	1000	-	promoter:62591	uc010vtm.2	1742	DLG4	hg19_genes_promoters	photoreceptor synapse						5.95409
chr17	7107761	7109067	1307	*	UMR	5.95409	chr17	7108450	7109449	1000	-	promoter:62592	uc010vtn.2	1742	DLG4	hg19_genes_promoters	photoreceptor synapse						5.95409
chr17	7116947	7121478	4532	*	UMR	1.82427	chr17	7120929	7121928	1000	-	promoter:62593	uc010cly.3	1742	DLG4	hg19_genes_promoters	photoreceptor synapse						1.82427
chr17	7116947	7121478	4532	*	UMR	1.82427	chr17	7120929	7121928	1000	-	promoter:62596	uc002geu.3	1742	DLG4	hg19_genes_promoters	photoreceptor synapse						1.82427
chr17	7122722	7124115	1394	*	UMR	0.6628	chr17	7123370	7124369	1000	-	promoter:62594	uc002get.4	1742	DLG4	hg19_genes_promoters	photoreceptor synapse						0.6628
chr17	7122722	7124115	1394	*	UMR	0.6628	chr17	7123370	7124369	1000	-	promoter:62595	uc010vto.2	1742	DLG4	hg19_genes_promoters	photoreceptor synapse						0.6628
chr9	130955536	130965110	9575	*	4	90.1397	chr9	130964663	130965662	1000	+	promoter:35440	uc022bnx.1	1759	DNM1	hg19_genes_promoters	photoreceptor inner segment	90.1397
chr9	130955536	130965110	9575	*	4	90.1397	chr9	130964663	130965662	1000	+	promoter:35441	uc022bny.1	1759	DNM1	hg19_genes_promoters	photoreceptor inner segment	90.1397
chr9	130955536	130965110	9575	*	4	90.1397	chr9	130964663	130965662	1000	+	promoter:35442	uc022bnz.1	1759	DNM1	hg19_genes_promoters	photoreceptor inner segment	90.1397
chr9	130955536	130965110	9575	*	4	90.1397	chr9	130964663	130965662	1000	+	promoter:35443	uc022boa.1	1759	DNM1	hg19_genes_promoters	photoreceptor inner segment	90.1397
chr9	130955536	130965110	9575	*	4	90.1397	chr9	130964663	130965662	1000	+	promoter:35444	uc022bob.1	1759	DNM1	hg19_genes_promoters	photoreceptor inner segment	90.1397
chr9	130965281	130967330	2050	*	1	1.86959	chr9	130964663	130965662	1000	+	promoter:35440	uc022bnx.1	1759	DNM1	hg19_genes_promoters	photoreceptor inner segment	1.86959
chr9	130965281	130967330	2050	*	1	1.86959	chr9	130964663	130965662	1000	+	promoter:35441	uc022bny.1	1759	DNM1	hg19_genes_promoters	photoreceptor inner segment	1.86959
chr9	130965281	130967330	2050	*	1	1.86959	chr9	130964663	130965662	1000	+	promoter:35442	uc022bnz.1	1759	DNM1	hg19_genes_promoters	photoreceptor inner segment	1.86959
chr9	130965281	130967330	2050	*	1	1.86959	chr9	130964663	130965662	1000	+	promoter:35443	uc022boa.1	1759	DNM1	hg19_genes_promoters	photoreceptor inner segment	1.86959
chr9	130965281	130967330	2050	*	1	1.86959	chr9	130964663	130965662	1000	+	promoter:35444	uc022bob.1	1759	DNM1	hg19_genes_promoters	photoreceptor inner segment	1.86959
chr9	130981470	131012288	30819	*	4	88.5771	chr9	131003504	131004503	1000	+	promoter:35445	uc004bub.1	1759	DNM1	hg19_genes_promoters	photoreceptor inner segment	88.5771
chr9	130981470	131012288	30819	*	4	88.5771	chr9	131003504	131004503	1000	+	promoter:35446	uc004buc.1	1759	DNM1	hg19_genes_promoters	photoreceptor inner segment	88.5771
chr9	130965197	130967212	2016	*	UMR	0.926355	chr9	130964663	130965662	1000	+	promoter:35440	uc022bnx.1	1759	DNM1	hg19_genes_promoters	photoreceptor inner segment	0.926355
chr9	130965197	130967212	2016	*	UMR	0.926355	chr9	130964663	130965662	1000	+	promoter:35441	uc022bny.1	1759	DNM1	hg19_genes_promoters	photoreceptor inner segment	0.926355
chr9	130965197	130967212	2016	*	UMR	0.926355	chr9	130964663	130965662	1000	+	promoter:35442	uc022bnz.1	1759	DNM1	hg19_genes_promoters	photoreceptor inner segment	0.926355
chr9	130965197	130967212	2016	*	UMR	0.926355	chr9	130964663	130965662	1000	+	promoter:35443	uc022boa.1	1759	DNM1	hg19_genes_promoters	photoreceptor inner segment	0.926355
chr9	130965197	130967212	2016	*	UMR	0.926355	chr9	130964663	130965662	1000	+	promoter:35444	uc022bob.1	1759	DNM1	hg19_genes_promoters	photoreceptor inner segment	0.926355
chr9	130955861	130965110	9250	*	4	92.5996	chr9	130964663	130965662	1000	+	promoter:35440	uc022bnx.1	1759	DNM1	hg19_genes_promoters	photoreceptor inner segment		92.5996
chr9	130955861	130965110	9250	*	4	92.5996	chr9	130964663	130965662	1000	+	promoter:35441	uc022bny.1	1759	DNM1	hg19_genes_promoters	photoreceptor inner segment		92.5996
chr9	130955861	130965110	9250	*	4	92.5996	chr9	130964663	130965662	1000	+	promoter:35442	uc022bnz.1	1759	DNM1	hg19_genes_promoters	photoreceptor inner segment		92.5996
chr9	130955861	130965110	9250	*	4	92.5996	chr9	130964663	130965662	1000	+	promoter:35443	uc022boa.1	1759	DNM1	hg19_genes_promoters	photoreceptor inner segment		92.5996
chr9	130955861	130965110	9250	*	4	92.5996	chr9	130964663	130965662	1000	+	promoter:35444	uc022bob.1	1759	DNM1	hg19_genes_promoters	photoreceptor inner segment		92.5996
chr9	130965281	130967458	2178	*	1	2.98475	chr9	130964663	130965662	1000	+	promoter:35440	uc022bnx.1	1759	DNM1	hg19_genes_promoters	photoreceptor inner segment		2.98475
chr9	130965281	130967458	2178	*	1	2.98475	chr9	130964663	130965662	1000	+	promoter:35441	uc022bny.1	1759	DNM1	hg19_genes_promoters	photoreceptor inner segment		2.98475
chr9	130965281	130967458	2178	*	1	2.98475	chr9	130964663	130965662	1000	+	promoter:35442	uc022bnz.1	1759	DNM1	hg19_genes_promoters	photoreceptor inner segment		2.98475
chr9	130965281	130967458	2178	*	1	2.98475	chr9	130964663	130965662	1000	+	promoter:35443	uc022boa.1	1759	DNM1	hg19_genes_promoters	photoreceptor inner segment		2.98475
chr9	130965281	130967458	2178	*	1	2.98475	chr9	130964663	130965662	1000	+	promoter:35444	uc022bob.1	1759	DNM1	hg19_genes_promoters	photoreceptor inner segment		2.98475
chr9	130981470	131006853	25384	*	4	91.5601	chr9	131003504	131004503	1000	+	promoter:35445	uc004bub.1	1759	DNM1	hg19_genes_promoters	photoreceptor inner segment		91.5601
chr9	130981470	131006853	25384	*	4	91.5601	chr9	131003504	131004503	1000	+	promoter:35446	uc004buc.1	1759	DNM1	hg19_genes_promoters	photoreceptor inner segment		91.5601
chr9	130965197	130967441	2245	*	UMR	2.52414	chr9	130964663	130965662	1000	+	promoter:35440	uc022bnx.1	1759	DNM1	hg19_genes_promoters	photoreceptor inner segment		2.52414
chr9	130965197	130967441	2245	*	UMR	2.52414	chr9	130964663	130965662	1000	+	promoter:35441	uc022bny.1	1759	DNM1	hg19_genes_promoters	photoreceptor inner segment		2.52414
chr9	130965197	130967441	2245	*	UMR	2.52414	chr9	130964663	130965662	1000	+	promoter:35442	uc022bnz.1	1759	DNM1	hg19_genes_promoters	photoreceptor inner segment		2.52414
chr9	130965197	130967441	2245	*	UMR	2.52414	chr9	130964663	130965662	1000	+	promoter:35443	uc022boa.1	1759	DNM1	hg19_genes_promoters	photoreceptor inner segment		2.52414
chr9	130965197	130967441	2245	*	UMR	2.52414	chr9	130964663	130965662	1000	+	promoter:35444	uc022bob.1	1759	DNM1	hg19_genes_promoters	photoreceptor inner segment		2.52414
chr9	130955684	130964918	9235	*	4	91.8585	chr9	130964663	130965662	1000	+	promoter:35440	uc022bnx.1	1759	DNM1	hg19_genes_promoters	photoreceptor inner segment			91.8585
chr9	130955684	130964918	9235	*	4	91.8585	chr9	130964663	130965662	1000	+	promoter:35441	uc022bny.1	1759	DNM1	hg19_genes_promoters	photoreceptor inner segment			91.8585
chr9	130955684	130964918	9235	*	4	91.8585	chr9	130964663	130965662	1000	+	promoter:35442	uc022bnz.1	1759	DNM1	hg19_genes_promoters	photoreceptor inner segment			91.8585
chr9	130955684	130964918	9235	*	4	91.8585	chr9	130964663	130965662	1000	+	promoter:35443	uc022boa.1	1759	DNM1	hg19_genes_promoters	photoreceptor inner segment			91.8585
chr9	130955684	130964918	9235	*	4	91.8585	chr9	130964663	130965662	1000	+	promoter:35444	uc022bob.1	1759	DNM1	hg19_genes_promoters	photoreceptor inner segment			91.8585
chr9	130965110	130967458	2349	*	1	3.58456	chr9	130964663	130965662	1000	+	promoter:35440	uc022bnx.1	1759	DNM1	hg19_genes_promoters	photoreceptor inner segment			3.58456
chr9	130965110	130967458	2349	*	1	3.58456	chr9	130964663	130965662	1000	+	promoter:35441	uc022bny.1	1759	DNM1	hg19_genes_promoters	photoreceptor inner segment			3.58456
chr9	130965110	130967458	2349	*	1	3.58456	chr9	130964663	130965662	1000	+	promoter:35442	uc022bnz.1	1759	DNM1	hg19_genes_promoters	photoreceptor inner segment			3.58456
chr9	130965110	130967458	2349	*	1	3.58456	chr9	130964663	130965662	1000	+	promoter:35443	uc022boa.1	1759	DNM1	hg19_genes_promoters	photoreceptor inner segment			3.58456
chr9	130965110	130967458	2349	*	1	3.58456	chr9	130964663	130965662	1000	+	promoter:35444	uc022bob.1	1759	DNM1	hg19_genes_promoters	photoreceptor inner segment			3.58456
chr9	130981470	131006948	25479	*	4	90.6873	chr9	131003504	131004503	1000	+	promoter:35445	uc004bub.1	1759	DNM1	hg19_genes_promoters	photoreceptor inner segment			90.6873
chr9	130981470	131006948	25479	*	4	90.6873	chr9	131003504	131004503	1000	+	promoter:35446	uc004buc.1	1759	DNM1	hg19_genes_promoters	photoreceptor inner segment			90.6873
chr9	130965015	130967495	2481	*	UMR	3.35478	chr9	130964663	130965662	1000	+	promoter:35440	uc022bnx.1	1759	DNM1	hg19_genes_promoters	photoreceptor inner segment			3.35478
chr9	130965015	130967495	2481	*	UMR	3.35478	chr9	130964663	130965662	1000	+	promoter:35441	uc022bny.1	1759	DNM1	hg19_genes_promoters	photoreceptor inner segment			3.35478
chr9	130965015	130967495	2481	*	UMR	3.35478	chr9	130964663	130965662	1000	+	promoter:35442	uc022bnz.1	1759	DNM1	hg19_genes_promoters	photoreceptor inner segment			3.35478
chr9	130965015	130967495	2481	*	UMR	3.35478	chr9	130964663	130965662	1000	+	promoter:35443	uc022boa.1	1759	DNM1	hg19_genes_promoters	photoreceptor inner segment			3.35478
chr9	130965015	130967495	2481	*	UMR	3.35478	chr9	130964663	130965662	1000	+	promoter:35444	uc022bob.1	1759	DNM1	hg19_genes_promoters	photoreceptor inner segment			3.35478
chr9	130955861	130965110	9250	*	4	92.1882	chr9	130964663	130965662	1000	+	promoter:35440	uc022bnx.1	1759	DNM1	hg19_genes_promoters	photoreceptor inner segment				92.1882
chr9	130955861	130965110	9250	*	4	92.1882	chr9	130964663	130965662	1000	+	promoter:35441	uc022bny.1	1759	DNM1	hg19_genes_promoters	photoreceptor inner segment				92.1882
chr9	130955861	130965110	9250	*	4	92.1882	chr9	130964663	130965662	1000	+	promoter:35442	uc022bnz.1	1759	DNM1	hg19_genes_promoters	photoreceptor inner segment				92.1882
chr9	130955861	130965110	9250	*	4	92.1882	chr9	130964663	130965662	1000	+	promoter:35443	uc022boa.1	1759	DNM1	hg19_genes_promoters	photoreceptor inner segment				92.1882
chr9	130955861	130965110	9250	*	4	92.1882	chr9	130964663	130965662	1000	+	promoter:35444	uc022bob.1	1759	DNM1	hg19_genes_promoters	photoreceptor inner segment				92.1882
chr9	130965281	130967458	2178	*	1	3.14171	chr9	130964663	130965662	1000	+	promoter:35440	uc022bnx.1	1759	DNM1	hg19_genes_promoters	photoreceptor inner segment				3.14171
chr9	130965281	130967458	2178	*	1	3.14171	chr9	130964663	130965662	1000	+	promoter:35441	uc022bny.1	1759	DNM1	hg19_genes_promoters	photoreceptor inner segment				3.14171
chr9	130965281	130967458	2178	*	1	3.14171	chr9	130964663	130965662	1000	+	promoter:35442	uc022bnz.1	1759	DNM1	hg19_genes_promoters	photoreceptor inner segment				3.14171
chr9	130965281	130967458	2178	*	1	3.14171	chr9	130964663	130965662	1000	+	promoter:35443	uc022boa.1	1759	DNM1	hg19_genes_promoters	photoreceptor inner segment				3.14171
chr9	130965281	130967458	2178	*	1	3.14171	chr9	130964663	130965662	1000	+	promoter:35444	uc022bob.1	1759	DNM1	hg19_genes_promoters	photoreceptor inner segment				3.14171
chr9	130981470	131006915	25446	*	4	91.3666	chr9	131003504	131004503	1000	+	promoter:35445	uc004bub.1	1759	DNM1	hg19_genes_promoters	photoreceptor inner segment				91.3666
chr9	130981470	131006915	25446	*	4	91.3666	chr9	131003504	131004503	1000	+	promoter:35446	uc004buc.1	1759	DNM1	hg19_genes_promoters	photoreceptor inner segment				91.3666
chr9	130965197	130967441	2245	*	UMR	2.6493	chr9	130964663	130965662	1000	+	promoter:35440	uc022bnx.1	1759	DNM1	hg19_genes_promoters	photoreceptor inner segment				2.6493
chr9	130965197	130967441	2245	*	UMR	2.6493	chr9	130964663	130965662	1000	+	promoter:35441	uc022bny.1	1759	DNM1	hg19_genes_promoters	photoreceptor inner segment				2.6493
chr9	130965197	130967441	2245	*	UMR	2.6493	chr9	130964663	130965662	1000	+	promoter:35442	uc022bnz.1	1759	DNM1	hg19_genes_promoters	photoreceptor inner segment				2.6493
chr9	130965197	130967441	2245	*	UMR	2.6493	chr9	130964663	130965662	1000	+	promoter:35443	uc022boa.1	1759	DNM1	hg19_genes_promoters	photoreceptor inner segment				2.6493
chr9	130965197	130967441	2245	*	UMR	2.6493	chr9	130964663	130965662	1000	+	promoter:35444	uc022bob.1	1759	DNM1	hg19_genes_promoters	photoreceptor inner segment				2.6493
chr9	130955787	130965110	9324	*	4	92.3664	chr9	130964663	130965662	1000	+	promoter:35440	uc022bnx.1	1759	DNM1	hg19_genes_promoters	photoreceptor inner segment					92.3664
chr9	130955787	130965110	9324	*	4	92.3664	chr9	130964663	130965662	1000	+	promoter:35441	uc022bny.1	1759	DNM1	hg19_genes_promoters	photoreceptor inner segment					92.3664
chr9	130955787	130965110	9324	*	4	92.3664	chr9	130964663	130965662	1000	+	promoter:35442	uc022bnz.1	1759	DNM1	hg19_genes_promoters	photoreceptor inner segment					92.3664
chr9	130955787	130965110	9324	*	4	92.3664	chr9	130964663	130965662	1000	+	promoter:35443	uc022boa.1	1759	DNM1	hg19_genes_promoters	photoreceptor inner segment					92.3664
chr9	130955787	130965110	9324	*	4	92.3664	chr9	130964663	130965662	1000	+	promoter:35444	uc022bob.1	1759	DNM1	hg19_genes_promoters	photoreceptor inner segment					92.3664
chr9	130965281	130967458	2178	*	1	3.07093	chr9	130964663	130965662	1000	+	promoter:35440	uc022bnx.1	1759	DNM1	hg19_genes_promoters	photoreceptor inner segment					3.07093
chr9	130965281	130967458	2178	*	1	3.07093	chr9	130964663	130965662	1000	+	promoter:35441	uc022bny.1	1759	DNM1	hg19_genes_promoters	photoreceptor inner segment					3.07093
chr9	130965281	130967458	2178	*	1	3.07093	chr9	130964663	130965662	1000	+	promoter:35442	uc022bnz.1	1759	DNM1	hg19_genes_promoters	photoreceptor inner segment					3.07093
chr9	130965281	130967458	2178	*	1	3.07093	chr9	130964663	130965662	1000	+	promoter:35443	uc022boa.1	1759	DNM1	hg19_genes_promoters	photoreceptor inner segment					3.07093
chr9	130965281	130967458	2178	*	1	3.07093	chr9	130964663	130965662	1000	+	promoter:35444	uc022bob.1	1759	DNM1	hg19_genes_promoters	photoreceptor inner segment					3.07093
chr9	130981470	131006915	25446	*	4	91.132	chr9	131003504	131004503	1000	+	promoter:35445	uc004bub.1	1759	DNM1	hg19_genes_promoters	photoreceptor inner segment					91.132
chr9	130981470	131006915	25446	*	4	91.132	chr9	131003504	131004503	1000	+	promoter:35446	uc004buc.1	1759	DNM1	hg19_genes_promoters	photoreceptor inner segment					91.132
chr9	130965015	130967441	2427	*	UMR	3.04931	chr9	130964663	130965662	1000	+	promoter:35440	uc022bnx.1	1759	DNM1	hg19_genes_promoters	photoreceptor inner segment					3.04931
chr9	130965015	130967441	2427	*	UMR	3.04931	chr9	130964663	130965662	1000	+	promoter:35441	uc022bny.1	1759	DNM1	hg19_genes_promoters	photoreceptor inner segment					3.04931
chr9	130965015	130967441	2427	*	UMR	3.04931	chr9	130964663	130965662	1000	+	promoter:35442	uc022bnz.1	1759	DNM1	hg19_genes_promoters	photoreceptor inner segment					3.04931
chr9	130965015	130967441	2427	*	UMR	3.04931	chr9	130964663	130965662	1000	+	promoter:35443	uc022boa.1	1759	DNM1	hg19_genes_promoters	photoreceptor inner segment					3.04931
chr9	130965015	130967441	2427	*	UMR	3.04931	chr9	130964663	130965662	1000	+	promoter:35444	uc022bob.1	1759	DNM1	hg19_genes_promoters	photoreceptor inner segment					3.04931
chr9	130955787	130964704	8918	*	4	91.5814	chr9	130964663	130965662	1000	+	promoter:35440	uc022bnx.1	1759	DNM1	hg19_genes_promoters	photoreceptor inner segment						91.5814
chr9	130955787	130964704	8918	*	4	91.5814	chr9	130964663	130965662	1000	+	promoter:35441	uc022bny.1	1759	DNM1	hg19_genes_promoters	photoreceptor inner segment						91.5814
chr9	130955787	130964704	8918	*	4	91.5814	chr9	130964663	130965662	1000	+	promoter:35442	uc022bnz.1	1759	DNM1	hg19_genes_promoters	photoreceptor inner segment						91.5814
chr9	130955787	130964704	8918	*	4	91.5814	chr9	130964663	130965662	1000	+	promoter:35443	uc022boa.1	1759	DNM1	hg19_genes_promoters	photoreceptor inner segment						91.5814
chr9	130955787	130964704	8918	*	4	91.5814	chr9	130964663	130965662	1000	+	promoter:35444	uc022bob.1	1759	DNM1	hg19_genes_promoters	photoreceptor inner segment						91.5814
chr9	130965110	130967458	2349	*	1	4.28007	chr9	130964663	130965662	1000	+	promoter:35440	uc022bnx.1	1759	DNM1	hg19_genes_promoters	photoreceptor inner segment						4.28007
chr9	130965110	130967458	2349	*	1	4.28007	chr9	130964663	130965662	1000	+	promoter:35441	uc022bny.1	1759	DNM1	hg19_genes_promoters	photoreceptor inner segment						4.28007
chr9	130965110	130967458	2349	*	1	4.28007	chr9	130964663	130965662	1000	+	promoter:35442	uc022bnz.1	1759	DNM1	hg19_genes_promoters	photoreceptor inner segment						4.28007
chr9	130965110	130967458	2349	*	1	4.28007	chr9	130964663	130965662	1000	+	promoter:35443	uc022boa.1	1759	DNM1	hg19_genes_promoters	photoreceptor inner segment						4.28007
chr9	130965110	130967458	2349	*	1	4.28007	chr9	130964663	130965662	1000	+	promoter:35444	uc022bob.1	1759	DNM1	hg19_genes_promoters	photoreceptor inner segment						4.28007
chr9	130981470	131006948	25479	*	4	91.5993	chr9	131003504	131004503	1000	+	promoter:35445	uc004bub.1	1759	DNM1	hg19_genes_promoters	photoreceptor inner segment						91.5993
chr9	130981470	131006948	25479	*	4	91.5993	chr9	131003504	131004503	1000	+	promoter:35446	uc004buc.1	1759	DNM1	hg19_genes_promoters	photoreceptor inner segment						91.5993
chr9	130965197	130967441	2245	*	UMR	3.18627	chr9	130964663	130965662	1000	+	promoter:35440	uc022bnx.1	1759	DNM1	hg19_genes_promoters	photoreceptor inner segment						3.18627
chr9	130965197	130967441	2245	*	UMR	3.18627	chr9	130964663	130965662	1000	+	promoter:35441	uc022bny.1	1759	DNM1	hg19_genes_promoters	photoreceptor inner segment						3.18627
chr9	130965197	130967441	2245	*	UMR	3.18627	chr9	130964663	130965662	1000	+	promoter:35442	uc022bnz.1	1759	DNM1	hg19_genes_promoters	photoreceptor inner segment						3.18627
chr9	130965197	130967441	2245	*	UMR	3.18627	chr9	130964663	130965662	1000	+	promoter:35443	uc022boa.1	1759	DNM1	hg19_genes_promoters	photoreceptor inner segment						3.18627
chr9	130965197	130967441	2245	*	UMR	3.18627	chr9	130964663	130965662	1000	+	promoter:35444	uc022bob.1	1759	DNM1	hg19_genes_promoters	photoreceptor inner segment						3.18627
chr19	10813065	10827814	14750	*	4	92.2596	chr19	10822794	10823793	1000	+	promoter:66228	uc010dxk.2	1785	DNM2	hg19_genes_promoters	photoreceptor inner segment	92.2596
chr19	10813065	10827814	14750	*	4	92.2596	chr19	10827729	10828728	1000	+	promoter:66229	uc002mps.2	1785	DNM2	hg19_genes_promoters	photoreceptor inner segment	92.2596
chr19	10813065	10827814	14750	*	4	92.2596	chr19	10827729	10828728	1000	+	promoter:66230	uc002mpt.2	1785	DNM2	hg19_genes_promoters	photoreceptor inner segment	92.2596
chr19	10813065	10827814	14750	*	4	92.2596	chr19	10827729	10828728	1000	+	promoter:66231	uc002mpu.2	1785	DNM2	hg19_genes_promoters	photoreceptor inner segment	92.2596
chr19	10813065	10827814	14750	*	4	92.2596	chr19	10827729	10828728	1000	+	promoter:66232	uc002mpv.2	1785	DNM2	hg19_genes_promoters	photoreceptor inner segment	92.2596
chr19	10813065	10827814	14750	*	4	92.2596	chr19	10827729	10828728	1000	+	promoter:66233	uc010dxl.2	1785	DNM2	hg19_genes_promoters	photoreceptor inner segment	92.2596
chr19	10827816	10829820	2005	*	1	1.63399	chr19	10827729	10828728	1000	+	promoter:66229	uc002mps.2	1785	DNM2	hg19_genes_promoters	photoreceptor inner segment	1.63399
chr19	10827816	10829820	2005	*	1	1.63399	chr19	10827729	10828728	1000	+	promoter:66230	uc002mpt.2	1785	DNM2	hg19_genes_promoters	photoreceptor inner segment	1.63399
chr19	10827816	10829820	2005	*	1	1.63399	chr19	10827729	10828728	1000	+	promoter:66231	uc002mpu.2	1785	DNM2	hg19_genes_promoters	photoreceptor inner segment	1.63399
chr19	10827816	10829820	2005	*	1	1.63399	chr19	10827729	10828728	1000	+	promoter:66232	uc002mpv.2	1785	DNM2	hg19_genes_promoters	photoreceptor inner segment	1.63399
chr19	10827816	10829820	2005	*	1	1.63399	chr19	10827729	10828728	1000	+	promoter:66233	uc010dxl.2	1785	DNM2	hg19_genes_promoters	photoreceptor inner segment	1.63399
chr19	10871413	10941526	70114	*	4	93.5578	chr19	10892636	10893635	1000	+	promoter:66236	uc002mpw.3	1785	DNM2	hg19_genes_promoters	photoreceptor inner segment	93.5578
chr19	10871413	10941526	70114	*	4	93.5578	chr19	10918884	10919883	1000	+	promoter:66237	uc031rji.1	1785	DNM2	hg19_genes_promoters	photoreceptor inner segment	93.5578
chr19	10871413	10941526	70114	*	4	93.5578	chr19	10918884	10919883	1000	+	promoter:66238	uc031rjj.1	1785	DNM2	hg19_genes_promoters	photoreceptor inner segment	93.5578
chr19	10871413	10941526	70114	*	4	93.5578	chr19	10932900	10933899	1000	+	promoter:66239	uc002mpx.1	1785	DNM2	hg19_genes_promoters	photoreceptor inner segment	93.5578
chr19	10822878	10823013	136	*	LMR	34.8739	chr19	10822794	10823793	1000	+	promoter:66228	uc010dxk.2	1785	DNM2	hg19_genes_promoters	photoreceptor inner segment	34.8739
chr19	10827837	10829952	2116	*	UMR	1.68067	chr19	10827729	10828728	1000	+	promoter:66229	uc002mps.2	1785	DNM2	hg19_genes_promoters	photoreceptor inner segment	1.68067
chr19	10827837	10829952	2116	*	UMR	1.68067	chr19	10827729	10828728	1000	+	promoter:66230	uc002mpt.2	1785	DNM2	hg19_genes_promoters	photoreceptor inner segment	1.68067
chr19	10827837	10829952	2116	*	UMR	1.68067	chr19	10827729	10828728	1000	+	promoter:66231	uc002mpu.2	1785	DNM2	hg19_genes_promoters	photoreceptor inner segment	1.68067
chr19	10827837	10829952	2116	*	UMR	1.68067	chr19	10827729	10828728	1000	+	promoter:66232	uc002mpv.2	1785	DNM2	hg19_genes_promoters	photoreceptor inner segment	1.68067
chr19	10827837	10829952	2116	*	UMR	1.68067	chr19	10827729	10828728	1000	+	promoter:66233	uc010dxl.2	1785	DNM2	hg19_genes_promoters	photoreceptor inner segment	1.68067
chr19	10813065	10827855	14791	*	4	92.2453	chr19	10822794	10823793	1000	+	promoter:66228	uc010dxk.2	1785	DNM2	hg19_genes_promoters	photoreceptor inner segment		92.2453
chr19	10813065	10827855	14791	*	4	92.2453	chr19	10827729	10828728	1000	+	promoter:66229	uc002mps.2	1785	DNM2	hg19_genes_promoters	photoreceptor inner segment		92.2453
chr19	10813065	10827855	14791	*	4	92.2453	chr19	10827729	10828728	1000	+	promoter:66230	uc002mpt.2	1785	DNM2	hg19_genes_promoters	photoreceptor inner segment		92.2453
chr19	10813065	10827855	14791	*	4	92.2453	chr19	10827729	10828728	1000	+	promoter:66231	uc002mpu.2	1785	DNM2	hg19_genes_promoters	photoreceptor inner segment		92.2453
chr19	10813065	10827855	14791	*	4	92.2453	chr19	10827729	10828728	1000	+	promoter:66232	uc002mpv.2	1785	DNM2	hg19_genes_promoters	photoreceptor inner segment		92.2453
chr19	10813065	10827855	14791	*	4	92.2453	chr19	10827729	10828728	1000	+	promoter:66233	uc010dxl.2	1785	DNM2	hg19_genes_promoters	photoreceptor inner segment		92.2453
chr19	10827933	10830015	2083	*	1	1.76991	chr19	10827729	10828728	1000	+	promoter:66229	uc002mps.2	1785	DNM2	hg19_genes_promoters	photoreceptor inner segment		1.76991
chr19	10827933	10830015	2083	*	1	1.76991	chr19	10827729	10828728	1000	+	promoter:66230	uc002mpt.2	1785	DNM2	hg19_genes_promoters	photoreceptor inner segment		1.76991
chr19	10827933	10830015	2083	*	1	1.76991	chr19	10827729	10828728	1000	+	promoter:66231	uc002mpu.2	1785	DNM2	hg19_genes_promoters	photoreceptor inner segment		1.76991
chr19	10827933	10830015	2083	*	1	1.76991	chr19	10827729	10828728	1000	+	promoter:66232	uc002mpv.2	1785	DNM2	hg19_genes_promoters	photoreceptor inner segment		1.76991
chr19	10827933	10830015	2083	*	1	1.76991	chr19	10827729	10828728	1000	+	promoter:66233	uc010dxl.2	1785	DNM2	hg19_genes_promoters	photoreceptor inner segment		1.76991
chr19	10871585	10946186	74602	*	4	91.2897	chr19	10892636	10893635	1000	+	promoter:66236	uc002mpw.3	1785	DNM2	hg19_genes_promoters	photoreceptor inner segment		91.2897
chr19	10871585	10946186	74602	*	4	91.2897	chr19	10918884	10919883	1000	+	promoter:66237	uc031rji.1	1785	DNM2	hg19_genes_promoters	photoreceptor inner segment		91.2897
chr19	10871585	10946186	74602	*	4	91.2897	chr19	10918884	10919883	1000	+	promoter:66238	uc031rjj.1	1785	DNM2	hg19_genes_promoters	photoreceptor inner segment		91.2897
chr19	10871585	10946186	74602	*	4	91.2897	chr19	10932900	10933899	1000	+	promoter:66239	uc002mpx.1	1785	DNM2	hg19_genes_promoters	photoreceptor inner segment		91.2897
chr19	10827837	10829952	2116	*	UMR	1.79594	chr19	10827729	10828728	1000	+	promoter:66229	uc002mps.2	1785	DNM2	hg19_genes_promoters	photoreceptor inner segment		1.79594
chr19	10827837	10829952	2116	*	UMR	1.79594	chr19	10827729	10828728	1000	+	promoter:66230	uc002mpt.2	1785	DNM2	hg19_genes_promoters	photoreceptor inner segment		1.79594
chr19	10827837	10829952	2116	*	UMR	1.79594	chr19	10827729	10828728	1000	+	promoter:66231	uc002mpu.2	1785	DNM2	hg19_genes_promoters	photoreceptor inner segment		1.79594
chr19	10827837	10829952	2116	*	UMR	1.79594	chr19	10827729	10828728	1000	+	promoter:66232	uc002mpv.2	1785	DNM2	hg19_genes_promoters	photoreceptor inner segment		1.79594
chr19	10827837	10829952	2116	*	UMR	1.79594	chr19	10827729	10828728	1000	+	promoter:66233	uc010dxl.2	1785	DNM2	hg19_genes_promoters	photoreceptor inner segment		1.79594
chr19	10813205	10827814	14610	*	4	92.835	chr19	10822794	10823793	1000	+	promoter:66228	uc010dxk.2	1785	DNM2	hg19_genes_promoters	photoreceptor inner segment			92.835
chr19	10813205	10827814	14610	*	4	92.835	chr19	10827729	10828728	1000	+	promoter:66229	uc002mps.2	1785	DNM2	hg19_genes_promoters	photoreceptor inner segment			92.835
chr19	10813205	10827814	14610	*	4	92.835	chr19	10827729	10828728	1000	+	promoter:66230	uc002mpt.2	1785	DNM2	hg19_genes_promoters	photoreceptor inner segment			92.835
chr19	10813205	10827814	14610	*	4	92.835	chr19	10827729	10828728	1000	+	promoter:66231	uc002mpu.2	1785	DNM2	hg19_genes_promoters	photoreceptor inner segment			92.835
chr19	10813205	10827814	14610	*	4	92.835	chr19	10827729	10828728	1000	+	promoter:66232	uc002mpv.2	1785	DNM2	hg19_genes_promoters	photoreceptor inner segment			92.835
chr19	10813205	10827814	14610	*	4	92.835	chr19	10827729	10828728	1000	+	promoter:66233	uc010dxl.2	1785	DNM2	hg19_genes_promoters	photoreceptor inner segment			92.835
chr19	10827816	10830015	2200	*	1	2.33427	chr19	10827729	10828728	1000	+	promoter:66229	uc002mps.2	1785	DNM2	hg19_genes_promoters	photoreceptor inner segment			2.33427
chr19	10827816	10830015	2200	*	1	2.33427	chr19	10827729	10828728	1000	+	promoter:66230	uc002mpt.2	1785	DNM2	hg19_genes_promoters	photoreceptor inner segment			2.33427
chr19	10827816	10830015	2200	*	1	2.33427	chr19	10827729	10828728	1000	+	promoter:66231	uc002mpu.2	1785	DNM2	hg19_genes_promoters	photoreceptor inner segment			2.33427
chr19	10827816	10830015	2200	*	1	2.33427	chr19	10827729	10828728	1000	+	promoter:66232	uc002mpv.2	1785	DNM2	hg19_genes_promoters	photoreceptor inner segment			2.33427
chr19	10827816	10830015	2200	*	1	2.33427	chr19	10827729	10828728	1000	+	promoter:66233	uc010dxl.2	1785	DNM2	hg19_genes_promoters	photoreceptor inner segment			2.33427
chr19	10877815	10946186	68372	*	4	91.8373	chr19	10892636	10893635	1000	+	promoter:66236	uc002mpw.3	1785	DNM2	hg19_genes_promoters	photoreceptor inner segment			91.8373
chr19	10877815	10946186	68372	*	4	91.8373	chr19	10918884	10919883	1000	+	promoter:66237	uc031rji.1	1785	DNM2	hg19_genes_promoters	photoreceptor inner segment			91.8373
chr19	10877815	10946186	68372	*	4	91.8373	chr19	10918884	10919883	1000	+	promoter:66238	uc031rjj.1	1785	DNM2	hg19_genes_promoters	photoreceptor inner segment			91.8373
chr19	10877815	10946186	68372	*	4	91.8373	chr19	10932900	10933899	1000	+	promoter:66239	uc002mpx.1	1785	DNM2	hg19_genes_promoters	photoreceptor inner segment			91.8373
chr19	10827837	10830026	2190	*	UMR	1.78824	chr19	10827729	10828728	1000	+	promoter:66229	uc002mps.2	1785	DNM2	hg19_genes_promoters	photoreceptor inner segment			1.78824
chr19	10827837	10830026	2190	*	UMR	1.78824	chr19	10827729	10828728	1000	+	promoter:66230	uc002mpt.2	1785	DNM2	hg19_genes_promoters	photoreceptor inner segment			1.78824
chr19	10827837	10830026	2190	*	UMR	1.78824	chr19	10827729	10828728	1000	+	promoter:66231	uc002mpu.2	1785	DNM2	hg19_genes_promoters	photoreceptor inner segment			1.78824
chr19	10827837	10830026	2190	*	UMR	1.78824	chr19	10827729	10828728	1000	+	promoter:66232	uc002mpv.2	1785	DNM2	hg19_genes_promoters	photoreceptor inner segment			1.78824
chr19	10827837	10830026	2190	*	UMR	1.78824	chr19	10827729	10828728	1000	+	promoter:66233	uc010dxl.2	1785	DNM2	hg19_genes_promoters	photoreceptor inner segment			1.78824
chr19	10813205	10827720	14516	*	4	92.2399	chr19	10822794	10823793	1000	+	promoter:66228	uc010dxk.2	1785	DNM2	hg19_genes_promoters	photoreceptor inner segment				92.2399
chr19	10827752	10830015	2264	*	1	2.84706	chr19	10827729	10828728	1000	+	promoter:66229	uc002mps.2	1785	DNM2	hg19_genes_promoters	photoreceptor inner segment				2.84706
chr19	10827752	10830015	2264	*	1	2.84706	chr19	10827729	10828728	1000	+	promoter:66230	uc002mpt.2	1785	DNM2	hg19_genes_promoters	photoreceptor inner segment				2.84706
chr19	10827752	10830015	2264	*	1	2.84706	chr19	10827729	10828728	1000	+	promoter:66231	uc002mpu.2	1785	DNM2	hg19_genes_promoters	photoreceptor inner segment				2.84706
chr19	10827752	10830015	2264	*	1	2.84706	chr19	10827729	10828728	1000	+	promoter:66232	uc002mpv.2	1785	DNM2	hg19_genes_promoters	photoreceptor inner segment				2.84706
chr19	10827752	10830015	2264	*	1	2.84706	chr19	10827729	10828728	1000	+	promoter:66233	uc010dxl.2	1785	DNM2	hg19_genes_promoters	photoreceptor inner segment				2.84706
chr19	10830037	10946186	116150	*	4	90.3925	chr19	10892636	10893635	1000	+	promoter:66236	uc002mpw.3	1785	DNM2	hg19_genes_promoters	photoreceptor inner segment				90.3925
chr19	10830037	10946186	116150	*	4	90.3925	chr19	10918884	10919883	1000	+	promoter:66237	uc031rji.1	1785	DNM2	hg19_genes_promoters	photoreceptor inner segment				90.3925
chr19	10830037	10946186	116150	*	4	90.3925	chr19	10918884	10919883	1000	+	promoter:66238	uc031rjj.1	1785	DNM2	hg19_genes_promoters	photoreceptor inner segment				90.3925
chr19	10830037	10946186	116150	*	4	90.3925	chr19	10932900	10933899	1000	+	promoter:66239	uc002mpx.1	1785	DNM2	hg19_genes_promoters	photoreceptor inner segment				90.3925
chr19	10822878	10823140	263	*	LMR	38.2353	chr19	10822794	10823793	1000	+	promoter:66228	uc010dxk.2	1785	DNM2	hg19_genes_promoters	photoreceptor inner segment				38.2353
chr19	10827895	10830026	2132	*	UMR	1.06952	chr19	10827729	10828728	1000	+	promoter:66229	uc002mps.2	1785	DNM2	hg19_genes_promoters	photoreceptor inner segment				1.06952
chr19	10827895	10830026	2132	*	UMR	1.06952	chr19	10827729	10828728	1000	+	promoter:66230	uc002mpt.2	1785	DNM2	hg19_genes_promoters	photoreceptor inner segment				1.06952
chr19	10827895	10830026	2132	*	UMR	1.06952	chr19	10827729	10828728	1000	+	promoter:66231	uc002mpu.2	1785	DNM2	hg19_genes_promoters	photoreceptor inner segment				1.06952
chr19	10827895	10830026	2132	*	UMR	1.06952	chr19	10827729	10828728	1000	+	promoter:66232	uc002mpv.2	1785	DNM2	hg19_genes_promoters	photoreceptor inner segment				1.06952
chr19	10827895	10830026	2132	*	UMR	1.06952	chr19	10827729	10828728	1000	+	promoter:66233	uc010dxl.2	1785	DNM2	hg19_genes_promoters	photoreceptor inner segment				1.06952
chr19	10813205	10827720	14516	*	4	92.4096	chr19	10822794	10823793	1000	+	promoter:66228	uc010dxk.2	1785	DNM2	hg19_genes_promoters	photoreceptor inner segment					92.4096
chr19	10827752	10830015	2264	*	1	2.96471	chr19	10827729	10828728	1000	+	promoter:66229	uc002mps.2	1785	DNM2	hg19_genes_promoters	photoreceptor inner segment					2.96471
chr19	10827752	10830015	2264	*	1	2.96471	chr19	10827729	10828728	1000	+	promoter:66230	uc002mpt.2	1785	DNM2	hg19_genes_promoters	photoreceptor inner segment					2.96471
chr19	10827752	10830015	2264	*	1	2.96471	chr19	10827729	10828728	1000	+	promoter:66231	uc002mpu.2	1785	DNM2	hg19_genes_promoters	photoreceptor inner segment					2.96471
chr19	10827752	10830015	2264	*	1	2.96471	chr19	10827729	10828728	1000	+	promoter:66232	uc002mpv.2	1785	DNM2	hg19_genes_promoters	photoreceptor inner segment					2.96471
chr19	10827752	10830015	2264	*	1	2.96471	chr19	10827729	10828728	1000	+	promoter:66233	uc010dxl.2	1785	DNM2	hg19_genes_promoters	photoreceptor inner segment					2.96471
chr19	10877943	10946162	68220	*	4	92.0218	chr19	10892636	10893635	1000	+	promoter:66236	uc002mpw.3	1785	DNM2	hg19_genes_promoters	photoreceptor inner segment					92.0218
chr19	10877943	10946162	68220	*	4	92.0218	chr19	10918884	10919883	1000	+	promoter:66237	uc031rji.1	1785	DNM2	hg19_genes_promoters	photoreceptor inner segment					92.0218
chr19	10877943	10946162	68220	*	4	92.0218	chr19	10918884	10919883	1000	+	promoter:66238	uc031rjj.1	1785	DNM2	hg19_genes_promoters	photoreceptor inner segment					92.0218
chr19	10877943	10946162	68220	*	4	92.0218	chr19	10932900	10933899	1000	+	promoter:66239	uc002mpx.1	1785	DNM2	hg19_genes_promoters	photoreceptor inner segment					92.0218
chr19	10827824	10830026	2203	*	UMR	1.71167	chr19	10827729	10828728	1000	+	promoter:66229	uc002mps.2	1785	DNM2	hg19_genes_promoters	photoreceptor inner segment					1.71167
chr19	10827824	10830026	2203	*	UMR	1.71167	chr19	10827729	10828728	1000	+	promoter:66230	uc002mpt.2	1785	DNM2	hg19_genes_promoters	photoreceptor inner segment					1.71167
chr19	10827824	10830026	2203	*	UMR	1.71167	chr19	10827729	10828728	1000	+	promoter:66231	uc002mpu.2	1785	DNM2	hg19_genes_promoters	photoreceptor inner segment					1.71167
chr19	10827824	10830026	2203	*	UMR	1.71167	chr19	10827729	10828728	1000	+	promoter:66232	uc002mpv.2	1785	DNM2	hg19_genes_promoters	photoreceptor inner segment					1.71167
chr19	10827824	10830026	2203	*	UMR	1.71167	chr19	10827729	10828728	1000	+	promoter:66233	uc010dxl.2	1785	DNM2	hg19_genes_promoters	photoreceptor inner segment					1.71167
chr19	10813065	10827855	14791	*	4	91.776	chr19	10822794	10823793	1000	+	promoter:66228	uc010dxk.2	1785	DNM2	hg19_genes_promoters	photoreceptor inner segment						91.776
chr19	10813065	10827855	14791	*	4	91.776	chr19	10827729	10828728	1000	+	promoter:66229	uc002mps.2	1785	DNM2	hg19_genes_promoters	photoreceptor inner segment						91.776
chr19	10813065	10827855	14791	*	4	91.776	chr19	10827729	10828728	1000	+	promoter:66230	uc002mpt.2	1785	DNM2	hg19_genes_promoters	photoreceptor inner segment						91.776
chr19	10813065	10827855	14791	*	4	91.776	chr19	10827729	10828728	1000	+	promoter:66231	uc002mpu.2	1785	DNM2	hg19_genes_promoters	photoreceptor inner segment						91.776
chr19	10813065	10827855	14791	*	4	91.776	chr19	10827729	10828728	1000	+	promoter:66232	uc002mpv.2	1785	DNM2	hg19_genes_promoters	photoreceptor inner segment						91.776
chr19	10813065	10827855	14791	*	4	91.776	chr19	10827729	10828728	1000	+	promoter:66233	uc010dxl.2	1785	DNM2	hg19_genes_promoters	photoreceptor inner segment						91.776
chr19	10827933	10830015	2083	*	1	1.87783	chr19	10827729	10828728	1000	+	promoter:66229	uc002mps.2	1785	DNM2	hg19_genes_promoters	photoreceptor inner segment						1.87783
chr19	10827933	10830015	2083	*	1	1.87783	chr19	10827729	10828728	1000	+	promoter:66230	uc002mpt.2	1785	DNM2	hg19_genes_promoters	photoreceptor inner segment						1.87783
chr19	10827933	10830015	2083	*	1	1.87783	chr19	10827729	10828728	1000	+	promoter:66231	uc002mpu.2	1785	DNM2	hg19_genes_promoters	photoreceptor inner segment						1.87783
chr19	10827933	10830015	2083	*	1	1.87783	chr19	10827729	10828728	1000	+	promoter:66232	uc002mpv.2	1785	DNM2	hg19_genes_promoters	photoreceptor inner segment						1.87783
chr19	10827933	10830015	2083	*	1	1.87783	chr19	10827729	10828728	1000	+	promoter:66233	uc010dxl.2	1785	DNM2	hg19_genes_promoters	photoreceptor inner segment						1.87783
chr19	10877943	10946162	68220	*	4	92.089	chr19	10892636	10893635	1000	+	promoter:66236	uc002mpw.3	1785	DNM2	hg19_genes_promoters	photoreceptor inner segment						92.089
chr19	10877943	10946162	68220	*	4	92.089	chr19	10918884	10919883	1000	+	promoter:66237	uc031rji.1	1785	DNM2	hg19_genes_promoters	photoreceptor inner segment						92.089
chr19	10877943	10946162	68220	*	4	92.089	chr19	10918884	10919883	1000	+	promoter:66238	uc031rjj.1	1785	DNM2	hg19_genes_promoters	photoreceptor inner segment						92.089
chr19	10877943	10946162	68220	*	4	92.089	chr19	10932900	10933899	1000	+	promoter:66239	uc002mpx.1	1785	DNM2	hg19_genes_promoters	photoreceptor inner segment						92.089
chr19	10822907	10823013	107	*	LMR	37.6471	chr19	10822794	10823793	1000	+	promoter:66228	uc010dxk.2	1785	DNM2	hg19_genes_promoters	photoreceptor inner segment						37.6471
chr19	10827895	10829952	2058	*	UMR	1.16279	chr19	10827729	10828728	1000	+	promoter:66229	uc002mps.2	1785	DNM2	hg19_genes_promoters	photoreceptor inner segment						1.16279
chr19	10827895	10829952	2058	*	UMR	1.16279	chr19	10827729	10828728	1000	+	promoter:66230	uc002mpt.2	1785	DNM2	hg19_genes_promoters	photoreceptor inner segment						1.16279
chr19	10827895	10829952	2058	*	UMR	1.16279	chr19	10827729	10828728	1000	+	promoter:66231	uc002mpu.2	1785	DNM2	hg19_genes_promoters	photoreceptor inner segment						1.16279
chr19	10827895	10829952	2058	*	UMR	1.16279	chr19	10827729	10828728	1000	+	promoter:66232	uc002mpv.2	1785	DNM2	hg19_genes_promoters	photoreceptor inner segment						1.16279
chr19	10827895	10829952	2058	*	UMR	1.16279	chr19	10827729	10828728	1000	+	promoter:66233	uc010dxl.2	1785	DNM2	hg19_genes_promoters	photoreceptor inner segment						1.16279
chr1	171751613	171809949	58337	*	4	92.043	chr1	171809618	171810617	1000	+	promoter:3086	uc001gid.5	26052	DNM3	hg19_genes_promoters	photoreceptor inner segment	92.043
chr1	171751613	171809949	58337	*	4	92.043	chr1	171809618	171810617	1000	+	promoter:3087	uc009wwb.3	26052	DNM3	hg19_genes_promoters	photoreceptor inner segment	92.043
chr1	171751613	171809949	58337	*	4	92.043	chr1	171809618	171810617	1000	+	promoter:3088	uc001gie.4	26052	DNM3	hg19_genes_promoters	photoreceptor inner segment	92.043
chr1	171751613	171809949	58337	*	4	92.043	chr1	171809618	171810617	1000	+	promoter:3089	uc001gif.4	26052	DNM3	hg19_genes_promoters	photoreceptor inner segment	92.043
chr1	171809978	171811918	1941	*	1	2.80501	chr1	171809618	171810617	1000	+	promoter:3086	uc001gid.5	26052	DNM3	hg19_genes_promoters	photoreceptor inner segment	2.80501
chr1	171809978	171811918	1941	*	1	2.80501	chr1	171809618	171810617	1000	+	promoter:3087	uc009wwb.3	26052	DNM3	hg19_genes_promoters	photoreceptor inner segment	2.80501
chr1	171809978	171811918	1941	*	1	2.80501	chr1	171809618	171810617	1000	+	promoter:3088	uc001gie.4	26052	DNM3	hg19_genes_promoters	photoreceptor inner segment	2.80501
chr1	171809978	171811918	1941	*	1	2.80501	chr1	171809618	171810617	1000	+	promoter:3089	uc001gif.4	26052	DNM3	hg19_genes_promoters	photoreceptor inner segment	2.80501
chr1	172330517	172412164	81648	*	4	89.7631	chr1	172347158	172348157	1000	+	promoter:3092	uc001gih.1	26052	DNM3	hg19_genes_promoters	photoreceptor inner segment	89.7631
chr1	171809965	171812012	2048	*	UMR	2.53268	chr1	171809618	171810617	1000	+	promoter:3086	uc001gid.5	26052	DNM3	hg19_genes_promoters	photoreceptor inner segment	2.53268
chr1	171809965	171812012	2048	*	UMR	2.53268	chr1	171809618	171810617	1000	+	promoter:3087	uc009wwb.3	26052	DNM3	hg19_genes_promoters	photoreceptor inner segment	2.53268
chr1	171809965	171812012	2048	*	UMR	2.53268	chr1	171809618	171810617	1000	+	promoter:3088	uc001gie.4	26052	DNM3	hg19_genes_promoters	photoreceptor inner segment	2.53268
chr1	171809965	171812012	2048	*	UMR	2.53268	chr1	171809618	171810617	1000	+	promoter:3089	uc001gif.4	26052	DNM3	hg19_genes_promoters	photoreceptor inner segment	2.53268
chr1	171751578	171809949	58372	*	4	91.7395	chr1	171809618	171810617	1000	+	promoter:3086	uc001gid.5	26052	DNM3	hg19_genes_promoters	photoreceptor inner segment		91.7395
chr1	171751578	171809949	58372	*	4	91.7395	chr1	171809618	171810617	1000	+	promoter:3087	uc009wwb.3	26052	DNM3	hg19_genes_promoters	photoreceptor inner segment		91.7395
chr1	171751578	171809949	58372	*	4	91.7395	chr1	171809618	171810617	1000	+	promoter:3088	uc001gie.4	26052	DNM3	hg19_genes_promoters	photoreceptor inner segment		91.7395
chr1	171751578	171809949	58372	*	4	91.7395	chr1	171809618	171810617	1000	+	promoter:3089	uc001gif.4	26052	DNM3	hg19_genes_promoters	photoreceptor inner segment		91.7395
chr1	171809978	171811918	1941	*	1	2.1271	chr1	171809618	171810617	1000	+	promoter:3086	uc001gid.5	26052	DNM3	hg19_genes_promoters	photoreceptor inner segment		2.1271
chr1	171809978	171811918	1941	*	1	2.1271	chr1	171809618	171810617	1000	+	promoter:3087	uc009wwb.3	26052	DNM3	hg19_genes_promoters	photoreceptor inner segment		2.1271
chr1	171809978	171811918	1941	*	1	2.1271	chr1	171809618	171810617	1000	+	promoter:3088	uc001gie.4	26052	DNM3	hg19_genes_promoters	photoreceptor inner segment		2.1271
chr1	171809978	171811918	1941	*	1	2.1271	chr1	171809618	171810617	1000	+	promoter:3089	uc001gif.4	26052	DNM3	hg19_genes_promoters	photoreceptor inner segment		2.1271
chr1	172330517	172412683	82167	*	4	88.8147	chr1	172347158	172348157	1000	+	promoter:3092	uc001gih.1	26052	DNM3	hg19_genes_promoters	photoreceptor inner segment		88.8147
chr1	171809988	171812012	2025	*	UMR	1.8283	chr1	171809618	171810617	1000	+	promoter:3086	uc001gid.5	26052	DNM3	hg19_genes_promoters	photoreceptor inner segment		1.8283
chr1	171809988	171812012	2025	*	UMR	1.8283	chr1	171809618	171810617	1000	+	promoter:3087	uc009wwb.3	26052	DNM3	hg19_genes_promoters	photoreceptor inner segment		1.8283
chr1	171809988	171812012	2025	*	UMR	1.8283	chr1	171809618	171810617	1000	+	promoter:3088	uc001gie.4	26052	DNM3	hg19_genes_promoters	photoreceptor inner segment		1.8283
chr1	171809988	171812012	2025	*	UMR	1.8283	chr1	171809618	171810617	1000	+	promoter:3089	uc001gif.4	26052	DNM3	hg19_genes_promoters	photoreceptor inner segment		1.8283
chr1	171751564	171809949	58386	*	4	90.9664	chr1	171809618	171810617	1000	+	promoter:3086	uc001gid.5	26052	DNM3	hg19_genes_promoters	photoreceptor inner segment			90.9664
chr1	171751564	171809949	58386	*	4	90.9664	chr1	171809618	171810617	1000	+	promoter:3087	uc009wwb.3	26052	DNM3	hg19_genes_promoters	photoreceptor inner segment			90.9664
chr1	171751564	171809949	58386	*	4	90.9664	chr1	171809618	171810617	1000	+	promoter:3088	uc001gie.4	26052	DNM3	hg19_genes_promoters	photoreceptor inner segment			90.9664
chr1	171751564	171809949	58386	*	4	90.9664	chr1	171809618	171810617	1000	+	promoter:3089	uc001gif.4	26052	DNM3	hg19_genes_promoters	photoreceptor inner segment			90.9664
chr1	171809978	171811918	1941	*	1	2.54902	chr1	171809618	171810617	1000	+	promoter:3086	uc001gid.5	26052	DNM3	hg19_genes_promoters	photoreceptor inner segment			2.54902
chr1	171809978	171811918	1941	*	1	2.54902	chr1	171809618	171810617	1000	+	promoter:3087	uc009wwb.3	26052	DNM3	hg19_genes_promoters	photoreceptor inner segment			2.54902
chr1	171809978	171811918	1941	*	1	2.54902	chr1	171809618	171810617	1000	+	promoter:3088	uc001gie.4	26052	DNM3	hg19_genes_promoters	photoreceptor inner segment			2.54902
chr1	171809978	171811918	1941	*	1	2.54902	chr1	171809618	171810617	1000	+	promoter:3089	uc001gif.4	26052	DNM3	hg19_genes_promoters	photoreceptor inner segment			2.54902
chr1	172330436	172412683	82248	*	4	89.6981	chr1	172347158	172348157	1000	+	promoter:3092	uc001gih.1	26052	DNM3	hg19_genes_promoters	photoreceptor inner segment			89.6981
chr1	171809988	171812012	2025	*	UMR	2.0362	chr1	171809618	171810617	1000	+	promoter:3086	uc001gid.5	26052	DNM3	hg19_genes_promoters	photoreceptor inner segment			2.0362
chr1	171809988	171812012	2025	*	UMR	2.0362	chr1	171809618	171810617	1000	+	promoter:3087	uc009wwb.3	26052	DNM3	hg19_genes_promoters	photoreceptor inner segment			2.0362
chr1	171809988	171812012	2025	*	UMR	2.0362	chr1	171809618	171810617	1000	+	promoter:3088	uc001gie.4	26052	DNM3	hg19_genes_promoters	photoreceptor inner segment			2.0362
chr1	171809988	171812012	2025	*	UMR	2.0362	chr1	171809618	171810617	1000	+	promoter:3089	uc001gif.4	26052	DNM3	hg19_genes_promoters	photoreceptor inner segment			2.0362
chr1	171751613	171809949	58337	*	4	90.5601	chr1	171809618	171810617	1000	+	promoter:3086	uc001gid.5	26052	DNM3	hg19_genes_promoters	photoreceptor inner segment				90.5601
chr1	171751613	171809949	58337	*	4	90.5601	chr1	171809618	171810617	1000	+	promoter:3087	uc009wwb.3	26052	DNM3	hg19_genes_promoters	photoreceptor inner segment				90.5601
chr1	171751613	171809949	58337	*	4	90.5601	chr1	171809618	171810617	1000	+	promoter:3088	uc001gie.4	26052	DNM3	hg19_genes_promoters	photoreceptor inner segment				90.5601
chr1	171751613	171809949	58337	*	4	90.5601	chr1	171809618	171810617	1000	+	promoter:3089	uc001gif.4	26052	DNM3	hg19_genes_promoters	photoreceptor inner segment				90.5601
chr1	171809978	171811918	1941	*	1	2.8877	chr1	171809618	171810617	1000	+	promoter:3086	uc001gid.5	26052	DNM3	hg19_genes_promoters	photoreceptor inner segment				2.8877
chr1	171809978	171811918	1941	*	1	2.8877	chr1	171809618	171810617	1000	+	promoter:3087	uc009wwb.3	26052	DNM3	hg19_genes_promoters	photoreceptor inner segment				2.8877
chr1	171809978	171811918	1941	*	1	2.8877	chr1	171809618	171810617	1000	+	promoter:3088	uc001gie.4	26052	DNM3	hg19_genes_promoters	photoreceptor inner segment				2.8877
chr1	171809978	171811918	1941	*	1	2.8877	chr1	171809618	171810617	1000	+	promoter:3089	uc001gif.4	26052	DNM3	hg19_genes_promoters	photoreceptor inner segment				2.8877
chr1	171869357	172411997	542641	*	4	88.7919	chr1	172347158	172348157	1000	+	promoter:3092	uc001gih.1	26052	DNM3	hg19_genes_promoters	photoreceptor inner segment				88.7919
chr1	171810025	171812012	1988	*	UMR	1.85185	chr1	171809618	171810617	1000	+	promoter:3086	uc001gid.5	26052	DNM3	hg19_genes_promoters	photoreceptor inner segment				1.85185
chr1	171810025	171812012	1988	*	UMR	1.85185	chr1	171809618	171810617	1000	+	promoter:3087	uc009wwb.3	26052	DNM3	hg19_genes_promoters	photoreceptor inner segment				1.85185
chr1	171810025	171812012	1988	*	UMR	1.85185	chr1	171809618	171810617	1000	+	promoter:3088	uc001gie.4	26052	DNM3	hg19_genes_promoters	photoreceptor inner segment				1.85185
chr1	171810025	171812012	1988	*	UMR	1.85185	chr1	171809618	171810617	1000	+	promoter:3089	uc001gif.4	26052	DNM3	hg19_genes_promoters	photoreceptor inner segment				1.85185
chr1	171751576	171809949	58374	*	4	91.7909	chr1	171809618	171810617	1000	+	promoter:3086	uc001gid.5	26052	DNM3	hg19_genes_promoters	photoreceptor inner segment					91.7909
chr1	171751576	171809949	58374	*	4	91.7909	chr1	171809618	171810617	1000	+	promoter:3087	uc009wwb.3	26052	DNM3	hg19_genes_promoters	photoreceptor inner segment					91.7909
chr1	171751576	171809949	58374	*	4	91.7909	chr1	171809618	171810617	1000	+	promoter:3088	uc001gie.4	26052	DNM3	hg19_genes_promoters	photoreceptor inner segment					91.7909
chr1	171751576	171809949	58374	*	4	91.7909	chr1	171809618	171810617	1000	+	promoter:3089	uc001gif.4	26052	DNM3	hg19_genes_promoters	photoreceptor inner segment					91.7909
chr1	171809978	171811918	1941	*	1	2.10084	chr1	171809618	171810617	1000	+	promoter:3086	uc001gid.5	26052	DNM3	hg19_genes_promoters	photoreceptor inner segment					2.10084
chr1	171809978	171811918	1941	*	1	2.10084	chr1	171809618	171810617	1000	+	promoter:3087	uc009wwb.3	26052	DNM3	hg19_genes_promoters	photoreceptor inner segment					2.10084
chr1	171809978	171811918	1941	*	1	2.10084	chr1	171809618	171810617	1000	+	promoter:3088	uc001gie.4	26052	DNM3	hg19_genes_promoters	photoreceptor inner segment					2.10084
chr1	171809978	171811918	1941	*	1	2.10084	chr1	171809618	171810617	1000	+	promoter:3089	uc001gif.4	26052	DNM3	hg19_genes_promoters	photoreceptor inner segment					2.10084
chr1	172330436	172412164	81729	*	4	89.4083	chr1	172347158	172348157	1000	+	promoter:3092	uc001gih.1	26052	DNM3	hg19_genes_promoters	photoreceptor inner segment					89.4083
chr1	171809988	171811848	1861	*	UMR	1.19931	chr1	171809618	171810617	1000	+	promoter:3086	uc001gid.5	26052	DNM3	hg19_genes_promoters	photoreceptor inner segment					1.19931
chr1	171809988	171811848	1861	*	UMR	1.19931	chr1	171809618	171810617	1000	+	promoter:3087	uc009wwb.3	26052	DNM3	hg19_genes_promoters	photoreceptor inner segment					1.19931
chr1	171809988	171811848	1861	*	UMR	1.19931	chr1	171809618	171810617	1000	+	promoter:3088	uc001gie.4	26052	DNM3	hg19_genes_promoters	photoreceptor inner segment					1.19931
chr1	171809988	171811848	1861	*	UMR	1.19931	chr1	171809618	171810617	1000	+	promoter:3089	uc001gif.4	26052	DNM3	hg19_genes_promoters	photoreceptor inner segment					1.19931
chr1	171751600	171809949	58350	*	4	91.2867	chr1	171809618	171810617	1000	+	promoter:3086	uc001gid.5	26052	DNM3	hg19_genes_promoters	photoreceptor inner segment						91.2867
chr1	171751600	171809949	58350	*	4	91.2867	chr1	171809618	171810617	1000	+	promoter:3087	uc009wwb.3	26052	DNM3	hg19_genes_promoters	photoreceptor inner segment						91.2867
chr1	171751600	171809949	58350	*	4	91.2867	chr1	171809618	171810617	1000	+	promoter:3088	uc001gie.4	26052	DNM3	hg19_genes_promoters	photoreceptor inner segment						91.2867
chr1	171751600	171809949	58350	*	4	91.2867	chr1	171809618	171810617	1000	+	promoter:3089	uc001gif.4	26052	DNM3	hg19_genes_promoters	photoreceptor inner segment						91.2867
chr1	171809978	171812105	2128	*	1	3.35038	chr1	171809618	171810617	1000	+	promoter:3086	uc001gid.5	26052	DNM3	hg19_genes_promoters	photoreceptor inner segment						3.35038
chr1	171809978	171812105	2128	*	1	3.35038	chr1	171809618	171810617	1000	+	promoter:3087	uc009wwb.3	26052	DNM3	hg19_genes_promoters	photoreceptor inner segment						3.35038
chr1	171809978	171812105	2128	*	1	3.35038	chr1	171809618	171810617	1000	+	promoter:3088	uc001gie.4	26052	DNM3	hg19_genes_promoters	photoreceptor inner segment						3.35038
chr1	171809978	171812105	2128	*	1	3.35038	chr1	171809618	171810617	1000	+	promoter:3089	uc001gif.4	26052	DNM3	hg19_genes_promoters	photoreceptor inner segment						3.35038
chr1	171870019	172412164	542146	*	4	90.0303	chr1	172347158	172348157	1000	+	promoter:3092	uc001gih.1	26052	DNM3	hg19_genes_promoters	photoreceptor inner segment						90.0303
chr1	171809988	171812012	2025	*	UMR	2.03019	chr1	171809618	171810617	1000	+	promoter:3086	uc001gid.5	26052	DNM3	hg19_genes_promoters	photoreceptor inner segment						2.03019
chr1	171809988	171812012	2025	*	UMR	2.03019	chr1	171809618	171810617	1000	+	promoter:3087	uc009wwb.3	26052	DNM3	hg19_genes_promoters	photoreceptor inner segment						2.03019
chr1	171809988	171812012	2025	*	UMR	2.03019	chr1	171809618	171810617	1000	+	promoter:3088	uc001gie.4	26052	DNM3	hg19_genes_promoters	photoreceptor inner segment						2.03019
chr1	171809988	171812012	2025	*	UMR	2.03019	chr1	171809618	171810617	1000	+	promoter:3089	uc001gif.4	26052	DNM3	hg19_genes_promoters	photoreceptor inner segment						2.03019
chr1	111681360	111684295	2936	*	1	2.66828	chr1	111682839	111683838	1000	-	promoter:5876	uc001ead.4	128338	DRAM2	hg19_genes_promoters	photoreceptor inner segment	2.66828
chr1	111681360	111684295	2936	*	1	2.66828	chr1	111682839	111683838	1000	-	promoter:5877	uc001eae.4	128338	DRAM2	hg19_genes_promoters	photoreceptor inner segment	2.66828
chr1	111681360	111684295	2936	*	1	2.66828	chr1	111682839	111683838	1000	-	promoter:5878	uc009wfy.3	128338	DRAM2	hg19_genes_promoters	photoreceptor inner segment	2.66828
chr1	111681441	111684446	3006	*	UMR	2.17525	chr1	111682839	111683838	1000	-	promoter:5876	uc001ead.4	128338	DRAM2	hg19_genes_promoters	photoreceptor inner segment	2.17525
chr1	111681441	111684446	3006	*	UMR	2.17525	chr1	111682839	111683838	1000	-	promoter:5877	uc001eae.4	128338	DRAM2	hg19_genes_promoters	photoreceptor inner segment	2.17525
chr1	111681441	111684446	3006	*	UMR	2.17525	chr1	111682839	111683838	1000	-	promoter:5878	uc009wfy.3	128338	DRAM2	hg19_genes_promoters	photoreceptor inner segment	2.17525
chr1	111681360	111683924	2565	*	1	2.88235	chr1	111682839	111683838	1000	-	promoter:5876	uc001ead.4	128338	DRAM2	hg19_genes_promoters	photoreceptor inner segment		2.88235
chr1	111681360	111683924	2565	*	1	2.88235	chr1	111682839	111683838	1000	-	promoter:5877	uc001eae.4	128338	DRAM2	hg19_genes_promoters	photoreceptor inner segment		2.88235
chr1	111681360	111683924	2565	*	1	2.88235	chr1	111682839	111683838	1000	-	promoter:5878	uc009wfy.3	128338	DRAM2	hg19_genes_promoters	photoreceptor inner segment		2.88235
chr1	111681537	111684260	2724	*	UMR	1.94057	chr1	111682839	111683838	1000	-	promoter:5876	uc001ead.4	128338	DRAM2	hg19_genes_promoters	photoreceptor inner segment		1.94057
chr1	111681537	111684260	2724	*	UMR	1.94057	chr1	111682839	111683838	1000	-	promoter:5877	uc001eae.4	128338	DRAM2	hg19_genes_promoters	photoreceptor inner segment		1.94057
chr1	111681537	111684260	2724	*	UMR	1.94057	chr1	111682839	111683838	1000	-	promoter:5878	uc009wfy.3	128338	DRAM2	hg19_genes_promoters	photoreceptor inner segment		1.94057
chr1	111681360	111683960	2601	*	1	3.56506	chr1	111682839	111683838	1000	-	promoter:5876	uc001ead.4	128338	DRAM2	hg19_genes_promoters	photoreceptor inner segment			3.56506
chr1	111681360	111683960	2601	*	1	3.56506	chr1	111682839	111683838	1000	-	promoter:5877	uc001eae.4	128338	DRAM2	hg19_genes_promoters	photoreceptor inner segment			3.56506
chr1	111681360	111683960	2601	*	1	3.56506	chr1	111682839	111683838	1000	-	promoter:5878	uc009wfy.3	128338	DRAM2	hg19_genes_promoters	photoreceptor inner segment			3.56506
chr1	111681335	111683942	2608	*	UMR	3.92157	chr1	111682839	111683838	1000	-	promoter:5876	uc001ead.4	128338	DRAM2	hg19_genes_promoters	photoreceptor inner segment			3.92157
chr1	111681335	111683942	2608	*	UMR	3.92157	chr1	111682839	111683838	1000	-	promoter:5877	uc001eae.4	128338	DRAM2	hg19_genes_promoters	photoreceptor inner segment			3.92157
chr1	111681335	111683942	2608	*	UMR	3.92157	chr1	111682839	111683838	1000	-	promoter:5878	uc009wfy.3	128338	DRAM2	hg19_genes_promoters	photoreceptor inner segment			3.92157
chr1	111681360	111683960	2601	*	1	2.90813	chr1	111682839	111683838	1000	-	promoter:5876	uc001ead.4	128338	DRAM2	hg19_genes_promoters	photoreceptor inner segment				2.90813
chr1	111681360	111683960	2601	*	1	2.90813	chr1	111682839	111683838	1000	-	promoter:5877	uc001eae.4	128338	DRAM2	hg19_genes_promoters	photoreceptor inner segment				2.90813
chr1	111681360	111683960	2601	*	1	2.90813	chr1	111682839	111683838	1000	-	promoter:5878	uc009wfy.3	128338	DRAM2	hg19_genes_promoters	photoreceptor inner segment				2.90813
chr1	111681441	111684370	2930	*	UMR	2.30615	chr1	111682839	111683838	1000	-	promoter:5876	uc001ead.4	128338	DRAM2	hg19_genes_promoters	photoreceptor inner segment				2.30615
chr1	111681441	111684370	2930	*	UMR	2.30615	chr1	111682839	111683838	1000	-	promoter:5877	uc001eae.4	128338	DRAM2	hg19_genes_promoters	photoreceptor inner segment				2.30615
chr1	111681441	111684370	2930	*	UMR	2.30615	chr1	111682839	111683838	1000	-	promoter:5878	uc009wfy.3	128338	DRAM2	hg19_genes_promoters	photoreceptor inner segment				2.30615
chr1	111681360	111683844	2485	*	1	2.38789	chr1	111682839	111683838	1000	-	promoter:5876	uc001ead.4	128338	DRAM2	hg19_genes_promoters	photoreceptor inner segment					2.38789
chr1	111681360	111683844	2485	*	1	2.38789	chr1	111682839	111683838	1000	-	promoter:5877	uc001eae.4	128338	DRAM2	hg19_genes_promoters	photoreceptor inner segment					2.38789
chr1	111681360	111683844	2485	*	1	2.38789	chr1	111682839	111683838	1000	-	promoter:5878	uc009wfy.3	128338	DRAM2	hg19_genes_promoters	photoreceptor inner segment					2.38789
chr1	111681349	111684220	2872	*	UMR	2.09668	chr1	111682839	111683838	1000	-	promoter:5876	uc001ead.4	128338	DRAM2	hg19_genes_promoters	photoreceptor inner segment					2.09668
chr1	111681349	111684220	2872	*	UMR	2.09668	chr1	111682839	111683838	1000	-	promoter:5877	uc001eae.4	128338	DRAM2	hg19_genes_promoters	photoreceptor inner segment					2.09668
chr1	111681349	111684220	2872	*	UMR	2.09668	chr1	111682839	111683838	1000	-	promoter:5878	uc009wfy.3	128338	DRAM2	hg19_genes_promoters	photoreceptor inner segment					2.09668
chr1	111681328	111683924	2597	*	1	4.52275	chr1	111682839	111683838	1000	-	promoter:5876	uc001ead.4	128338	DRAM2	hg19_genes_promoters	photoreceptor inner segment						4.52275
chr1	111681328	111683924	2597	*	1	4.52275	chr1	111682839	111683838	1000	-	promoter:5877	uc001eae.4	128338	DRAM2	hg19_genes_promoters	photoreceptor inner segment						4.52275
chr1	111681328	111683924	2597	*	1	4.52275	chr1	111682839	111683838	1000	-	promoter:5878	uc009wfy.3	128338	DRAM2	hg19_genes_promoters	photoreceptor inner segment						4.52275
chr1	111681537	111683884	2348	*	UMR	1.51515	chr1	111682839	111683838	1000	-	promoter:5876	uc001ead.4	128338	DRAM2	hg19_genes_promoters	photoreceptor inner segment						1.51515
chr1	111681537	111683884	2348	*	UMR	1.51515	chr1	111682839	111683838	1000	-	promoter:5877	uc001eae.4	128338	DRAM2	hg19_genes_promoters	photoreceptor inner segment						1.51515
chr1	111681537	111683884	2348	*	UMR	1.51515	chr1	111682839	111683838	1000	-	promoter:5878	uc009wfy.3	128338	DRAM2	hg19_genes_promoters	photoreceptor inner segment						1.51515
chr5	38256420	38259609	3190	*	1	4.78564	chr5	38257511	38258510	1000	+	promoter:20475	uc003jlb.2	133584	EGFLAM	hg19_genes_promoters	photoreceptor synapse	4.78564
chr5	38256420	38259609	3190	*	1	4.78564	chr5	38257511	38258510	1000	+	promoter:20476	uc003jlc.2	133584	EGFLAM	hg19_genes_promoters	photoreceptor synapse	4.78564
chr5	38259647	38532345	272699	*	4	90.3769	chr5	38402634	38403633	1000	+	promoter:20477	uc003jle.2	133584	EGFLAM	hg19_genes_promoters	photoreceptor synapse	90.3769
chr5	38259647	38532345	272699	*	4	90.3769	chr5	38402634	38403633	1000	+	promoter:20478	uc003jlf.2	133584	EGFLAM	hg19_genes_promoters	photoreceptor synapse	90.3769
chr5	38259647	38532345	272699	*	4	90.3769	chr5	38444578	38445577	1000	+	promoter:20479	uc003jlg.2	133584	EGFLAM	hg19_genes_promoters	photoreceptor synapse	90.3769
chr5	38259647	38532345	272699	*	4	90.3769	chr5	38461692	38462691	1000	+	promoter:20480	uc003jlh.2	133584	EGFLAM	hg19_genes_promoters	photoreceptor synapse	90.3769
chr5	38256403	38259628	3226	*	UMR	4.48654	chr5	38257511	38258510	1000	+	promoter:20475	uc003jlb.2	133584	EGFLAM	hg19_genes_promoters	photoreceptor synapse	4.48654
chr5	38256403	38259628	3226	*	UMR	4.48654	chr5	38257511	38258510	1000	+	promoter:20476	uc003jlc.2	133584	EGFLAM	hg19_genes_promoters	photoreceptor synapse	4.48654
chr5	38256943	38260023	3081	*	1	4.23077	chr5	38257511	38258510	1000	+	promoter:20475	uc003jlb.2	133584	EGFLAM	hg19_genes_promoters	photoreceptor synapse		4.23077
chr5	38256943	38260023	3081	*	1	4.23077	chr5	38257511	38258510	1000	+	promoter:20476	uc003jlc.2	133584	EGFLAM	hg19_genes_promoters	photoreceptor synapse		4.23077
chr5	38339366	38467423	128058	*	4	89.9129	chr5	38402634	38403633	1000	+	promoter:20477	uc003jle.2	133584	EGFLAM	hg19_genes_promoters	photoreceptor synapse		89.9129
chr5	38339366	38467423	128058	*	4	89.9129	chr5	38402634	38403633	1000	+	promoter:20478	uc003jlf.2	133584	EGFLAM	hg19_genes_promoters	photoreceptor synapse		89.9129
chr5	38339366	38467423	128058	*	4	89.9129	chr5	38444578	38445577	1000	+	promoter:20479	uc003jlg.2	133584	EGFLAM	hg19_genes_promoters	photoreceptor synapse		89.9129
chr5	38339366	38467423	128058	*	4	89.9129	chr5	38461692	38462691	1000	+	promoter:20480	uc003jlh.2	133584	EGFLAM	hg19_genes_promoters	photoreceptor synapse		89.9129
chr5	38256947	38259788	2842	*	UMR	2.70959	chr5	38257511	38258510	1000	+	promoter:20475	uc003jlb.2	133584	EGFLAM	hg19_genes_promoters	photoreceptor synapse		2.70959
chr5	38256947	38259788	2842	*	UMR	2.70959	chr5	38257511	38258510	1000	+	promoter:20476	uc003jlc.2	133584	EGFLAM	hg19_genes_promoters	photoreceptor synapse		2.70959
chr5	38256948	38259553	2606	*	1	3.11714	chr5	38257511	38258510	1000	+	promoter:20475	uc003jlb.2	133584	EGFLAM	hg19_genes_promoters	photoreceptor synapse			3.11714
chr5	38256948	38259553	2606	*	1	3.11714	chr5	38257511	38258510	1000	+	promoter:20476	uc003jlc.2	133584	EGFLAM	hg19_genes_promoters	photoreceptor synapse			3.11714
chr5	38380653	38467423	86771	*	4	89.1757	chr5	38402634	38403633	1000	+	promoter:20477	uc003jle.2	133584	EGFLAM	hg19_genes_promoters	photoreceptor synapse			89.1757
chr5	38380653	38467423	86771	*	4	89.1757	chr5	38402634	38403633	1000	+	promoter:20478	uc003jlf.2	133584	EGFLAM	hg19_genes_promoters	photoreceptor synapse			89.1757
chr5	38380653	38467423	86771	*	4	89.1757	chr5	38444578	38445577	1000	+	promoter:20479	uc003jlg.2	133584	EGFLAM	hg19_genes_promoters	photoreceptor synapse			89.1757
chr5	38380653	38467423	86771	*	4	89.1757	chr5	38461692	38462691	1000	+	promoter:20480	uc003jlh.2	133584	EGFLAM	hg19_genes_promoters	photoreceptor synapse			89.1757
chr5	38257099	38259628	2530	*	UMR	2.09719	chr5	38257511	38258510	1000	+	promoter:20475	uc003jlb.2	133584	EGFLAM	hg19_genes_promoters	photoreceptor synapse			2.09719
chr5	38257099	38259628	2530	*	UMR	2.09719	chr5	38257511	38258510	1000	+	promoter:20476	uc003jlc.2	133584	EGFLAM	hg19_genes_promoters	photoreceptor synapse			2.09719
chr5	38257108	38259647	2540	*	1	2.75735	chr5	38257511	38258510	1000	+	promoter:20475	uc003jlb.2	133584	EGFLAM	hg19_genes_promoters	photoreceptor synapse				2.75735
chr5	38257108	38259647	2540	*	1	2.75735	chr5	38257511	38258510	1000	+	promoter:20476	uc003jlc.2	133584	EGFLAM	hg19_genes_promoters	photoreceptor synapse				2.75735
chr5	38381055	38467408	86354	*	4	88.341	chr5	38402634	38403633	1000	+	promoter:20477	uc003jle.2	133584	EGFLAM	hg19_genes_promoters	photoreceptor synapse				88.341
chr5	38381055	38467408	86354	*	4	88.341	chr5	38402634	38403633	1000	+	promoter:20478	uc003jlf.2	133584	EGFLAM	hg19_genes_promoters	photoreceptor synapse				88.341
chr5	38381055	38467408	86354	*	4	88.341	chr5	38444578	38445577	1000	+	promoter:20479	uc003jlg.2	133584	EGFLAM	hg19_genes_promoters	photoreceptor synapse				88.341
chr5	38381055	38467408	86354	*	4	88.341	chr5	38461692	38462691	1000	+	promoter:20480	uc003jlh.2	133584	EGFLAM	hg19_genes_promoters	photoreceptor synapse				88.341
chr5	38257099	38259581	2483	*	UMR	1.41711	chr5	38257511	38258510	1000	+	promoter:20475	uc003jlb.2	133584	EGFLAM	hg19_genes_promoters	photoreceptor synapse				1.41711
chr5	38257099	38259581	2483	*	UMR	1.41711	chr5	38257511	38258510	1000	+	promoter:20476	uc003jlc.2	133584	EGFLAM	hg19_genes_promoters	photoreceptor synapse				1.41711
chr5	38257087	38259553	2467	*	1	1.96931	chr5	38257511	38258510	1000	+	promoter:20475	uc003jlb.2	133584	EGFLAM	hg19_genes_promoters	photoreceptor synapse					1.96931
chr5	38257087	38259553	2467	*	1	1.96931	chr5	38257511	38258510	1000	+	promoter:20476	uc003jlc.2	133584	EGFLAM	hg19_genes_promoters	photoreceptor synapse					1.96931
chr5	38380653	38467486	86834	*	4	89.4657	chr5	38402634	38403633	1000	+	promoter:20477	uc003jle.2	133584	EGFLAM	hg19_genes_promoters	photoreceptor synapse					89.4657
chr5	38380653	38467486	86834	*	4	89.4657	chr5	38402634	38403633	1000	+	promoter:20478	uc003jlf.2	133584	EGFLAM	hg19_genes_promoters	photoreceptor synapse					89.4657
chr5	38380653	38467486	86834	*	4	89.4657	chr5	38444578	38445577	1000	+	promoter:20479	uc003jlg.2	133584	EGFLAM	hg19_genes_promoters	photoreceptor synapse					89.4657
chr5	38380653	38467486	86834	*	4	89.4657	chr5	38461692	38462691	1000	+	promoter:20480	uc003jlh.2	133584	EGFLAM	hg19_genes_promoters	photoreceptor synapse					89.4657
chr5	38257099	38259581	2483	*	UMR	1.34159	chr5	38257511	38258510	1000	+	promoter:20475	uc003jlb.2	133584	EGFLAM	hg19_genes_promoters	photoreceptor synapse					1.34159
chr5	38257099	38259581	2483	*	UMR	1.34159	chr5	38257511	38258510	1000	+	promoter:20476	uc003jlc.2	133584	EGFLAM	hg19_genes_promoters	photoreceptor synapse					1.34159
chr5	38257422	38259398	1977	*	1	0.637255	chr5	38257511	38258510	1000	+	promoter:20475	uc003jlb.2	133584	EGFLAM	hg19_genes_promoters	photoreceptor synapse						0.637255
chr5	38257422	38259398	1977	*	1	0.637255	chr5	38257511	38258510	1000	+	promoter:20476	uc003jlc.2	133584	EGFLAM	hg19_genes_promoters	photoreceptor synapse						0.637255
chr5	38338937	38467411	128475	*	4	89.7479	chr5	38402634	38403633	1000	+	promoter:20477	uc003jle.2	133584	EGFLAM	hg19_genes_promoters	photoreceptor synapse						89.7479
chr5	38338937	38467411	128475	*	4	89.7479	chr5	38402634	38403633	1000	+	promoter:20478	uc003jlf.2	133584	EGFLAM	hg19_genes_promoters	photoreceptor synapse						89.7479
chr5	38338937	38467411	128475	*	4	89.7479	chr5	38444578	38445577	1000	+	promoter:20479	uc003jlg.2	133584	EGFLAM	hg19_genes_promoters	photoreceptor synapse						89.7479
chr5	38338937	38467411	128475	*	4	89.7479	chr5	38461692	38462691	1000	+	promoter:20480	uc003jlh.2	133584	EGFLAM	hg19_genes_promoters	photoreceptor synapse						89.7479
chr5	38257266	38259628	2363	*	UMR	1.15294	chr5	38257511	38258510	1000	+	promoter:20475	uc003jlb.2	133584	EGFLAM	hg19_genes_promoters	photoreceptor synapse						1.15294
chr5	38257266	38259628	2363	*	UMR	1.15294	chr5	38257511	38258510	1000	+	promoter:20476	uc003jlc.2	133584	EGFLAM	hg19_genes_promoters	photoreceptor synapse						1.15294
chr12	7022036	7025021	2986	*	2	9.52092	chr12	7022614	7023613	1000	+	promoter:45673	uc001qru.1	2026	ENO2	hg19_genes_promoters	photoreceptor inner segment	9.52092
chr12	7022036	7025021	2986	*	2	9.52092	chr12	7022614	7023613	1000	+	promoter:45674	uc009zfi.1	2026	ENO2	hg19_genes_promoters	photoreceptor inner segment	9.52092
chr12	7022036	7025021	2986	*	2	9.52092	chr12	7022614	7023613	1000	+	promoter:45675	uc010sfq.1	2026	ENO2	hg19_genes_promoters	photoreceptor inner segment	9.52092
chr12	7022036	7025021	2986	*	2	9.52092	chr12	7023371	7024370	1000	+	promoter:45676	uc001qrv.1	2026	ENO2	hg19_genes_promoters	photoreceptor inner segment	9.52092
chr12	7021955	7025030	3076	*	UMR	10.1631	chr12	7022614	7023613	1000	+	promoter:45673	uc001qru.1	2026	ENO2	hg19_genes_promoters	photoreceptor inner segment	10.1631
chr12	7021955	7025030	3076	*	UMR	10.1631	chr12	7022614	7023613	1000	+	promoter:45674	uc009zfi.1	2026	ENO2	hg19_genes_promoters	photoreceptor inner segment	10.1631
chr12	7021955	7025030	3076	*	UMR	10.1631	chr12	7022614	7023613	1000	+	promoter:45675	uc010sfq.1	2026	ENO2	hg19_genes_promoters	photoreceptor inner segment	10.1631
chr12	7021955	7025030	3076	*	UMR	10.1631	chr12	7023371	7024370	1000	+	promoter:45676	uc001qrv.1	2026	ENO2	hg19_genes_promoters	photoreceptor inner segment	10.1631
chr12	7022036	7025041	3006	*	2	11.0035	chr12	7022614	7023613	1000	+	promoter:45673	uc001qru.1	2026	ENO2	hg19_genes_promoters	photoreceptor inner segment		11.0035
chr12	7022036	7025041	3006	*	2	11.0035	chr12	7022614	7023613	1000	+	promoter:45674	uc009zfi.1	2026	ENO2	hg19_genes_promoters	photoreceptor inner segment		11.0035
chr12	7022036	7025041	3006	*	2	11.0035	chr12	7022614	7023613	1000	+	promoter:45675	uc010sfq.1	2026	ENO2	hg19_genes_promoters	photoreceptor inner segment		11.0035
chr12	7022036	7025041	3006	*	2	11.0035	chr12	7023371	7024370	1000	+	promoter:45676	uc001qrv.1	2026	ENO2	hg19_genes_promoters	photoreceptor inner segment		11.0035
chr12	7022902	7025040	2139	*	UMR	6.62745	chr12	7022614	7023613	1000	+	promoter:45673	uc001qru.1	2026	ENO2	hg19_genes_promoters	photoreceptor inner segment		6.62745
chr12	7022902	7025040	2139	*	UMR	6.62745	chr12	7022614	7023613	1000	+	promoter:45674	uc009zfi.1	2026	ENO2	hg19_genes_promoters	photoreceptor inner segment		6.62745
chr12	7022902	7025040	2139	*	UMR	6.62745	chr12	7022614	7023613	1000	+	promoter:45675	uc010sfq.1	2026	ENO2	hg19_genes_promoters	photoreceptor inner segment		6.62745
chr12	7022902	7025040	2139	*	UMR	6.62745	chr12	7023371	7024370	1000	+	promoter:45676	uc001qrv.1	2026	ENO2	hg19_genes_promoters	photoreceptor inner segment		6.62745
chr12	7022036	7025041	3006	*	2	9.17112	chr12	7022614	7023613	1000	+	promoter:45673	uc001qru.1	2026	ENO2	hg19_genes_promoters	photoreceptor inner segment			9.17112
chr12	7022036	7025041	3006	*	2	9.17112	chr12	7022614	7023613	1000	+	promoter:45674	uc009zfi.1	2026	ENO2	hg19_genes_promoters	photoreceptor inner segment			9.17112
chr12	7022036	7025041	3006	*	2	9.17112	chr12	7022614	7023613	1000	+	promoter:45675	uc010sfq.1	2026	ENO2	hg19_genes_promoters	photoreceptor inner segment			9.17112
chr12	7022036	7025041	3006	*	2	9.17112	chr12	7023371	7024370	1000	+	promoter:45676	uc001qrv.1	2026	ENO2	hg19_genes_promoters	photoreceptor inner segment			9.17112
chr12	7021995	7022666	672	*	LMR	34.4538	chr12	7022614	7023613	1000	+	promoter:45673	uc001qru.1	2026	ENO2	hg19_genes_promoters	photoreceptor inner segment			34.4538
chr12	7021995	7022666	672	*	LMR	34.4538	chr12	7022614	7023613	1000	+	promoter:45674	uc009zfi.1	2026	ENO2	hg19_genes_promoters	photoreceptor inner segment			34.4538
chr12	7021995	7022666	672	*	LMR	34.4538	chr12	7022614	7023613	1000	+	promoter:45675	uc010sfq.1	2026	ENO2	hg19_genes_promoters	photoreceptor inner segment			34.4538
chr12	7022902	7025040	2139	*	UMR	4.84254	chr12	7022614	7023613	1000	+	promoter:45673	uc001qru.1	2026	ENO2	hg19_genes_promoters	photoreceptor inner segment			4.84254
chr12	7022902	7025040	2139	*	UMR	4.84254	chr12	7022614	7023613	1000	+	promoter:45674	uc009zfi.1	2026	ENO2	hg19_genes_promoters	photoreceptor inner segment			4.84254
chr12	7022902	7025040	2139	*	UMR	4.84254	chr12	7022614	7023613	1000	+	promoter:45675	uc010sfq.1	2026	ENO2	hg19_genes_promoters	photoreceptor inner segment			4.84254
chr12	7022902	7025040	2139	*	UMR	4.84254	chr12	7023371	7024370	1000	+	promoter:45676	uc001qrv.1	2026	ENO2	hg19_genes_promoters	photoreceptor inner segment			4.84254
chr12	7015028	7022883	7856	*	3	84.6606	chr12	7022614	7023613	1000	+	promoter:45673	uc001qru.1	2026	ENO2	hg19_genes_promoters	photoreceptor inner segment				84.6606
chr12	7015028	7022883	7856	*	3	84.6606	chr12	7022614	7023613	1000	+	promoter:45674	uc009zfi.1	2026	ENO2	hg19_genes_promoters	photoreceptor inner segment				84.6606
chr12	7015028	7022883	7856	*	3	84.6606	chr12	7022614	7023613	1000	+	promoter:45675	uc010sfq.1	2026	ENO2	hg19_genes_promoters	photoreceptor inner segment				84.6606
chr12	7022917	7025041	2125	*	1	6.03715	chr12	7022614	7023613	1000	+	promoter:45673	uc001qru.1	2026	ENO2	hg19_genes_promoters	photoreceptor inner segment				6.03715
chr12	7022917	7025041	2125	*	1	6.03715	chr12	7022614	7023613	1000	+	promoter:45674	uc009zfi.1	2026	ENO2	hg19_genes_promoters	photoreceptor inner segment				6.03715
chr12	7022917	7025041	2125	*	1	6.03715	chr12	7022614	7023613	1000	+	promoter:45675	uc010sfq.1	2026	ENO2	hg19_genes_promoters	photoreceptor inner segment				6.03715
chr12	7022917	7025041	2125	*	1	6.03715	chr12	7023371	7024370	1000	+	promoter:45676	uc001qrv.1	2026	ENO2	hg19_genes_promoters	photoreceptor inner segment				6.03715
chr12	7022901	7025084	2184	*	UMR	5.65015	chr12	7022614	7023613	1000	+	promoter:45673	uc001qru.1	2026	ENO2	hg19_genes_promoters	photoreceptor inner segment				5.65015
chr12	7022901	7025084	2184	*	UMR	5.65015	chr12	7022614	7023613	1000	+	promoter:45674	uc009zfi.1	2026	ENO2	hg19_genes_promoters	photoreceptor inner segment				5.65015
chr12	7022901	7025084	2184	*	UMR	5.65015	chr12	7022614	7023613	1000	+	promoter:45675	uc010sfq.1	2026	ENO2	hg19_genes_promoters	photoreceptor inner segment				5.65015
chr12	7022901	7025084	2184	*	UMR	5.65015	chr12	7023371	7024370	1000	+	promoter:45676	uc001qrv.1	2026	ENO2	hg19_genes_promoters	photoreceptor inner segment				5.65015
chr12	7022069	7025041	2973	*	2	8.82353	chr12	7022614	7023613	1000	+	promoter:45673	uc001qru.1	2026	ENO2	hg19_genes_promoters	photoreceptor inner segment					8.82353
chr12	7022069	7025041	2973	*	2	8.82353	chr12	7022614	7023613	1000	+	promoter:45674	uc009zfi.1	2026	ENO2	hg19_genes_promoters	photoreceptor inner segment					8.82353
chr12	7022069	7025041	2973	*	2	8.82353	chr12	7022614	7023613	1000	+	promoter:45675	uc010sfq.1	2026	ENO2	hg19_genes_promoters	photoreceptor inner segment					8.82353
chr12	7022069	7025041	2973	*	2	8.82353	chr12	7023371	7024370	1000	+	promoter:45676	uc001qrv.1	2026	ENO2	hg19_genes_promoters	photoreceptor inner segment					8.82353
chr12	7022053	7025040	2988	*	UMR	7.7357	chr12	7022614	7023613	1000	+	promoter:45673	uc001qru.1	2026	ENO2	hg19_genes_promoters	photoreceptor inner segment					7.7357
chr12	7022053	7025040	2988	*	UMR	7.7357	chr12	7022614	7023613	1000	+	promoter:45674	uc009zfi.1	2026	ENO2	hg19_genes_promoters	photoreceptor inner segment					7.7357
chr12	7022053	7025040	2988	*	UMR	7.7357	chr12	7022614	7023613	1000	+	promoter:45675	uc010sfq.1	2026	ENO2	hg19_genes_promoters	photoreceptor inner segment					7.7357
chr12	7022053	7025040	2988	*	UMR	7.7357	chr12	7023371	7024370	1000	+	promoter:45676	uc001qrv.1	2026	ENO2	hg19_genes_promoters	photoreceptor inner segment					7.7357
chr12	7015028	7022885	7858	*	3	84.9213	chr12	7022614	7023613	1000	+	promoter:45673	uc001qru.1	2026	ENO2	hg19_genes_promoters	photoreceptor inner segment						84.9213
chr12	7015028	7022885	7858	*	3	84.9213	chr12	7022614	7023613	1000	+	promoter:45674	uc009zfi.1	2026	ENO2	hg19_genes_promoters	photoreceptor inner segment						84.9213
chr12	7015028	7022885	7858	*	3	84.9213	chr12	7022614	7023613	1000	+	promoter:45675	uc010sfq.1	2026	ENO2	hg19_genes_promoters	photoreceptor inner segment						84.9213
chr12	7022917	7025041	2125	*	1	6.792	chr12	7022614	7023613	1000	+	promoter:45673	uc001qru.1	2026	ENO2	hg19_genes_promoters	photoreceptor inner segment						6.792
chr12	7022917	7025041	2125	*	1	6.792	chr12	7022614	7023613	1000	+	promoter:45674	uc009zfi.1	2026	ENO2	hg19_genes_promoters	photoreceptor inner segment						6.792
chr12	7022917	7025041	2125	*	1	6.792	chr12	7022614	7023613	1000	+	promoter:45675	uc010sfq.1	2026	ENO2	hg19_genes_promoters	photoreceptor inner segment						6.792
chr12	7022917	7025041	2125	*	1	6.792	chr12	7023371	7024370	1000	+	promoter:45676	uc001qrv.1	2026	ENO2	hg19_genes_promoters	photoreceptor inner segment						6.792
chr12	7022999	7025040	2042	*	UMR	4.00776	chr12	7022614	7023613	1000	+	promoter:45673	uc001qru.1	2026	ENO2	hg19_genes_promoters	photoreceptor inner segment						4.00776
chr12	7022999	7025040	2042	*	UMR	4.00776	chr12	7022614	7023613	1000	+	promoter:45674	uc009zfi.1	2026	ENO2	hg19_genes_promoters	photoreceptor inner segment						4.00776
chr12	7022999	7025040	2042	*	UMR	4.00776	chr12	7022614	7023613	1000	+	promoter:45675	uc010sfq.1	2026	ENO2	hg19_genes_promoters	photoreceptor inner segment						4.00776
chr12	7022999	7025040	2042	*	UMR	4.00776	chr12	7023371	7024370	1000	+	promoter:45676	uc001qrv.1	2026	ENO2	hg19_genes_promoters	photoreceptor inner segment						4.00776
chr2	62080296	62082464	2169	*	1	5.04202	chr2	62081279	62082278	1000	-	promoter:11213	uc002sbm.4	84140	FAM161A	hg19_genes_promoters	photoreceptor connecting cilium	5.04202
chr2	62080296	62082464	2169	*	1	5.04202	chr2	62081279	62082278	1000	-	promoter:11214	uc002sbn.4	84140	FAM161A	hg19_genes_promoters	photoreceptor connecting cilium	5.04202
chr2	62080296	62082464	2169	*	1	5.04202	chr2	62081279	62082278	1000	-	promoter:11215	uc010ypo.2	84140	FAM161A	hg19_genes_promoters	photoreceptor connecting cilium	5.04202
chr2	62080296	62082464	2169	*	1	5.04202	chr2	62081279	62082278	1000	-	promoter:11216	uc010fcm.1	84140	FAM161A	hg19_genes_promoters	photoreceptor connecting cilium	5.04202
chr2	62080296	62082464	2169	*	1	5.04202	chr2	62081279	62082278	1000	-	promoter:11217	uc010fcn.1	84140	FAM161A	hg19_genes_promoters	photoreceptor connecting cilium	5.04202
chr2	62080293	62082441	2149	*	UMR	4.31373	chr2	62081279	62082278	1000	-	promoter:11213	uc002sbm.4	84140	FAM161A	hg19_genes_promoters	photoreceptor connecting cilium	4.31373
chr2	62080293	62082441	2149	*	UMR	4.31373	chr2	62081279	62082278	1000	-	promoter:11214	uc002sbn.4	84140	FAM161A	hg19_genes_promoters	photoreceptor connecting cilium	4.31373
chr2	62080293	62082441	2149	*	UMR	4.31373	chr2	62081279	62082278	1000	-	promoter:11215	uc010ypo.2	84140	FAM161A	hg19_genes_promoters	photoreceptor connecting cilium	4.31373
chr2	62080293	62082441	2149	*	UMR	4.31373	chr2	62081279	62082278	1000	-	promoter:11216	uc010fcm.1	84140	FAM161A	hg19_genes_promoters	photoreceptor connecting cilium	4.31373
chr2	62080293	62082441	2149	*	UMR	4.31373	chr2	62081279	62082278	1000	-	promoter:11217	uc010fcn.1	84140	FAM161A	hg19_genes_promoters	photoreceptor connecting cilium	4.31373
chr2	62080287	62082564	2278	*	1	4.44444	chr2	62081279	62082278	1000	-	promoter:11213	uc002sbm.4	84140	FAM161A	hg19_genes_promoters	photoreceptor connecting cilium		4.44444
chr2	62080287	62082564	2278	*	1	4.44444	chr2	62081279	62082278	1000	-	promoter:11214	uc002sbn.4	84140	FAM161A	hg19_genes_promoters	photoreceptor connecting cilium		4.44444
chr2	62080287	62082564	2278	*	1	4.44444	chr2	62081279	62082278	1000	-	promoter:11215	uc010ypo.2	84140	FAM161A	hg19_genes_promoters	photoreceptor connecting cilium		4.44444
chr2	62080287	62082564	2278	*	1	4.44444	chr2	62081279	62082278	1000	-	promoter:11216	uc010fcm.1	84140	FAM161A	hg19_genes_promoters	photoreceptor connecting cilium		4.44444
chr2	62080287	62082564	2278	*	1	4.44444	chr2	62081279	62082278	1000	-	promoter:11217	uc010fcn.1	84140	FAM161A	hg19_genes_promoters	photoreceptor connecting cilium		4.44444
chr2	62080293	62082583	2291	*	UMR	3.50297	chr2	62081279	62082278	1000	-	promoter:11213	uc002sbm.4	84140	FAM161A	hg19_genes_promoters	photoreceptor connecting cilium		3.50297
chr2	62080293	62082583	2291	*	UMR	3.50297	chr2	62081279	62082278	1000	-	promoter:11214	uc002sbn.4	84140	FAM161A	hg19_genes_promoters	photoreceptor connecting cilium		3.50297
chr2	62080293	62082583	2291	*	UMR	3.50297	chr2	62081279	62082278	1000	-	promoter:11215	uc010ypo.2	84140	FAM161A	hg19_genes_promoters	photoreceptor connecting cilium		3.50297
chr2	62080293	62082583	2291	*	UMR	3.50297	chr2	62081279	62082278	1000	-	promoter:11216	uc010fcm.1	84140	FAM161A	hg19_genes_promoters	photoreceptor connecting cilium		3.50297
chr2	62080293	62082583	2291	*	UMR	3.50297	chr2	62081279	62082278	1000	-	promoter:11217	uc010fcn.1	84140	FAM161A	hg19_genes_promoters	photoreceptor connecting cilium		3.50297
chr2	62080235	62082602	2368	*	1	5.12432	chr2	62081279	62082278	1000	-	promoter:11213	uc002sbm.4	84140	FAM161A	hg19_genes_promoters	photoreceptor connecting cilium			5.12432
chr2	62080235	62082602	2368	*	1	5.12432	chr2	62081279	62082278	1000	-	promoter:11214	uc002sbn.4	84140	FAM161A	hg19_genes_promoters	photoreceptor connecting cilium			5.12432
chr2	62080235	62082602	2368	*	1	5.12432	chr2	62081279	62082278	1000	-	promoter:11215	uc010ypo.2	84140	FAM161A	hg19_genes_promoters	photoreceptor connecting cilium			5.12432
chr2	62080235	62082602	2368	*	1	5.12432	chr2	62081279	62082278	1000	-	promoter:11216	uc010fcm.1	84140	FAM161A	hg19_genes_promoters	photoreceptor connecting cilium			5.12432
chr2	62080235	62082602	2368	*	1	5.12432	chr2	62081279	62082278	1000	-	promoter:11217	uc010fcn.1	84140	FAM161A	hg19_genes_promoters	photoreceptor connecting cilium			5.12432
chr2	62080251	62082666	2416	*	UMR	4.74877	chr2	62081279	62082278	1000	-	promoter:11213	uc002sbm.4	84140	FAM161A	hg19_genes_promoters	photoreceptor connecting cilium			4.74877
chr2	62080251	62082666	2416	*	UMR	4.74877	chr2	62081279	62082278	1000	-	promoter:11214	uc002sbn.4	84140	FAM161A	hg19_genes_promoters	photoreceptor connecting cilium			4.74877
chr2	62080251	62082666	2416	*	UMR	4.74877	chr2	62081279	62082278	1000	-	promoter:11215	uc010ypo.2	84140	FAM161A	hg19_genes_promoters	photoreceptor connecting cilium			4.74877
chr2	62080251	62082666	2416	*	UMR	4.74877	chr2	62081279	62082278	1000	-	promoter:11216	uc010fcm.1	84140	FAM161A	hg19_genes_promoters	photoreceptor connecting cilium			4.74877
chr2	62080251	62082666	2416	*	UMR	4.74877	chr2	62081279	62082278	1000	-	promoter:11217	uc010fcn.1	84140	FAM161A	hg19_genes_promoters	photoreceptor connecting cilium			4.74877
chr2	62080280	62082564	2285	*	1	3.74613	chr2	62081279	62082278	1000	-	promoter:11213	uc002sbm.4	84140	FAM161A	hg19_genes_promoters	photoreceptor connecting cilium				3.74613
chr2	62080280	62082564	2285	*	1	3.74613	chr2	62081279	62082278	1000	-	promoter:11214	uc002sbn.4	84140	FAM161A	hg19_genes_promoters	photoreceptor connecting cilium				3.74613
chr2	62080280	62082564	2285	*	1	3.74613	chr2	62081279	62082278	1000	-	promoter:11215	uc010ypo.2	84140	FAM161A	hg19_genes_promoters	photoreceptor connecting cilium				3.74613
chr2	62080280	62082564	2285	*	1	3.74613	chr2	62081279	62082278	1000	-	promoter:11216	uc010fcm.1	84140	FAM161A	hg19_genes_promoters	photoreceptor connecting cilium				3.74613
chr2	62080280	62082564	2285	*	1	3.74613	chr2	62081279	62082278	1000	-	promoter:11217	uc010fcn.1	84140	FAM161A	hg19_genes_promoters	photoreceptor connecting cilium				3.74613
chr2	62080285	62082648	2364	*	UMR	3.00375	chr2	62081279	62082278	1000	-	promoter:11213	uc002sbm.4	84140	FAM161A	hg19_genes_promoters	photoreceptor connecting cilium				3.00375
chr2	62080285	62082648	2364	*	UMR	3.00375	chr2	62081279	62082278	1000	-	promoter:11214	uc002sbn.4	84140	FAM161A	hg19_genes_promoters	photoreceptor connecting cilium				3.00375
chr2	62080285	62082648	2364	*	UMR	3.00375	chr2	62081279	62082278	1000	-	promoter:11215	uc010ypo.2	84140	FAM161A	hg19_genes_promoters	photoreceptor connecting cilium				3.00375
chr2	62080285	62082648	2364	*	UMR	3.00375	chr2	62081279	62082278	1000	-	promoter:11216	uc010fcm.1	84140	FAM161A	hg19_genes_promoters	photoreceptor connecting cilium				3.00375
chr2	62080285	62082648	2364	*	UMR	3.00375	chr2	62081279	62082278	1000	-	promoter:11217	uc010fcn.1	84140	FAM161A	hg19_genes_promoters	photoreceptor connecting cilium				3.00375
chr2	62080235	62082564	2330	*	1	5.72755	chr2	62081279	62082278	1000	-	promoter:11213	uc002sbm.4	84140	FAM161A	hg19_genes_promoters	photoreceptor connecting cilium					5.72755
chr2	62080235	62082564	2330	*	1	5.72755	chr2	62081279	62082278	1000	-	promoter:11214	uc002sbn.4	84140	FAM161A	hg19_genes_promoters	photoreceptor connecting cilium					5.72755
chr2	62080235	62082564	2330	*	1	5.72755	chr2	62081279	62082278	1000	-	promoter:11215	uc010ypo.2	84140	FAM161A	hg19_genes_promoters	photoreceptor connecting cilium					5.72755
chr2	62080235	62082564	2330	*	1	5.72755	chr2	62081279	62082278	1000	-	promoter:11216	uc010fcm.1	84140	FAM161A	hg19_genes_promoters	photoreceptor connecting cilium					5.72755
chr2	62080235	62082564	2330	*	1	5.72755	chr2	62081279	62082278	1000	-	promoter:11217	uc010fcn.1	84140	FAM161A	hg19_genes_promoters	photoreceptor connecting cilium					5.72755
chr2	62080285	62082648	2364	*	UMR	3.74041	chr2	62081279	62082278	1000	-	promoter:11213	uc002sbm.4	84140	FAM161A	hg19_genes_promoters	photoreceptor connecting cilium					3.74041
chr2	62080285	62082648	2364	*	UMR	3.74041	chr2	62081279	62082278	1000	-	promoter:11214	uc002sbn.4	84140	FAM161A	hg19_genes_promoters	photoreceptor connecting cilium					3.74041
chr2	62080285	62082648	2364	*	UMR	3.74041	chr2	62081279	62082278	1000	-	promoter:11215	uc010ypo.2	84140	FAM161A	hg19_genes_promoters	photoreceptor connecting cilium					3.74041
chr2	62080285	62082648	2364	*	UMR	3.74041	chr2	62081279	62082278	1000	-	promoter:11216	uc010fcm.1	84140	FAM161A	hg19_genes_promoters	photoreceptor connecting cilium					3.74041
chr2	62080285	62082648	2364	*	UMR	3.74041	chr2	62081279	62082278	1000	-	promoter:11217	uc010fcn.1	84140	FAM161A	hg19_genes_promoters	photoreceptor connecting cilium					3.74041
chr2	62080235	62082503	2269	*	1	5.64295	chr2	62081279	62082278	1000	-	promoter:11213	uc002sbm.4	84140	FAM161A	hg19_genes_promoters	photoreceptor connecting cilium						5.64295
chr2	62080235	62082503	2269	*	1	5.64295	chr2	62081279	62082278	1000	-	promoter:11214	uc002sbn.4	84140	FAM161A	hg19_genes_promoters	photoreceptor connecting cilium						5.64295
chr2	62080235	62082503	2269	*	1	5.64295	chr2	62081279	62082278	1000	-	promoter:11215	uc010ypo.2	84140	FAM161A	hg19_genes_promoters	photoreceptor connecting cilium						5.64295
chr2	62080235	62082503	2269	*	1	5.64295	chr2	62081279	62082278	1000	-	promoter:11216	uc010fcm.1	84140	FAM161A	hg19_genes_promoters	photoreceptor connecting cilium						5.64295
chr2	62080235	62082503	2269	*	1	5.64295	chr2	62081279	62082278	1000	-	promoter:11217	uc010fcn.1	84140	FAM161A	hg19_genes_promoters	photoreceptor connecting cilium						5.64295
chr2	62080285	62082514	2230	*	UMR	3.68533	chr2	62081279	62082278	1000	-	promoter:11213	uc002sbm.4	84140	FAM161A	hg19_genes_promoters	photoreceptor connecting cilium						3.68533
chr2	62080285	62082514	2230	*	UMR	3.68533	chr2	62081279	62082278	1000	-	promoter:11214	uc002sbn.4	84140	FAM161A	hg19_genes_promoters	photoreceptor connecting cilium						3.68533
chr2	62080285	62082514	2230	*	UMR	3.68533	chr2	62081279	62082278	1000	-	promoter:11215	uc010ypo.2	84140	FAM161A	hg19_genes_promoters	photoreceptor connecting cilium						3.68533
chr2	62080285	62082514	2230	*	UMR	3.68533	chr2	62081279	62082278	1000	-	promoter:11216	uc010fcm.1	84140	FAM161A	hg19_genes_promoters	photoreceptor connecting cilium						3.68533
chr2	62080285	62082514	2230	*	UMR	3.68533	chr2	62081279	62082278	1000	-	promoter:11217	uc010fcn.1	84140	FAM161A	hg19_genes_promoters	photoreceptor connecting cilium						3.68533
chr1	228319259	228327258	8000	*	3	83.919	chr1	228326785	228327784	1000	+	promoter:3811	uc021pke.1	2987	GUK1	hg19_genes_promoters	photoreceptor inner segment	83.919
chr1	228319259	228327258	8000	*	3	83.919	chr1	228326929	228327928	1000	+	promoter:3812	uc001hsh.3	2987	GUK1	hg19_genes_promoters	photoreceptor inner segment	83.919
chr1	228319259	228327258	8000	*	3	83.919	chr1	228326929	228327928	1000	+	promoter:3813	uc001hsi.3	2987	GUK1	hg19_genes_promoters	photoreceptor inner segment	83.919
chr1	228319259	228327258	8000	*	3	83.919	chr1	228326929	228327928	1000	+	promoter:3814	uc001hsj.3	2987	GUK1	hg19_genes_promoters	photoreceptor inner segment	83.919
chr1	228319259	228327258	8000	*	3	83.919	chr1	228326929	228327928	1000	+	promoter:3815	uc021pkf.1	2987	GUK1	hg19_genes_promoters	photoreceptor inner segment	83.919
chr1	228327273	228328880	1608	*	1	3.90422	chr1	228326785	228327784	1000	+	promoter:3811	uc021pke.1	2987	GUK1	hg19_genes_promoters	photoreceptor inner segment	3.90422
chr1	228327273	228328880	1608	*	1	3.90422	chr1	228326929	228327928	1000	+	promoter:3812	uc001hsh.3	2987	GUK1	hg19_genes_promoters	photoreceptor inner segment	3.90422
chr1	228327273	228328880	1608	*	1	3.90422	chr1	228326929	228327928	1000	+	promoter:3813	uc001hsi.3	2987	GUK1	hg19_genes_promoters	photoreceptor inner segment	3.90422
chr1	228327273	228328880	1608	*	1	3.90422	chr1	228326929	228327928	1000	+	promoter:3814	uc001hsj.3	2987	GUK1	hg19_genes_promoters	photoreceptor inner segment	3.90422
chr1	228327273	228328880	1608	*	1	3.90422	chr1	228326929	228327928	1000	+	promoter:3815	uc021pkf.1	2987	GUK1	hg19_genes_promoters	photoreceptor inner segment	3.90422
chr1	228328920	228336958	8039	*	4	91.3143	chr1	228331404	228332403	1000	+	promoter:3816	uc010pvv.2	2987	GUK1	hg19_genes_promoters	photoreceptor inner segment	91.3143
chr1	228327267	228328900	1634	*	UMR	3.69599	chr1	228326785	228327784	1000	+	promoter:3811	uc021pke.1	2987	GUK1	hg19_genes_promoters	photoreceptor inner segment	3.69599
chr1	228327267	228328900	1634	*	UMR	3.69599	chr1	228326929	228327928	1000	+	promoter:3812	uc001hsh.3	2987	GUK1	hg19_genes_promoters	photoreceptor inner segment	3.69599
chr1	228327267	228328900	1634	*	UMR	3.69599	chr1	228326929	228327928	1000	+	promoter:3813	uc001hsi.3	2987	GUK1	hg19_genes_promoters	photoreceptor inner segment	3.69599
chr1	228327267	228328900	1634	*	UMR	3.69599	chr1	228326929	228327928	1000	+	promoter:3814	uc001hsj.3	2987	GUK1	hg19_genes_promoters	photoreceptor inner segment	3.69599
chr1	228327267	228328900	1634	*	UMR	3.69599	chr1	228326929	228327928	1000	+	promoter:3815	uc021pkf.1	2987	GUK1	hg19_genes_promoters	photoreceptor inner segment	3.69599
chr1	228319085	228327258	8174	*	3	84.0959	chr1	228326785	228327784	1000	+	promoter:3811	uc021pke.1	2987	GUK1	hg19_genes_promoters	photoreceptor inner segment		84.0959
chr1	228319085	228327258	8174	*	3	84.0959	chr1	228326929	228327928	1000	+	promoter:3812	uc001hsh.3	2987	GUK1	hg19_genes_promoters	photoreceptor inner segment		84.0959
chr1	228319085	228327258	8174	*	3	84.0959	chr1	228326929	228327928	1000	+	promoter:3813	uc001hsi.3	2987	GUK1	hg19_genes_promoters	photoreceptor inner segment		84.0959
chr1	228319085	228327258	8174	*	3	84.0959	chr1	228326929	228327928	1000	+	promoter:3814	uc001hsj.3	2987	GUK1	hg19_genes_promoters	photoreceptor inner segment		84.0959
chr1	228319085	228327258	8174	*	3	84.0959	chr1	228326929	228327928	1000	+	promoter:3815	uc021pkf.1	2987	GUK1	hg19_genes_promoters	photoreceptor inner segment		84.0959
chr1	228327273	228328880	1608	*	1	3.10329	chr1	228326785	228327784	1000	+	promoter:3811	uc021pke.1	2987	GUK1	hg19_genes_promoters	photoreceptor inner segment		3.10329
chr1	228327273	228328880	1608	*	1	3.10329	chr1	228326929	228327928	1000	+	promoter:3812	uc001hsh.3	2987	GUK1	hg19_genes_promoters	photoreceptor inner segment		3.10329
chr1	228327273	228328880	1608	*	1	3.10329	chr1	228326929	228327928	1000	+	promoter:3813	uc001hsi.3	2987	GUK1	hg19_genes_promoters	photoreceptor inner segment		3.10329
chr1	228327273	228328880	1608	*	1	3.10329	chr1	228326929	228327928	1000	+	promoter:3814	uc001hsj.3	2987	GUK1	hg19_genes_promoters	photoreceptor inner segment		3.10329
chr1	228327273	228328880	1608	*	1	3.10329	chr1	228326929	228327928	1000	+	promoter:3815	uc021pkf.1	2987	GUK1	hg19_genes_promoters	photoreceptor inner segment		3.10329
chr1	228328920	228336958	8039	*	4	88.7481	chr1	228331404	228332403	1000	+	promoter:3816	uc010pvv.2	2987	GUK1	hg19_genes_promoters	photoreceptor inner segment		88.7481
chr1	228327267	228328878	1612	*	UMR	2.47432	chr1	228326785	228327784	1000	+	promoter:3811	uc021pke.1	2987	GUK1	hg19_genes_promoters	photoreceptor inner segment		2.47432
chr1	228327267	228328878	1612	*	UMR	2.47432	chr1	228326929	228327928	1000	+	promoter:3812	uc001hsh.3	2987	GUK1	hg19_genes_promoters	photoreceptor inner segment		2.47432
chr1	228327267	228328878	1612	*	UMR	2.47432	chr1	228326929	228327928	1000	+	promoter:3813	uc001hsi.3	2987	GUK1	hg19_genes_promoters	photoreceptor inner segment		2.47432
chr1	228327267	228328878	1612	*	UMR	2.47432	chr1	228326929	228327928	1000	+	promoter:3814	uc001hsj.3	2987	GUK1	hg19_genes_promoters	photoreceptor inner segment		2.47432
chr1	228327267	228328878	1612	*	UMR	2.47432	chr1	228326929	228327928	1000	+	promoter:3815	uc021pkf.1	2987	GUK1	hg19_genes_promoters	photoreceptor inner segment		2.47432
chr1	228319259	228327258	8000	*	3	83.6727	chr1	228326785	228327784	1000	+	promoter:3811	uc021pke.1	2987	GUK1	hg19_genes_promoters	photoreceptor inner segment			83.6727
chr1	228319259	228327258	8000	*	3	83.6727	chr1	228326929	228327928	1000	+	promoter:3812	uc001hsh.3	2987	GUK1	hg19_genes_promoters	photoreceptor inner segment			83.6727
chr1	228319259	228327258	8000	*	3	83.6727	chr1	228326929	228327928	1000	+	promoter:3813	uc001hsi.3	2987	GUK1	hg19_genes_promoters	photoreceptor inner segment			83.6727
chr1	228319259	228327258	8000	*	3	83.6727	chr1	228326929	228327928	1000	+	promoter:3814	uc001hsj.3	2987	GUK1	hg19_genes_promoters	photoreceptor inner segment			83.6727
chr1	228319259	228327258	8000	*	3	83.6727	chr1	228326929	228327928	1000	+	promoter:3815	uc021pkf.1	2987	GUK1	hg19_genes_promoters	photoreceptor inner segment			83.6727
chr1	228327291	228329074	1784	*	1	5.51471	chr1	228326785	228327784	1000	+	promoter:3811	uc021pke.1	2987	GUK1	hg19_genes_promoters	photoreceptor inner segment			5.51471
chr1	228327291	228329074	1784	*	1	5.51471	chr1	228326929	228327928	1000	+	promoter:3812	uc001hsh.3	2987	GUK1	hg19_genes_promoters	photoreceptor inner segment			5.51471
chr1	228327291	228329074	1784	*	1	5.51471	chr1	228326929	228327928	1000	+	promoter:3813	uc001hsi.3	2987	GUK1	hg19_genes_promoters	photoreceptor inner segment			5.51471
chr1	228327291	228329074	1784	*	1	5.51471	chr1	228326929	228327928	1000	+	promoter:3814	uc001hsj.3	2987	GUK1	hg19_genes_promoters	photoreceptor inner segment			5.51471
chr1	228327291	228329074	1784	*	1	5.51471	chr1	228326929	228327928	1000	+	promoter:3815	uc021pkf.1	2987	GUK1	hg19_genes_promoters	photoreceptor inner segment			5.51471
chr1	228329097	228336898	7802	*	4	88.1873	chr1	228331404	228332403	1000	+	promoter:3816	uc010pvv.2	2987	GUK1	hg19_genes_promoters	photoreceptor inner segment			88.1873
chr1	228327294	228328994	1701	*	UMR	3.85396	chr1	228326785	228327784	1000	+	promoter:3811	uc021pke.1	2987	GUK1	hg19_genes_promoters	photoreceptor inner segment			3.85396
chr1	228327294	228328994	1701	*	UMR	3.85396	chr1	228326929	228327928	1000	+	promoter:3812	uc001hsh.3	2987	GUK1	hg19_genes_promoters	photoreceptor inner segment			3.85396
chr1	228327294	228328994	1701	*	UMR	3.85396	chr1	228326929	228327928	1000	+	promoter:3813	uc001hsi.3	2987	GUK1	hg19_genes_promoters	photoreceptor inner segment			3.85396
chr1	228327294	228328994	1701	*	UMR	3.85396	chr1	228326929	228327928	1000	+	promoter:3814	uc001hsj.3	2987	GUK1	hg19_genes_promoters	photoreceptor inner segment			3.85396
chr1	228327294	228328994	1701	*	UMR	3.85396	chr1	228326929	228327928	1000	+	promoter:3815	uc021pkf.1	2987	GUK1	hg19_genes_promoters	photoreceptor inner segment			3.85396
chr1	228319259	228327258	8000	*	3	82.8808	chr1	228326785	228327784	1000	+	promoter:3811	uc021pke.1	2987	GUK1	hg19_genes_promoters	photoreceptor inner segment				82.8808
chr1	228319259	228327258	8000	*	3	82.8808	chr1	228326929	228327928	1000	+	promoter:3812	uc001hsh.3	2987	GUK1	hg19_genes_promoters	photoreceptor inner segment				82.8808
chr1	228319259	228327258	8000	*	3	82.8808	chr1	228326929	228327928	1000	+	promoter:3813	uc001hsi.3	2987	GUK1	hg19_genes_promoters	photoreceptor inner segment				82.8808
chr1	228319259	228327258	8000	*	3	82.8808	chr1	228326929	228327928	1000	+	promoter:3814	uc001hsj.3	2987	GUK1	hg19_genes_promoters	photoreceptor inner segment				82.8808
chr1	228319259	228327258	8000	*	3	82.8808	chr1	228326929	228327928	1000	+	promoter:3815	uc021pkf.1	2987	GUK1	hg19_genes_promoters	photoreceptor inner segment				82.8808
chr1	228327273	228329074	1802	*	1	5.88235	chr1	228326785	228327784	1000	+	promoter:3811	uc021pke.1	2987	GUK1	hg19_genes_promoters	photoreceptor inner segment				5.88235
chr1	228327273	228329074	1802	*	1	5.88235	chr1	228326929	228327928	1000	+	promoter:3812	uc001hsh.3	2987	GUK1	hg19_genes_promoters	photoreceptor inner segment				5.88235
chr1	228327273	228329074	1802	*	1	5.88235	chr1	228326929	228327928	1000	+	promoter:3813	uc001hsi.3	2987	GUK1	hg19_genes_promoters	photoreceptor inner segment				5.88235
chr1	228327273	228329074	1802	*	1	5.88235	chr1	228326929	228327928	1000	+	promoter:3814	uc001hsj.3	2987	GUK1	hg19_genes_promoters	photoreceptor inner segment				5.88235
chr1	228327273	228329074	1802	*	1	5.88235	chr1	228326929	228327928	1000	+	promoter:3815	uc021pkf.1	2987	GUK1	hg19_genes_promoters	photoreceptor inner segment				5.88235
chr1	228329097	228345725	16629	*	3	82.8701	chr1	228331404	228332403	1000	+	promoter:3816	uc010pvv.2	2987	GUK1	hg19_genes_promoters	photoreceptor inner segment				82.8701
chr1	228327283	228329056	1774	*	UMR	5.06394	chr1	228326785	228327784	1000	+	promoter:3811	uc021pke.1	2987	GUK1	hg19_genes_promoters	photoreceptor inner segment				5.06394
chr1	228327283	228329056	1774	*	UMR	5.06394	chr1	228326929	228327928	1000	+	promoter:3812	uc001hsh.3	2987	GUK1	hg19_genes_promoters	photoreceptor inner segment				5.06394
chr1	228327283	228329056	1774	*	UMR	5.06394	chr1	228326929	228327928	1000	+	promoter:3813	uc001hsi.3	2987	GUK1	hg19_genes_promoters	photoreceptor inner segment				5.06394
chr1	228327283	228329056	1774	*	UMR	5.06394	chr1	228326929	228327928	1000	+	promoter:3814	uc001hsj.3	2987	GUK1	hg19_genes_promoters	photoreceptor inner segment				5.06394
chr1	228327283	228329056	1774	*	UMR	5.06394	chr1	228326929	228327928	1000	+	promoter:3815	uc021pkf.1	2987	GUK1	hg19_genes_promoters	photoreceptor inner segment				5.06394
chr1	228319259	228327258	8000	*	3	80.4542	chr1	228326785	228327784	1000	+	promoter:3811	uc021pke.1	2987	GUK1	hg19_genes_promoters	photoreceptor inner segment					80.4542
chr1	228319259	228327258	8000	*	3	80.4542	chr1	228326929	228327928	1000	+	promoter:3812	uc001hsh.3	2987	GUK1	hg19_genes_promoters	photoreceptor inner segment					80.4542
chr1	228319259	228327258	8000	*	3	80.4542	chr1	228326929	228327928	1000	+	promoter:3813	uc001hsi.3	2987	GUK1	hg19_genes_promoters	photoreceptor inner segment					80.4542
chr1	228319259	228327258	8000	*	3	80.4542	chr1	228326929	228327928	1000	+	promoter:3814	uc001hsj.3	2987	GUK1	hg19_genes_promoters	photoreceptor inner segment					80.4542
chr1	228319259	228327258	8000	*	3	80.4542	chr1	228326929	228327928	1000	+	promoter:3815	uc021pkf.1	2987	GUK1	hg19_genes_promoters	photoreceptor inner segment					80.4542
chr1	228327273	228329397	2125	*	2	9.83919	chr1	228326785	228327784	1000	+	promoter:3811	uc021pke.1	2987	GUK1	hg19_genes_promoters	photoreceptor inner segment					9.83919
chr1	228327273	228329397	2125	*	2	9.83919	chr1	228326929	228327928	1000	+	promoter:3812	uc001hsh.3	2987	GUK1	hg19_genes_promoters	photoreceptor inner segment					9.83919
chr1	228327273	228329397	2125	*	2	9.83919	chr1	228326929	228327928	1000	+	promoter:3813	uc001hsi.3	2987	GUK1	hg19_genes_promoters	photoreceptor inner segment					9.83919
chr1	228327273	228329397	2125	*	2	9.83919	chr1	228326929	228327928	1000	+	promoter:3814	uc001hsj.3	2987	GUK1	hg19_genes_promoters	photoreceptor inner segment					9.83919
chr1	228327273	228329397	2125	*	2	9.83919	chr1	228326929	228327928	1000	+	promoter:3815	uc021pkf.1	2987	GUK1	hg19_genes_promoters	photoreceptor inner segment					9.83919
chr1	228329434	228336898	7465	*	4	91.1942	chr1	228331404	228332403	1000	+	promoter:3816	uc010pvv.2	2987	GUK1	hg19_genes_promoters	photoreceptor inner segment					91.1942
chr1	228327267	228328921	1655	*	UMR	3.20636	chr1	228326785	228327784	1000	+	promoter:3811	uc021pke.1	2987	GUK1	hg19_genes_promoters	photoreceptor inner segment					3.20636
chr1	228327267	228328921	1655	*	UMR	3.20636	chr1	228326929	228327928	1000	+	promoter:3812	uc001hsh.3	2987	GUK1	hg19_genes_promoters	photoreceptor inner segment					3.20636
chr1	228327267	228328921	1655	*	UMR	3.20636	chr1	228326929	228327928	1000	+	promoter:3813	uc001hsi.3	2987	GUK1	hg19_genes_promoters	photoreceptor inner segment					3.20636
chr1	228327267	228328921	1655	*	UMR	3.20636	chr1	228326929	228327928	1000	+	promoter:3814	uc001hsj.3	2987	GUK1	hg19_genes_promoters	photoreceptor inner segment					3.20636
chr1	228327267	228328921	1655	*	UMR	3.20636	chr1	228326929	228327928	1000	+	promoter:3815	uc021pkf.1	2987	GUK1	hg19_genes_promoters	photoreceptor inner segment					3.20636
chr1	228319259	228327273	8015	*	3	83.5725	chr1	228326785	228327784	1000	+	promoter:3811	uc021pke.1	2987	GUK1	hg19_genes_promoters	photoreceptor inner segment						83.5725
chr1	228319259	228327273	8015	*	3	83.5725	chr1	228326929	228327928	1000	+	promoter:3812	uc001hsh.3	2987	GUK1	hg19_genes_promoters	photoreceptor inner segment						83.5725
chr1	228319259	228327273	8015	*	3	83.5725	chr1	228326929	228327928	1000	+	promoter:3813	uc001hsi.3	2987	GUK1	hg19_genes_promoters	photoreceptor inner segment						83.5725
chr1	228319259	228327273	8015	*	3	83.5725	chr1	228326929	228327928	1000	+	promoter:3814	uc001hsj.3	2987	GUK1	hg19_genes_promoters	photoreceptor inner segment						83.5725
chr1	228319259	228327273	8015	*	3	83.5725	chr1	228326929	228327928	1000	+	promoter:3815	uc021pkf.1	2987	GUK1	hg19_genes_promoters	photoreceptor inner segment						83.5725
chr1	228327291	228329074	1784	*	1	6.12951	chr1	228326785	228327784	1000	+	promoter:3811	uc021pke.1	2987	GUK1	hg19_genes_promoters	photoreceptor inner segment						6.12951
chr1	228327291	228329074	1784	*	1	6.12951	chr1	228326929	228327928	1000	+	promoter:3812	uc001hsh.3	2987	GUK1	hg19_genes_promoters	photoreceptor inner segment						6.12951
chr1	228327291	228329074	1784	*	1	6.12951	chr1	228326929	228327928	1000	+	promoter:3813	uc001hsi.3	2987	GUK1	hg19_genes_promoters	photoreceptor inner segment						6.12951
chr1	228327291	228329074	1784	*	1	6.12951	chr1	228326929	228327928	1000	+	promoter:3814	uc001hsj.3	2987	GUK1	hg19_genes_promoters	photoreceptor inner segment						6.12951
chr1	228327291	228329074	1784	*	1	6.12951	chr1	228326929	228327928	1000	+	promoter:3815	uc021pkf.1	2987	GUK1	hg19_genes_promoters	photoreceptor inner segment						6.12951
chr1	228329097	228336898	7802	*	3	87.4273	chr1	228331404	228332403	1000	+	promoter:3816	uc010pvv.2	2987	GUK1	hg19_genes_promoters	photoreceptor inner segment						87.4273
chr1	228327283	228328921	1639	*	UMR	3.20146	chr1	228326785	228327784	1000	+	promoter:3811	uc021pke.1	2987	GUK1	hg19_genes_promoters	photoreceptor inner segment						3.20146
chr1	228327283	228328921	1639	*	UMR	3.20146	chr1	228326929	228327928	1000	+	promoter:3812	uc001hsh.3	2987	GUK1	hg19_genes_promoters	photoreceptor inner segment						3.20146
chr1	228327283	228328921	1639	*	UMR	3.20146	chr1	228326929	228327928	1000	+	promoter:3813	uc001hsi.3	2987	GUK1	hg19_genes_promoters	photoreceptor inner segment						3.20146
chr1	228327283	228328921	1639	*	UMR	3.20146	chr1	228326929	228327928	1000	+	promoter:3814	uc001hsj.3	2987	GUK1	hg19_genes_promoters	photoreceptor inner segment						3.20146
chr1	228327283	228328921	1639	*	UMR	3.20146	chr1	228326929	228327928	1000	+	promoter:3815	uc021pkf.1	2987	GUK1	hg19_genes_promoters	photoreceptor inner segment						3.20146
chr11	122930797	122934297	3501	*	1	2.68166	chr11	122931095	122932094	1000	-	promoter:45273	uc009zbc.3	3312	HSPA8	hg19_genes_promoters	photoreceptor inner segment	2.68166
chr11	122930797	122934297	3501	*	1	2.68166	chr11	122932902	122933901	1000	-	promoter:45274	uc001pyo.3	3312	HSPA8	hg19_genes_promoters	photoreceptor inner segment	2.68166
chr11	122930797	122934297	3501	*	1	2.68166	chr11	122932902	122933901	1000	-	promoter:45275	uc001pyp.3	3312	HSPA8	hg19_genes_promoters	photoreceptor inner segment	2.68166
chr11	122930797	122934297	3501	*	1	2.68166	chr11	122932902	122933901	1000	-	promoter:45276	uc010rzu.2	3312	HSPA8	hg19_genes_promoters	photoreceptor inner segment	2.68166
chr11	122930797	122934297	3501	*	1	2.68166	chr11	122932902	122933901	1000	-	promoter:45277	uc009zbd.2	3312	HSPA8	hg19_genes_promoters	photoreceptor inner segment	2.68166
chr11	122930797	122934297	3501	*	1	2.68166	chr11	122933187	122934186	1000	-	promoter:45278	uc010rzv.1	3312	HSPA8	hg19_genes_promoters	photoreceptor inner segment	2.68166
chr11	122930882	122934336	3455	*	UMR	1.47059	chr11	122931095	122932094	1000	-	promoter:45273	uc009zbc.3	3312	HSPA8	hg19_genes_promoters	photoreceptor inner segment	1.47059
chr11	122930882	122934336	3455	*	UMR	1.47059	chr11	122932902	122933901	1000	-	promoter:45274	uc001pyo.3	3312	HSPA8	hg19_genes_promoters	photoreceptor inner segment	1.47059
chr11	122930882	122934336	3455	*	UMR	1.47059	chr11	122932902	122933901	1000	-	promoter:45275	uc001pyp.3	3312	HSPA8	hg19_genes_promoters	photoreceptor inner segment	1.47059
chr11	122930882	122934336	3455	*	UMR	1.47059	chr11	122932902	122933901	1000	-	promoter:45276	uc010rzu.2	3312	HSPA8	hg19_genes_promoters	photoreceptor inner segment	1.47059
chr11	122930882	122934336	3455	*	UMR	1.47059	chr11	122932902	122933901	1000	-	promoter:45277	uc009zbd.2	3312	HSPA8	hg19_genes_promoters	photoreceptor inner segment	1.47059
chr11	122930882	122934336	3455	*	UMR	1.47059	chr11	122933187	122934186	1000	-	promoter:45278	uc010rzv.1	3312	HSPA8	hg19_genes_promoters	photoreceptor inner segment	1.47059
chr11	122930718	122934297	3580	*	1	3.81727	chr11	122931095	122932094	1000	-	promoter:45273	uc009zbc.3	3312	HSPA8	hg19_genes_promoters	photoreceptor inner segment		3.81727
chr11	122930718	122934297	3580	*	1	3.81727	chr11	122932902	122933901	1000	-	promoter:45274	uc001pyo.3	3312	HSPA8	hg19_genes_promoters	photoreceptor inner segment		3.81727
chr11	122930718	122934297	3580	*	1	3.81727	chr11	122932902	122933901	1000	-	promoter:45275	uc001pyp.3	3312	HSPA8	hg19_genes_promoters	photoreceptor inner segment		3.81727
chr11	122930718	122934297	3580	*	1	3.81727	chr11	122932902	122933901	1000	-	promoter:45276	uc010rzu.2	3312	HSPA8	hg19_genes_promoters	photoreceptor inner segment		3.81727
chr11	122930718	122934297	3580	*	1	3.81727	chr11	122932902	122933901	1000	-	promoter:45277	uc009zbd.2	3312	HSPA8	hg19_genes_promoters	photoreceptor inner segment		3.81727
chr11	122930718	122934297	3580	*	1	3.81727	chr11	122933187	122934186	1000	-	promoter:45278	uc010rzv.1	3312	HSPA8	hg19_genes_promoters	photoreceptor inner segment		3.81727
chr11	122930882	122934386	3505	*	UMR	2.10391	chr11	122931095	122932094	1000	-	promoter:45273	uc009zbc.3	3312	HSPA8	hg19_genes_promoters	photoreceptor inner segment		2.10391
chr11	122930882	122934386	3505	*	UMR	2.10391	chr11	122932902	122933901	1000	-	promoter:45274	uc001pyo.3	3312	HSPA8	hg19_genes_promoters	photoreceptor inner segment		2.10391
chr11	122930882	122934386	3505	*	UMR	2.10391	chr11	122932902	122933901	1000	-	promoter:45275	uc001pyp.3	3312	HSPA8	hg19_genes_promoters	photoreceptor inner segment		2.10391
chr11	122930882	122934386	3505	*	UMR	2.10391	chr11	122932902	122933901	1000	-	promoter:45276	uc010rzu.2	3312	HSPA8	hg19_genes_promoters	photoreceptor inner segment		2.10391
chr11	122930882	122934386	3505	*	UMR	2.10391	chr11	122932902	122933901	1000	-	promoter:45277	uc009zbd.2	3312	HSPA8	hg19_genes_promoters	photoreceptor inner segment		2.10391
chr11	122930882	122934386	3505	*	UMR	2.10391	chr11	122933187	122934186	1000	-	promoter:45278	uc010rzv.1	3312	HSPA8	hg19_genes_promoters	photoreceptor inner segment		2.10391
chr11	122930718	122934297	3580	*	1	3.85763	chr11	122931095	122932094	1000	-	promoter:45273	uc009zbc.3	3312	HSPA8	hg19_genes_promoters	photoreceptor inner segment			3.85763
chr11	122930718	122934297	3580	*	1	3.85763	chr11	122932902	122933901	1000	-	promoter:45274	uc001pyo.3	3312	HSPA8	hg19_genes_promoters	photoreceptor inner segment			3.85763
chr11	122930718	122934297	3580	*	1	3.85763	chr11	122932902	122933901	1000	-	promoter:45275	uc001pyp.3	3312	HSPA8	hg19_genes_promoters	photoreceptor inner segment			3.85763
chr11	122930718	122934297	3580	*	1	3.85763	chr11	122932902	122933901	1000	-	promoter:45276	uc010rzu.2	3312	HSPA8	hg19_genes_promoters	photoreceptor inner segment			3.85763
chr11	122930718	122934297	3580	*	1	3.85763	chr11	122932902	122933901	1000	-	promoter:45277	uc009zbd.2	3312	HSPA8	hg19_genes_promoters	photoreceptor inner segment			3.85763
chr11	122930718	122934297	3580	*	1	3.85763	chr11	122933187	122934186	1000	-	promoter:45278	uc010rzv.1	3312	HSPA8	hg19_genes_promoters	photoreceptor inner segment			3.85763
chr11	122930819	122934336	3518	*	UMR	2.08516	chr11	122931095	122932094	1000	-	promoter:45273	uc009zbc.3	3312	HSPA8	hg19_genes_promoters	photoreceptor inner segment			2.08516
chr11	122930819	122934336	3518	*	UMR	2.08516	chr11	122932902	122933901	1000	-	promoter:45274	uc001pyo.3	3312	HSPA8	hg19_genes_promoters	photoreceptor inner segment			2.08516
chr11	122930819	122934336	3518	*	UMR	2.08516	chr11	122932902	122933901	1000	-	promoter:45275	uc001pyp.3	3312	HSPA8	hg19_genes_promoters	photoreceptor inner segment			2.08516
chr11	122930819	122934336	3518	*	UMR	2.08516	chr11	122932902	122933901	1000	-	promoter:45276	uc010rzu.2	3312	HSPA8	hg19_genes_promoters	photoreceptor inner segment			2.08516
chr11	122930819	122934336	3518	*	UMR	2.08516	chr11	122932902	122933901	1000	-	promoter:45277	uc009zbd.2	3312	HSPA8	hg19_genes_promoters	photoreceptor inner segment			2.08516
chr11	122930819	122934336	3518	*	UMR	2.08516	chr11	122933187	122934186	1000	-	promoter:45278	uc010rzv.1	3312	HSPA8	hg19_genes_promoters	photoreceptor inner segment			2.08516
chr11	122930594	122934397	3804	*	1	3.67019	chr11	122931095	122932094	1000	-	promoter:45273	uc009zbc.3	3312	HSPA8	hg19_genes_promoters	photoreceptor inner segment				3.67019
chr11	122930594	122934397	3804	*	1	3.67019	chr11	122932902	122933901	1000	-	promoter:45274	uc001pyo.3	3312	HSPA8	hg19_genes_promoters	photoreceptor inner segment				3.67019
chr11	122930594	122934397	3804	*	1	3.67019	chr11	122932902	122933901	1000	-	promoter:45275	uc001pyp.3	3312	HSPA8	hg19_genes_promoters	photoreceptor inner segment				3.67019
chr11	122930594	122934397	3804	*	1	3.67019	chr11	122932902	122933901	1000	-	promoter:45276	uc010rzu.2	3312	HSPA8	hg19_genes_promoters	photoreceptor inner segment				3.67019
chr11	122930594	122934397	3804	*	1	3.67019	chr11	122932902	122933901	1000	-	promoter:45277	uc009zbd.2	3312	HSPA8	hg19_genes_promoters	photoreceptor inner segment				3.67019
chr11	122930594	122934397	3804	*	1	3.67019	chr11	122933187	122934186	1000	-	promoter:45278	uc010rzv.1	3312	HSPA8	hg19_genes_promoters	photoreceptor inner segment				3.67019
chr11	122930779	122934466	3688	*	UMR	2.53197	chr11	122931095	122932094	1000	-	promoter:45273	uc009zbc.3	3312	HSPA8	hg19_genes_promoters	photoreceptor inner segment				2.53197
chr11	122930779	122934466	3688	*	UMR	2.53197	chr11	122932902	122933901	1000	-	promoter:45274	uc001pyo.3	3312	HSPA8	hg19_genes_promoters	photoreceptor inner segment				2.53197
chr11	122930779	122934466	3688	*	UMR	2.53197	chr11	122932902	122933901	1000	-	promoter:45275	uc001pyp.3	3312	HSPA8	hg19_genes_promoters	photoreceptor inner segment				2.53197
chr11	122930779	122934466	3688	*	UMR	2.53197	chr11	122932902	122933901	1000	-	promoter:45276	uc010rzu.2	3312	HSPA8	hg19_genes_promoters	photoreceptor inner segment				2.53197
chr11	122930779	122934466	3688	*	UMR	2.53197	chr11	122932902	122933901	1000	-	promoter:45277	uc009zbd.2	3312	HSPA8	hg19_genes_promoters	photoreceptor inner segment				2.53197
chr11	122930779	122934466	3688	*	UMR	2.53197	chr11	122933187	122934186	1000	-	promoter:45278	uc010rzv.1	3312	HSPA8	hg19_genes_promoters	photoreceptor inner segment				2.53197
chr11	122930718	122934535	3818	*	1	3.23321	chr11	122931095	122932094	1000	-	promoter:45273	uc009zbc.3	3312	HSPA8	hg19_genes_promoters	photoreceptor inner segment					3.23321
chr11	122930718	122934535	3818	*	1	3.23321	chr11	122932902	122933901	1000	-	promoter:45274	uc001pyo.3	3312	HSPA8	hg19_genes_promoters	photoreceptor inner segment					3.23321
chr11	122930718	122934535	3818	*	1	3.23321	chr11	122932902	122933901	1000	-	promoter:45275	uc001pyp.3	3312	HSPA8	hg19_genes_promoters	photoreceptor inner segment					3.23321
chr11	122930718	122934535	3818	*	1	3.23321	chr11	122932902	122933901	1000	-	promoter:45276	uc010rzu.2	3312	HSPA8	hg19_genes_promoters	photoreceptor inner segment					3.23321
chr11	122930718	122934535	3818	*	1	3.23321	chr11	122932902	122933901	1000	-	promoter:45277	uc009zbd.2	3312	HSPA8	hg19_genes_promoters	photoreceptor inner segment					3.23321
chr11	122930718	122934535	3818	*	1	3.23321	chr11	122933187	122934186	1000	-	promoter:45278	uc010rzv.1	3312	HSPA8	hg19_genes_promoters	photoreceptor inner segment					3.23321
chr11	122930819	122934932	4114	*	UMR	1.87553	chr11	122931095	122932094	1000	-	promoter:45273	uc009zbc.3	3312	HSPA8	hg19_genes_promoters	photoreceptor inner segment					1.87553
chr11	122930819	122934932	4114	*	UMR	1.87553	chr11	122932902	122933901	1000	-	promoter:45274	uc001pyo.3	3312	HSPA8	hg19_genes_promoters	photoreceptor inner segment					1.87553
chr11	122930819	122934932	4114	*	UMR	1.87553	chr11	122932902	122933901	1000	-	promoter:45275	uc001pyp.3	3312	HSPA8	hg19_genes_promoters	photoreceptor inner segment					1.87553
chr11	122930819	122934932	4114	*	UMR	1.87553	chr11	122932902	122933901	1000	-	promoter:45276	uc010rzu.2	3312	HSPA8	hg19_genes_promoters	photoreceptor inner segment					1.87553
chr11	122930819	122934932	4114	*	UMR	1.87553	chr11	122932902	122933901	1000	-	promoter:45277	uc009zbd.2	3312	HSPA8	hg19_genes_promoters	photoreceptor inner segment					1.87553
chr11	122930819	122934932	4114	*	UMR	1.87553	chr11	122933187	122934186	1000	-	promoter:45278	uc010rzv.1	3312	HSPA8	hg19_genes_promoters	photoreceptor inner segment					1.87553
chr11	122930718	122934376	3659	*	1	3.71297	chr11	122931095	122932094	1000	-	promoter:45273	uc009zbc.3	3312	HSPA8	hg19_genes_promoters	photoreceptor inner segment						3.71297
chr11	122930718	122934376	3659	*	1	3.71297	chr11	122932902	122933901	1000	-	promoter:45274	uc001pyo.3	3312	HSPA8	hg19_genes_promoters	photoreceptor inner segment						3.71297
chr11	122930718	122934376	3659	*	1	3.71297	chr11	122932902	122933901	1000	-	promoter:45275	uc001pyp.3	3312	HSPA8	hg19_genes_promoters	photoreceptor inner segment						3.71297
chr11	122930718	122934376	3659	*	1	3.71297	chr11	122932902	122933901	1000	-	promoter:45276	uc010rzu.2	3312	HSPA8	hg19_genes_promoters	photoreceptor inner segment						3.71297
chr11	122930718	122934376	3659	*	1	3.71297	chr11	122932902	122933901	1000	-	promoter:45277	uc009zbd.2	3312	HSPA8	hg19_genes_promoters	photoreceptor inner segment						3.71297
chr11	122930718	122934376	3659	*	1	3.71297	chr11	122933187	122934186	1000	-	promoter:45278	uc010rzv.1	3312	HSPA8	hg19_genes_promoters	photoreceptor inner segment						3.71297
chr11	122930819	122934386	3568	*	UMR	1.58866	chr11	122931095	122932094	1000	-	promoter:45273	uc009zbc.3	3312	HSPA8	hg19_genes_promoters	photoreceptor inner segment						1.58866
chr11	122930819	122934386	3568	*	UMR	1.58866	chr11	122932902	122933901	1000	-	promoter:45274	uc001pyo.3	3312	HSPA8	hg19_genes_promoters	photoreceptor inner segment						1.58866
chr11	122930819	122934386	3568	*	UMR	1.58866	chr11	122932902	122933901	1000	-	promoter:45275	uc001pyp.3	3312	HSPA8	hg19_genes_promoters	photoreceptor inner segment						1.58866
chr11	122930819	122934386	3568	*	UMR	1.58866	chr11	122932902	122933901	1000	-	promoter:45276	uc010rzu.2	3312	HSPA8	hg19_genes_promoters	photoreceptor inner segment						1.58866
chr11	122930819	122934386	3568	*	UMR	1.58866	chr11	122932902	122933901	1000	-	promoter:45277	uc009zbd.2	3312	HSPA8	hg19_genes_promoters	photoreceptor inner segment						1.58866
chr11	122930819	122934386	3568	*	UMR	1.58866	chr11	122933187	122934186	1000	-	promoter:45278	uc010rzv.1	3312	HSPA8	hg19_genes_promoters	photoreceptor inner segment						1.58866
chr3	129158283	129160212	1930	*	1	2.94118	chr3	129157968	129158967	1000	+	promoter:14511	uc011bkx.1	55764	IFT122	hg19_genes_promoters	photoreceptor connecting cilium	2.94118
chr3	129158283	129160212	1930	*	1	2.94118	chr3	129157968	129158967	1000	+	promoter:14512	uc003eml.3	55764	IFT122	hg19_genes_promoters	photoreceptor connecting cilium	2.94118
chr3	129158283	129160212	1930	*	1	2.94118	chr3	129157968	129158967	1000	+	promoter:14513	uc003emm.3	55764	IFT122	hg19_genes_promoters	photoreceptor connecting cilium	2.94118
chr3	129158283	129160212	1930	*	1	2.94118	chr3	129157968	129158967	1000	+	promoter:14514	uc003emn.3	55764	IFT122	hg19_genes_promoters	photoreceptor connecting cilium	2.94118
chr3	129158283	129160212	1930	*	1	2.94118	chr3	129157968	129158967	1000	+	promoter:14515	uc003emo.3	55764	IFT122	hg19_genes_promoters	photoreceptor connecting cilium	2.94118
chr3	129158283	129160212	1930	*	1	2.94118	chr3	129157968	129158967	1000	+	promoter:14516	uc003emp.3	55764	IFT122	hg19_genes_promoters	photoreceptor connecting cilium	2.94118
chr3	129158283	129160212	1930	*	1	2.94118	chr3	129157968	129158967	1000	+	promoter:14517	uc010htc.3	55764	IFT122	hg19_genes_promoters	photoreceptor connecting cilium	2.94118
chr3	129158283	129160212	1930	*	1	2.94118	chr3	129157968	129158967	1000	+	promoter:14518	uc011bky.2	55764	IFT122	hg19_genes_promoters	photoreceptor connecting cilium	2.94118
chr3	129160275	129221782	61508	*	4	90.7296	chr3	129179152	129180151	1000	+	promoter:14519	uc011bkz.1	55764	IFT122	hg19_genes_promoters	photoreceptor connecting cilium	90.7296
chr3	129160275	129221782	61508	*	4	90.7296	chr3	129180964	129181963	1000	+	promoter:14520	uc003emr.3	55764	IFT122	hg19_genes_promoters	photoreceptor connecting cilium	90.7296
chr3	129160275	129221782	61508	*	4	90.7296	chr3	129180964	129181963	1000	+	promoter:14521	uc011bla.2	55764	IFT122	hg19_genes_promoters	photoreceptor connecting cilium	90.7296
chr3	129160275	129221782	61508	*	4	90.7296	chr3	129199360	129200359	1000	+	promoter:14522	uc010htd.1	55764	IFT122	hg19_genes_promoters	photoreceptor connecting cilium	90.7296
chr3	129160275	129221782	61508	*	4	90.7296	chr3	129205349	129206348	1000	+	promoter:14523	uc010hte.3	55764	IFT122	hg19_genes_promoters	photoreceptor connecting cilium	90.7296
chr3	129160275	129221782	61508	*	4	90.7296	chr3	129206034	129207033	1000	+	promoter:14524	uc003ems.3	55764	IFT122	hg19_genes_promoters	photoreceptor connecting cilium	90.7296
chr3	129158024	129160202	2179	*	UMR	2.26244	chr3	129157968	129158967	1000	+	promoter:14511	uc011bkx.1	55764	IFT122	hg19_genes_promoters	photoreceptor connecting cilium	2.26244
chr3	129158024	129160202	2179	*	UMR	2.26244	chr3	129157968	129158967	1000	+	promoter:14512	uc003eml.3	55764	IFT122	hg19_genes_promoters	photoreceptor connecting cilium	2.26244
chr3	129158024	129160202	2179	*	UMR	2.26244	chr3	129157968	129158967	1000	+	promoter:14513	uc003emm.3	55764	IFT122	hg19_genes_promoters	photoreceptor connecting cilium	2.26244
chr3	129158024	129160202	2179	*	UMR	2.26244	chr3	129157968	129158967	1000	+	promoter:14514	uc003emn.3	55764	IFT122	hg19_genes_promoters	photoreceptor connecting cilium	2.26244
chr3	129158024	129160202	2179	*	UMR	2.26244	chr3	129157968	129158967	1000	+	promoter:14515	uc003emo.3	55764	IFT122	hg19_genes_promoters	photoreceptor connecting cilium	2.26244
chr3	129158024	129160202	2179	*	UMR	2.26244	chr3	129157968	129158967	1000	+	promoter:14516	uc003emp.3	55764	IFT122	hg19_genes_promoters	photoreceptor connecting cilium	2.26244
chr3	129158024	129160202	2179	*	UMR	2.26244	chr3	129157968	129158967	1000	+	promoter:14517	uc010htc.3	55764	IFT122	hg19_genes_promoters	photoreceptor connecting cilium	2.26244
chr3	129158024	129160202	2179	*	UMR	2.26244	chr3	129157968	129158967	1000	+	promoter:14518	uc011bky.2	55764	IFT122	hg19_genes_promoters	photoreceptor connecting cilium	2.26244
chr3	129158183	129160275	2093	*	1	5.20668	chr3	129157968	129158967	1000	+	promoter:14511	uc011bkx.1	55764	IFT122	hg19_genes_promoters	photoreceptor connecting cilium		5.20668
chr3	129158183	129160275	2093	*	1	5.20668	chr3	129157968	129158967	1000	+	promoter:14512	uc003eml.3	55764	IFT122	hg19_genes_promoters	photoreceptor connecting cilium		5.20668
chr3	129158183	129160275	2093	*	1	5.20668	chr3	129157968	129158967	1000	+	promoter:14513	uc003emm.3	55764	IFT122	hg19_genes_promoters	photoreceptor connecting cilium		5.20668
chr3	129158183	129160275	2093	*	1	5.20668	chr3	129157968	129158967	1000	+	promoter:14514	uc003emn.3	55764	IFT122	hg19_genes_promoters	photoreceptor connecting cilium		5.20668
chr3	129158183	129160275	2093	*	1	5.20668	chr3	129157968	129158967	1000	+	promoter:14515	uc003emo.3	55764	IFT122	hg19_genes_promoters	photoreceptor connecting cilium		5.20668
chr3	129158183	129160275	2093	*	1	5.20668	chr3	129157968	129158967	1000	+	promoter:14516	uc003emp.3	55764	IFT122	hg19_genes_promoters	photoreceptor connecting cilium		5.20668
chr3	129158183	129160275	2093	*	1	5.20668	chr3	129157968	129158967	1000	+	promoter:14517	uc010htc.3	55764	IFT122	hg19_genes_promoters	photoreceptor connecting cilium		5.20668
chr3	129158183	129160275	2093	*	1	5.20668	chr3	129157968	129158967	1000	+	promoter:14518	uc011bky.2	55764	IFT122	hg19_genes_promoters	photoreceptor connecting cilium		5.20668
chr3	129160371	129221782	61412	*	4	88.7436	chr3	129179152	129180151	1000	+	promoter:14519	uc011bkz.1	55764	IFT122	hg19_genes_promoters	photoreceptor connecting cilium		88.7436
chr3	129160371	129221782	61412	*	4	88.7436	chr3	129180964	129181963	1000	+	promoter:14520	uc003emr.3	55764	IFT122	hg19_genes_promoters	photoreceptor connecting cilium		88.7436
chr3	129160371	129221782	61412	*	4	88.7436	chr3	129180964	129181963	1000	+	promoter:14521	uc011bla.2	55764	IFT122	hg19_genes_promoters	photoreceptor connecting cilium		88.7436
chr3	129160371	129221782	61412	*	4	88.7436	chr3	129199360	129200359	1000	+	promoter:14522	uc010htd.1	55764	IFT122	hg19_genes_promoters	photoreceptor connecting cilium		88.7436
chr3	129160371	129221782	61412	*	4	88.7436	chr3	129205349	129206348	1000	+	promoter:14523	uc010hte.3	55764	IFT122	hg19_genes_promoters	photoreceptor connecting cilium		88.7436
chr3	129160371	129221782	61412	*	4	88.7436	chr3	129206034	129207033	1000	+	promoter:14524	uc003ems.3	55764	IFT122	hg19_genes_promoters	photoreceptor connecting cilium		88.7436
chr3	129157974	129160048	2075	*	UMR	1.6436	chr3	129157968	129158967	1000	+	promoter:14511	uc011bkx.1	55764	IFT122	hg19_genes_promoters	photoreceptor connecting cilium		1.6436
chr3	129157974	129160048	2075	*	UMR	1.6436	chr3	129157968	129158967	1000	+	promoter:14512	uc003eml.3	55764	IFT122	hg19_genes_promoters	photoreceptor connecting cilium		1.6436
chr3	129157974	129160048	2075	*	UMR	1.6436	chr3	129157968	129158967	1000	+	promoter:14513	uc003emm.3	55764	IFT122	hg19_genes_promoters	photoreceptor connecting cilium		1.6436
chr3	129157974	129160048	2075	*	UMR	1.6436	chr3	129157968	129158967	1000	+	promoter:14514	uc003emn.3	55764	IFT122	hg19_genes_promoters	photoreceptor connecting cilium		1.6436
chr3	129157974	129160048	2075	*	UMR	1.6436	chr3	129157968	129158967	1000	+	promoter:14515	uc003emo.3	55764	IFT122	hg19_genes_promoters	photoreceptor connecting cilium		1.6436
chr3	129157974	129160048	2075	*	UMR	1.6436	chr3	129157968	129158967	1000	+	promoter:14516	uc003emp.3	55764	IFT122	hg19_genes_promoters	photoreceptor connecting cilium		1.6436
chr3	129157974	129160048	2075	*	UMR	1.6436	chr3	129157968	129158967	1000	+	promoter:14517	uc010htc.3	55764	IFT122	hg19_genes_promoters	photoreceptor connecting cilium		1.6436
chr3	129157974	129160048	2075	*	UMR	1.6436	chr3	129157968	129158967	1000	+	promoter:14518	uc011bky.2	55764	IFT122	hg19_genes_promoters	photoreceptor connecting cilium		1.6436
chr3	129200153	129200398	246	*	LMR	31.6176	chr3	129199360	129200359	1000	+	promoter:14522	uc010htd.1	55764	IFT122	hg19_genes_promoters	photoreceptor connecting cilium		31.6176
chr3	129158183	129160693	2511	*	1	6.96779	chr3	129157968	129158967	1000	+	promoter:14511	uc011bkx.1	55764	IFT122	hg19_genes_promoters	photoreceptor connecting cilium			6.96779
chr3	129158183	129160693	2511	*	1	6.96779	chr3	129157968	129158967	1000	+	promoter:14512	uc003eml.3	55764	IFT122	hg19_genes_promoters	photoreceptor connecting cilium			6.96779
chr3	129158183	129160693	2511	*	1	6.96779	chr3	129157968	129158967	1000	+	promoter:14513	uc003emm.3	55764	IFT122	hg19_genes_promoters	photoreceptor connecting cilium			6.96779
chr3	129158183	129160693	2511	*	1	6.96779	chr3	129157968	129158967	1000	+	promoter:14514	uc003emn.3	55764	IFT122	hg19_genes_promoters	photoreceptor connecting cilium			6.96779
chr3	129158183	129160693	2511	*	1	6.96779	chr3	129157968	129158967	1000	+	promoter:14515	uc003emo.3	55764	IFT122	hg19_genes_promoters	photoreceptor connecting cilium			6.96779
chr3	129158183	129160693	2511	*	1	6.96779	chr3	129157968	129158967	1000	+	promoter:14516	uc003emp.3	55764	IFT122	hg19_genes_promoters	photoreceptor connecting cilium			6.96779
chr3	129158183	129160693	2511	*	1	6.96779	chr3	129157968	129158967	1000	+	promoter:14517	uc010htc.3	55764	IFT122	hg19_genes_promoters	photoreceptor connecting cilium			6.96779
chr3	129158183	129160693	2511	*	1	6.96779	chr3	129157968	129158967	1000	+	promoter:14518	uc011bky.2	55764	IFT122	hg19_genes_promoters	photoreceptor connecting cilium			6.96779
chr3	129160958	129221782	60825	*	4	89.6565	chr3	129179152	129180151	1000	+	promoter:14519	uc011bkz.1	55764	IFT122	hg19_genes_promoters	photoreceptor connecting cilium			89.6565
chr3	129160958	129221782	60825	*	4	89.6565	chr3	129180964	129181963	1000	+	promoter:14520	uc003emr.3	55764	IFT122	hg19_genes_promoters	photoreceptor connecting cilium			89.6565
chr3	129160958	129221782	60825	*	4	89.6565	chr3	129180964	129181963	1000	+	promoter:14521	uc011bla.2	55764	IFT122	hg19_genes_promoters	photoreceptor connecting cilium			89.6565
chr3	129160958	129221782	60825	*	4	89.6565	chr3	129199360	129200359	1000	+	promoter:14522	uc010htd.1	55764	IFT122	hg19_genes_promoters	photoreceptor connecting cilium			89.6565
chr3	129160958	129221782	60825	*	4	89.6565	chr3	129205349	129206348	1000	+	promoter:14523	uc010hte.3	55764	IFT122	hg19_genes_promoters	photoreceptor connecting cilium			89.6565
chr3	129160958	129221782	60825	*	4	89.6565	chr3	129206034	129207033	1000	+	promoter:14524	uc003ems.3	55764	IFT122	hg19_genes_promoters	photoreceptor connecting cilium			89.6565
chr3	129157690	129160202	2513	*	UMR	3.12971	chr3	129157968	129158967	1000	+	promoter:14511	uc011bkx.1	55764	IFT122	hg19_genes_promoters	photoreceptor connecting cilium			3.12971
chr3	129157690	129160202	2513	*	UMR	3.12971	chr3	129157968	129158967	1000	+	promoter:14512	uc003eml.3	55764	IFT122	hg19_genes_promoters	photoreceptor connecting cilium			3.12971
chr3	129157690	129160202	2513	*	UMR	3.12971	chr3	129157968	129158967	1000	+	promoter:14513	uc003emm.3	55764	IFT122	hg19_genes_promoters	photoreceptor connecting cilium			3.12971
chr3	129157690	129160202	2513	*	UMR	3.12971	chr3	129157968	129158967	1000	+	promoter:14514	uc003emn.3	55764	IFT122	hg19_genes_promoters	photoreceptor connecting cilium			3.12971
chr3	129157690	129160202	2513	*	UMR	3.12971	chr3	129157968	129158967	1000	+	promoter:14515	uc003emo.3	55764	IFT122	hg19_genes_promoters	photoreceptor connecting cilium			3.12971
chr3	129157690	129160202	2513	*	UMR	3.12971	chr3	129157968	129158967	1000	+	promoter:14516	uc003emp.3	55764	IFT122	hg19_genes_promoters	photoreceptor connecting cilium			3.12971
chr3	129157690	129160202	2513	*	UMR	3.12971	chr3	129157968	129158967	1000	+	promoter:14517	uc010htc.3	55764	IFT122	hg19_genes_promoters	photoreceptor connecting cilium			3.12971
chr3	129157690	129160202	2513	*	UMR	3.12971	chr3	129157968	129158967	1000	+	promoter:14518	uc011bky.2	55764	IFT122	hg19_genes_promoters	photoreceptor connecting cilium			3.12971
chr3	129158183	129160275	2093	*	1	2.98147	chr3	129157968	129158967	1000	+	promoter:14511	uc011bkx.1	55764	IFT122	hg19_genes_promoters	photoreceptor connecting cilium				2.98147
chr3	129158183	129160275	2093	*	1	2.98147	chr3	129157968	129158967	1000	+	promoter:14512	uc003eml.3	55764	IFT122	hg19_genes_promoters	photoreceptor connecting cilium				2.98147
chr3	129158183	129160275	2093	*	1	2.98147	chr3	129157968	129158967	1000	+	promoter:14513	uc003emm.3	55764	IFT122	hg19_genes_promoters	photoreceptor connecting cilium				2.98147
chr3	129158183	129160275	2093	*	1	2.98147	chr3	129157968	129158967	1000	+	promoter:14514	uc003emn.3	55764	IFT122	hg19_genes_promoters	photoreceptor connecting cilium				2.98147
chr3	129158183	129160275	2093	*	1	2.98147	chr3	129157968	129158967	1000	+	promoter:14515	uc003emo.3	55764	IFT122	hg19_genes_promoters	photoreceptor connecting cilium				2.98147
chr3	129158183	129160275	2093	*	1	2.98147	chr3	129157968	129158967	1000	+	promoter:14516	uc003emp.3	55764	IFT122	hg19_genes_promoters	photoreceptor connecting cilium				2.98147
chr3	129158183	129160275	2093	*	1	2.98147	chr3	129157968	129158967	1000	+	promoter:14517	uc010htc.3	55764	IFT122	hg19_genes_promoters	photoreceptor connecting cilium				2.98147
chr3	129158183	129160275	2093	*	1	2.98147	chr3	129157968	129158967	1000	+	promoter:14518	uc011bky.2	55764	IFT122	hg19_genes_promoters	photoreceptor connecting cilium				2.98147
chr3	129160371	129221782	61412	*	4	87.3693	chr3	129179152	129180151	1000	+	promoter:14519	uc011bkz.1	55764	IFT122	hg19_genes_promoters	photoreceptor connecting cilium				87.3693
chr3	129160371	129221782	61412	*	4	87.3693	chr3	129180964	129181963	1000	+	promoter:14520	uc003emr.3	55764	IFT122	hg19_genes_promoters	photoreceptor connecting cilium				87.3693
chr3	129160371	129221782	61412	*	4	87.3693	chr3	129180964	129181963	1000	+	promoter:14521	uc011bla.2	55764	IFT122	hg19_genes_promoters	photoreceptor connecting cilium				87.3693
chr3	129160371	129221782	61412	*	4	87.3693	chr3	129199360	129200359	1000	+	promoter:14522	uc010htd.1	55764	IFT122	hg19_genes_promoters	photoreceptor connecting cilium				87.3693
chr3	129160371	129221782	61412	*	4	87.3693	chr3	129205349	129206348	1000	+	promoter:14523	uc010hte.3	55764	IFT122	hg19_genes_promoters	photoreceptor connecting cilium				87.3693
chr3	129160371	129221782	61412	*	4	87.3693	chr3	129206034	129207033	1000	+	promoter:14524	uc003ems.3	55764	IFT122	hg19_genes_promoters	photoreceptor connecting cilium				87.3693
chr3	129157733	129160244	2512	*	UMR	3.46495	chr3	129157968	129158967	1000	+	promoter:14511	uc011bkx.1	55764	IFT122	hg19_genes_promoters	photoreceptor connecting cilium				3.46495
chr3	129157733	129160244	2512	*	UMR	3.46495	chr3	129157968	129158967	1000	+	promoter:14512	uc003eml.3	55764	IFT122	hg19_genes_promoters	photoreceptor connecting cilium				3.46495
chr3	129157733	129160244	2512	*	UMR	3.46495	chr3	129157968	129158967	1000	+	promoter:14513	uc003emm.3	55764	IFT122	hg19_genes_promoters	photoreceptor connecting cilium				3.46495
chr3	129157733	129160244	2512	*	UMR	3.46495	chr3	129157968	129158967	1000	+	promoter:14514	uc003emn.3	55764	IFT122	hg19_genes_promoters	photoreceptor connecting cilium				3.46495
chr3	129157733	129160244	2512	*	UMR	3.46495	chr3	129157968	129158967	1000	+	promoter:14515	uc003emo.3	55764	IFT122	hg19_genes_promoters	photoreceptor connecting cilium				3.46495
chr3	129157733	129160244	2512	*	UMR	3.46495	chr3	129157968	129158967	1000	+	promoter:14516	uc003emp.3	55764	IFT122	hg19_genes_promoters	photoreceptor connecting cilium				3.46495
chr3	129157733	129160244	2512	*	UMR	3.46495	chr3	129157968	129158967	1000	+	promoter:14517	uc010htc.3	55764	IFT122	hg19_genes_promoters	photoreceptor connecting cilium				3.46495
chr3	129157733	129160244	2512	*	UMR	3.46495	chr3	129157968	129158967	1000	+	promoter:14518	uc011bky.2	55764	IFT122	hg19_genes_promoters	photoreceptor connecting cilium				3.46495
chr3	129200153	129200494	342	*	LMR	31.6176	chr3	129199360	129200359	1000	+	promoter:14522	uc010htd.1	55764	IFT122	hg19_genes_promoters	photoreceptor connecting cilium				31.6176
chr3	129158283	129160275	1993	*	1	4.75113	chr3	129157968	129158967	1000	+	promoter:14511	uc011bkx.1	55764	IFT122	hg19_genes_promoters	photoreceptor connecting cilium					4.75113
chr3	129158283	129160275	1993	*	1	4.75113	chr3	129157968	129158967	1000	+	promoter:14512	uc003eml.3	55764	IFT122	hg19_genes_promoters	photoreceptor connecting cilium					4.75113
chr3	129158283	129160275	1993	*	1	4.75113	chr3	129157968	129158967	1000	+	promoter:14513	uc003emm.3	55764	IFT122	hg19_genes_promoters	photoreceptor connecting cilium					4.75113
chr3	129158283	129160275	1993	*	1	4.75113	chr3	129157968	129158967	1000	+	promoter:14514	uc003emn.3	55764	IFT122	hg19_genes_promoters	photoreceptor connecting cilium					4.75113
chr3	129158283	129160275	1993	*	1	4.75113	chr3	129157968	129158967	1000	+	promoter:14515	uc003emo.3	55764	IFT122	hg19_genes_promoters	photoreceptor connecting cilium					4.75113
chr3	129158283	129160275	1993	*	1	4.75113	chr3	129157968	129158967	1000	+	promoter:14516	uc003emp.3	55764	IFT122	hg19_genes_promoters	photoreceptor connecting cilium					4.75113
chr3	129158283	129160275	1993	*	1	4.75113	chr3	129157968	129158967	1000	+	promoter:14517	uc010htc.3	55764	IFT122	hg19_genes_promoters	photoreceptor connecting cilium					4.75113
chr3	129158283	129160275	1993	*	1	4.75113	chr3	129157968	129158967	1000	+	promoter:14518	uc011bky.2	55764	IFT122	hg19_genes_promoters	photoreceptor connecting cilium					4.75113
chr3	129160371	129221782	61412	*	4	89.8869	chr3	129179152	129180151	1000	+	promoter:14519	uc011bkz.1	55764	IFT122	hg19_genes_promoters	photoreceptor connecting cilium					89.8869
chr3	129160371	129221782	61412	*	4	89.8869	chr3	129180964	129181963	1000	+	promoter:14520	uc003emr.3	55764	IFT122	hg19_genes_promoters	photoreceptor connecting cilium					89.8869
chr3	129160371	129221782	61412	*	4	89.8869	chr3	129180964	129181963	1000	+	promoter:14521	uc011bla.2	55764	IFT122	hg19_genes_promoters	photoreceptor connecting cilium					89.8869
chr3	129160371	129221782	61412	*	4	89.8869	chr3	129199360	129200359	1000	+	promoter:14522	uc010htd.1	55764	IFT122	hg19_genes_promoters	photoreceptor connecting cilium					89.8869
chr3	129160371	129221782	61412	*	4	89.8869	chr3	129205349	129206348	1000	+	promoter:14523	uc010hte.3	55764	IFT122	hg19_genes_promoters	photoreceptor connecting cilium					89.8869
chr3	129160371	129221782	61412	*	4	89.8869	chr3	129206034	129207033	1000	+	promoter:14524	uc003ems.3	55764	IFT122	hg19_genes_promoters	photoreceptor connecting cilium					89.8869
chr3	129158024	129160188	2165	*	UMR	2.23529	chr3	129157968	129158967	1000	+	promoter:14511	uc011bkx.1	55764	IFT122	hg19_genes_promoters	photoreceptor connecting cilium					2.23529
chr3	129158024	129160188	2165	*	UMR	2.23529	chr3	129157968	129158967	1000	+	promoter:14512	uc003eml.3	55764	IFT122	hg19_genes_promoters	photoreceptor connecting cilium					2.23529
chr3	129158024	129160188	2165	*	UMR	2.23529	chr3	129157968	129158967	1000	+	promoter:14513	uc003emm.3	55764	IFT122	hg19_genes_promoters	photoreceptor connecting cilium					2.23529
chr3	129158024	129160188	2165	*	UMR	2.23529	chr3	129157968	129158967	1000	+	promoter:14514	uc003emn.3	55764	IFT122	hg19_genes_promoters	photoreceptor connecting cilium					2.23529
chr3	129158024	129160188	2165	*	UMR	2.23529	chr3	129157968	129158967	1000	+	promoter:14515	uc003emo.3	55764	IFT122	hg19_genes_promoters	photoreceptor connecting cilium					2.23529
chr3	129158024	129160188	2165	*	UMR	2.23529	chr3	129157968	129158967	1000	+	promoter:14516	uc003emp.3	55764	IFT122	hg19_genes_promoters	photoreceptor connecting cilium					2.23529
chr3	129158024	129160188	2165	*	UMR	2.23529	chr3	129157968	129158967	1000	+	promoter:14517	uc010htc.3	55764	IFT122	hg19_genes_promoters	photoreceptor connecting cilium					2.23529
chr3	129158024	129160188	2165	*	UMR	2.23529	chr3	129157968	129158967	1000	+	promoter:14518	uc011bky.2	55764	IFT122	hg19_genes_promoters	photoreceptor connecting cilium					2.23529
chr3	129158283	129160275	1993	*	1	5.03565	chr3	129157968	129158967	1000	+	promoter:14511	uc011bkx.1	55764	IFT122	hg19_genes_promoters	photoreceptor connecting cilium						5.03565
chr3	129158283	129160275	1993	*	1	5.03565	chr3	129157968	129158967	1000	+	promoter:14512	uc003eml.3	55764	IFT122	hg19_genes_promoters	photoreceptor connecting cilium						5.03565
chr3	129158283	129160275	1993	*	1	5.03565	chr3	129157968	129158967	1000	+	promoter:14513	uc003emm.3	55764	IFT122	hg19_genes_promoters	photoreceptor connecting cilium						5.03565
chr3	129158283	129160275	1993	*	1	5.03565	chr3	129157968	129158967	1000	+	promoter:14514	uc003emn.3	55764	IFT122	hg19_genes_promoters	photoreceptor connecting cilium						5.03565
chr3	129158283	129160275	1993	*	1	5.03565	chr3	129157968	129158967	1000	+	promoter:14515	uc003emo.3	55764	IFT122	hg19_genes_promoters	photoreceptor connecting cilium						5.03565
chr3	129158283	129160275	1993	*	1	5.03565	chr3	129157968	129158967	1000	+	promoter:14516	uc003emp.3	55764	IFT122	hg19_genes_promoters	photoreceptor connecting cilium						5.03565
chr3	129158283	129160275	1993	*	1	5.03565	chr3	129157968	129158967	1000	+	promoter:14517	uc010htc.3	55764	IFT122	hg19_genes_promoters	photoreceptor connecting cilium						5.03565
chr3	129158283	129160275	1993	*	1	5.03565	chr3	129157968	129158967	1000	+	promoter:14518	uc011bky.2	55764	IFT122	hg19_genes_promoters	photoreceptor connecting cilium						5.03565
chr3	129160371	129221782	61412	*	4	89.7007	chr3	129179152	129180151	1000	+	promoter:14519	uc011bkz.1	55764	IFT122	hg19_genes_promoters	photoreceptor connecting cilium						89.7007
chr3	129160371	129221782	61412	*	4	89.7007	chr3	129180964	129181963	1000	+	promoter:14520	uc003emr.3	55764	IFT122	hg19_genes_promoters	photoreceptor connecting cilium						89.7007
chr3	129160371	129221782	61412	*	4	89.7007	chr3	129180964	129181963	1000	+	promoter:14521	uc011bla.2	55764	IFT122	hg19_genes_promoters	photoreceptor connecting cilium						89.7007
chr3	129160371	129221782	61412	*	4	89.7007	chr3	129199360	129200359	1000	+	promoter:14522	uc010htd.1	55764	IFT122	hg19_genes_promoters	photoreceptor connecting cilium						89.7007
chr3	129160371	129221782	61412	*	4	89.7007	chr3	129205349	129206348	1000	+	promoter:14523	uc010hte.3	55764	IFT122	hg19_genes_promoters	photoreceptor connecting cilium						89.7007
chr3	129160371	129221782	61412	*	4	89.7007	chr3	129206034	129207033	1000	+	promoter:14524	uc003ems.3	55764	IFT122	hg19_genes_promoters	photoreceptor connecting cilium						89.7007
chr3	129157993	129160188	2196	*	UMR	2.05415	chr3	129157968	129158967	1000	+	promoter:14511	uc011bkx.1	55764	IFT122	hg19_genes_promoters	photoreceptor connecting cilium						2.05415
chr3	129157993	129160188	2196	*	UMR	2.05415	chr3	129157968	129158967	1000	+	promoter:14512	uc003eml.3	55764	IFT122	hg19_genes_promoters	photoreceptor connecting cilium						2.05415
chr3	129157993	129160188	2196	*	UMR	2.05415	chr3	129157968	129158967	1000	+	promoter:14513	uc003emm.3	55764	IFT122	hg19_genes_promoters	photoreceptor connecting cilium						2.05415
chr3	129157993	129160188	2196	*	UMR	2.05415	chr3	129157968	129158967	1000	+	promoter:14514	uc003emn.3	55764	IFT122	hg19_genes_promoters	photoreceptor connecting cilium						2.05415
chr3	129157993	129160188	2196	*	UMR	2.05415	chr3	129157968	129158967	1000	+	promoter:14515	uc003emo.3	55764	IFT122	hg19_genes_promoters	photoreceptor connecting cilium						2.05415
chr3	129157993	129160188	2196	*	UMR	2.05415	chr3	129157968	129158967	1000	+	promoter:14516	uc003emp.3	55764	IFT122	hg19_genes_promoters	photoreceptor connecting cilium						2.05415
chr3	129157993	129160188	2196	*	UMR	2.05415	chr3	129157968	129158967	1000	+	promoter:14517	uc010htc.3	55764	IFT122	hg19_genes_promoters	photoreceptor connecting cilium						2.05415
chr3	129157993	129160188	2196	*	UMR	2.05415	chr3	129157968	129158967	1000	+	promoter:14518	uc011bky.2	55764	IFT122	hg19_genes_promoters	photoreceptor connecting cilium						2.05415
chr3	129200153	129200422	270	*	LMR	28.8235	chr3	129199360	129200359	1000	+	promoter:14522	uc010htd.1	55764	IFT122	hg19_genes_promoters	photoreceptor connecting cilium						28.8235
chr20	42137331	42218680	81350	*	4	89.2503	chr20	42218579	42219578	1000	+	promoter:71085	uc010zwi.1	51098	IFT52	hg19_genes_promoters	photoreceptor connecting cilium	89.2503
chr20	42137331	42218680	81350	*	4	89.2503	chr20	42218579	42219578	1000	+	promoter:71086	uc002xkw.3	51098	IFT52	hg19_genes_promoters	photoreceptor connecting cilium	89.2503
chr20	42137331	42218680	81350	*	4	89.2503	chr20	42218584	42219583	1000	+	promoter:71087	uc002xkx.3	51098	IFT52	hg19_genes_promoters	photoreceptor connecting cilium	89.2503
chr20	42137331	42218680	81350	*	4	89.2503	chr20	42218584	42219583	1000	+	promoter:71088	uc002xkz.3	51098	IFT52	hg19_genes_promoters	photoreceptor connecting cilium	89.2503
chr20	42218758	42220213	1456	*	1	2.78839	chr20	42218579	42219578	1000	+	promoter:71085	uc010zwi.1	51098	IFT52	hg19_genes_promoters	photoreceptor connecting cilium	2.78839
chr20	42218758	42220213	1456	*	1	2.78839	chr20	42218579	42219578	1000	+	promoter:71086	uc002xkw.3	51098	IFT52	hg19_genes_promoters	photoreceptor connecting cilium	2.78839
chr20	42218758	42220213	1456	*	1	2.78839	chr20	42218584	42219583	1000	+	promoter:71087	uc002xkx.3	51098	IFT52	hg19_genes_promoters	photoreceptor connecting cilium	2.78839
chr20	42218758	42220213	1456	*	1	2.78839	chr20	42218584	42219583	1000	+	promoter:71088	uc002xkz.3	51098	IFT52	hg19_genes_promoters	photoreceptor connecting cilium	2.78839
chr20	42218780	42220316	1537	*	UMR	1.89628	chr20	42218579	42219578	1000	+	promoter:71085	uc010zwi.1	51098	IFT52	hg19_genes_promoters	photoreceptor connecting cilium	1.89628
chr20	42218780	42220316	1537	*	UMR	1.89628	chr20	42218579	42219578	1000	+	promoter:71086	uc002xkw.3	51098	IFT52	hg19_genes_promoters	photoreceptor connecting cilium	1.89628
chr20	42218780	42220316	1537	*	UMR	1.89628	chr20	42218584	42219583	1000	+	promoter:71087	uc002xkx.3	51098	IFT52	hg19_genes_promoters	photoreceptor connecting cilium	1.89628
chr20	42218780	42220316	1537	*	UMR	1.89628	chr20	42218584	42219583	1000	+	promoter:71088	uc002xkz.3	51098	IFT52	hg19_genes_promoters	photoreceptor connecting cilium	1.89628
chr20	42137286	42218680	81395	*	4	88.7813	chr20	42218579	42219578	1000	+	promoter:71085	uc010zwi.1	51098	IFT52	hg19_genes_promoters	photoreceptor connecting cilium		88.7813
chr20	42137286	42218680	81395	*	4	88.7813	chr20	42218579	42219578	1000	+	promoter:71086	uc002xkw.3	51098	IFT52	hg19_genes_promoters	photoreceptor connecting cilium		88.7813
chr20	42137286	42218680	81395	*	4	88.7813	chr20	42218584	42219583	1000	+	promoter:71087	uc002xkx.3	51098	IFT52	hg19_genes_promoters	photoreceptor connecting cilium		88.7813
chr20	42137286	42218680	81395	*	4	88.7813	chr20	42218584	42219583	1000	+	promoter:71088	uc002xkz.3	51098	IFT52	hg19_genes_promoters	photoreceptor connecting cilium		88.7813
chr20	42218758	42220213	1456	*	1	2.51548	chr20	42218579	42219578	1000	+	promoter:71085	uc010zwi.1	51098	IFT52	hg19_genes_promoters	photoreceptor connecting cilium		2.51548
chr20	42218758	42220213	1456	*	1	2.51548	chr20	42218579	42219578	1000	+	promoter:71086	uc002xkw.3	51098	IFT52	hg19_genes_promoters	photoreceptor connecting cilium		2.51548
chr20	42218758	42220213	1456	*	1	2.51548	chr20	42218584	42219583	1000	+	promoter:71087	uc002xkx.3	51098	IFT52	hg19_genes_promoters	photoreceptor connecting cilium		2.51548
chr20	42218758	42220213	1456	*	1	2.51548	chr20	42218584	42219583	1000	+	promoter:71088	uc002xkz.3	51098	IFT52	hg19_genes_promoters	photoreceptor connecting cilium		2.51548
chr20	42218780	42220316	1537	*	UMR	1.60784	chr20	42218579	42219578	1000	+	promoter:71085	uc010zwi.1	51098	IFT52	hg19_genes_promoters	photoreceptor connecting cilium		1.60784
chr20	42218780	42220316	1537	*	UMR	1.60784	chr20	42218579	42219578	1000	+	promoter:71086	uc002xkw.3	51098	IFT52	hg19_genes_promoters	photoreceptor connecting cilium		1.60784
chr20	42218780	42220316	1537	*	UMR	1.60784	chr20	42218584	42219583	1000	+	promoter:71087	uc002xkx.3	51098	IFT52	hg19_genes_promoters	photoreceptor connecting cilium		1.60784
chr20	42218780	42220316	1537	*	UMR	1.60784	chr20	42218584	42219583	1000	+	promoter:71088	uc002xkz.3	51098	IFT52	hg19_genes_promoters	photoreceptor connecting cilium		1.60784
chr20	42144161	42218680	74520	*	4	91.9475	chr20	42218579	42219578	1000	+	promoter:71085	uc010zwi.1	51098	IFT52	hg19_genes_promoters	photoreceptor connecting cilium			91.9475
chr20	42144161	42218680	74520	*	4	91.9475	chr20	42218579	42219578	1000	+	promoter:71086	uc002xkw.3	51098	IFT52	hg19_genes_promoters	photoreceptor connecting cilium			91.9475
chr20	42144161	42218680	74520	*	4	91.9475	chr20	42218584	42219583	1000	+	promoter:71087	uc002xkx.3	51098	IFT52	hg19_genes_promoters	photoreceptor connecting cilium			91.9475
chr20	42144161	42218680	74520	*	4	91.9475	chr20	42218584	42219583	1000	+	promoter:71088	uc002xkz.3	51098	IFT52	hg19_genes_promoters	photoreceptor connecting cilium			91.9475
chr20	42218758	42220213	1456	*	1	2.36068	chr20	42218579	42219578	1000	+	promoter:71085	uc010zwi.1	51098	IFT52	hg19_genes_promoters	photoreceptor connecting cilium			2.36068
chr20	42218758	42220213	1456	*	1	2.36068	chr20	42218579	42219578	1000	+	promoter:71086	uc002xkw.3	51098	IFT52	hg19_genes_promoters	photoreceptor connecting cilium			2.36068
chr20	42218758	42220213	1456	*	1	2.36068	chr20	42218584	42219583	1000	+	promoter:71087	uc002xkx.3	51098	IFT52	hg19_genes_promoters	photoreceptor connecting cilium			2.36068
chr20	42218758	42220213	1456	*	1	2.36068	chr20	42218584	42219583	1000	+	promoter:71088	uc002xkz.3	51098	IFT52	hg19_genes_promoters	photoreceptor connecting cilium			2.36068
chr20	42218780	42220316	1537	*	UMR	1.64706	chr20	42218579	42219578	1000	+	promoter:71085	uc010zwi.1	51098	IFT52	hg19_genes_promoters	photoreceptor connecting cilium			1.64706
chr20	42218780	42220316	1537	*	UMR	1.64706	chr20	42218579	42219578	1000	+	promoter:71086	uc002xkw.3	51098	IFT52	hg19_genes_promoters	photoreceptor connecting cilium			1.64706
chr20	42218780	42220316	1537	*	UMR	1.64706	chr20	42218584	42219583	1000	+	promoter:71087	uc002xkx.3	51098	IFT52	hg19_genes_promoters	photoreceptor connecting cilium			1.64706
chr20	42218780	42220316	1537	*	UMR	1.64706	chr20	42218584	42219583	1000	+	promoter:71088	uc002xkz.3	51098	IFT52	hg19_genes_promoters	photoreceptor connecting cilium			1.64706
chr20	42137343	42218680	81338	*	4	88.297	chr20	42218579	42219578	1000	+	promoter:71085	uc010zwi.1	51098	IFT52	hg19_genes_promoters	photoreceptor connecting cilium				88.297
chr20	42137343	42218680	81338	*	4	88.297	chr20	42218579	42219578	1000	+	promoter:71086	uc002xkw.3	51098	IFT52	hg19_genes_promoters	photoreceptor connecting cilium				88.297
chr20	42137343	42218680	81338	*	4	88.297	chr20	42218584	42219583	1000	+	promoter:71087	uc002xkx.3	51098	IFT52	hg19_genes_promoters	photoreceptor connecting cilium				88.297
chr20	42137343	42218680	81338	*	4	88.297	chr20	42218584	42219583	1000	+	promoter:71088	uc002xkz.3	51098	IFT52	hg19_genes_promoters	photoreceptor connecting cilium				88.297
chr20	42218758	42220213	1456	*	1	1.85334	chr20	42218579	42219578	1000	+	promoter:71085	uc010zwi.1	51098	IFT52	hg19_genes_promoters	photoreceptor connecting cilium				1.85334
chr20	42218758	42220213	1456	*	1	1.85334	chr20	42218579	42219578	1000	+	promoter:71086	uc002xkw.3	51098	IFT52	hg19_genes_promoters	photoreceptor connecting cilium				1.85334
chr20	42218758	42220213	1456	*	1	1.85334	chr20	42218584	42219583	1000	+	promoter:71087	uc002xkx.3	51098	IFT52	hg19_genes_promoters	photoreceptor connecting cilium				1.85334
chr20	42218758	42220213	1456	*	1	1.85334	chr20	42218584	42219583	1000	+	promoter:71088	uc002xkz.3	51098	IFT52	hg19_genes_promoters	photoreceptor connecting cilium				1.85334
chr20	42218780	42220434	1655	*	UMR	2.0145	chr20	42218579	42219578	1000	+	promoter:71085	uc010zwi.1	51098	IFT52	hg19_genes_promoters	photoreceptor connecting cilium				2.0145
chr20	42218780	42220434	1655	*	UMR	2.0145	chr20	42218579	42219578	1000	+	promoter:71086	uc002xkw.3	51098	IFT52	hg19_genes_promoters	photoreceptor connecting cilium				2.0145
chr20	42218780	42220434	1655	*	UMR	2.0145	chr20	42218584	42219583	1000	+	promoter:71087	uc002xkx.3	51098	IFT52	hg19_genes_promoters	photoreceptor connecting cilium				2.0145
chr20	42218780	42220434	1655	*	UMR	2.0145	chr20	42218584	42219583	1000	+	promoter:71088	uc002xkz.3	51098	IFT52	hg19_genes_promoters	photoreceptor connecting cilium				2.0145
chr20	42142847	42218680	75834	*	4	90.2595	chr20	42218579	42219578	1000	+	promoter:71085	uc010zwi.1	51098	IFT52	hg19_genes_promoters	photoreceptor connecting cilium					90.2595
chr20	42142847	42218680	75834	*	4	90.2595	chr20	42218579	42219578	1000	+	promoter:71086	uc002xkw.3	51098	IFT52	hg19_genes_promoters	photoreceptor connecting cilium					90.2595
chr20	42142847	42218680	75834	*	4	90.2595	chr20	42218584	42219583	1000	+	promoter:71087	uc002xkx.3	51098	IFT52	hg19_genes_promoters	photoreceptor connecting cilium					90.2595
chr20	42142847	42218680	75834	*	4	90.2595	chr20	42218584	42219583	1000	+	promoter:71088	uc002xkz.3	51098	IFT52	hg19_genes_promoters	photoreceptor connecting cilium					90.2595
chr20	42218758	42220213	1456	*	1	1.49073	chr20	42218579	42219578	1000	+	promoter:71085	uc010zwi.1	51098	IFT52	hg19_genes_promoters	photoreceptor connecting cilium					1.49073
chr20	42218758	42220213	1456	*	1	1.49073	chr20	42218579	42219578	1000	+	promoter:71086	uc002xkw.3	51098	IFT52	hg19_genes_promoters	photoreceptor connecting cilium					1.49073
chr20	42218758	42220213	1456	*	1	1.49073	chr20	42218584	42219583	1000	+	promoter:71087	uc002xkx.3	51098	IFT52	hg19_genes_promoters	photoreceptor connecting cilium					1.49073
chr20	42218758	42220213	1456	*	1	1.49073	chr20	42218584	42219583	1000	+	promoter:71088	uc002xkz.3	51098	IFT52	hg19_genes_promoters	photoreceptor connecting cilium					1.49073
chr20	42218780	42220316	1537	*	UMR	0.816993	chr20	42218579	42219578	1000	+	promoter:71085	uc010zwi.1	51098	IFT52	hg19_genes_promoters	photoreceptor connecting cilium					0.816993
chr20	42218780	42220316	1537	*	UMR	0.816993	chr20	42218579	42219578	1000	+	promoter:71086	uc002xkw.3	51098	IFT52	hg19_genes_promoters	photoreceptor connecting cilium					0.816993
chr20	42218780	42220316	1537	*	UMR	0.816993	chr20	42218584	42219583	1000	+	promoter:71087	uc002xkx.3	51098	IFT52	hg19_genes_promoters	photoreceptor connecting cilium					0.816993
chr20	42218780	42220316	1537	*	UMR	0.816993	chr20	42218584	42219583	1000	+	promoter:71088	uc002xkz.3	51098	IFT52	hg19_genes_promoters	photoreceptor connecting cilium					0.816993
chr20	42137286	42218680	81395	*	4	88.7408	chr20	42218579	42219578	1000	+	promoter:71085	uc010zwi.1	51098	IFT52	hg19_genes_promoters	photoreceptor connecting cilium						88.7408
chr20	42137286	42218680	81395	*	4	88.7408	chr20	42218579	42219578	1000	+	promoter:71086	uc002xkw.3	51098	IFT52	hg19_genes_promoters	photoreceptor connecting cilium						88.7408
chr20	42137286	42218680	81395	*	4	88.7408	chr20	42218584	42219583	1000	+	promoter:71087	uc002xkx.3	51098	IFT52	hg19_genes_promoters	photoreceptor connecting cilium						88.7408
chr20	42137286	42218680	81395	*	4	88.7408	chr20	42218584	42219583	1000	+	promoter:71088	uc002xkz.3	51098	IFT52	hg19_genes_promoters	photoreceptor connecting cilium						88.7408
chr20	42218758	42220213	1456	*	1	1.18464	chr20	42218579	42219578	1000	+	promoter:71085	uc010zwi.1	51098	IFT52	hg19_genes_promoters	photoreceptor connecting cilium						1.18464
chr20	42218758	42220213	1456	*	1	1.18464	chr20	42218579	42219578	1000	+	promoter:71086	uc002xkw.3	51098	IFT52	hg19_genes_promoters	photoreceptor connecting cilium						1.18464
chr20	42218758	42220213	1456	*	1	1.18464	chr20	42218584	42219583	1000	+	promoter:71087	uc002xkx.3	51098	IFT52	hg19_genes_promoters	photoreceptor connecting cilium						1.18464
chr20	42218758	42220213	1456	*	1	1.18464	chr20	42218584	42219583	1000	+	promoter:71088	uc002xkz.3	51098	IFT52	hg19_genes_promoters	photoreceptor connecting cilium						1.18464
chr20	42218720	42220316	1597	*	UMR	0.980392	chr20	42218579	42219578	1000	+	promoter:71085	uc010zwi.1	51098	IFT52	hg19_genes_promoters	photoreceptor connecting cilium						0.980392
chr20	42218720	42220316	1597	*	UMR	0.980392	chr20	42218579	42219578	1000	+	promoter:71086	uc002xkw.3	51098	IFT52	hg19_genes_promoters	photoreceptor connecting cilium						0.980392
chr20	42218720	42220316	1597	*	UMR	0.980392	chr20	42218584	42219583	1000	+	promoter:71087	uc002xkx.3	51098	IFT52	hg19_genes_promoters	photoreceptor connecting cilium						0.980392
chr20	42218720	42220316	1597	*	UMR	0.980392	chr20	42218584	42219583	1000	+	promoter:71088	uc002xkz.3	51098	IFT52	hg19_genes_promoters	photoreceptor connecting cilium						0.980392
chr3	107940284	107942019	1736	*	1	3.12792	chr3	107941223	107942222	1000	-	promoter:16359	uc021xcc.1	55081	IFT57	hg19_genes_promoters	photoreceptor connecting cilium	3.12792
chr3	107940284	107942019	1736	*	1	3.12792	chr3	107941418	107942417	1000	-	promoter:16360	uc003dwx.4	55081	IFT57	hg19_genes_promoters	photoreceptor connecting cilium	3.12792
chr3	107942310	108106667	164358	*	4	91.696	chr3	107941418	107942417	1000	-	promoter:16360	uc003dwx.4	55081	IFT57	hg19_genes_promoters	photoreceptor connecting cilium	91.696
chr3	107940314	107942164	1851	*	UMR	2.2296	chr3	107941223	107942222	1000	-	promoter:16359	uc021xcc.1	55081	IFT57	hg19_genes_promoters	photoreceptor connecting cilium	2.2296
chr3	107940314	107942164	1851	*	UMR	2.2296	chr3	107941418	107942417	1000	-	promoter:16360	uc003dwx.4	55081	IFT57	hg19_genes_promoters	photoreceptor connecting cilium	2.2296
chr3	107938244	107942019	3776	*	1	6.5098	chr3	107941223	107942222	1000	-	promoter:16359	uc021xcc.1	55081	IFT57	hg19_genes_promoters	photoreceptor connecting cilium		6.5098
chr3	107938244	107942019	3776	*	1	6.5098	chr3	107941418	107942417	1000	-	promoter:16360	uc003dwx.4	55081	IFT57	hg19_genes_promoters	photoreceptor connecting cilium		6.5098
chr3	107942310	108106667	164358	*	4	90.2576	chr3	107941418	107942417	1000	-	promoter:16360	uc003dwx.4	55081	IFT57	hg19_genes_promoters	photoreceptor connecting cilium		90.2576
chr3	107940148	107942164	2017	*	UMR	1.49321	chr3	107941223	107942222	1000	-	promoter:16359	uc021xcc.1	55081	IFT57	hg19_genes_promoters	photoreceptor connecting cilium		1.49321
chr3	107940148	107942164	2017	*	UMR	1.49321	chr3	107941418	107942417	1000	-	promoter:16360	uc003dwx.4	55081	IFT57	hg19_genes_promoters	photoreceptor connecting cilium		1.49321
chr3	107938547	107943092	4546	*	2	10.3896	chr3	107941223	107942222	1000	-	promoter:16359	uc021xcc.1	55081	IFT57	hg19_genes_promoters	photoreceptor connecting cilium			10.3896
chr3	107938547	107943092	4546	*	2	10.3896	chr3	107941418	107942417	1000	-	promoter:16360	uc003dwx.4	55081	IFT57	hg19_genes_promoters	photoreceptor connecting cilium			10.3896
chr3	107940119	107942164	2046	*	UMR	1.22172	chr3	107941223	107942222	1000	-	promoter:16359	uc021xcc.1	55081	IFT57	hg19_genes_promoters	photoreceptor connecting cilium			1.22172
chr3	107940119	107942164	2046	*	UMR	1.22172	chr3	107941418	107942417	1000	-	promoter:16360	uc003dwx.4	55081	IFT57	hg19_genes_promoters	photoreceptor connecting cilium			1.22172
chr3	107940284	107943092	2809	*	1	4.27807	chr3	107941223	107942222	1000	-	promoter:16359	uc021xcc.1	55081	IFT57	hg19_genes_promoters	photoreceptor connecting cilium				4.27807
chr3	107940284	107943092	2809	*	1	4.27807	chr3	107941418	107942417	1000	-	promoter:16360	uc003dwx.4	55081	IFT57	hg19_genes_promoters	photoreceptor connecting cilium				4.27807
chr3	107940119	107942236	2118	*	UMR	1.56546	chr3	107941223	107942222	1000	-	promoter:16359	uc021xcc.1	55081	IFT57	hg19_genes_promoters	photoreceptor connecting cilium				1.56546
chr3	107940119	107942236	2118	*	UMR	1.56546	chr3	107941418	107942417	1000	-	promoter:16360	uc003dwx.4	55081	IFT57	hg19_genes_promoters	photoreceptor connecting cilium				1.56546
chr3	107939952	107942310	2359	*	1	3.94958	chr3	107941223	107942222	1000	-	promoter:16359	uc021xcc.1	55081	IFT57	hg19_genes_promoters	photoreceptor connecting cilium					3.94958
chr3	107939952	107942310	2359	*	1	3.94958	chr3	107941418	107942417	1000	-	promoter:16360	uc003dwx.4	55081	IFT57	hg19_genes_promoters	photoreceptor connecting cilium					3.94958
chr3	107940119	107942164	2046	*	UMR	1.60035	chr3	107941223	107942222	1000	-	promoter:16359	uc021xcc.1	55081	IFT57	hg19_genes_promoters	photoreceptor connecting cilium					1.60035
chr3	107940119	107942164	2046	*	UMR	1.60035	chr3	107941418	107942417	1000	-	promoter:16360	uc003dwx.4	55081	IFT57	hg19_genes_promoters	photoreceptor connecting cilium					1.60035
chr3	107938244	107942019	3776	*	1	5.01961	chr3	107941223	107942222	1000	-	promoter:16359	uc021xcc.1	55081	IFT57	hg19_genes_promoters	photoreceptor connecting cilium						5.01961
chr3	107938244	107942019	3776	*	1	5.01961	chr3	107941418	107942417	1000	-	promoter:16360	uc003dwx.4	55081	IFT57	hg19_genes_promoters	photoreceptor connecting cilium						5.01961
chr3	107942310	108107375	165066	*	4	91.1721	chr3	107941418	107942417	1000	-	promoter:16360	uc003dwx.4	55081	IFT57	hg19_genes_promoters	photoreceptor connecting cilium						91.1721
chr3	107936903	107942164	5262	*	UMR	4.66667	chr3	107941223	107942222	1000	-	promoter:16359	uc021xcc.1	55081	IFT57	hg19_genes_promoters	photoreceptor connecting cilium						4.66667
chr3	107936903	107942164	5262	*	UMR	4.66667	chr3	107941418	107942417	1000	-	promoter:16360	uc003dwx.4	55081	IFT57	hg19_genes_promoters	photoreceptor connecting cilium						4.66667
chr13	21100898	21140361	39464	*	4	91.2649	chr13	21140208	21141207	1000	+	promoter:49361	uc001unh.3	8100	IFT88	hg19_genes_promoters	photoreceptor connecting cilium	91.2649
chr13	21100898	21140361	39464	*	4	91.2649	chr13	21140208	21141207	1000	+	promoter:49362	uc001uni.3	8100	IFT88	hg19_genes_promoters	photoreceptor connecting cilium	91.2649
chr13	21100898	21140361	39464	*	4	91.2649	chr13	21140208	21141207	1000	+	promoter:49363	uc001unj.3	8100	IFT88	hg19_genes_promoters	photoreceptor connecting cilium	91.2649
chr13	21100898	21140361	39464	*	4	91.2649	chr13	21140208	21141207	1000	+	promoter:49364	uc010tcq.2	8100	IFT88	hg19_genes_promoters	photoreceptor connecting cilium	91.2649
chr13	21140593	21142020	1428	*	1	1.94698	chr13	21140208	21141207	1000	+	promoter:49361	uc001unh.3	8100	IFT88	hg19_genes_promoters	photoreceptor connecting cilium	1.94698
chr13	21140593	21142020	1428	*	1	1.94698	chr13	21140208	21141207	1000	+	promoter:49362	uc001uni.3	8100	IFT88	hg19_genes_promoters	photoreceptor connecting cilium	1.94698
chr13	21140593	21142020	1428	*	1	1.94698	chr13	21140208	21141207	1000	+	promoter:49363	uc001unj.3	8100	IFT88	hg19_genes_promoters	photoreceptor connecting cilium	1.94698
chr13	21140593	21142020	1428	*	1	1.94698	chr13	21140208	21141207	1000	+	promoter:49364	uc010tcq.2	8100	IFT88	hg19_genes_promoters	photoreceptor connecting cilium	1.94698
chr13	21142089	21252155	110067	*	4	94.623	chr13	21169289	21170288	1000	+	promoter:49365	uc001unk.3	8100	IFT88	hg19_genes_promoters	photoreceptor connecting cilium	94.623
chr13	21142089	21252155	110067	*	4	94.623	chr13	21188932	21189931	1000	+	promoter:49366	uc001unl.1	8100	IFT88	hg19_genes_promoters	photoreceptor connecting cilium	94.623
chr13	21140478	21142054	1577	*	UMR	1.78128	chr13	21140208	21141207	1000	+	promoter:49361	uc001unh.3	8100	IFT88	hg19_genes_promoters	photoreceptor connecting cilium	1.78128
chr13	21140478	21142054	1577	*	UMR	1.78128	chr13	21140208	21141207	1000	+	promoter:49362	uc001uni.3	8100	IFT88	hg19_genes_promoters	photoreceptor connecting cilium	1.78128
chr13	21140478	21142054	1577	*	UMR	1.78128	chr13	21140208	21141207	1000	+	promoter:49363	uc001unj.3	8100	IFT88	hg19_genes_promoters	photoreceptor connecting cilium	1.78128
chr13	21140478	21142054	1577	*	UMR	1.78128	chr13	21140208	21141207	1000	+	promoter:49364	uc010tcq.2	8100	IFT88	hg19_genes_promoters	photoreceptor connecting cilium	1.78128
chr13	21100898	21140361	39464	*	4	92.0552	chr13	21140208	21141207	1000	+	promoter:49361	uc001unh.3	8100	IFT88	hg19_genes_promoters	photoreceptor connecting cilium		92.0552
chr13	21100898	21140361	39464	*	4	92.0552	chr13	21140208	21141207	1000	+	promoter:49362	uc001uni.3	8100	IFT88	hg19_genes_promoters	photoreceptor connecting cilium		92.0552
chr13	21100898	21140361	39464	*	4	92.0552	chr13	21140208	21141207	1000	+	promoter:49363	uc001unj.3	8100	IFT88	hg19_genes_promoters	photoreceptor connecting cilium		92.0552
chr13	21100898	21140361	39464	*	4	92.0552	chr13	21140208	21141207	1000	+	promoter:49364	uc010tcq.2	8100	IFT88	hg19_genes_promoters	photoreceptor connecting cilium		92.0552
chr13	21140593	21142089	1497	*	1	3.52941	chr13	21140208	21141207	1000	+	promoter:49361	uc001unh.3	8100	IFT88	hg19_genes_promoters	photoreceptor connecting cilium		3.52941
chr13	21140593	21142089	1497	*	1	3.52941	chr13	21140208	21141207	1000	+	promoter:49362	uc001uni.3	8100	IFT88	hg19_genes_promoters	photoreceptor connecting cilium		3.52941
chr13	21140593	21142089	1497	*	1	3.52941	chr13	21140208	21141207	1000	+	promoter:49363	uc001unj.3	8100	IFT88	hg19_genes_promoters	photoreceptor connecting cilium		3.52941
chr13	21140593	21142089	1497	*	1	3.52941	chr13	21140208	21141207	1000	+	promoter:49364	uc010tcq.2	8100	IFT88	hg19_genes_promoters	photoreceptor connecting cilium		3.52941
chr13	21142142	21251360	109219	*	4	94.4826	chr13	21169289	21170288	1000	+	promoter:49365	uc001unk.3	8100	IFT88	hg19_genes_promoters	photoreceptor connecting cilium		94.4826
chr13	21142142	21251360	109219	*	4	94.4826	chr13	21188932	21189931	1000	+	promoter:49366	uc001unl.1	8100	IFT88	hg19_genes_promoters	photoreceptor connecting cilium		94.4826
chr13	21140478	21142054	1577	*	UMR	2.64334	chr13	21140208	21141207	1000	+	promoter:49361	uc001unh.3	8100	IFT88	hg19_genes_promoters	photoreceptor connecting cilium		2.64334
chr13	21140478	21142054	1577	*	UMR	2.64334	chr13	21140208	21141207	1000	+	promoter:49362	uc001uni.3	8100	IFT88	hg19_genes_promoters	photoreceptor connecting cilium		2.64334
chr13	21140478	21142054	1577	*	UMR	2.64334	chr13	21140208	21141207	1000	+	promoter:49363	uc001unj.3	8100	IFT88	hg19_genes_promoters	photoreceptor connecting cilium		2.64334
chr13	21140478	21142054	1577	*	UMR	2.64334	chr13	21140208	21141207	1000	+	promoter:49364	uc010tcq.2	8100	IFT88	hg19_genes_promoters	photoreceptor connecting cilium		2.64334
chr13	21100898	21140361	39464	*	4	92.8641	chr13	21140208	21141207	1000	+	promoter:49361	uc001unh.3	8100	IFT88	hg19_genes_promoters	photoreceptor connecting cilium			92.8641
chr13	21100898	21140361	39464	*	4	92.8641	chr13	21140208	21141207	1000	+	promoter:49362	uc001uni.3	8100	IFT88	hg19_genes_promoters	photoreceptor connecting cilium			92.8641
chr13	21100898	21140361	39464	*	4	92.8641	chr13	21140208	21141207	1000	+	promoter:49363	uc001unj.3	8100	IFT88	hg19_genes_promoters	photoreceptor connecting cilium			92.8641
chr13	21100898	21140361	39464	*	4	92.8641	chr13	21140208	21141207	1000	+	promoter:49364	uc010tcq.2	8100	IFT88	hg19_genes_promoters	photoreceptor connecting cilium			92.8641
chr13	21140593	21141881	1289	*	1	2.68542	chr13	21140208	21141207	1000	+	promoter:49361	uc001unh.3	8100	IFT88	hg19_genes_promoters	photoreceptor connecting cilium			2.68542
chr13	21140593	21141881	1289	*	1	2.68542	chr13	21140208	21141207	1000	+	promoter:49362	uc001uni.3	8100	IFT88	hg19_genes_promoters	photoreceptor connecting cilium			2.68542
chr13	21140593	21141881	1289	*	1	2.68542	chr13	21140208	21141207	1000	+	promoter:49363	uc001unj.3	8100	IFT88	hg19_genes_promoters	photoreceptor connecting cilium			2.68542
chr13	21140593	21141881	1289	*	1	2.68542	chr13	21140208	21141207	1000	+	promoter:49364	uc010tcq.2	8100	IFT88	hg19_genes_promoters	photoreceptor connecting cilium			2.68542
chr13	21142020	21241636	99617	*	4	95.5657	chr13	21169289	21170288	1000	+	promoter:49365	uc001unk.3	8100	IFT88	hg19_genes_promoters	photoreceptor connecting cilium			95.5657
chr13	21142020	21241636	99617	*	4	95.5657	chr13	21188932	21189931	1000	+	promoter:49366	uc001unl.1	8100	IFT88	hg19_genes_promoters	photoreceptor connecting cilium			95.5657
chr13	21140601	21141950	1350	*	UMR	1.98962	chr13	21140208	21141207	1000	+	promoter:49361	uc001unh.3	8100	IFT88	hg19_genes_promoters	photoreceptor connecting cilium			1.98962
chr13	21140601	21141950	1350	*	UMR	1.98962	chr13	21140208	21141207	1000	+	promoter:49362	uc001uni.3	8100	IFT88	hg19_genes_promoters	photoreceptor connecting cilium			1.98962
chr13	21140601	21141950	1350	*	UMR	1.98962	chr13	21140208	21141207	1000	+	promoter:49363	uc001unj.3	8100	IFT88	hg19_genes_promoters	photoreceptor connecting cilium			1.98962
chr13	21140601	21141950	1350	*	UMR	1.98962	chr13	21140208	21141207	1000	+	promoter:49364	uc010tcq.2	8100	IFT88	hg19_genes_promoters	photoreceptor connecting cilium			1.98962
chr13	21100898	21140361	39464	*	4	91.9437	chr13	21140208	21141207	1000	+	promoter:49361	uc001unh.3	8100	IFT88	hg19_genes_promoters	photoreceptor connecting cilium				91.9437
chr13	21100898	21140361	39464	*	4	91.9437	chr13	21140208	21141207	1000	+	promoter:49362	uc001uni.3	8100	IFT88	hg19_genes_promoters	photoreceptor connecting cilium				91.9437
chr13	21100898	21140361	39464	*	4	91.9437	chr13	21140208	21141207	1000	+	promoter:49363	uc001unj.3	8100	IFT88	hg19_genes_promoters	photoreceptor connecting cilium				91.9437
chr13	21100898	21140361	39464	*	4	91.9437	chr13	21140208	21141207	1000	+	promoter:49364	uc010tcq.2	8100	IFT88	hg19_genes_promoters	photoreceptor connecting cilium				91.9437
chr13	21140593	21142089	1497	*	1	3.49265	chr13	21140208	21141207	1000	+	promoter:49361	uc001unh.3	8100	IFT88	hg19_genes_promoters	photoreceptor connecting cilium				3.49265
chr13	21140593	21142089	1497	*	1	3.49265	chr13	21140208	21141207	1000	+	promoter:49362	uc001uni.3	8100	IFT88	hg19_genes_promoters	photoreceptor connecting cilium				3.49265
chr13	21140593	21142089	1497	*	1	3.49265	chr13	21140208	21141207	1000	+	promoter:49363	uc001unj.3	8100	IFT88	hg19_genes_promoters	photoreceptor connecting cilium				3.49265
chr13	21140593	21142089	1497	*	1	3.49265	chr13	21140208	21141207	1000	+	promoter:49364	uc010tcq.2	8100	IFT88	hg19_genes_promoters	photoreceptor connecting cilium				3.49265
chr13	21142142	21251360	109219	*	4	94.6901	chr13	21169289	21170288	1000	+	promoter:49365	uc001unk.3	8100	IFT88	hg19_genes_promoters	photoreceptor connecting cilium				94.6901
chr13	21142142	21251360	109219	*	4	94.6901	chr13	21188932	21189931	1000	+	promoter:49366	uc001unl.1	8100	IFT88	hg19_genes_promoters	photoreceptor connecting cilium				94.6901
chr13	21140478	21142054	1577	*	UMR	2.75503	chr13	21140208	21141207	1000	+	promoter:49361	uc001unh.3	8100	IFT88	hg19_genes_promoters	photoreceptor connecting cilium				2.75503
chr13	21140478	21142054	1577	*	UMR	2.75503	chr13	21140208	21141207	1000	+	promoter:49362	uc001uni.3	8100	IFT88	hg19_genes_promoters	photoreceptor connecting cilium				2.75503
chr13	21140478	21142054	1577	*	UMR	2.75503	chr13	21140208	21141207	1000	+	promoter:49363	uc001unj.3	8100	IFT88	hg19_genes_promoters	photoreceptor connecting cilium				2.75503
chr13	21140478	21142054	1577	*	UMR	2.75503	chr13	21140208	21141207	1000	+	promoter:49364	uc010tcq.2	8100	IFT88	hg19_genes_promoters	photoreceptor connecting cilium				2.75503
chr13	21128102	21140357	12256	*	4	93.9678	chr13	21140208	21141207	1000	+	promoter:49361	uc001unh.3	8100	IFT88	hg19_genes_promoters	photoreceptor connecting cilium					93.9678
chr13	21128102	21140357	12256	*	4	93.9678	chr13	21140208	21141207	1000	+	promoter:49362	uc001uni.3	8100	IFT88	hg19_genes_promoters	photoreceptor connecting cilium					93.9678
chr13	21128102	21140357	12256	*	4	93.9678	chr13	21140208	21141207	1000	+	promoter:49363	uc001unj.3	8100	IFT88	hg19_genes_promoters	photoreceptor connecting cilium					93.9678
chr13	21128102	21140357	12256	*	4	93.9678	chr13	21140208	21141207	1000	+	promoter:49364	uc010tcq.2	8100	IFT88	hg19_genes_promoters	photoreceptor connecting cilium					93.9678
chr13	21140361	21142020	1660	*	1	3.04878	chr13	21140208	21141207	1000	+	promoter:49361	uc001unh.3	8100	IFT88	hg19_genes_promoters	photoreceptor connecting cilium					3.04878
chr13	21140361	21142020	1660	*	1	3.04878	chr13	21140208	21141207	1000	+	promoter:49362	uc001uni.3	8100	IFT88	hg19_genes_promoters	photoreceptor connecting cilium					3.04878
chr13	21140361	21142020	1660	*	1	3.04878	chr13	21140208	21141207	1000	+	promoter:49363	uc001unj.3	8100	IFT88	hg19_genes_promoters	photoreceptor connecting cilium					3.04878
chr13	21140361	21142020	1660	*	1	3.04878	chr13	21140208	21141207	1000	+	promoter:49364	uc010tcq.2	8100	IFT88	hg19_genes_promoters	photoreceptor connecting cilium					3.04878
chr13	21142089	21251360	109272	*	4	95.1614	chr13	21169289	21170288	1000	+	promoter:49365	uc001unk.3	8100	IFT88	hg19_genes_promoters	photoreceptor connecting cilium					95.1614
chr13	21142089	21251360	109272	*	4	95.1614	chr13	21188932	21189931	1000	+	promoter:49366	uc001unl.1	8100	IFT88	hg19_genes_promoters	photoreceptor connecting cilium					95.1614
chr13	21140478	21142054	1577	*	UMR	1.70661	chr13	21140208	21141207	1000	+	promoter:49361	uc001unh.3	8100	IFT88	hg19_genes_promoters	photoreceptor connecting cilium					1.70661
chr13	21140478	21142054	1577	*	UMR	1.70661	chr13	21140208	21141207	1000	+	promoter:49362	uc001uni.3	8100	IFT88	hg19_genes_promoters	photoreceptor connecting cilium					1.70661
chr13	21140478	21142054	1577	*	UMR	1.70661	chr13	21140208	21141207	1000	+	promoter:49363	uc001unj.3	8100	IFT88	hg19_genes_promoters	photoreceptor connecting cilium					1.70661
chr13	21140478	21142054	1577	*	UMR	1.70661	chr13	21140208	21141207	1000	+	promoter:49364	uc010tcq.2	8100	IFT88	hg19_genes_promoters	photoreceptor connecting cilium					1.70661
chr13	21128002	21140357	12356	*	4	94.0038	chr13	21140208	21141207	1000	+	promoter:49361	uc001unh.3	8100	IFT88	hg19_genes_promoters	photoreceptor connecting cilium						94.0038
chr13	21128002	21140357	12356	*	4	94.0038	chr13	21140208	21141207	1000	+	promoter:49362	uc001uni.3	8100	IFT88	hg19_genes_promoters	photoreceptor connecting cilium						94.0038
chr13	21128002	21140357	12356	*	4	94.0038	chr13	21140208	21141207	1000	+	promoter:49363	uc001unj.3	8100	IFT88	hg19_genes_promoters	photoreceptor connecting cilium						94.0038
chr13	21128002	21140357	12356	*	4	94.0038	chr13	21140208	21141207	1000	+	promoter:49364	uc010tcq.2	8100	IFT88	hg19_genes_promoters	photoreceptor connecting cilium						94.0038
chr13	21140361	21142089	1729	*	1	3.91003	chr13	21140208	21141207	1000	+	promoter:49361	uc001unh.3	8100	IFT88	hg19_genes_promoters	photoreceptor connecting cilium						3.91003
chr13	21140361	21142089	1729	*	1	3.91003	chr13	21140208	21141207	1000	+	promoter:49362	uc001uni.3	8100	IFT88	hg19_genes_promoters	photoreceptor connecting cilium						3.91003
chr13	21140361	21142089	1729	*	1	3.91003	chr13	21140208	21141207	1000	+	promoter:49363	uc001unj.3	8100	IFT88	hg19_genes_promoters	photoreceptor connecting cilium						3.91003
chr13	21140361	21142089	1729	*	1	3.91003	chr13	21140208	21141207	1000	+	promoter:49364	uc010tcq.2	8100	IFT88	hg19_genes_promoters	photoreceptor connecting cilium						3.91003
chr13	21142142	21241823	99682	*	4	95.9631	chr13	21169289	21170288	1000	+	promoter:49365	uc001unk.3	8100	IFT88	hg19_genes_promoters	photoreceptor connecting cilium						95.9631
chr13	21142142	21241823	99682	*	4	95.9631	chr13	21188932	21189931	1000	+	promoter:49366	uc001unl.1	8100	IFT88	hg19_genes_promoters	photoreceptor connecting cilium						95.9631
chr13	21140478	21142054	1577	*	UMR	2.05528	chr13	21140208	21141207	1000	+	promoter:49361	uc001unh.3	8100	IFT88	hg19_genes_promoters	photoreceptor connecting cilium						2.05528
chr13	21140478	21142054	1577	*	UMR	2.05528	chr13	21140208	21141207	1000	+	promoter:49362	uc001uni.3	8100	IFT88	hg19_genes_promoters	photoreceptor connecting cilium						2.05528
[truncated: 6,826 more rows]

## Sheet: HMM states
seqnames	start	end	width	strand	Old Em	New Em	annot.seqnames	annot.start	annot.end	annot.width	annot.strand	annot.id	annot.tx_id	annot.gene_id	annot.symbol	annot.type	Function	FW13	FW14	FW15	FW16	FW18	FW20	FW23	FW24
chr1	94435201	94476600	41400	*	E6	E7	chr1	94476486	94477485	1000	-	promoter:5722	uc001dqi.1	24	ABCA4	hg19_genes_promoters	phototransduction	E7
chr1	94476601	94477800	1200	*	E10	E4	chr1	94476486	94477485	1000	-	promoter:5722	uc001dqi.1	24	ABCA4	hg19_genes_promoters	phototransduction	E4
chr1	94477801	94530200	52400	*	E6	E7	chr1	94484229	94485228	1000	-	promoter:5723	uc009wdp.1	24	ABCA4	hg19_genes_promoters	phototransduction	E7
chr1	94546001	94594000	48000	*	E6	E7	chr1	94586706	94587705	1000	-	promoter:5721	uc001dqh.3	24	ABCA4	hg19_genes_promoters	phototransduction	E7
chr1	94546001	94594000	48000	*	E6	E7	chr1	94586706	94587705	1000	-	promoter:5724	uc010otn.1	24	ABCA4	hg19_genes_promoters	phototransduction	E7
chr1	94476401	94479800	3400	*	E7	E3	chr1	94476486	94477485	1000	-	promoter:5722	uc001dqi.1	24	ABCA4	hg19_genes_promoters	phototransduction		E3
chr1	94479801	94491400	11600	*	E6	E7	chr1	94484229	94485228	1000	-	promoter:5723	uc009wdp.1	24	ABCA4	hg19_genes_promoters	phototransduction		E7
chr1	94586601	94587200	600	*	E9	E5	chr1	94586706	94587705	1000	-	promoter:5721	uc001dqh.3	24	ABCA4	hg19_genes_promoters	phototransduction		E5
chr1	94586601	94587200	600	*	E9	E5	chr1	94586706	94587705	1000	-	promoter:5724	uc010otn.1	24	ABCA4	hg19_genes_promoters	phototransduction		E5
chr1	94587201	94587400	200	*	E11	E1	chr1	94586706	94587705	1000	-	promoter:5721	uc001dqh.3	24	ABCA4	hg19_genes_promoters	phototransduction		E1
chr1	94587201	94587400	200	*	E11	E1	chr1	94586706	94587705	1000	-	promoter:5724	uc010otn.1	24	ABCA4	hg19_genes_promoters	phototransduction		E1
chr1	94587401	94587600	200	*	E9	E5	chr1	94586706	94587705	1000	-	promoter:5721	uc001dqh.3	24	ABCA4	hg19_genes_promoters	phototransduction		E5
chr1	94587401	94587600	200	*	E9	E5	chr1	94586706	94587705	1000	-	promoter:5724	uc010otn.1	24	ABCA4	hg19_genes_promoters	phototransduction		E5
chr1	94587601	94608200	20600	*	E6	E7	chr1	94586706	94587705	1000	-	promoter:5721	uc001dqh.3	24	ABCA4	hg19_genes_promoters	phototransduction		E7
chr1	94587601	94608200	20600	*	E6	E7	chr1	94586706	94587705	1000	-	promoter:5724	uc010otn.1	24	ABCA4	hg19_genes_promoters	phototransduction		E7
chr1	94452401	94505000	52600	*	E6	E7	chr1	94476486	94477485	1000	-	promoter:5722	uc001dqi.1	24	ABCA4	hg19_genes_promoters	phototransduction			E7
chr1	94452401	94505000	52600	*	E6	E7	chr1	94484229	94485228	1000	-	promoter:5723	uc009wdp.1	24	ABCA4	hg19_genes_promoters	phototransduction			E7
chr1	94586601	94587600	1000	*	E11	E1	chr1	94586706	94587705	1000	-	promoter:5721	uc001dqh.3	24	ABCA4	hg19_genes_promoters	phototransduction			E1
chr1	94586601	94587600	1000	*	E11	E1	chr1	94586706	94587705	1000	-	promoter:5724	uc010otn.1	24	ABCA4	hg19_genes_promoters	phototransduction			E1
chr1	94587601	94588800	1200	*	E9	E5	chr1	94586706	94587705	1000	-	promoter:5721	uc001dqh.3	24	ABCA4	hg19_genes_promoters	phototransduction			E5
chr1	94587601	94588800	1200	*	E9	E5	chr1	94586706	94587705	1000	-	promoter:5724	uc010otn.1	24	ABCA4	hg19_genes_promoters	phototransduction			E5
chr1	94446401	94488000	41600	*	E6	E7	chr1	94476486	94477485	1000	-	promoter:5722	uc001dqi.1	24	ABCA4	hg19_genes_promoters	phototransduction				E7
chr1	94446401	94488000	41600	*	E6	E7	chr1	94484229	94485228	1000	-	promoter:5723	uc009wdp.1	24	ABCA4	hg19_genes_promoters	phototransduction				E7
chr1	94586601	94587600	1000	*	E9	E5	chr1	94586706	94587705	1000	-	promoter:5721	uc001dqh.3	24	ABCA4	hg19_genes_promoters	phototransduction				E5
chr1	94586601	94587600	1000	*	E9	E5	chr1	94586706	94587705	1000	-	promoter:5724	uc010otn.1	24	ABCA4	hg19_genes_promoters	phototransduction				E5
chr1	94587601	94600000	12400	*	E6	E7	chr1	94586706	94587705	1000	-	promoter:5721	uc001dqh.3	24	ABCA4	hg19_genes_promoters	phototransduction				E7
chr1	94587601	94600000	12400	*	E6	E7	chr1	94586706	94587705	1000	-	promoter:5724	uc010otn.1	24	ABCA4	hg19_genes_promoters	phototransduction				E7
chr1	94472801	94484600	11800	*	E3	E10	chr1	94476486	94477485	1000	-	promoter:5722	uc001dqi.1	24	ABCA4	hg19_genes_promoters	phototransduction					E10
chr1	94472801	94484600	11800	*	E3	E10	chr1	94484229	94485228	1000	-	promoter:5723	uc009wdp.1	24	ABCA4	hg19_genes_promoters	phototransduction					E10
chr1	94484601	94488600	4000	*	E4	E6	chr1	94484229	94485228	1000	-	promoter:5723	uc009wdp.1	24	ABCA4	hg19_genes_promoters	phototransduction					E6
chr1	94584801	94587600	2800	*	E11	E1	chr1	94586706	94587705	1000	-	promoter:5721	uc001dqh.3	24	ABCA4	hg19_genes_promoters	phototransduction					E1
chr1	94584801	94587600	2800	*	E11	E1	chr1	94586706	94587705	1000	-	promoter:5724	uc010otn.1	24	ABCA4	hg19_genes_promoters	phototransduction					E1
chr1	94587601	94587800	200	*	E9	E5	chr1	94586706	94587705	1000	-	promoter:5721	uc001dqh.3	24	ABCA4	hg19_genes_promoters	phototransduction					E5
chr1	94587601	94587800	200	*	E9	E5	chr1	94586706	94587705	1000	-	promoter:5724	uc010otn.1	24	ABCA4	hg19_genes_promoters	phototransduction					E5
chr1	94465601	94505200	39600	*	E6	E7	chr1	94476486	94477485	1000	-	promoter:5722	uc001dqi.1	24	ABCA4	hg19_genes_promoters	phototransduction						E7
chr1	94465601	94505200	39600	*	E6	E7	chr1	94484229	94485228	1000	-	promoter:5723	uc009wdp.1	24	ABCA4	hg19_genes_promoters	phototransduction						E7
chr1	94586201	94587400	1200	*	E7	E3	chr1	94586706	94587705	1000	-	promoter:5721	uc001dqh.3	24	ABCA4	hg19_genes_promoters	phototransduction						E3
chr1	94586201	94587400	1200	*	E7	E3	chr1	94586706	94587705	1000	-	promoter:5724	uc010otn.1	24	ABCA4	hg19_genes_promoters	phototransduction						E3
chr1	94587401	94589800	2400	*	E6	E7	chr1	94586706	94587705	1000	-	promoter:5721	uc001dqh.3	24	ABCA4	hg19_genes_promoters	phototransduction						E7
chr1	94587401	94589800	2400	*	E6	E7	chr1	94586706	94587705	1000	-	promoter:5724	uc010otn.1	24	ABCA4	hg19_genes_promoters	phototransduction						E7
chr1	94472001	94488400	16400	*	E4	E6	chr1	94476486	94477485	1000	-	promoter:5722	uc001dqi.1	24	ABCA4	hg19_genes_promoters	phototransduction							E6
chr1	94472001	94488400	16400	*	E4	E6	chr1	94484229	94485228	1000	-	promoter:5723	uc009wdp.1	24	ABCA4	hg19_genes_promoters	phototransduction							E6
chr1	94586201	94587600	1400	*	E11	E1	chr1	94586706	94587705	1000	-	promoter:5721	uc001dqh.3	24	ABCA4	hg19_genes_promoters	phototransduction							E1
chr1	94586201	94587600	1400	*	E11	E1	chr1	94586706	94587705	1000	-	promoter:5724	uc010otn.1	24	ABCA4	hg19_genes_promoters	phototransduction							E1
chr1	94587601	94588600	1000	*	E9	E5	chr1	94586706	94587705	1000	-	promoter:5721	uc001dqh.3	24	ABCA4	hg19_genes_promoters	phototransduction							E5
chr1	94587601	94588600	1000	*	E9	E5	chr1	94586706	94587705	1000	-	promoter:5724	uc010otn.1	24	ABCA4	hg19_genes_promoters	phototransduction							E5
chr1	94470001	94533600	63600	*	E2	E8	chr1	94476486	94477485	1000	-	promoter:5722	uc001dqi.1	24	ABCA4	hg19_genes_promoters	phototransduction								E8
chr1	94470001	94533600	63600	*	E2	E8	chr1	94484229	94485228	1000	-	promoter:5723	uc009wdp.1	24	ABCA4	hg19_genes_promoters	phototransduction								E8
chr1	94584801	94587600	2800	*	E11	E1	chr1	94586706	94587705	1000	-	promoter:5721	uc001dqh.3	24	ABCA4	hg19_genes_promoters	phototransduction								E1
chr1	94584801	94587600	2800	*	E11	E1	chr1	94586706	94587705	1000	-	promoter:5724	uc010otn.1	24	ABCA4	hg19_genes_promoters	phototransduction								E1
chr1	94587601	94588800	1200	*	E9	E5	chr1	94586706	94587705	1000	-	promoter:5721	uc001dqh.3	24	ABCA4	hg19_genes_promoters	phototransduction								E5
chr1	94587601	94588800	1200	*	E9	E5	chr1	94586706	94587705	1000	-	promoter:5724	uc010otn.1	24	ABCA4	hg19_genes_promoters	phototransduction								E5
chr5	89826801	89854400	27600	*	E6	E7	chr5	89853617	89854616	1000	+	promoter:20957	uc003kjt.4	84059	ADGRV1	hg19_genes_promoters	photoreceptor connecting cilium	E7
chr5	89826801	89854400	27600	*	E6	E7	chr5	89853617	89854616	1000	+	promoter:20958	uc003kju.3	84059	ADGRV1	hg19_genes_promoters	photoreceptor connecting cilium	E7
chr5	89854401	89854800	400	*	E7	E3	chr5	89853617	89854616	1000	+	promoter:20957	uc003kjt.4	84059	ADGRV1	hg19_genes_promoters	photoreceptor connecting cilium	E3
chr5	89854401	89854800	400	*	E7	E3	chr5	89853617	89854616	1000	+	promoter:20958	uc003kju.3	84059	ADGRV1	hg19_genes_promoters	photoreceptor connecting cilium	E3
chr5	89965601	90066200	100600	*	E2	E8	chr5	89967363	89968362	1000	+	promoter:20959	uc010jba.2	84059	ADGRV1	hg19_genes_promoters	photoreceptor connecting cilium	E8
chr5	89965601	90066200	100600	*	E2	E8	chr5	89988707	89989706	1000	+	promoter:20960	uc003kjv.3	84059	ADGRV1	hg19_genes_promoters	photoreceptor connecting cilium	E8
chr5	90074601	90090400	15800	*	E2	E8	chr5	90075898	90076897	1000	+	promoter:20961	uc003kjw.3	84059	ADGRV1	hg19_genes_promoters	photoreceptor connecting cilium	E8
chr5	90143401	90199800	56400	*	E2	E8	chr5	90194079	90195078	1000	+	promoter:20962	uc003kjx.3	84059	ADGRV1	hg19_genes_promoters	photoreceptor connecting cilium	E8
chr5	89853201	89853800	600	*	E9	E5	chr5	89853617	89854616	1000	+	promoter:20957	uc003kjt.4	84059	ADGRV1	hg19_genes_promoters	photoreceptor connecting cilium		E5
chr5	89853201	89853800	600	*	E9	E5	chr5	89853617	89854616	1000	+	promoter:20958	uc003kju.3	84059	ADGRV1	hg19_genes_promoters	photoreceptor connecting cilium		E5
chr5	89853801	89855200	1400	*	E11	E1	chr5	89853617	89854616	1000	+	promoter:20957	uc003kjt.4	84059	ADGRV1	hg19_genes_promoters	photoreceptor connecting cilium		E1
chr5	89853801	89855200	1400	*	E11	E1	chr5	89853617	89854616	1000	+	promoter:20958	uc003kju.3	84059	ADGRV1	hg19_genes_promoters	photoreceptor connecting cilium		E1
chr5	89967001	89970600	3600	*	E2	E8	chr5	89967363	89968362	1000	+	promoter:20959	uc010jba.2	84059	ADGRV1	hg19_genes_promoters	photoreceptor connecting cilium		E8
chr5	89985601	89993400	7800	*	E3	E10	chr5	89988707	89989706	1000	+	promoter:20960	uc003kjv.3	84059	ADGRV1	hg19_genes_promoters	photoreceptor connecting cilium		E10
chr5	90074201	90079400	5200	*	E6	E7	chr5	90075898	90076897	1000	+	promoter:20961	uc003kjw.3	84059	ADGRV1	hg19_genes_promoters	photoreceptor connecting cilium		E7
chr5	90144601	90225000	80400	*	E2	E8	chr5	90194079	90195078	1000	+	promoter:20962	uc003kjx.3	84059	ADGRV1	hg19_genes_promoters	photoreceptor connecting cilium		E8
chr5	89853201	89854200	1000	*	E9	E5	chr5	89853617	89854616	1000	+	promoter:20957	uc003kjt.4	84059	ADGRV1	hg19_genes_promoters	photoreceptor connecting cilium			E5
chr5	89853201	89854200	1000	*	E9	E5	chr5	89853617	89854616	1000	+	promoter:20958	uc003kju.3	84059	ADGRV1	hg19_genes_promoters	photoreceptor connecting cilium			E5
chr5	89854201	89855200	1000	*	E11	E1	chr5	89853617	89854616	1000	+	promoter:20957	uc003kjt.4	84059	ADGRV1	hg19_genes_promoters	photoreceptor connecting cilium			E1
chr5	89854201	89855200	1000	*	E11	E1	chr5	89853617	89854616	1000	+	promoter:20958	uc003kju.3	84059	ADGRV1	hg19_genes_promoters	photoreceptor connecting cilium			E1
chr5	89957201	89971000	13800	*	E6	E7	chr5	89967363	89968362	1000	+	promoter:20959	uc010jba.2	84059	ADGRV1	hg19_genes_promoters	photoreceptor connecting cilium			E7
chr5	89972401	89991200	18800	*	E5	E9	chr5	89988707	89989706	1000	+	promoter:20960	uc003kjv.3	84059	ADGRV1	hg19_genes_promoters	photoreceptor connecting cilium			E9
chr5	90072401	90085200	12800	*	E6	E7	chr5	90075898	90076897	1000	+	promoter:20961	uc003kjw.3	84059	ADGRV1	hg19_genes_promoters	photoreceptor connecting cilium			E7
chr5	90188801	90264800	76000	*	E2	E8	chr5	90194079	90195078	1000	+	promoter:20962	uc003kjx.3	84059	ADGRV1	hg19_genes_promoters	photoreceptor connecting cilium			E8
chr5	89853201	89854000	800	*	E9	E5	chr5	89853617	89854616	1000	+	promoter:20957	uc003kjt.4	84059	ADGRV1	hg19_genes_promoters	photoreceptor connecting cilium				E5
chr5	89853201	89854000	800	*	E9	E5	chr5	89853617	89854616	1000	+	promoter:20958	uc003kju.3	84059	ADGRV1	hg19_genes_promoters	photoreceptor connecting cilium				E5
chr5	89854001	89855200	1200	*	E11	E1	chr5	89853617	89854616	1000	+	promoter:20957	uc003kjt.4	84059	ADGRV1	hg19_genes_promoters	photoreceptor connecting cilium				E1
chr5	89854001	89855200	1200	*	E11	E1	chr5	89853617	89854616	1000	+	promoter:20958	uc003kju.3	84059	ADGRV1	hg19_genes_promoters	photoreceptor connecting cilium				E1
chr5	89855401	90005200	149800	*	E2	E8	chr5	89967363	89968362	1000	+	promoter:20959	uc010jba.2	84059	ADGRV1	hg19_genes_promoters	photoreceptor connecting cilium				E8
chr5	89855401	90005200	149800	*	E2	E8	chr5	89988707	89989706	1000	+	promoter:20960	uc003kjv.3	84059	ADGRV1	hg19_genes_promoters	photoreceptor connecting cilium				E8
chr5	90005601	90079400	73800	*	E2	E8	chr5	90075898	90076897	1000	+	promoter:20961	uc003kjw.3	84059	ADGRV1	hg19_genes_promoters	photoreceptor connecting cilium				E8
chr5	90098801	90227800	129000	*	E2	E8	chr5	90194079	90195078	1000	+	promoter:20962	uc003kjx.3	84059	ADGRV1	hg19_genes_promoters	photoreceptor connecting cilium				E8
chr5	89853201	89853800	600	*	E9	E5	chr5	89853617	89854616	1000	+	promoter:20957	uc003kjt.4	84059	ADGRV1	hg19_genes_promoters	photoreceptor connecting cilium					E5
chr5	89853201	89853800	600	*	E9	E5	chr5	89853617	89854616	1000	+	promoter:20958	uc003kju.3	84059	ADGRV1	hg19_genes_promoters	photoreceptor connecting cilium					E5
chr5	89853801	89855200	1400	*	E11	E1	chr5	89853617	89854616	1000	+	promoter:20957	uc003kjt.4	84059	ADGRV1	hg19_genes_promoters	photoreceptor connecting cilium					E1
chr5	89853801	89855200	1400	*	E11	E1	chr5	89853617	89854616	1000	+	promoter:20958	uc003kju.3	84059	ADGRV1	hg19_genes_promoters	photoreceptor connecting cilium					E1
chr5	89950401	89969200	18800	*	E2	E8	chr5	89967363	89968362	1000	+	promoter:20959	uc010jba.2	84059	ADGRV1	hg19_genes_promoters	photoreceptor connecting cilium					E8
chr5	89981401	89989000	7600	*	E2	E8	chr5	89988707	89989706	1000	+	promoter:20960	uc003kjv.3	84059	ADGRV1	hg19_genes_promoters	photoreceptor connecting cilium					E8
chr5	89989001	89991000	2000	*	E3	E10	chr5	89988707	89989706	1000	+	promoter:20960	uc003kjv.3	84059	ADGRV1	hg19_genes_promoters	photoreceptor connecting cilium					E10
chr5	90072201	90076200	4000	*	E3	E10	chr5	90075898	90076897	1000	+	promoter:20961	uc003kjw.3	84059	ADGRV1	hg19_genes_promoters	photoreceptor connecting cilium					E10
chr5	90076201	90079400	3200	*	E2	E8	chr5	90075898	90076897	1000	+	promoter:20961	uc003kjw.3	84059	ADGRV1	hg19_genes_promoters	photoreceptor connecting cilium					E8
chr5	90144401	90264600	120200	*	E2	E8	chr5	90194079	90195078	1000	+	promoter:20962	uc003kjx.3	84059	ADGRV1	hg19_genes_promoters	photoreceptor connecting cilium					E8
chr5	89826601	89854000	27400	*	E2	E8	chr5	89853617	89854616	1000	+	promoter:20957	uc003kjt.4	84059	ADGRV1	hg19_genes_promoters	photoreceptor connecting cilium						E8
chr5	89826601	89854000	27400	*	E2	E8	chr5	89853617	89854616	1000	+	promoter:20958	uc003kju.3	84059	ADGRV1	hg19_genes_promoters	photoreceptor connecting cilium						E8
chr5	89854001	89854400	400	*	E9	E5	chr5	89853617	89854616	1000	+	promoter:20957	uc003kjt.4	84059	ADGRV1	hg19_genes_promoters	photoreceptor connecting cilium						E5
chr5	89854001	89854400	400	*	E9	E5	chr5	89853617	89854616	1000	+	promoter:20958	uc003kju.3	84059	ADGRV1	hg19_genes_promoters	photoreceptor connecting cilium						E5
chr5	89854401	89854800	400	*	E11	E1	chr5	89853617	89854616	1000	+	promoter:20957	uc003kjt.4	84059	ADGRV1	hg19_genes_promoters	photoreceptor connecting cilium						E1
chr5	89854401	89854800	400	*	E11	E1	chr5	89853617	89854616	1000	+	promoter:20958	uc003kju.3	84059	ADGRV1	hg19_genes_promoters	photoreceptor connecting cilium						E1
chr5	89960801	90066200	105400	*	E2	E8	chr5	89967363	89968362	1000	+	promoter:20959	uc010jba.2	84059	ADGRV1	hg19_genes_promoters	photoreceptor connecting cilium						E8
chr5	89960801	90066200	105400	*	E2	E8	chr5	89988707	89989706	1000	+	promoter:20960	uc003kjv.3	84059	ADGRV1	hg19_genes_promoters	photoreceptor connecting cilium						E8
chr5	90066201	90088600	22400	*	E6	E7	chr5	90075898	90076897	1000	+	promoter:20961	uc003kjw.3	84059	ADGRV1	hg19_genes_promoters	photoreceptor connecting cilium						E7
chr5	90118201	90221000	102800	*	E2	E8	chr5	90194079	90195078	1000	+	promoter:20962	uc003kjx.3	84059	ADGRV1	hg19_genes_promoters	photoreceptor connecting cilium						E8
chr5	89853401	89854200	800	*	E9	E5	chr5	89853617	89854616	1000	+	promoter:20957	uc003kjt.4	84059	ADGRV1	hg19_genes_promoters	photoreceptor connecting cilium							E5
chr5	89853401	89854200	800	*	E9	E5	chr5	89853617	89854616	1000	+	promoter:20958	uc003kju.3	84059	ADGRV1	hg19_genes_promoters	photoreceptor connecting cilium							E5
chr5	89854201	89854800	600	*	E11	E1	chr5	89853617	89854616	1000	+	promoter:20957	uc003kjt.4	84059	ADGRV1	hg19_genes_promoters	photoreceptor connecting cilium							E1
chr5	89854201	89854800	600	*	E11	E1	chr5	89853617	89854616	1000	+	promoter:20958	uc003kju.3	84059	ADGRV1	hg19_genes_promoters	photoreceptor connecting cilium							E1
chr5	89965201	89969600	4400	*	E6	E7	chr5	89967363	89968362	1000	+	promoter:20959	uc010jba.2	84059	ADGRV1	hg19_genes_promoters	photoreceptor connecting cilium							E7
chr5	89985201	89991400	6200	*	E5	E9	chr5	89988707	89989706	1000	+	promoter:20960	uc003kjv.3	84059	ADGRV1	hg19_genes_promoters	photoreceptor connecting cilium							E9
chr5	90074801	90079400	4600	*	E6	E7	chr5	90075898	90076897	1000	+	promoter:20961	uc003kjw.3	84059	ADGRV1	hg19_genes_promoters	photoreceptor connecting cilium							E7
chr5	90160801	90224800	64000	*	E2	E8	chr5	90194079	90195078	1000	+	promoter:20962	uc003kjx.3	84059	ADGRV1	hg19_genes_promoters	photoreceptor connecting cilium							E8
chr5	89853601	89855200	1600	*	E11	E1	chr5	89853617	89854616	1000	+	promoter:20957	uc003kjt.4	84059	ADGRV1	hg19_genes_promoters	photoreceptor connecting cilium								E1
chr5	89853601	89855200	1600	*	E11	E1	chr5	89853617	89854616	1000	+	promoter:20958	uc003kju.3	84059	ADGRV1	hg19_genes_promoters	photoreceptor connecting cilium								E1
chr5	89894401	90225200	330800	*	E2	E8	chr5	89967363	89968362	1000	+	promoter:20959	uc010jba.2	84059	ADGRV1	hg19_genes_promoters	photoreceptor connecting cilium								E8
chr5	89894401	90225200	330800	*	E2	E8	chr5	89988707	89989706	1000	+	promoter:20960	uc003kjv.3	84059	ADGRV1	hg19_genes_promoters	photoreceptor connecting cilium								E8
chr5	89894401	90225200	330800	*	E2	E8	chr5	90075898	90076897	1000	+	promoter:20961	uc003kjw.3	84059	ADGRV1	hg19_genes_promoters	photoreceptor connecting cilium								E8
chr5	89894401	90225200	330800	*	E2	E8	chr5	90194079	90195078	1000	+	promoter:20962	uc003kjx.3	84059	ADGRV1	hg19_genes_promoters	photoreceptor connecting cilium								E8
chr6	135690601	135775400	84800	*	E2	E8	chr6	135763853	135764852	1000	-	promoter:27491	uc003qgf.3	54806	AHI1	hg19_genes_promoters	photoreceptor outer segment	E8
chr6	135690601	135775400	84800	*	E2	E8	chr6	135769614	135770613	1000	-	promoter:27492	uc003qgg.3	54806	AHI1	hg19_genes_promoters	photoreceptor outer segment	E8
chr6	135818801	135819200	400	*	E8	E2	chr6	135818904	135819903	1000	-	promoter:27493	uc003qgh.3	54806	AHI1	hg19_genes_promoters	photoreceptor outer segment	E2
chr6	135818801	135819200	400	*	E8	E2	chr6	135818904	135819903	1000	-	promoter:27494	uc003qgi.3	54806	AHI1	hg19_genes_promoters	photoreceptor outer segment	E2
chr6	135818801	135819200	400	*	E8	E2	chr6	135818904	135819903	1000	-	promoter:27495	uc003qgj.3	54806	AHI1	hg19_genes_promoters	photoreceptor outer segment	E2
chr6	135818801	135819200	400	*	E8	E2	chr6	135818904	135819903	1000	-	promoter:27496	uc003qgk.4	54806	AHI1	hg19_genes_promoters	photoreceptor outer segment	E2
chr6	135818801	135819200	400	*	E8	E2	chr6	135818904	135819903	1000	-	promoter:27497	uc003qgl.3	54806	AHI1	hg19_genes_promoters	photoreceptor outer segment	E2
chr6	135819201	135819800	600	*	E7	E3	chr6	135818904	135819903	1000	-	promoter:27493	uc003qgh.3	54806	AHI1	hg19_genes_promoters	photoreceptor outer segment	E3
chr6	135819201	135819800	600	*	E7	E3	chr6	135818904	135819903	1000	-	promoter:27494	uc003qgi.3	54806	AHI1	hg19_genes_promoters	photoreceptor outer segment	E3
chr6	135819201	135819800	600	*	E7	E3	chr6	135818904	135819903	1000	-	promoter:27495	uc003qgj.3	54806	AHI1	hg19_genes_promoters	photoreceptor outer segment	E3
chr6	135819201	135819800	600	*	E7	E3	chr6	135818904	135819903	1000	-	promoter:27496	uc003qgk.4	54806	AHI1	hg19_genes_promoters	photoreceptor outer segment	E3
chr6	135819201	135819800	600	*	E7	E3	chr6	135818904	135819903	1000	-	promoter:27497	uc003qgl.3	54806	AHI1	hg19_genes_promoters	photoreceptor outer segment	E3
chr6	135819801	135971800	152000	*	E6	E7	chr6	135818904	135819903	1000	-	promoter:27493	uc003qgh.3	54806	AHI1	hg19_genes_promoters	photoreceptor outer segment	E7
chr6	135819801	135971800	152000	*	E6	E7	chr6	135818904	135819903	1000	-	promoter:27494	uc003qgi.3	54806	AHI1	hg19_genes_promoters	photoreceptor outer segment	E7
chr6	135819801	135971800	152000	*	E6	E7	chr6	135818904	135819903	1000	-	promoter:27495	uc003qgj.3	54806	AHI1	hg19_genes_promoters	photoreceptor outer segment	E7
chr6	135819801	135971800	152000	*	E6	E7	chr6	135818904	135819903	1000	-	promoter:27496	uc003qgk.4	54806	AHI1	hg19_genes_promoters	photoreceptor outer segment	E7
chr6	135819801	135971800	152000	*	E6	E7	chr6	135818904	135819903	1000	-	promoter:27497	uc003qgl.3	54806	AHI1	hg19_genes_promoters	photoreceptor outer segment	E7
chr6	135754001	135768400	14400	*	E3	E10	chr6	135763853	135764852	1000	-	promoter:27491	uc003qgf.3	54806	AHI1	hg19_genes_promoters	photoreceptor outer segment		E10
chr6	135768401	135772800	4400	*	E2	E8	chr6	135769614	135770613	1000	-	promoter:27492	uc003qgg.3	54806	AHI1	hg19_genes_promoters	photoreceptor outer segment		E8
chr6	135818001	135820000	2000	*	E11	E1	chr6	135818904	135819903	1000	-	promoter:27493	uc003qgh.3	54806	AHI1	hg19_genes_promoters	photoreceptor outer segment		E1
chr6	135818001	135820000	2000	*	E11	E1	chr6	135818904	135819903	1000	-	promoter:27494	uc003qgi.3	54806	AHI1	hg19_genes_promoters	photoreceptor outer segment		E1
chr6	135818001	135820000	2000	*	E11	E1	chr6	135818904	135819903	1000	-	promoter:27495	uc003qgj.3	54806	AHI1	hg19_genes_promoters	photoreceptor outer segment		E1
chr6	135818001	135820000	2000	*	E11	E1	chr6	135818904	135819903	1000	-	promoter:27496	uc003qgk.4	54806	AHI1	hg19_genes_promoters	photoreceptor outer segment		E1
chr6	135818001	135820000	2000	*	E11	E1	chr6	135818904	135819903	1000	-	promoter:27497	uc003qgl.3	54806	AHI1	hg19_genes_promoters	photoreceptor outer segment		E1
chr6	135757601	135773400	15800	*	E5	E9	chr6	135763853	135764852	1000	-	promoter:27491	uc003qgf.3	54806	AHI1	hg19_genes_promoters	photoreceptor outer segment			E9
chr6	135757601	135773400	15800	*	E5	E9	chr6	135769614	135770613	1000	-	promoter:27492	uc003qgg.3	54806	AHI1	hg19_genes_promoters	photoreceptor outer segment			E9
chr6	135818401	135819800	1400	*	E11	E1	chr6	135818904	135819903	1000	-	promoter:27493	uc003qgh.3	54806	AHI1	hg19_genes_promoters	photoreceptor outer segment			E1
chr6	135818401	135819800	1400	*	E11	E1	chr6	135818904	135819903	1000	-	promoter:27494	uc003qgi.3	54806	AHI1	hg19_genes_promoters	photoreceptor outer segment			E1
chr6	135818401	135819800	1400	*	E11	E1	chr6	135818904	135819903	1000	-	promoter:27495	uc003qgj.3	54806	AHI1	hg19_genes_promoters	photoreceptor outer segment			E1
chr6	135818401	135819800	1400	*	E11	E1	chr6	135818904	135819903	1000	-	promoter:27496	uc003qgk.4	54806	AHI1	hg19_genes_promoters	photoreceptor outer segment			E1
chr6	135818401	135819800	1400	*	E11	E1	chr6	135818904	135819903	1000	-	promoter:27497	uc003qgl.3	54806	AHI1	hg19_genes_promoters	photoreceptor outer segment			E1
chr6	135819801	135820200	400	*	E10	E4	chr6	135818904	135819903	1000	-	promoter:27493	uc003qgh.3	54806	AHI1	hg19_genes_promoters	photoreceptor outer segment			E4
chr6	135819801	135820200	400	*	E10	E4	chr6	135818904	135819903	1000	-	promoter:27494	uc003qgi.3	54806	AHI1	hg19_genes_promoters	photoreceptor outer segment			E4
chr6	135819801	135820200	400	*	E10	E4	chr6	135818904	135819903	1000	-	promoter:27495	uc003qgj.3	54806	AHI1	hg19_genes_promoters	photoreceptor outer segment			E4
chr6	135819801	135820200	400	*	E10	E4	chr6	135818904	135819903	1000	-	promoter:27496	uc003qgk.4	54806	AHI1	hg19_genes_promoters	photoreceptor outer segment			E4
chr6	135819801	135820200	400	*	E10	E4	chr6	135818904	135819903	1000	-	promoter:27497	uc003qgl.3	54806	AHI1	hg19_genes_promoters	photoreceptor outer segment			E4
chr6	135760601	135772800	12200	*	E2	E8	chr6	135763853	135764852	1000	-	promoter:27491	uc003qgf.3	54806	AHI1	hg19_genes_promoters	photoreceptor outer segment				E8
chr6	135760601	135772800	12200	*	E2	E8	chr6	135769614	135770613	1000	-	promoter:27492	uc003qgg.3	54806	AHI1	hg19_genes_promoters	photoreceptor outer segment				E8
chr6	135818001	135820000	2000	*	E11	E1	chr6	135818904	135819903	1000	-	promoter:27493	uc003qgh.3	54806	AHI1	hg19_genes_promoters	photoreceptor outer segment				E1
chr6	135818001	135820000	2000	*	E11	E1	chr6	135818904	135819903	1000	-	promoter:27494	uc003qgi.3	54806	AHI1	hg19_genes_promoters	photoreceptor outer segment				E1
chr6	135818001	135820000	2000	*	E11	E1	chr6	135818904	135819903	1000	-	promoter:27495	uc003qgj.3	54806	AHI1	hg19_genes_promoters	photoreceptor outer segment				E1
chr6	135818001	135820000	2000	*	E11	E1	chr6	135818904	135819903	1000	-	promoter:27496	uc003qgk.4	54806	AHI1	hg19_genes_promoters	photoreceptor outer segment				E1
chr6	135818001	135820000	2000	*	E11	E1	chr6	135818904	135819903	1000	-	promoter:27497	uc003qgl.3	54806	AHI1	hg19_genes_promoters	photoreceptor outer segment				E1
chr6	135758001	135796400	38400	*	E3	E10	chr6	135763853	135764852	1000	-	promoter:27491	uc003qgf.3	54806	AHI1	hg19_genes_promoters	photoreceptor outer segment					E10
chr6	135758001	135796400	38400	*	E3	E10	chr6	135769614	135770613	1000	-	promoter:27492	uc003qgg.3	54806	AHI1	hg19_genes_promoters	photoreceptor outer segment					E10
chr6	135817601	135820000	2400	*	E11	E1	chr6	135818904	135819903	1000	-	promoter:27493	uc003qgh.3	54806	AHI1	hg19_genes_promoters	photoreceptor outer segment					E1
chr6	135817601	135820000	2400	*	E11	E1	chr6	135818904	135819903	1000	-	promoter:27494	uc003qgi.3	54806	AHI1	hg19_genes_promoters	photoreceptor outer segment					E1
chr6	135817601	135820000	2400	*	E11	E1	chr6	135818904	135819903	1000	-	promoter:27495	uc003qgj.3	54806	AHI1	hg19_genes_promoters	photoreceptor outer segment					E1
chr6	135817601	135820000	2400	*	E11	E1	chr6	135818904	135819903	1000	-	promoter:27496	uc003qgk.4	54806	AHI1	hg19_genes_promoters	photoreceptor outer segment					E1
chr6	135817601	135820000	2400	*	E11	E1	chr6	135818904	135819903	1000	-	promoter:27497	uc003qgl.3	54806	AHI1	hg19_genes_promoters	photoreceptor outer segment					E1
chr6	135690401	135792000	101600	*	E2	E8	chr6	135763853	135764852	1000	-	promoter:27491	uc003qgf.3	54806	AHI1	hg19_genes_promoters	photoreceptor outer segment						E8
chr6	135690401	135792000	101600	*	E2	E8	chr6	135769614	135770613	1000	-	promoter:27492	uc003qgg.3	54806	AHI1	hg19_genes_promoters	photoreceptor outer segment						E8
chr6	135818401	135820000	1600	*	E11	E1	chr6	135818904	135819903	1000	-	promoter:27493	uc003qgh.3	54806	AHI1	hg19_genes_promoters	photoreceptor outer segment						E1
chr6	135818401	135820000	1600	*	E11	E1	chr6	135818904	135819903	1000	-	promoter:27494	uc003qgi.3	54806	AHI1	hg19_genes_promoters	photoreceptor outer segment						E1
chr6	135818401	135820000	1600	*	E11	E1	chr6	135818904	135819903	1000	-	promoter:27495	uc003qgj.3	54806	AHI1	hg19_genes_promoters	photoreceptor outer segment						E1
chr6	135818401	135820000	1600	*	E11	E1	chr6	135818904	135819903	1000	-	promoter:27496	uc003qgk.4	54806	AHI1	hg19_genes_promoters	photoreceptor outer segment						E1
chr6	135818401	135820000	1600	*	E11	E1	chr6	135818904	135819903	1000	-	promoter:27497	uc003qgl.3	54806	AHI1	hg19_genes_promoters	photoreceptor outer segment						E1
chr6	135754001	135783400	29400	*	E5	E9	chr6	135763853	135764852	1000	-	promoter:27491	uc003qgf.3	54806	AHI1	hg19_genes_promoters	photoreceptor outer segment							E9
chr6	135754001	135783400	29400	*	E5	E9	chr6	135769614	135770613	1000	-	promoter:27492	uc003qgg.3	54806	AHI1	hg19_genes_promoters	photoreceptor outer segment							E9
chr6	135818201	135820000	1800	*	E11	E1	chr6	135818904	135819903	1000	-	promoter:27493	uc003qgh.3	54806	AHI1	hg19_genes_promoters	photoreceptor outer segment							E1
chr6	135818201	135820000	1800	*	E11	E1	chr6	135818904	135819903	1000	-	promoter:27494	uc003qgi.3	54806	AHI1	hg19_genes_promoters	photoreceptor outer segment							E1
chr6	135818201	135820000	1800	*	E11	E1	chr6	135818904	135819903	1000	-	promoter:27495	uc003qgj.3	54806	AHI1	hg19_genes_promoters	photoreceptor outer segment							E1
chr6	135818201	135820000	1800	*	E11	E1	chr6	135818904	135819903	1000	-	promoter:27496	uc003qgk.4	54806	AHI1	hg19_genes_promoters	photoreceptor outer segment							E1
chr6	135818201	135820000	1800	*	E11	E1	chr6	135818904	135819903	1000	-	promoter:27497	uc003qgl.3	54806	AHI1	hg19_genes_promoters	photoreceptor outer segment							E1
chr6	135607201	135814800	207600	*	E2	E8	chr6	135763853	135764852	1000	-	promoter:27491	uc003qgf.3	54806	AHI1	hg19_genes_promoters	photoreceptor outer segment								E8
chr6	135607201	135814800	207600	*	E2	E8	chr6	135769614	135770613	1000	-	promoter:27492	uc003qgg.3	54806	AHI1	hg19_genes_promoters	photoreceptor outer segment								E8
chr6	135817801	135819800	2000	*	E11	E1	chr6	135818904	135819903	1000	-	promoter:27493	uc003qgh.3	54806	AHI1	hg19_genes_promoters	photoreceptor outer segment								E1
chr6	135817801	135819800	2000	*	E11	E1	chr6	135818904	135819903	1000	-	promoter:27494	uc003qgi.3	54806	AHI1	hg19_genes_promoters	photoreceptor outer segment								E1
chr6	135817801	135819800	2000	*	E11	E1	chr6	135818904	135819903	1000	-	promoter:27495	uc003qgj.3	54806	AHI1	hg19_genes_promoters	photoreceptor outer segment								E1
chr6	135817801	135819800	2000	*	E11	E1	chr6	135818904	135819903	1000	-	promoter:27496	uc003qgk.4	54806	AHI1	hg19_genes_promoters	photoreceptor outer segment								E1
chr6	135817801	135819800	2000	*	E11	E1	chr6	135818904	135819903	1000	-	promoter:27497	uc003qgl.3	54806	AHI1	hg19_genes_promoters	photoreceptor outer segment								E1
chr6	135819801	135820200	400	*	E8	E2	chr6	135818904	135819903	1000	-	promoter:27493	uc003qgh.3	54806	AHI1	hg19_genes_promoters	photoreceptor outer segment								E2
chr6	135819801	135820200	400	*	E8	E2	chr6	135818904	135819903	1000	-	promoter:27494	uc003qgi.3	54806	AHI1	hg19_genes_promoters	photoreceptor outer segment								E2
chr6	135819801	135820200	400	*	E8	E2	chr6	135818904	135819903	1000	-	promoter:27495	uc003qgj.3	54806	AHI1	hg19_genes_promoters	photoreceptor outer segment								E2
chr6	135819801	135820200	400	*	E8	E2	chr6	135818904	135819903	1000	-	promoter:27496	uc003qgk.4	54806	AHI1	hg19_genes_promoters	photoreceptor outer segment								E2
chr6	135819801	135820200	400	*	E8	E2	chr6	135818904	135819903	1000	-	promoter:27497	uc003qgl.3	54806	AHI1	hg19_genes_promoters	photoreceptor outer segment								E2
chr17	6337401	6346600	9200	*	E6	E7	chr17	6338453	6339452	1000	-	promoter:62548	uc021toq.1	23746	AIPL1	hg19_genes_promoters	phototransduction	E7
chr17	6337401	6346600	9200	*	E6	E7	chr17	6338520	6339519	1000	-	promoter:62549	uc002gcp.3	23746	AIPL1	hg19_genes_promoters	phototransduction	E7
chr17	6337401	6346600	9200	*	E6	E7	chr17	6338520	6339519	1000	-	promoter:62550	uc002gcq.3	23746	AIPL1	hg19_genes_promoters	phototransduction	E7
chr17	6337401	6346600	9200	*	E6	E7	chr17	6338520	6339519	1000	-	promoter:62551	uc002gcr.3	23746	AIPL1	hg19_genes_promoters	phototransduction	E7
chr17	6337401	6346600	9200	*	E6	E7	chr17	6338520	6339519	1000	-	promoter:62552	uc010clk.3	23746	AIPL1	hg19_genes_promoters	phototransduction	E7
chr17	6337401	6346600	9200	*	E6	E7	chr17	6338520	6339519	1000	-	promoter:62553	uc010cll.3	23746	AIPL1	hg19_genes_promoters	phototransduction	E7
chr17	6337401	6346600	9200	*	E6	E7	chr17	6338520	6339519	1000	-	promoter:62554	uc002gcs.3	23746	AIPL1	hg19_genes_promoters	phototransduction	E7
chr17	6337401	6346600	9200	*	E6	E7	chr17	6338520	6339519	1000	-	promoter:62555	uc021tor.1	23746	AIPL1	hg19_genes_promoters	phototransduction	E7
chr17	6338401	6339000	600	*	E7	E3	chr17	6338453	6339452	1000	-	promoter:62548	uc021toq.1	23746	AIPL1	hg19_genes_promoters	phototransduction		E3
chr17	6338401	6339000	600	*	E7	E3	chr17	6338520	6339519	1000	-	promoter:62549	uc002gcp.3	23746	AIPL1	hg19_genes_promoters	phototransduction		E3
chr17	6338401	6339000	600	*	E7	E3	chr17	6338520	6339519	1000	-	promoter:62550	uc002gcq.3	23746	AIPL1	hg19_genes_promoters	phototransduction		E3
chr17	6338401	6339000	600	*	E7	E3	chr17	6338520	6339519	1000	-	promoter:62551	uc002gcr.3	23746	AIPL1	hg19_genes_promoters	phototransduction		E3
chr17	6338401	6339000	600	*	E7	E3	chr17	6338520	6339519	1000	-	promoter:62552	uc010clk.3	23746	AIPL1	hg19_genes_promoters	phototransduction		E3
chr17	6338401	6339000	600	*	E7	E3	chr17	6338520	6339519	1000	-	promoter:62553	uc010cll.3	23746	AIPL1	hg19_genes_promoters	phototransduction		E3
chr17	6338401	6339000	600	*	E7	E3	chr17	6338520	6339519	1000	-	promoter:62554	uc002gcs.3	23746	AIPL1	hg19_genes_promoters	phototransduction		E3
chr17	6338401	6339000	600	*	E7	E3	chr17	6338520	6339519	1000	-	promoter:62555	uc021tor.1	23746	AIPL1	hg19_genes_promoters	phototransduction		E3
chr17	6339001	6339400	400	*	E8	E2	chr17	6338453	6339452	1000	-	promoter:62548	uc021toq.1	23746	AIPL1	hg19_genes_promoters	phototransduction		E2
chr17	6339001	6339400	400	*	E8	E2	chr17	6338520	6339519	1000	-	promoter:62549	uc002gcp.3	23746	AIPL1	hg19_genes_promoters	phototransduction		E2
chr17	6339001	6339400	400	*	E8	E2	chr17	6338520	6339519	1000	-	promoter:62550	uc002gcq.3	23746	AIPL1	hg19_genes_promoters	phototransduction		E2
chr17	6339001	6339400	400	*	E8	E2	chr17	6338520	6339519	1000	-	promoter:62551	uc002gcr.3	23746	AIPL1	hg19_genes_promoters	phototransduction		E2
chr17	6339001	6339400	400	*	E8	E2	chr17	6338520	6339519	1000	-	promoter:62552	uc010clk.3	23746	AIPL1	hg19_genes_promoters	phototransduction		E2
chr17	6339001	6339400	400	*	E8	E2	chr17	6338520	6339519	1000	-	promoter:62553	uc010cll.3	23746	AIPL1	hg19_genes_promoters	phototransduction		E2
chr17	6339001	6339400	400	*	E8	E2	chr17	6338520	6339519	1000	-	promoter:62554	uc002gcs.3	23746	AIPL1	hg19_genes_promoters	phototransduction		E2
chr17	6339001	6339400	400	*	E8	E2	chr17	6338520	6339519	1000	-	promoter:62555	uc021tor.1	23746	AIPL1	hg19_genes_promoters	phototransduction		E2
chr17	6339401	6340000	600	*	E1	E11	chr17	6338453	6339452	1000	-	promoter:62548	uc021toq.1	23746	AIPL1	hg19_genes_promoters	phototransduction		E11
chr17	6339401	6340000	600	*	E1	E11	chr17	6338520	6339519	1000	-	promoter:62549	uc002gcp.3	23746	AIPL1	hg19_genes_promoters	phototransduction		E11
chr17	6339401	6340000	600	*	E1	E11	chr17	6338520	6339519	1000	-	promoter:62550	uc002gcq.3	23746	AIPL1	hg19_genes_promoters	phototransduction		E11
chr17	6339401	6340000	600	*	E1	E11	chr17	6338520	6339519	1000	-	promoter:62551	uc002gcr.3	23746	AIPL1	hg19_genes_promoters	phototransduction		E11
chr17	6339401	6340000	600	*	E1	E11	chr17	6338520	6339519	1000	-	promoter:62552	uc010clk.3	23746	AIPL1	hg19_genes_promoters	phototransduction		E11
chr17	6339401	6340000	600	*	E1	E11	chr17	6338520	6339519	1000	-	promoter:62553	uc010cll.3	23746	AIPL1	hg19_genes_promoters	phototransduction		E11
chr17	6339401	6340000	600	*	E1	E11	chr17	6338520	6339519	1000	-	promoter:62554	uc002gcs.3	23746	AIPL1	hg19_genes_promoters	phototransduction		E11
chr17	6339401	6340000	600	*	E1	E11	chr17	6338520	6339519	1000	-	promoter:62555	uc021tor.1	23746	AIPL1	hg19_genes_promoters	phototransduction		E11
chr17	6338401	6339800	1400	*	E7	E3	chr17	6338453	6339452	1000	-	promoter:62548	uc021toq.1	23746	AIPL1	hg19_genes_promoters	phototransduction			E3
chr17	6338401	6339800	1400	*	E7	E3	chr17	6338520	6339519	1000	-	promoter:62549	uc002gcp.3	23746	AIPL1	hg19_genes_promoters	phototransduction			E3
chr17	6338401	6339800	1400	*	E7	E3	chr17	6338520	6339519	1000	-	promoter:62550	uc002gcq.3	23746	AIPL1	hg19_genes_promoters	phototransduction			E3
chr17	6338401	6339800	1400	*	E7	E3	chr17	6338520	6339519	1000	-	promoter:62551	uc002gcr.3	23746	AIPL1	hg19_genes_promoters	phototransduction			E3
chr17	6338401	6339800	1400	*	E7	E3	chr17	6338520	6339519	1000	-	promoter:62552	uc010clk.3	23746	AIPL1	hg19_genes_promoters	phototransduction			E3
chr17	6338401	6339800	1400	*	E7	E3	chr17	6338520	6339519	1000	-	promoter:62553	uc010cll.3	23746	AIPL1	hg19_genes_promoters	phototransduction			E3
chr17	6338401	6339800	1400	*	E7	E3	chr17	6338520	6339519	1000	-	promoter:62554	uc002gcs.3	23746	AIPL1	hg19_genes_promoters	phototransduction			E3
chr17	6338401	6339800	1400	*	E7	E3	chr17	6338520	6339519	1000	-	promoter:62555	uc021tor.1	23746	AIPL1	hg19_genes_promoters	phototransduction			E3
chr17	6338401	6339200	800	*	E9	E5	chr17	6338453	6339452	1000	-	promoter:62548	uc021toq.1	23746	AIPL1	hg19_genes_promoters	phototransduction				E5
chr17	6338401	6339200	800	*	E9	E5	chr17	6338520	6339519	1000	-	promoter:62549	uc002gcp.3	23746	AIPL1	hg19_genes_promoters	phototransduction				E5
chr17	6338401	6339200	800	*	E9	E5	chr17	6338520	6339519	1000	-	promoter:62550	uc002gcq.3	23746	AIPL1	hg19_genes_promoters	phototransduction				E5
chr17	6338401	6339200	800	*	E9	E5	chr17	6338520	6339519	1000	-	promoter:62551	uc002gcr.3	23746	AIPL1	hg19_genes_promoters	phototransduction				E5
chr17	6338401	6339200	800	*	E9	E5	chr17	6338520	6339519	1000	-	promoter:62552	uc010clk.3	23746	AIPL1	hg19_genes_promoters	phototransduction				E5
chr17	6338401	6339200	800	*	E9	E5	chr17	6338520	6339519	1000	-	promoter:62553	uc010cll.3	23746	AIPL1	hg19_genes_promoters	phototransduction				E5
chr17	6338401	6339200	800	*	E9	E5	chr17	6338520	6339519	1000	-	promoter:62554	uc002gcs.3	23746	AIPL1	hg19_genes_promoters	phototransduction				E5
chr17	6338401	6339200	800	*	E9	E5	chr17	6338520	6339519	1000	-	promoter:62555	uc021tor.1	23746	AIPL1	hg19_genes_promoters	phototransduction				E5
chr17	6339201	6340000	800	*	E1	E11	chr17	6338453	6339452	1000	-	promoter:62548	uc021toq.1	23746	AIPL1	hg19_genes_promoters	phototransduction				E11
chr17	6339201	6340000	800	*	E1	E11	chr17	6338520	6339519	1000	-	promoter:62549	uc002gcp.3	23746	AIPL1	hg19_genes_promoters	phototransduction				E11
chr17	6339201	6340000	800	*	E1	E11	chr17	6338520	6339519	1000	-	promoter:62550	uc002gcq.3	23746	AIPL1	hg19_genes_promoters	phototransduction				E11
chr17	6339201	6340000	800	*	E1	E11	chr17	6338520	6339519	1000	-	promoter:62551	uc002gcr.3	23746	AIPL1	hg19_genes_promoters	phototransduction				E11
chr17	6339201	6340000	800	*	E1	E11	chr17	6338520	6339519	1000	-	promoter:62552	uc010clk.3	23746	AIPL1	hg19_genes_promoters	phototransduction				E11
chr17	6339201	6340000	800	*	E1	E11	chr17	6338520	6339519	1000	-	promoter:62553	uc010cll.3	23746	AIPL1	hg19_genes_promoters	phototransduction				E11
chr17	6339201	6340000	800	*	E1	E11	chr17	6338520	6339519	1000	-	promoter:62554	uc002gcs.3	23746	AIPL1	hg19_genes_promoters	phototransduction				E11
chr17	6339201	6340000	800	*	E1	E11	chr17	6338520	6339519	1000	-	promoter:62555	uc021tor.1	23746	AIPL1	hg19_genes_promoters	phototransduction				E11
chr17	6338401	6338600	200	*	E9	E5	chr17	6338453	6339452	1000	-	promoter:62548	uc021toq.1	23746	AIPL1	hg19_genes_promoters	phototransduction					E5
chr17	6338401	6338600	200	*	E9	E5	chr17	6338520	6339519	1000	-	promoter:62549	uc002gcp.3	23746	AIPL1	hg19_genes_promoters	phototransduction					E5
chr17	6338401	6338600	200	*	E9	E5	chr17	6338520	6339519	1000	-	promoter:62550	uc002gcq.3	23746	AIPL1	hg19_genes_promoters	phototransduction					E5
chr17	6338401	6338600	200	*	E9	E5	chr17	6338520	6339519	1000	-	promoter:62551	uc002gcr.3	23746	AIPL1	hg19_genes_promoters	phototransduction					E5
chr17	6338401	6338600	200	*	E9	E5	chr17	6338520	6339519	1000	-	promoter:62552	uc010clk.3	23746	AIPL1	hg19_genes_promoters	phototransduction					E5
chr17	6338401	6338600	200	*	E9	E5	chr17	6338520	6339519	1000	-	promoter:62553	uc010cll.3	23746	AIPL1	hg19_genes_promoters	phototransduction					E5
chr17	6338401	6338600	200	*	E9	E5	chr17	6338520	6339519	1000	-	promoter:62554	uc002gcs.3	23746	AIPL1	hg19_genes_promoters	phototransduction					E5
chr17	6338401	6338600	200	*	E9	E5	chr17	6338520	6339519	1000	-	promoter:62555	uc021tor.1	23746	AIPL1	hg19_genes_promoters	phototransduction					E5
chr17	6338601	6339400	800	*	E8	E2	chr17	6338453	6339452	1000	-	promoter:62548	uc021toq.1	23746	AIPL1	hg19_genes_promoters	phototransduction					E2
chr17	6338601	6339400	800	*	E8	E2	chr17	6338520	6339519	1000	-	promoter:62549	uc002gcp.3	23746	AIPL1	hg19_genes_promoters	phototransduction					E2
chr17	6338601	6339400	800	*	E8	E2	chr17	6338520	6339519	1000	-	promoter:62550	uc002gcq.3	23746	AIPL1	hg19_genes_promoters	phototransduction					E2
chr17	6338601	6339400	800	*	E8	E2	chr17	6338520	6339519	1000	-	promoter:62551	uc002gcr.3	23746	AIPL1	hg19_genes_promoters	phototransduction					E2
chr17	6338601	6339400	800	*	E8	E2	chr17	6338520	6339519	1000	-	promoter:62552	uc010clk.3	23746	AIPL1	hg19_genes_promoters	phototransduction					E2
chr17	6338601	6339400	800	*	E8	E2	chr17	6338520	6339519	1000	-	promoter:62553	uc010cll.3	23746	AIPL1	hg19_genes_promoters	phototransduction					E2
chr17	6338601	6339400	800	*	E8	E2	chr17	6338520	6339519	1000	-	promoter:62554	uc002gcs.3	23746	AIPL1	hg19_genes_promoters	phototransduction					E2
chr17	6338601	6339400	800	*	E8	E2	chr17	6338520	6339519	1000	-	promoter:62555	uc021tor.1	23746	AIPL1	hg19_genes_promoters	phototransduction					E2
chr17	6339401	6339600	200	*	E1	E11	chr17	6338453	6339452	1000	-	promoter:62548	uc021toq.1	23746	AIPL1	hg19_genes_promoters	phototransduction					E11
chr17	6339401	6339600	200	*	E1	E11	chr17	6338520	6339519	1000	-	promoter:62549	uc002gcp.3	23746	AIPL1	hg19_genes_promoters	phototransduction					E11
chr17	6339401	6339600	200	*	E1	E11	chr17	6338520	6339519	1000	-	promoter:62550	uc002gcq.3	23746	AIPL1	hg19_genes_promoters	phototransduction					E11
chr17	6339401	6339600	200	*	E1	E11	chr17	6338520	6339519	1000	-	promoter:62551	uc002gcr.3	23746	AIPL1	hg19_genes_promoters	phototransduction					E11
chr17	6339401	6339600	200	*	E1	E11	chr17	6338520	6339519	1000	-	promoter:62552	uc010clk.3	23746	AIPL1	hg19_genes_promoters	phototransduction					E11
chr17	6339401	6339600	200	*	E1	E11	chr17	6338520	6339519	1000	-	promoter:62553	uc010cll.3	23746	AIPL1	hg19_genes_promoters	phototransduction					E11
chr17	6339401	6339600	200	*	E1	E11	chr17	6338520	6339519	1000	-	promoter:62554	uc002gcs.3	23746	AIPL1	hg19_genes_promoters	phototransduction					E11
chr17	6339401	6339600	200	*	E1	E11	chr17	6338520	6339519	1000	-	promoter:62555	uc021tor.1	23746	AIPL1	hg19_genes_promoters	phototransduction					E11
chr17	6336801	6339400	2600	*	E7	E3	chr17	6338453	6339452	1000	-	promoter:62548	uc021toq.1	23746	AIPL1	hg19_genes_promoters	phototransduction						E3
chr17	6336801	6339400	2600	*	E7	E3	chr17	6338520	6339519	1000	-	promoter:62549	uc002gcp.3	23746	AIPL1	hg19_genes_promoters	phototransduction						E3
chr17	6336801	6339400	2600	*	E7	E3	chr17	6338520	6339519	1000	-	promoter:62550	uc002gcq.3	23746	AIPL1	hg19_genes_promoters	phototransduction						E3
chr17	6336801	6339400	2600	*	E7	E3	chr17	6338520	6339519	1000	-	promoter:62551	uc002gcr.3	23746	AIPL1	hg19_genes_promoters	phototransduction						E3
chr17	6336801	6339400	2600	*	E7	E3	chr17	6338520	6339519	1000	-	promoter:62552	uc010clk.3	23746	AIPL1	hg19_genes_promoters	phototransduction						E3
chr17	6336801	6339400	2600	*	E7	E3	chr17	6338520	6339519	1000	-	promoter:62553	uc010cll.3	23746	AIPL1	hg19_genes_promoters	phototransduction						E3
chr17	6336801	6339400	2600	*	E7	E3	chr17	6338520	6339519	1000	-	promoter:62554	uc002gcs.3	23746	AIPL1	hg19_genes_promoters	phototransduction						E3
chr17	6336801	6339400	2600	*	E7	E3	chr17	6338520	6339519	1000	-	promoter:62555	uc021tor.1	23746	AIPL1	hg19_genes_promoters	phototransduction						E3
chr17	6339401	6346400	7000	*	E6	E7	chr17	6338453	6339452	1000	-	promoter:62548	uc021toq.1	23746	AIPL1	hg19_genes_promoters	phototransduction						E7
chr17	6339401	6346400	7000	*	E6	E7	chr17	6338520	6339519	1000	-	promoter:62549	uc002gcp.3	23746	AIPL1	hg19_genes_promoters	phototransduction						E7
chr17	6339401	6346400	7000	*	E6	E7	chr17	6338520	6339519	1000	-	promoter:62550	uc002gcq.3	23746	AIPL1	hg19_genes_promoters	phototransduction						E7
chr17	6339401	6346400	7000	*	E6	E7	chr17	6338520	6339519	1000	-	promoter:62551	uc002gcr.3	23746	AIPL1	hg19_genes_promoters	phototransduction						E7
chr17	6339401	6346400	7000	*	E6	E7	chr17	6338520	6339519	1000	-	promoter:62552	uc010clk.3	23746	AIPL1	hg19_genes_promoters	phototransduction						E7
chr17	6339401	6346400	7000	*	E6	E7	chr17	6338520	6339519	1000	-	promoter:62553	uc010cll.3	23746	AIPL1	hg19_genes_promoters	phototransduction						E7
chr17	6339401	6346400	7000	*	E6	E7	chr17	6338520	6339519	1000	-	promoter:62554	uc002gcs.3	23746	AIPL1	hg19_genes_promoters	phototransduction						E7
chr17	6339401	6346400	7000	*	E6	E7	chr17	6338520	6339519	1000	-	promoter:62555	uc021tor.1	23746	AIPL1	hg19_genes_promoters	phototransduction						E7
chr17	6338401	6339400	1000	*	E11	E1	chr17	6338453	6339452	1000	-	promoter:62548	uc021toq.1	23746	AIPL1	hg19_genes_promoters	phototransduction							E1
chr17	6338401	6339400	1000	*	E11	E1	chr17	6338520	6339519	1000	-	promoter:62549	uc002gcp.3	23746	AIPL1	hg19_genes_promoters	phototransduction							E1
chr17	6338401	6339400	1000	*	E11	E1	chr17	6338520	6339519	1000	-	promoter:62550	uc002gcq.3	23746	AIPL1	hg19_genes_promoters	phototransduction							E1
chr17	6338401	6339400	1000	*	E11	E1	chr17	6338520	6339519	1000	-	promoter:62551	uc002gcr.3	23746	AIPL1	hg19_genes_promoters	phototransduction							E1
chr17	6338401	6339400	1000	*	E11	E1	chr17	6338520	6339519	1000	-	promoter:62552	uc010clk.3	23746	AIPL1	hg19_genes_promoters	phototransduction							E1
chr17	6338401	6339400	1000	*	E11	E1	chr17	6338520	6339519	1000	-	promoter:62553	uc010cll.3	23746	AIPL1	hg19_genes_promoters	phototransduction							E1
chr17	6338401	6339400	1000	*	E11	E1	chr17	6338520	6339519	1000	-	promoter:62554	uc002gcs.3	23746	AIPL1	hg19_genes_promoters	phototransduction							E1
chr17	6338401	6339400	1000	*	E11	E1	chr17	6338520	6339519	1000	-	promoter:62555	uc021tor.1	23746	AIPL1	hg19_genes_promoters	phototransduction							E1
chr17	6339401	6339800	400	*	E1	E11	chr17	6338453	6339452	1000	-	promoter:62548	uc021toq.1	23746	AIPL1	hg19_genes_promoters	phototransduction							E11
chr17	6339401	6339800	400	*	E1	E11	chr17	6338520	6339519	1000	-	promoter:62549	uc002gcp.3	23746	AIPL1	hg19_genes_promoters	phototransduction							E11
chr17	6339401	6339800	400	*	E1	E11	chr17	6338520	6339519	1000	-	promoter:62550	uc002gcq.3	23746	AIPL1	hg19_genes_promoters	phototransduction							E11
chr17	6339401	6339800	400	*	E1	E11	chr17	6338520	6339519	1000	-	promoter:62551	uc002gcr.3	23746	AIPL1	hg19_genes_promoters	phototransduction							E11
chr17	6339401	6339800	400	*	E1	E11	chr17	6338520	6339519	1000	-	promoter:62552	uc010clk.3	23746	AIPL1	hg19_genes_promoters	phototransduction							E11
chr17	6339401	6339800	400	*	E1	E11	chr17	6338520	6339519	1000	-	promoter:62553	uc010cll.3	23746	AIPL1	hg19_genes_promoters	phototransduction							E11
chr17	6339401	6339800	400	*	E1	E11	chr17	6338520	6339519	1000	-	promoter:62554	uc002gcs.3	23746	AIPL1	hg19_genes_promoters	phototransduction							E11
chr17	6339401	6339800	400	*	E1	E11	chr17	6338520	6339519	1000	-	promoter:62555	uc021tor.1	23746	AIPL1	hg19_genes_promoters	phototransduction							E11
chr17	6336001	6338600	2600	*	E11	E1	chr17	6338453	6339452	1000	-	promoter:62548	uc021toq.1	23746	AIPL1	hg19_genes_promoters	phototransduction								E1
chr17	6336001	6338600	2600	*	E11	E1	chr17	6338520	6339519	1000	-	promoter:62549	uc002gcp.3	23746	AIPL1	hg19_genes_promoters	phototransduction								E1
chr17	6336001	6338600	2600	*	E11	E1	chr17	6338520	6339519	1000	-	promoter:62550	uc002gcq.3	23746	AIPL1	hg19_genes_promoters	phototransduction								E1
chr17	6336001	6338600	2600	*	E11	E1	chr17	6338520	6339519	1000	-	promoter:62551	uc002gcr.3	23746	AIPL1	hg19_genes_promoters	phototransduction								E1
chr17	6336001	6338600	2600	*	E11	E1	chr17	6338520	6339519	1000	-	promoter:62552	uc010clk.3	23746	AIPL1	hg19_genes_promoters	phototransduction								E1
chr17	6336001	6338600	2600	*	E11	E1	chr17	6338520	6339519	1000	-	promoter:62553	uc010cll.3	23746	AIPL1	hg19_genes_promoters	phototransduction								E1
chr17	6336001	6338600	2600	*	E11	E1	chr17	6338520	6339519	1000	-	promoter:62554	uc002gcs.3	23746	AIPL1	hg19_genes_promoters	phototransduction								E1
chr17	6336001	6338600	2600	*	E11	E1	chr17	6338520	6339519	1000	-	promoter:62555	uc021tor.1	23746	AIPL1	hg19_genes_promoters	phototransduction								E1
chr17	6338601	6339400	800	*	E8	E2	chr17	6338453	6339452	1000	-	promoter:62548	uc021toq.1	23746	AIPL1	hg19_genes_promoters	phototransduction								E2
chr17	6338601	6339400	800	*	E8	E2	chr17	6338520	6339519	1000	-	promoter:62549	uc002gcp.3	23746	AIPL1	hg19_genes_promoters	phototransduction								E2
chr17	6338601	6339400	800	*	E8	E2	chr17	6338520	6339519	1000	-	promoter:62550	uc002gcq.3	23746	AIPL1	hg19_genes_promoters	phototransduction								E2
chr17	6338601	6339400	800	*	E8	E2	chr17	6338520	6339519	1000	-	promoter:62551	uc002gcr.3	23746	AIPL1	hg19_genes_promoters	phototransduction								E2
chr17	6338601	6339400	800	*	E8	E2	chr17	6338520	6339519	1000	-	promoter:62552	uc010clk.3	23746	AIPL1	hg19_genes_promoters	phototransduction								E2
chr17	6338601	6339400	800	*	E8	E2	chr17	6338520	6339519	1000	-	promoter:62553	uc010cll.3	23746	AIPL1	hg19_genes_promoters	phototransduction								E2
chr17	6338601	6339400	800	*	E8	E2	chr17	6338520	6339519	1000	-	promoter:62554	uc002gcs.3	23746	AIPL1	hg19_genes_promoters	phototransduction								E2
chr17	6338601	6339400	800	*	E8	E2	chr17	6338520	6339519	1000	-	promoter:62555	uc021tor.1	23746	AIPL1	hg19_genes_promoters	phototransduction								E2
chr17	6339401	6340000	600	*	E7	E3	chr17	6338453	6339452	1000	-	promoter:62548	uc021toq.1	23746	AIPL1	hg19_genes_promoters	phototransduction								E3
chr17	6339401	6340000	600	*	E7	E3	chr17	6338520	6339519	1000	-	promoter:62549	uc002gcp.3	23746	AIPL1	hg19_genes_promoters	phototransduction								E3
chr17	6339401	6340000	600	*	E7	E3	chr17	6338520	6339519	1000	-	promoter:62550	uc002gcq.3	23746	AIPL1	hg19_genes_promoters	phototransduction								E3
chr17	6339401	6340000	600	*	E7	E3	chr17	6338520	6339519	1000	-	promoter:62551	uc002gcr.3	23746	AIPL1	hg19_genes_promoters	phototransduction								E3
chr17	6339401	6340000	600	*	E7	E3	chr17	6338520	6339519	1000	-	promoter:62552	uc010clk.3	23746	AIPL1	hg19_genes_promoters	phototransduction								E3
chr17	6339401	6340000	600	*	E7	E3	chr17	6338520	6339519	1000	-	promoter:62553	uc010cll.3	23746	AIPL1	hg19_genes_promoters	phototransduction								E3
chr17	6339401	6340000	600	*	E7	E3	chr17	6338520	6339519	1000	-	promoter:62554	uc002gcs.3	23746	AIPL1	hg19_genes_promoters	phototransduction								E3
chr17	6339401	6340000	600	*	E7	E3	chr17	6338520	6339519	1000	-	promoter:62555	uc021tor.1	23746	AIPL1	hg19_genes_promoters	phototransduction								E3
chr10	104473601	104474800	1200	*	E11	E1	chr10	104474191	104475190	1000	-	promoter:40548	uc001kwa.3	403	ARL3	hg19_genes_promoters	photoreceptor connecting cilium	E1
chr10	104474801	104475200	400	*	E9	E5	chr10	104474191	104475190	1000	-	promoter:40548	uc001kwa.3	403	ARL3	hg19_genes_promoters	photoreceptor connecting cilium	E5
chr10	104472801	104475200	2400	*	E11	E1	chr10	104474191	104475190	1000	-	promoter:40548	uc001kwa.3	403	ARL3	hg19_genes_promoters	photoreceptor connecting cilium		E1
chr10	104473001	104475200	2200	*	E11	E1	chr10	104474191	104475190	1000	-	promoter:40548	uc001kwa.3	403	ARL3	hg19_genes_promoters	photoreceptor connecting cilium			E1
chr10	104473001	104475400	2400	*	E11	E1	chr10	104474191	104475190	1000	-	promoter:40548	uc001kwa.3	403	ARL3	hg19_genes_promoters	photoreceptor connecting cilium				E1
chr10	104473001	104475200	2200	*	E11	E1	chr10	104474191	104475190	1000	-	promoter:40548	uc001kwa.3	403	ARL3	hg19_genes_promoters	photoreceptor connecting cilium					E1
chr10	104473201	104475200	2000	*	E11	E1	chr10	104474191	104475190	1000	-	promoter:40548	uc001kwa.3	403	ARL3	hg19_genes_promoters	photoreceptor connecting cilium						E1
chr10	104473001	104475000	2000	*	E11	E1	chr10	104474191	104475190	1000	-	promoter:40548	uc001kwa.3	403	ARL3	hg19_genes_promoters	photoreceptor connecting cilium							E1
chr10	104475001	104478600	3600	*	E9	E5	chr10	104474191	104475190	1000	-	promoter:40548	uc001kwa.3	403	ARL3	hg19_genes_promoters	photoreceptor connecting cilium							E5
chr10	104473001	104475200	2200	*	E11	E1	chr10	104474191	104475190	1000	-	promoter:40548	uc001kwa.3	403	ARL3	hg19_genes_promoters	photoreceptor connecting cilium								E1
chr11	75061401	75063000	1600	*	E7	E3	chr11	75062876	75063875	1000	-	promoter:44736	uc001owe.2	408	ARRB1	hg19_genes_promoters	phototransduction	E3
chr11	75061401	75063000	1600	*	E7	E3	chr11	75062876	75063875	1000	-	promoter:44737	uc001owf.2	408	ARRB1	hg19_genes_promoters	phototransduction	E3
chr11	75063001	75063600	600	*	E8	E2	chr11	75062876	75063875	1000	-	promoter:44736	uc001owe.2	408	ARRB1	hg19_genes_promoters	phototransduction	E2
chr11	75063001	75063600	600	*	E8	E2	chr11	75062876	75063875	1000	-	promoter:44737	uc001owf.2	408	ARRB1	hg19_genes_promoters	phototransduction	E2
chr11	75063601	75063800	200	*	E7	E3	chr11	75062876	75063875	1000	-	promoter:44736	uc001owe.2	408	ARRB1	hg19_genes_promoters	phototransduction	E3
chr11	75063601	75063800	200	*	E7	E3	chr11	75062876	75063875	1000	-	promoter:44737	uc001owf.2	408	ARRB1	hg19_genes_promoters	phototransduction	E3
chr11	75063801	75067000	3200	*	E6	E7	chr11	75062876	75063875	1000	-	promoter:44736	uc001owe.2	408	ARRB1	hg19_genes_promoters	phototransduction	E7
chr11	75063801	75067000	3200	*	E6	E7	chr11	75062876	75063875	1000	-	promoter:44737	uc001owf.2	408	ARRB1	hg19_genes_promoters	phototransduction	E7
chr11	75061401	75063800	2400	*	E11	E1	chr11	75062876	75063875	1000	-	promoter:44736	uc001owe.2	408	ARRB1	hg19_genes_promoters	phototransduction		E1
chr11	75061401	75063800	2400	*	E11	E1	chr11	75062876	75063875	1000	-	promoter:44737	uc001owf.2	408	ARRB1	hg19_genes_promoters	phototransduction		E1
chr11	75063801	75064000	200	*	E9	E5	chr11	75062876	75063875	1000	-	promoter:44736	uc001owe.2	408	ARRB1	hg19_genes_promoters	phototransduction		E5
chr11	75063801	75064000	200	*	E9	E5	chr11	75062876	75063875	1000	-	promoter:44737	uc001owf.2	408	ARRB1	hg19_genes_promoters	phototransduction		E5
chr11	75061401	75063600	2200	*	E11	E1	chr11	75062876	75063875	1000	-	promoter:44736	uc001owe.2	408	ARRB1	hg19_genes_promoters	phototransduction			E1
chr11	75061401	75063600	2200	*	E11	E1	chr11	75062876	75063875	1000	-	promoter:44737	uc001owf.2	408	ARRB1	hg19_genes_promoters	phototransduction			E1
chr11	75063601	75063800	200	*	E8	E2	chr11	75062876	75063875	1000	-	promoter:44736	uc001owe.2	408	ARRB1	hg19_genes_promoters	phototransduction			E2
chr11	75063601	75063800	200	*	E8	E2	chr11	75062876	75063875	1000	-	promoter:44737	uc001owf.2	408	ARRB1	hg19_genes_promoters	phototransduction			E2
chr11	75063801	75064200	400	*	E7	E3	chr11	75062876	75063875	1000	-	promoter:44736	uc001owe.2	408	ARRB1	hg19_genes_promoters	phototransduction			E3
chr11	75063801	75064200	400	*	E7	E3	chr11	75062876	75063875	1000	-	promoter:44737	uc001owf.2	408	ARRB1	hg19_genes_promoters	phototransduction			E3
chr11	75061201	75063800	2600	*	E11	E1	chr11	75062876	75063875	1000	-	promoter:44736	uc001owe.2	408	ARRB1	hg19_genes_promoters	phototransduction				E1
chr11	75061201	75063800	2600	*	E11	E1	chr11	75062876	75063875	1000	-	promoter:44737	uc001owf.2	408	ARRB1	hg19_genes_promoters	phototransduction				E1
chr11	75063801	75064000	200	*	E9	E5	chr11	75062876	75063875	1000	-	promoter:44736	uc001owe.2	408	ARRB1	hg19_genes_promoters	phototransduction				E5
chr11	75063801	75064000	200	*	E9	E5	chr11	75062876	75063875	1000	-	promoter:44737	uc001owf.2	408	ARRB1	hg19_genes_promoters	phototransduction				E5
chr11	75061601	75063800	2200	*	E11	E1	chr11	75062876	75063875	1000	-	promoter:44736	uc001owe.2	408	ARRB1	hg19_genes_promoters	phototransduction					E1
chr11	75061601	75063800	2200	*	E11	E1	chr11	75062876	75063875	1000	-	promoter:44737	uc001owf.2	408	ARRB1	hg19_genes_promoters	phototransduction					E1
chr11	75063801	75064000	200	*	E9	E5	chr11	75062876	75063875	1000	-	promoter:44736	uc001owe.2	408	ARRB1	hg19_genes_promoters	phototransduction					E5
chr11	75063801	75064000	200	*	E9	E5	chr11	75062876	75063875	1000	-	promoter:44737	uc001owf.2	408	ARRB1	hg19_genes_promoters	phototransduction					E5
chr11	75061601	75063800	2200	*	E11	E1	chr11	75062876	75063875	1000	-	promoter:44736	uc001owe.2	408	ARRB1	hg19_genes_promoters	phototransduction						E1
chr11	75061601	75063800	2200	*	E11	E1	chr11	75062876	75063875	1000	-	promoter:44737	uc001owf.2	408	ARRB1	hg19_genes_promoters	phototransduction						E1
chr11	75063801	75064200	400	*	E9	E5	chr11	75062876	75063875	1000	-	promoter:44736	uc001owe.2	408	ARRB1	hg19_genes_promoters	phototransduction						E5
chr11	75063801	75064200	400	*	E9	E5	chr11	75062876	75063875	1000	-	promoter:44737	uc001owf.2	408	ARRB1	hg19_genes_promoters	phototransduction						E5
chr11	75060401	75063800	3400	*	E8	E2	chr11	75062876	75063875	1000	-	promoter:44736	uc001owe.2	408	ARRB1	hg19_genes_promoters	phototransduction							E2
chr11	75060401	75063800	3400	*	E8	E2	chr11	75062876	75063875	1000	-	promoter:44737	uc001owf.2	408	ARRB1	hg19_genes_promoters	phototransduction							E2
chr11	75063801	75064000	200	*	E7	E3	chr11	75062876	75063875	1000	-	promoter:44736	uc001owe.2	408	ARRB1	hg19_genes_promoters	phototransduction							E3
chr11	75063801	75064000	200	*	E7	E3	chr11	75062876	75063875	1000	-	promoter:44737	uc001owf.2	408	ARRB1	hg19_genes_promoters	phototransduction							E3
chr11	75061801	75063600	1800	*	E11	E1	chr11	75062876	75063875	1000	-	promoter:44736	uc001owe.2	408	ARRB1	hg19_genes_promoters	phototransduction								E1
[truncated: 9,951 more rows]

## Sheet: emission
Old Em	New Em
E1	E11
E2	E8
E3	E10
E4	E6
E5	E9
[truncated: 6 more rows]

## Sheet:  inner segment&cell cilium
Gene	Function	chromatin state	evidence																				state	hyperM	bivalent	rest
[truncated: 61 more rows]

[truncated: 2 more sheets: outer segment&phototransduction, photoreceptor genes]
