# Supplementary material for: The Potential Role of Epigenetic Mechanisms in the Development of Retinitis Pigmentosa and Related Photoreceptor Dystrophies
Source: Front Genet. 2022 Mar 11;13:827274. doi: 10.3389/fgene.2022.827274 (PMC8961674; doi:10.3389/fgene.2022.827274)
Supplement: Supplementary file 6 [file Table6.XLSX]

## Sheet: title page 
Title: The potential role of epigenetic mechanisms in the development of retinitis pigmentosa and related photoreceptor dystrophies
Galina Dvoriantchikova, Bascom Palmer Eye Institute, Department of Ophthalmology, University of Miami Miller School of Medicine, Miami, FL, 33136, USA
Karin Rose Lypka, Bascom Palmer Eye Institute, Department of Ophthalmology, University of Miami Miller School of Medicine, Miami, FL, 33136, USA
Dmitry Ivanov, Bascom Palmer Eye Institute, Department of Ophthalmology, University of Miami Miller School of Medicine, Miami, FL, 33136, USA; Department of Microbiology and Immunology, University of Miami Miller School of Medicine, Miami, FL, 33136, USA; divanov@med.miami.edu.
Supplementary Data S9: Collection of all genes whose promoters were in a bivalent or hypermethylated state in embryonic retinas/RPCs but were in permissive/hypomethylated states in mature retinas/photoreceptors

## Sheet: methylation MM
seqnames	start	end	width	strand	state	methyl, %	annot.seqnames	annot.start	annot.end	annot.width	annot.strand	annot.id	annot.tx_id	annot.gene_id	annot.symbol	annot.type	cell type	E11.5 Ret	E12.5 Ret	E14.5 Ret	P0 RPCs	P3 RPCs	cones	rods	P21 Ret
chr18	82918299	83116244	197946	*	4	85.5716	chr18	82920561	82921560	1000	-	promoter:58724	uc008fud.2	75853	4930592I03Rik	mm10_genes_promoters	rod, cone	85.5716
chr18	82918299	83116244	197946	*	4	85.5716	chr18	82920561	82921560	1000	-	promoter:58725	uc008fue.2	75853	4930592I03Rik	mm10_genes_promoters	rod, cone	85.5716
chr18	82918299	83066223	147925	*	4	86.8278	chr18	82920561	82921560	1000	-	promoter:58724	uc008fud.2	75853	4930592I03Rik	mm10_genes_promoters	rod, cone		86.8278
chr18	82918299	83066223	147925	*	4	86.8278	chr18	82920561	82921560	1000	-	promoter:58725	uc008fue.2	75853	4930592I03Rik	mm10_genes_promoters	rod, cone		86.8278
chr18	83087691	83181030	93340	*	4	83.3555	chr18	83089953	83090952	1000	-	promoter:51330	uc008fud.2	75853	4930592I03Rik	mm9_genes_promoters	rod, cone			83.3555
chr18	83087691	83181030	93340	*	4	83.3555	chr18	83089953	83090952	1000	-	promoter:51331	uc008fue.2	75853	4930592I03Rik	mm9_genes_promoters	rod, cone			83.3555
chr18	82918299	83066223	147925	*	4	85.8818	chr18	82920561	82921560	1000	-	promoter:58724	uc008fud.2	75853	4930592I03Rik	mm10_genes_promoters	rod, cone				85.8818
chr18	82918299	83066223	147925	*	4	85.8818	chr18	82920561	82921560	1000	-	promoter:58725	uc008fue.2	75853	4930592I03Rik	mm10_genes_promoters	rod, cone				85.8818
chr18	82918299	83065701	147403	*	4	83.0327	chr18	82920561	82921560	1000	-	promoter:58724	uc008fud.2	75853	4930592I03Rik	mm10_genes_promoters	rod, cone					83.0327
chr18	82918299	83065701	147403	*	4	83.0327	chr18	82920561	82921560	1000	-	promoter:58725	uc008fue.2	75853	4930592I03Rik	mm10_genes_promoters	rod, cone					83.0327
chr18	83078766	83092344	13579	*	1	17.9783	chr18	83089953	83090952	1000	-	promoter:51330	uc008fud.2	75853	4930592I03Rik	mm9_genes_promoters	rod, cone						17.9783
chr18	83078766	83092344	13579	*	1	17.9783	chr18	83089953	83090952	1000	-	promoter:51331	uc008fue.2	75853	4930592I03Rik	mm9_genes_promoters	rod, cone						17.9783
chr18	83089801	83092364	2564	*	UMR	28.7395	chr18	83089953	83090952	1000	-	promoter:51330	uc008fud.2	75853	4930592I03Rik	mm9_genes_promoters	rod, cone						28.7395
chr18	83089801	83092364	2564	*	UMR	28.7395	chr18	83089953	83090952	1000	-	promoter:51331	uc008fue.2	75853	4930592I03Rik	mm9_genes_promoters	rod, cone						28.7395
chr18	83089896	83092748	2853	*	2	16.6667	chr18	83089953	83090952	1000	-	promoter:51330	uc008fud.2	75853	4930592I03Rik	mm9_genes_promoters	rod, cone							16.6667
chr18	83089896	83092748	2853	*	2	16.6667	chr18	83089953	83090952	1000	-	promoter:51331	uc008fue.2	75853	4930592I03Rik	mm9_genes_promoters	rod, cone							16.6667
chr18	83089801	83092802	3002	*	UMR	16.8592	chr18	83089953	83090952	1000	-	promoter:51330	uc008fud.2	75853	4930592I03Rik	mm9_genes_promoters	rod, cone							16.8592
chr18	83089801	83092802	3002	*	UMR	16.8592	chr18	83089953	83090952	1000	-	promoter:51331	uc008fue.2	75853	4930592I03Rik	mm9_genes_promoters	rod, cone							16.8592
chr18	83089971	83092646	2676	*	2	25.3595	chr18	83089953	83090952	1000	-	promoter:51330	uc008fud.2	75853	4930592I03Rik	mm9_genes_promoters	rod, cone								25.3595
chr18	83089971	83092646	2676	*	2	25.3595	chr18	83089953	83090952	1000	-	promoter:51331	uc008fue.2	75853	4930592I03Rik	mm9_genes_promoters	rod, cone								25.3595
chr18	83089853	83092628	2776	*	UMR	23.4015	chr18	83089953	83090952	1000	-	promoter:51330	uc008fud.2	75853	4930592I03Rik	mm9_genes_promoters	rod, cone								23.4015
chr18	83089853	83092628	2776	*	UMR	23.4015	chr18	83089953	83090952	1000	-	promoter:51331	uc008fue.2	75853	4930592I03Rik	mm9_genes_promoters	rod, cone								23.4015
chr16	19762861	20140077	377217	*	4	87.287	chr16	19884275	19885274	1000	-	promoter:53158	uc007ype.3	68162	A930003A15Rik	mm10_genes_promoters	rod, cone	87.287
chr16	19762861	20140077	377217	*	4	87.287	chr16	19884275	19885274	1000	-	promoter:53159	uc007ypf.3	68162	A930003A15Rik	mm10_genes_promoters	rod, cone	87.287
chr16	19762203	20096558	334356	*	4	85.768	chr16	19884275	19885274	1000	-	promoter:53158	uc007ype.3	68162	A930003A15Rik	mm10_genes_promoters	rod, cone		85.768
chr16	19762203	20096558	334356	*	4	85.768	chr16	19884275	19885274	1000	-	promoter:53159	uc007ypf.3	68162	A930003A15Rik	mm10_genes_promoters	rod, cone		85.768
chr16	19787031	19995407	208377	*	4	84.0775	chr16	19884368	19885367	1000	-	promoter:46452	uc007ype.2	68162	A930003A15Rik	mm9_genes_promoters	rod, cone			84.0775
chr16	19787031	19995407	208377	*	4	84.0775	chr16	19884368	19885367	1000	-	promoter:46453	uc007ypf.2	68162	A930003A15Rik	mm9_genes_promoters	rod, cone			84.0775
chr16	19762116	20086446	324331	*	4	82.1742	chr16	19884275	19885274	1000	-	promoter:53158	uc007ype.3	68162	A930003A15Rik	mm10_genes_promoters	rod, cone				82.1742
chr16	19762116	20086446	324331	*	4	82.1742	chr16	19884275	19885274	1000	-	promoter:53159	uc007ypf.3	68162	A930003A15Rik	mm10_genes_promoters	rod, cone				82.1742
chr16	19763193	20494688	731496	*	4	84.4148	chr16	19884275	19885274	1000	-	promoter:53158	uc007ype.3	68162	A930003A15Rik	mm10_genes_promoters	rod, cone					84.4148
chr16	19763193	20494688	731496	*	4	84.4148	chr16	19884275	19885274	1000	-	promoter:53159	uc007ypf.3	68162	A930003A15Rik	mm10_genes_promoters	rod, cone					84.4148
chr16	19876717	19886015	9299	*	2	36.8984	chr16	19884368	19885367	1000	-	promoter:46452	uc007ype.2	68162	A930003A15Rik	mm9_genes_promoters	rod, cone						36.8984
chr16	19876717	19886015	9299	*	2	36.8984	chr16	19884368	19885367	1000	-	promoter:46453	uc007ypf.2	68162	A930003A15Rik	mm9_genes_promoters	rod, cone						36.8984
chr16	19876793	19884966	8174	*	UMR	31.1662	chr16	19884368	19885367	1000	-	promoter:46452	uc007ype.2	68162	A930003A15Rik	mm9_genes_promoters	rod, cone						31.1662
chr16	19876793	19884966	8174	*	UMR	31.1662	chr16	19884368	19885367	1000	-	promoter:46453	uc007ypf.2	68162	A930003A15Rik	mm9_genes_promoters	rod, cone						31.1662
chr16	19882706	19884969	2264	*	1	11.8697	chr16	19884368	19885367	1000	-	promoter:46452	uc007ype.2	68162	A930003A15Rik	mm9_genes_promoters	rod, cone							11.8697
chr16	19882706	19884969	2264	*	1	11.8697	chr16	19884368	19885367	1000	-	promoter:46453	uc007ypf.2	68162	A930003A15Rik	mm9_genes_promoters	rod, cone							11.8697
chr16	19885150	20087032	201883	*	4	86.3588	chr16	19884368	19885367	1000	-	promoter:46452	uc007ype.2	68162	A930003A15Rik	mm9_genes_promoters	rod, cone							86.3588
chr16	19885150	20087032	201883	*	4	86.3588	chr16	19884368	19885367	1000	-	promoter:46453	uc007ypf.2	68162	A930003A15Rik	mm9_genes_promoters	rod, cone							86.3588
chr16	19882171	19885060	2890	*	UMR	11.0294	chr16	19884368	19885367	1000	-	promoter:46452	uc007ype.2	68162	A930003A15Rik	mm9_genes_promoters	rod, cone							11.0294
chr16	19882171	19885060	2890	*	UMR	11.0294	chr16	19884368	19885367	1000	-	promoter:46453	uc007ypf.2	68162	A930003A15Rik	mm9_genes_promoters	rod, cone							11.0294
chr16	19882706	19884969	2264	*	2	35.9026	chr16	19884368	19885367	1000	-	promoter:46452	uc007ype.2	68162	A930003A15Rik	mm9_genes_promoters	rod, cone								35.9026
chr16	19882706	19884969	2264	*	2	35.9026	chr16	19884368	19885367	1000	-	promoter:46453	uc007ypf.2	68162	A930003A15Rik	mm9_genes_promoters	rod, cone								35.9026
chr16	19885150	19995407	110258	*	4	83.4284	chr16	19884368	19885367	1000	-	promoter:46452	uc007ype.2	68162	A930003A15Rik	mm9_genes_promoters	rod, cone								83.4284
chr16	19885150	19995407	110258	*	4	83.4284	chr16	19884368	19885367	1000	-	promoter:46453	uc007ypf.2	68162	A930003A15Rik	mm9_genes_promoters	rod, cone								83.4284
chr16	19882477	19884879	2403	*	LMR	34.5023	chr16	19884368	19885367	1000	-	promoter:46452	uc007ype.2	68162	A930003A15Rik	mm9_genes_promoters	rod, cone								34.5023
chr16	19882477	19884879	2403	*	LMR	34.5023	chr16	19884368	19885367	1000	-	promoter:46453	uc007ypf.2	68162	A930003A15Rik	mm9_genes_promoters	rod, cone								34.5023
chr15	101105218	101173247	68030	*	3	83.865	chr15	101114755	101115754	1000	+	promoter:50564	uc007xsk.2	208258	Ankrd33	mm10_genes_promoters	rod, cone	83.865
chr15	101105218	101173247	68030	*	3	83.865	chr15	101114755	101115754	1000	+	promoter:50565	uc007xsl.2	208258	Ankrd33	mm10_genes_promoters	rod, cone	83.865
chr15	101105218	101173247	68030	*	3	83.865	chr15	101114755	101115754	1000	+	promoter:50566	uc011zzq.2	208258	Ankrd33	mm10_genes_promoters	rod, cone	83.865
chr15	101099074	101127313	28240	*	3	81.2614	chr15	101114755	101115754	1000	+	promoter:50564	uc007xsk.2	208258	Ankrd33	mm10_genes_promoters	rod, cone		81.2614
chr15	101099074	101127313	28240	*	3	81.2614	chr15	101114755	101115754	1000	+	promoter:50565	uc007xsl.2	208258	Ankrd33	mm10_genes_promoters	rod, cone		81.2614
chr15	101099074	101127313	28240	*	3	81.2614	chr15	101114755	101115754	1000	+	promoter:50566	uc011zzq.2	208258	Ankrd33	mm10_genes_promoters	rod, cone		81.2614
chr15	100936424	100949851	13428	*	3	80.1168	chr15	100945186	100946185	1000	+	promoter:44163	uc007xsk.1	208258	Ankrd33	mm9_genes_promoters	rod, cone			80.1168
chr15	100936424	100949851	13428	*	3	80.1168	chr15	100945186	100946185	1000	+	promoter:44164	uc007xsl.1	208258	Ankrd33	mm9_genes_promoters	rod, cone			80.1168
chr15	100936424	100949851	13428	*	3	80.1168	chr15	100945186	100946185	1000	+	promoter:44165	uc011zzq.1	208258	Ankrd33	mm9_genes_promoters	rod, cone			80.1168
chr15	101099093	101238567	139475	*	4	82.7154	chr15	101114755	101115754	1000	+	promoter:50564	uc007xsk.2	208258	Ankrd33	mm10_genes_promoters	rod, cone				82.7154
chr15	101099093	101238567	139475	*	4	82.7154	chr15	101114755	101115754	1000	+	promoter:50565	uc007xsl.2	208258	Ankrd33	mm10_genes_promoters	rod, cone				82.7154
chr15	101099093	101238567	139475	*	4	82.7154	chr15	101114755	101115754	1000	+	promoter:50566	uc011zzq.2	208258	Ankrd33	mm10_genes_promoters	rod, cone				82.7154
chr15	101099146	101126279	27134	*	4	81.186	chr15	101114755	101115754	1000	+	promoter:50564	uc007xsk.2	208258	Ankrd33	mm10_genes_promoters	rod, cone					81.186
chr15	101099146	101126279	27134	*	4	81.186	chr15	101114755	101115754	1000	+	promoter:50565	uc007xsl.2	208258	Ankrd33	mm10_genes_promoters	rod, cone					81.186
chr15	101099146	101126279	27134	*	4	81.186	chr15	101114755	101115754	1000	+	promoter:50566	uc011zzq.2	208258	Ankrd33	mm10_genes_promoters	rod, cone					81.186
chr15	100936424	100945363	8940	*	3	77.5344	chr15	100945186	100946185	1000	+	promoter:44163	uc007xsk.1	208258	Ankrd33	mm9_genes_promoters	rod, cone						77.5344
chr15	100936424	100945363	8940	*	3	77.5344	chr15	100945186	100946185	1000	+	promoter:44164	uc007xsl.1	208258	Ankrd33	mm9_genes_promoters	rod, cone						77.5344
chr15	100936424	100945363	8940	*	3	77.5344	chr15	100945186	100946185	1000	+	promoter:44165	uc011zzq.1	208258	Ankrd33	mm9_genes_promoters	rod, cone						77.5344
chr15	100945373	100950467	5095	*	2	37.7828	chr15	100945186	100946185	1000	+	promoter:44163	uc007xsk.1	208258	Ankrd33	mm9_genes_promoters	rod, cone						37.7828
chr15	100945373	100950467	5095	*	2	37.7828	chr15	100945186	100946185	1000	+	promoter:44164	uc007xsl.1	208258	Ankrd33	mm9_genes_promoters	rod, cone						37.7828
chr15	100945373	100950467	5095	*	2	37.7828	chr15	100945186	100946185	1000	+	promoter:44165	uc011zzq.1	208258	Ankrd33	mm9_genes_promoters	rod, cone						37.7828
chr15	100945689	100950139	4451	*	UMR	32.86	chr15	100945186	100946185	1000	+	promoter:44163	uc007xsk.1	208258	Ankrd33	mm9_genes_promoters	rod, cone						32.86
chr15	100945689	100950139	4451	*	UMR	32.86	chr15	100945186	100946185	1000	+	promoter:44164	uc007xsl.1	208258	Ankrd33	mm9_genes_promoters	rod, cone						32.86
chr15	100945689	100950139	4451	*	UMR	32.86	chr15	100945186	100946185	1000	+	promoter:44165	uc011zzq.1	208258	Ankrd33	mm9_genes_promoters	rod, cone						32.86
chr15	100936447	100945373	8927	*	4	81.7059	chr15	100945186	100946185	1000	+	promoter:44163	uc007xsk.1	208258	Ankrd33	mm9_genes_promoters	rod, cone							81.7059
chr15	100936447	100945373	8927	*	4	81.7059	chr15	100945186	100946185	1000	+	promoter:44164	uc007xsl.1	208258	Ankrd33	mm9_genes_promoters	rod, cone							81.7059
chr15	100936447	100945373	8927	*	4	81.7059	chr15	100945186	100946185	1000	+	promoter:44165	uc011zzq.1	208258	Ankrd33	mm9_genes_promoters	rod, cone							81.7059
chr15	100946003	100950467	4465	*	2	23.4739	chr15	100945186	100946185	1000	+	promoter:44163	uc007xsk.1	208258	Ankrd33	mm9_genes_promoters	rod, cone							23.4739
chr15	100946003	100950467	4465	*	2	23.4739	chr15	100945186	100946185	1000	+	promoter:44164	uc007xsl.1	208258	Ankrd33	mm9_genes_promoters	rod, cone							23.4739
chr15	100946003	100950467	4465	*	2	23.4739	chr15	100945186	100946185	1000	+	promoter:44165	uc011zzq.1	208258	Ankrd33	mm9_genes_promoters	rod, cone							23.4739
chr15	100945689	100950139	4451	*	UMR	16.4439	chr15	100945186	100946185	1000	+	promoter:44163	uc007xsk.1	208258	Ankrd33	mm9_genes_promoters	rod, cone							16.4439
chr15	100945689	100950139	4451	*	UMR	16.4439	chr15	100945186	100946185	1000	+	promoter:44164	uc007xsl.1	208258	Ankrd33	mm9_genes_promoters	rod, cone							16.4439
chr15	100945689	100950139	4451	*	UMR	16.4439	chr15	100945186	100946185	1000	+	promoter:44165	uc011zzq.1	208258	Ankrd33	mm9_genes_promoters	rod, cone							16.4439
chr15	100942583	100945373	2791	*	3	79.222	chr15	100945186	100946185	1000	+	promoter:44163	uc007xsk.1	208258	Ankrd33	mm9_genes_promoters	rod, cone								79.222
chr15	100942583	100945373	2791	*	3	79.222	chr15	100945186	100946185	1000	+	promoter:44164	uc007xsl.1	208258	Ankrd33	mm9_genes_promoters	rod, cone								79.222
chr15	100942583	100945373	2791	*	3	79.222	chr15	100945186	100946185	1000	+	promoter:44165	uc011zzq.1	208258	Ankrd33	mm9_genes_promoters	rod, cone								79.222
chr15	100946003	100950533	4531	*	2	41.9534	chr15	100945186	100946185	1000	+	promoter:44163	uc007xsk.1	208258	Ankrd33	mm9_genes_promoters	rod, cone								41.9534
chr15	100946003	100950533	4531	*	2	41.9534	chr15	100945186	100946185	1000	+	promoter:44164	uc007xsl.1	208258	Ankrd33	mm9_genes_promoters	rod, cone								41.9534
chr15	100946003	100950533	4531	*	2	41.9534	chr15	100945186	100946185	1000	+	promoter:44165	uc011zzq.1	208258	Ankrd33	mm9_genes_promoters	rod, cone								41.9534
chr15	100945689	100947426	1738	*	LMR	34.0074	chr15	100945186	100946185	1000	+	promoter:44163	uc007xsk.1	208258	Ankrd33	mm9_genes_promoters	rod, cone								34.0074
chr15	100945689	100947426	1738	*	LMR	34.0074	chr15	100945186	100946185	1000	+	promoter:44164	uc007xsl.1	208258	Ankrd33	mm9_genes_promoters	rod, cone								34.0074
chr15	100945689	100947426	1738	*	LMR	34.0074	chr15	100945186	100946185	1000	+	promoter:44165	uc011zzq.1	208258	Ankrd33	mm9_genes_promoters	rod, cone								34.0074
chr5	72433274	72826780	393507	*	4	87.2243	chr5	72642753	72643752	1000	-	promoter:18095	uc008xrr.2	12788	Cnga1	mm10_genes_promoters	rod, cone	87.2243
chr5	72433274	72826780	393507	*	4	87.2243	chr5	72637843	72638842	1000	-	promoter:18096	uc008xrs.1	12788	Cnga1	mm10_genes_promoters	rod, cone	87.2243
chr5	72560262	72646239	85978	*	4	86.2002	chr5	72642753	72643752	1000	-	promoter:18095	uc008xrr.2	12788	Cnga1	mm10_genes_promoters	rod, cone		86.2002
chr5	72560262	72646239	85978	*	4	86.2002	chr5	72637843	72638842	1000	-	promoter:18096	uc008xrs.1	12788	Cnga1	mm10_genes_promoters	rod, cone		86.2002
chr5	72992899	73038308	45410	*	4	85.4188	chr5	73029082	73030081	1000	-	promoter:15872	uc008xrs.1	12788	Cnga1	mm9_genes_promoters	rod, cone			85.4188
chr5	72992899	73038308	45410	*	4	85.4188	chr5	73033992	73034991	1000	-	promoter:15871	uc008xrr.1	12788	Cnga1	mm9_genes_promoters	rod, cone			85.4188
chr5	72601708	72646143	44436	*	4	83.5823	chr5	72642753	72643752	1000	-	promoter:18095	uc008xrr.2	12788	Cnga1	mm10_genes_promoters	rod, cone				83.5823
chr5	72601708	72646143	44436	*	4	83.5823	chr5	72637843	72638842	1000	-	promoter:18096	uc008xrs.1	12788	Cnga1	mm10_genes_promoters	rod, cone				83.5823
chr5	72560792	72646143	85352	*	4	82.7116	chr5	72642753	72643752	1000	-	promoter:18095	uc008xrr.2	12788	Cnga1	mm10_genes_promoters	rod, cone					82.7116
chr5	72560792	72646143	85352	*	4	82.7116	chr5	72637843	72638842	1000	-	promoter:18096	uc008xrs.1	12788	Cnga1	mm10_genes_promoters	rod, cone					82.7116
chr5	72979164	73033806	54643	*	4	85.8634	chr5	73029082	73030081	1000	-	promoter:15872	uc008xrs.1	12788	Cnga1	mm9_genes_promoters	rod, cone						85.8634
chr5	73033910	73035471	1562	*	2	40.6162	chr5	73033992	73034991	1000	-	promoter:15871	uc008xrr.1	12788	Cnga1	mm9_genes_promoters	rod, cone						40.6162
chr5	73034873	73035674	802	*	LMR	11.0294	chr5	73033992	73034991	1000	-	promoter:15871	uc008xrr.1	12788	Cnga1	mm9_genes_promoters	rod, cone						11.0294
chr5	73027356	73036107	8752	*	2	19.9303	chr5	73029082	73030081	1000	-	promoter:15872	uc008xrs.1	12788	Cnga1	mm9_genes_promoters	rod, cone							19.9303
chr5	73027356	73036107	8752	*	2	19.9303	chr5	73033992	73034991	1000	-	promoter:15871	uc008xrr.1	12788	Cnga1	mm9_genes_promoters	rod, cone							19.9303
chr5	73028706	73036151	7446	*	UMR	13.4921	chr5	73029082	73030081	1000	-	promoter:15872	uc008xrs.1	12788	Cnga1	mm9_genes_promoters	rod, cone							13.4921
chr5	73028706	73036151	7446	*	UMR	13.4921	chr5	73033992	73034991	1000	-	promoter:15871	uc008xrr.1	12788	Cnga1	mm9_genes_promoters	rod, cone							13.4921
chr5	72992936	73030285	37350	*	3	76.2739	chr5	73029082	73030081	1000	-	promoter:15872	uc008xrs.1	12788	Cnga1	mm9_genes_promoters	rod, cone								76.2739
chr5	73030803	73036195	5393	*	2	32.1765	chr5	73033992	73034991	1000	-	promoter:15871	uc008xrr.1	12788	Cnga1	mm9_genes_promoters	rod, cone								32.1765
chr5	73030545	73036151	5607	*	UMR	30.6122	chr5	73033992	73034991	1000	-	promoter:15871	uc008xrr.1	12788	Cnga1	mm9_genes_promoters	rod, cone								30.6122
chr18	65962962	65997918	34957	*	4	88.009	chr18	65970179	65971178	1000	-	promoter:58386	uc008ffm.1	225644	Cplx4	mm10_genes_promoters	rod, cone	88.009
chr18	65962814	65998024	35211	*	4	87.2342	chr18	65970179	65971178	1000	-	promoter:58386	uc008ffm.1	225644	Cplx4	mm10_genes_promoters	rod, cone		87.2342
chr18	66128609	66155823	27215	*	4	88.468	chr18	66129833	66130832	1000	-	promoter:51055	uc008ffm.1	225644	Cplx4	mm9_genes_promoters	rod, cone			88.468
chr18	65965614	65997918	32305	*	4	84.4286	chr18	65970179	65971178	1000	-	promoter:58386	uc008ffm.1	225644	Cplx4	mm10_genes_promoters	rod, cone				84.4286
chr18	65942769	65999189	56421	*	4	82.9875	chr18	65970179	65971178	1000	-	promoter:58386	uc008ffm.1	225644	Cplx4	mm10_genes_promoters	rod, cone					82.9875
chr18	66127415	66130351	2937	*	2	29.2353	chr18	66129833	66130832	1000	-	promoter:51055	uc008ffm.1	225644	Cplx4	mm9_genes_promoters	rod, cone						29.2353
chr18	66130393	66138211	7819	*	4	89.8852	chr18	66129833	66130832	1000	-	promoter:51055	uc008ffm.1	225644	Cplx4	mm9_genes_promoters	rod, cone						89.8852
chr18	66127305	66130194	2890	*	UMR	25.9191	chr18	66129833	66130832	1000	-	promoter:51055	uc008ffm.1	225644	Cplx4	mm9_genes_promoters	rod, cone						25.9191
chr18	66127415	66130138	2724	*	1	10.1716	chr18	66129833	66130832	1000	-	promoter:51055	uc008ffm.1	225644	Cplx4	mm9_genes_promoters	rod, cone							10.1716
chr18	66130251	66138211	7961	*	4	90.107	chr18	66129833	66130832	1000	-	promoter:51055	uc008ffm.1	225644	Cplx4	mm9_genes_promoters	rod, cone							90.107
chr18	66127177	66130194	3018	*	UMR	10.8235	chr18	66129833	66130832	1000	-	promoter:51055	uc008ffm.1	225644	Cplx4	mm9_genes_promoters	rod, cone							10.8235
chr18	66127415	66130138	2724	*	1	24.0809	chr18	66129833	66130832	1000	-	promoter:51055	uc008ffm.1	225644	Cplx4	mm9_genes_promoters	rod, cone								24.0809
chr18	66130251	66138851	8601	*	4	91.99	chr18	66129833	66130832	1000	-	promoter:51055	uc008ffm.1	225644	Cplx4	mm9_genes_promoters	rod, cone								91.99
chr18	66129237	66130194	958	*	LMR	20.4545	chr18	66129833	66130832	1000	-	promoter:51055	uc008ffm.1	225644	Cplx4	mm9_genes_promoters	rod, cone								20.4545
chr3	10240277	10330253	89977	*	4	87.9826	chr3	10254253	10255252	1000	-	promoter:10425	uc008opm.1	75497	Fabp12	mm10_genes_promoters	rod, cone	87.9826
chr3	10240277	10330253	89977	*	4	87.9826	chr3	10301184	10302183	1000	-	promoter:10426	uc008opn.1	75497	Fabp12	mm10_genes_promoters	rod, cone	87.9826
chr3	10241179	10349752	108574	*	4	86.2465	chr3	10254253	10255252	1000	-	promoter:10425	uc008opm.1	75497	Fabp12	mm10_genes_promoters	rod, cone		86.2465
chr3	10241179	10349752	108574	*	4	86.2465	chr3	10301184	10302183	1000	-	promoter:10426	uc008opn.1	75497	Fabp12	mm10_genes_promoters	rod, cone		86.2465
chr3	10250031	10282592	32562	*	4	82.8	chr3	10254253	10255252	1000	-	promoter:9196	uc008opm.1	75497	Fabp12	mm9_genes_promoters	rod, cone			82.8
chr3	10283911	10330252	46342	*	4	84.3841	chr3	10301184	10302183	1000	-	promoter:9197	uc008opn.1	75497	Fabp12	mm9_genes_promoters	rod, cone			84.3841
chr3	10240276	10282736	42461	*	4	81.7651	chr3	10254253	10255252	1000	-	promoter:10425	uc008opm.1	75497	Fabp12	mm10_genes_promoters	rod, cone				81.7651
chr3	10287024	10330209	43186	*	4	87.4422	chr3	10301184	10302183	1000	-	promoter:10426	uc008opn.1	75497	Fabp12	mm10_genes_promoters	rod, cone				87.4422
chr3	10240276	10330475	90200	*	4	83.2186	chr3	10254253	10255252	1000	-	promoter:10425	uc008opm.1	75497	Fabp12	mm10_genes_promoters	rod, cone					83.2186
chr3	10240276	10330475	90200	*	4	83.2186	chr3	10301184	10302183	1000	-	promoter:10426	uc008opn.1	75497	Fabp12	mm10_genes_promoters	rod, cone					83.2186
chr3	10250014	10294255	44242	*	3	76.935	chr3	10254253	10255252	1000	-	promoter:9196	uc008opm.1	75497	Fabp12	mm9_genes_promoters	rod, cone						76.935
chr3	10298271	10301520	3250	*	2	28.164	chr3	10301184	10302183	1000	-	promoter:9197	uc008opn.1	75497	Fabp12	mm9_genes_promoters	rod, cone						28.164
chr3	10301700	10305248	3549	*	2	55.5882	chr3	10301184	10302183	1000	-	promoter:9197	uc008opn.1	75497	Fabp12	mm9_genes_promoters	rod, cone						55.5882
chr3	10298301	10301610	3310	*	UMR	26.5625	chr3	10301184	10302183	1000	-	promoter:9197	uc008opn.1	75497	Fabp12	mm9_genes_promoters	rod, cone						26.5625
chr3	10250014	10257293	7280	*	3	80.7991	chr3	10254253	10255252	1000	-	promoter:9196	uc008opm.1	75497	Fabp12	mm9_genes_promoters	rod, cone							80.7991
chr3	10298552	10304539	5988	*	2	21.3369	chr3	10301184	10302183	1000	-	promoter:9197	uc008opn.1	75497	Fabp12	mm9_genes_promoters	rod, cone							21.3369
chr3	10298162	10301620	3459	*	UMR	8.57143	chr3	10301184	10302183	1000	-	promoter:9197	uc008opn.1	75497	Fabp12	mm9_genes_promoters	rod, cone							8.57143
chr3	10301969	10302904	936	*	LMR	19.281	chr3	10301184	10302183	1000	-	promoter:9197	uc008opn.1	75497	Fabp12	mm9_genes_promoters	rod, cone							19.281
chr3	10250014	10277433	27420	*	3	78.4452	chr3	10254253	10255252	1000	-	promoter:9196	uc008opm.1	75497	Fabp12	mm9_genes_promoters	rod, cone								78.4452
chr3	10298552	10302766	4215	*	2	34.6154	chr3	10301184	10302183	1000	-	promoter:9197	uc008opn.1	75497	Fabp12	mm9_genes_promoters	rod, cone								34.6154
chr3	10298461	10301676	3216	*	UMR	24.6732	chr3	10301184	10302183	1000	-	promoter:9197	uc008opn.1	75497	Fabp12	mm9_genes_promoters	rod, cone								24.6732
chr10	94239073	94303652	64580	*	4	86.9473	chr10	94298704	94299703	1000	-	promoter:37520	uc007gvr.2	215472	Gm4792	mm10_genes_promoters	cone	86.9473
chr10	94250309	94303734	53426	*	3	83.3605	chr10	94298704	94299703	1000	-	promoter:37520	uc007gvr.2	215472	Gm4792	mm10_genes_promoters	cone		83.3605
chr10	93759015	93767072	8058	*	4	83.2393	chr10	93761449	93762448	1000	-	promoter:32871	uc007gvr.2	215472	Gm4792	mm9_genes_promoters	cone			83.2393
chr10	94272135	94303611	31477	*	4	83.6686	chr10	94298704	94299703	1000	-	promoter:37520	uc007gvr.2	215472	Gm4792	mm10_genes_promoters	cone				83.6686
chr10	94231414	94303611	72198	*	4	81.0896	chr10	94298704	94299703	1000	-	promoter:37520	uc007gvr.2	215472	Gm4792	mm10_genes_promoters	cone					81.0896
chr10	93757441	93761649	4209	*	2	39.2857	chr10	93761449	93762448	1000	-	promoter:32871	uc007gvr.2	215472	Gm4792	mm9_genes_promoters	cone						39.2857
chr10	93761723	93766607	4885	*	4	94.0359	chr10	93761449	93762448	1000	-	promoter:32871	uc007gvr.2	215472	Gm4792	mm9_genes_promoters	cone						94.0359
chr10	93760545	93761686	1142	*	LMR	33.5294	chr10	93761449	93762448	1000	-	promoter:32871	uc007gvr.2	215472	Gm4792	mm9_genes_promoters	cone						33.5294
chr10	93716655	93774182	57528	*	4	84.9342	chr10	93761449	93762448	1000	-	promoter:32871	uc007gvr.2	215472	Gm4792	mm9_genes_promoters	cone							84.9342
chr10	93716734	93766607	49874	*	4	82.5812	chr10	93761449	93762448	1000	-	promoter:32871	uc007gvr.2	215472	Gm4792	mm9_genes_promoters	cone								82.5812
chr10	93761182	93761686	505	*	LMR	25.9804	chr10	93761449	93762448	1000	-	promoter:32871	uc007gvr.2	215472	Gm4792	mm9_genes_promoters	cone								25.9804
chr6	3204439	4085965	881527	*	4	86.0487	chr6	3993012	3994011	1000	+	promoter:19551	uc009avi.1	14699	Gngt1	mm10_genes_promoters	rod, cone	86.0487
chr6	3936744	4001668	64925	*	4	86.1059	chr6	3993012	3994011	1000	+	promoter:19551	uc009avi.1	14699	Gngt1	mm10_genes_promoters	rod, cone		86.1059
chr6	3918798	3953672	34875	*	4	86.214	chr6	3943012	3944011	1000	+	promoter:17129	uc009avi.1	14699	Gngt1	mm9_genes_promoters	rod, cone			86.214
chr6	3848890	4085965	237076	*	4	80.2479	chr6	3993012	3994011	1000	+	promoter:19551	uc009avi.1	14699	Gngt1	mm10_genes_promoters	rod, cone				80.2479
chr6	3915534	4085549	170016	*	4	79.6727	chr6	3993012	3994011	1000	+	promoter:19551	uc009avi.1	14699	Gngt1	mm10_genes_promoters	rod, cone					79.6727
chr6	3918791	3943402	24612	*	4	84.1503	chr6	3943012	3944011	1000	+	promoter:17129	uc009avi.1	14699	Gngt1	mm9_genes_promoters	rod, cone						84.1503
chr6	3943534	3946598	3065	*	2	28.3282	chr6	3943012	3944011	1000	+	promoter:17129	uc009avi.1	14699	Gngt1	mm9_genes_promoters	rod, cone						28.3282
chr6	3943469	3946558	3090	*	LMR	25	chr6	3943012	3944011	1000	+	promoter:17129	uc009avi.1	14699	Gngt1	mm9_genes_promoters	rod, cone						25
chr6	3918791	3943321	24531	*	3	79.7408	chr6	3943012	3944011	1000	+	promoter:17129	uc009avi.1	14699	Gngt1	mm9_genes_promoters	rod, cone							79.7408
chr6	3943402	3946967	3566	*	1	4.98721	chr6	3943012	3944011	1000	+	promoter:17129	uc009avi.1	14699	Gngt1	mm9_genes_promoters	rod, cone							4.98721
chr6	3943283	3947096	3814	*	LMR	6.0049	chr6	3943012	3944011	1000	+	promoter:17129	uc009avi.1	14699	Gngt1	mm9_genes_promoters	rod, cone							6.0049
chr6	3918798	3943402	24605	*	4	80.1224	chr6	3943012	3944011	1000	+	promoter:17129	uc009avi.1	14699	Gngt1	mm9_genes_promoters	rod, cone								80.1224
chr6	3943534	3947175	3642	*	2	28.133	chr6	3943012	3944011	1000	+	promoter:17129	uc009avi.1	14699	Gngt1	mm9_genes_promoters	rod, cone								28.133
chr6	3943469	3947071	3603	*	LMR	25.5348	chr6	3943012	3944011	1000	+	promoter:17129	uc009avi.1	14699	Gngt1	mm9_genes_promoters	rod, cone								25.5348
chr8	13340156	13420931	80776	*	3	92.3794	chr8	13404081	13405080	1000	+	promoter:28277	uc009kxw.3	24013	Grk1	mm10_genes_promoters	rod, cone	92.3794
chr8	13340155	13434138	93984	*	4	89.3511	chr8	13404081	13405080	1000	+	promoter:28277	uc009kxw.3	24013	Grk1	mm10_genes_promoters	rod, cone		89.3511
chr8	13340155	13434983	94829	*	4	87.1978	chr8	13404081	13405080	1000	+	promoter:24795	uc009kxw.2	24013	Grk1	mm9_genes_promoters	rod, cone			87.1978
chr8	13340155	13423672	83518	*	4	89.0568	chr8	13404081	13405080	1000	+	promoter:28277	uc009kxw.3	24013	Grk1	mm10_genes_promoters	rod, cone				89.0568
chr8	13340163	13432296	92134	*	4	89.6638	chr8	13404081	13405080	1000	+	promoter:28277	uc009kxw.3	24013	Grk1	mm10_genes_promoters	rod, cone					89.6638
chr8	13340155	13404279	64125	*	4	90.1242	chr8	13404081	13405080	1000	+	promoter:24795	uc009kxw.2	24013	Grk1	mm9_genes_promoters	rod, cone						90.1242
chr8	13404588	13412126	7539	*	2	32.5368	chr8	13404081	13405080	1000	+	promoter:24795	uc009kxw.2	24013	Grk1	mm9_genes_promoters	rod, cone						32.5368
chr8	13404629	13412028	7400	*	UMR	30.632	chr8	13404081	13405080	1000	+	promoter:24795	uc009kxw.2	24013	Grk1	mm9_genes_promoters	rod, cone						30.632
chr8	13403677	13411930	8254	*	2	15.3732	chr8	13404081	13405080	1000	+	promoter:24795	uc009kxw.2	24013	Grk1	mm9_genes_promoters	rod, cone							15.3732
chr8	13403639	13412028	8390	*	UMR	15.0245	chr8	13404081	13405080	1000	+	promoter:24795	uc009kxw.2	24013	Grk1	mm9_genes_promoters	rod, cone							15.0245
chr8	13403781	13410557	6777	*	2	36.8421	chr8	13404081	13405080	1000	+	promoter:24795	uc009kxw.2	24013	Grk1	mm9_genes_promoters	rod, cone								36.8421
chr8	13404629	13405571	943	*	LMR	29.0441	chr8	13404081	13405080	1000	+	promoter:24795	uc009kxw.2	24013	Grk1	mm9_genes_promoters	rod, cone								29.0441
chr9	80352570	82973355	2620786	*	4	87.32	chr9	80465439	80466438	1000	-	promoter:34075	uc009qvi.2	63859	Impg1	mm10_genes_promoters	rod, cone	87.32
chr9	80352570	82973355	2620786	*	4	87.32	chr9	80465439	80466438	1000	-	promoter:34076	uc009qvj.2	63859	Impg1	mm10_genes_promoters	rod, cone	87.32
chr9	80392450	80491177	98728	*	4	87.2932	chr9	80465439	80466438	1000	-	promoter:34075	uc009qvi.2	63859	Impg1	mm10_genes_promoters	rod, cone		87.2932
chr9	80392450	80491177	98728	*	4	87.2932	chr9	80465439	80466438	1000	-	promoter:34076	uc009qvj.2	63859	Impg1	mm10_genes_promoters	rod, cone		87.2932
chr9	80239714	80384081	144368	*	4	86.9193	chr9	80359046	80360045	1000	-	promoter:29925	uc009qvi.2	63859	Impg1	mm9_genes_promoters	rod, cone			86.9193
chr9	80239714	80384081	144368	*	4	86.9193	chr9	80359046	80360045	1000	-	promoter:29926	uc009qvj.2	63859	Impg1	mm9_genes_promoters	rod, cone			86.9193
chr9	80352401	80490475	138075	*	4	83.3978	chr9	80465439	80466438	1000	-	promoter:34075	uc009qvi.2	63859	Impg1	mm10_genes_promoters	rod, cone				83.3978
chr9	80352401	80490475	138075	*	4	83.3978	chr9	80465439	80466438	1000	-	promoter:34076	uc009qvj.2	63859	Impg1	mm10_genes_promoters	rod, cone				83.3978
chr9	80352481	80618562	266082	*	4	82.8649	chr9	80465439	80466438	1000	-	promoter:34075	uc009qvi.2	63859	Impg1	mm10_genes_promoters	rod, cone					82.8649
chr9	80352481	80618562	266082	*	4	82.8649	chr9	80465439	80466438	1000	-	promoter:34076	uc009qvj.2	63859	Impg1	mm10_genes_promoters	rod, cone					82.8649
chr9	80355240	80359662	4423	*	2	38.9037	chr9	80359046	80360045	1000	-	promoter:29925	uc009qvi.2	63859	Impg1	mm9_genes_promoters	rod, cone						38.9037
chr9	80355240	80359662	4423	*	2	38.9037	chr9	80359046	80360045	1000	-	promoter:29926	uc009qvj.2	63859	Impg1	mm9_genes_promoters	rod, cone						38.9037
chr9	80359670	80581888	222219	*	4	89.736	chr9	80359046	80360045	1000	-	promoter:29925	uc009qvi.2	63859	Impg1	mm9_genes_promoters	rod, cone						89.736
chr9	80359670	80581888	222219	*	4	89.736	chr9	80359046	80360045	1000	-	promoter:29926	uc009qvj.2	63859	Impg1	mm9_genes_promoters	rod, cone						89.736
chr9	80355279	80359395	4117	*	LMR	29.0657	chr9	80359046	80360045	1000	-	promoter:29925	uc009qvi.2	63859	Impg1	mm9_genes_promoters	rod, cone						29.0657
chr9	80355279	80359395	4117	*	LMR	29.0657	chr9	80359046	80360045	1000	-	promoter:29926	uc009qvj.2	63859	Impg1	mm9_genes_promoters	rod, cone						29.0657
chr9	80354986	80360186	5201	*	2	14.7059	chr9	80359046	80360045	1000	-	promoter:29925	uc009qvi.2	63859	Impg1	mm9_genes_promoters	rod, cone							14.7059
chr9	80354986	80360186	5201	*	2	14.7059	chr9	80359046	80360045	1000	-	promoter:29926	uc009qvj.2	63859	Impg1	mm9_genes_promoters	rod, cone							14.7059
chr9	80355055	80360128	5074	*	LMR	13.2353	chr9	80359046	80360045	1000	-	promoter:29925	uc009qvi.2	63859	Impg1	mm9_genes_promoters	rod, cone							13.2353
chr9	80355055	80360128	5074	*	LMR	13.2353	chr9	80359046	80360045	1000	-	promoter:29926	uc009qvj.2	63859	Impg1	mm9_genes_promoters	rod, cone							13.2353
chr9	80355240	80360186	4947	*	2	35.8193	chr9	80359046	80360045	1000	-	promoter:29925	uc009qvi.2	63859	Impg1	mm9_genes_promoters	rod, cone								35.8193
chr9	80355240	80360186	4947	*	2	35.8193	chr9	80359046	80360045	1000	-	promoter:29926	uc009qvj.2	63859	Impg1	mm9_genes_promoters	rod, cone								35.8193
chr9	80355279	80359494	4216	*	LMR	27.2876	chr9	80359046	80360045	1000	-	promoter:29925	uc009qvi.2	63859	Impg1	mm9_genes_promoters	rod, cone								27.2876
chr9	80355279	80359494	4216	*	LMR	27.2876	chr9	80359046	80360045	1000	-	promoter:29926	uc009qvj.2	63859	Impg1	mm9_genes_promoters	rod, cone								27.2876
chr16	56076817	56513928	437112	*	4	88.816	chr16	56203313	56204312	1000	+	promoter:52651	uc007zmm.1	224224	Impg2	mm10_genes_promoters	rod, cone	88.816
chr16	56076817	56513928	437112	*	4	88.816	chr16	56203313	56204312	1000	+	promoter:52652	uc012agq.1	224224	Impg2	mm10_genes_promoters	rod, cone	88.816
chr16	56076763	56478721	401959	*	4	88.542	chr16	56203313	56204312	1000	+	promoter:52651	uc007zmm.1	224224	Impg2	mm10_genes_promoters	rod, cone		88.542
chr16	56076763	56478721	401959	*	4	88.542	chr16	56203313	56204312	1000	+	promoter:52652	uc012agq.1	224224	Impg2	mm10_genes_promoters	rod, cone		88.542
chr16	56076983	56478849	401867	*	4	87.3487	chr16	56203426	56204425	1000	+	promoter:46002	uc007zmm.1	224224	Impg2	mm9_genes_promoters	rod, cone			87.3487
chr16	56076983	56478849	401867	*	4	87.3487	chr16	56203426	56204425	1000	+	promoter:46003	uc012agq.1	224224	Impg2	mm9_genes_promoters	rod, cone			87.3487
chr16	56076871	56305343	228473	*	4	86.4568	chr16	56203313	56204312	1000	+	promoter:52651	uc007zmm.1	224224	Impg2	mm10_genes_promoters	rod, cone				86.4568
chr16	56076871	56305343	228473	*	4	86.4568	chr16	56203313	56204312	1000	+	promoter:52652	uc012agq.1	224224	Impg2	mm10_genes_promoters	rod, cone				86.4568
chr16	56132601	56438421	305821	*	4	84.9023	chr16	56203313	56204312	1000	+	promoter:52651	uc007zmm.1	224224	Impg2	mm10_genes_promoters	rod, cone					84.9023
chr16	56132601	56438421	305821	*	4	84.9023	chr16	56203313	56204312	1000	+	promoter:52652	uc012agq.1	224224	Impg2	mm10_genes_promoters	rod, cone					84.9023
chr16	56189238	56204059	14822	*	4	90.8865	chr16	56203426	56204425	1000	+	promoter:46002	uc007zmm.1	224224	Impg2	mm9_genes_promoters	rod, cone						90.8865
chr16	56189238	56204059	14822	*	4	90.8865	chr16	56203426	56204425	1000	+	promoter:46003	uc012agq.1	224224	Impg2	mm9_genes_promoters	rod, cone						90.8865
chr16	56204137	56205386	1250	*	1	18.6851	chr16	56203426	56204425	1000	+	promoter:46002	uc007zmm.1	224224	Impg2	mm9_genes_promoters	rod, cone						18.6851
chr16	56204137	56205386	1250	*	1	18.6851	chr16	56203426	56204425	1000	+	promoter:46003	uc012agq.1	224224	Impg2	mm9_genes_promoters	rod, cone						18.6851
chr16	56204099	56205408	1310	*	LMR	17.301	chr16	56203426	56204425	1000	+	promoter:46002	uc007zmm.1	224224	Impg2	mm9_genes_promoters	rod, cone						17.301
chr16	56204099	56205408	1310	*	LMR	17.301	chr16	56203426	56204425	1000	+	promoter:46003	uc012agq.1	224224	Impg2	mm9_genes_promoters	rod, cone						17.301
chr16	56188968	56204024	15057	*	4	90.3806	chr16	56203426	56204425	1000	+	promoter:46002	uc007zmm.1	224224	Impg2	mm9_genes_promoters	rod, cone							90.3806
chr16	56188968	56204024	15057	*	4	90.3806	chr16	56203426	56204425	1000	+	promoter:46003	uc012agq.1	224224	Impg2	mm9_genes_promoters	rod, cone							90.3806
chr16	56204059	56205496	1438	*	1	6.47059	chr16	56203426	56204425	1000	+	promoter:46002	uc007zmm.1	224224	Impg2	mm9_genes_promoters	rod, cone							6.47059
chr16	56204059	56205496	1438	*	1	6.47059	chr16	56203426	56204425	1000	+	promoter:46003	uc012agq.1	224224	Impg2	mm9_genes_promoters	rod, cone							6.47059
chr16	56204043	56205501	1459	*	LMR	6.02941	chr16	56203426	56204425	1000	+	promoter:46002	uc007zmm.1	224224	Impg2	mm9_genes_promoters	rod, cone							6.02941
chr16	56204043	56205501	1459	*	LMR	6.02941	chr16	56203426	56204425	1000	+	promoter:46003	uc012agq.1	224224	Impg2	mm9_genes_promoters	rod, cone							6.02941
chr16	56189238	56204024	14787	*	4	87.9931	chr16	56203426	56204425	1000	+	promoter:46002	uc007zmm.1	224224	Impg2	mm9_genes_promoters	rod, cone								87.9931
chr16	56189238	56204024	14787	*	4	87.9931	chr16	56203426	56204425	1000	+	promoter:46003	uc012agq.1	224224	Impg2	mm9_genes_promoters	rod, cone								87.9931
chr16	56204059	56205496	1438	*	1	19.4118	chr16	56203426	56204425	1000	+	promoter:46002	uc007zmm.1	224224	Impg2	mm9_genes_promoters	rod, cone								19.4118
chr16	56204059	56205496	1438	*	1	19.4118	chr16	56203426	56204425	1000	+	promoter:46003	uc012agq.1	224224	Impg2	mm9_genes_promoters	rod, cone								19.4118
chr16	56204043	56205462	1420	*	LMR	15.7895	chr16	56203426	56204425	1000	+	promoter:46002	uc007zmm.1	224224	Impg2	mm9_genes_promoters	rod, cone								15.7895
chr16	56204043	56205462	1420	*	LMR	15.7895	chr16	56203426	56204425	1000	+	promoter:46003	uc012agq.1	224224	Impg2	mm9_genes_promoters	rod, cone								15.7895
chr16	91966391	92353462	387072	*	4	86.5119	chr16	92291389	92292388	1000	+	promoter:52831	uc007zyw.2	246133	Kcne2	mm10_genes_promoters	cone	86.5119
chr16	92153782	92300441	146660	*	4	86.2096	chr16	92291389	92292388	1000	+	promoter:52831	uc007zyw.2	246133	Kcne2	mm10_genes_promoters	cone		86.2096
chr16	92287631	92294078	6448	*	4	80.764	chr16	92291634	92292633	1000	+	promoter:46160	uc007zyw.2	246133	Kcne2	mm9_genes_promoters	cone			80.764
chr16	92153782	92293435	139654	*	4	83.9666	chr16	92291389	92292388	1000	+	promoter:52831	uc007zyw.2	246133	Kcne2	mm10_genes_promoters	cone				83.9666
chr16	92218325	92369851	151527	*	4	79.362	chr16	92291389	92292388	1000	+	promoter:52831	uc007zyw.2	246133	Kcne2	mm10_genes_promoters	cone					79.362
chr16	92291136	92296975	5840	*	2	38.3231	chr16	92291634	92292633	1000	+	promoter:46160	uc007zyw.2	246133	Kcne2	mm9_genes_promoters	cone						38.3231
chr16	92292329	92293062	734	*	LMR	24.1176	chr16	92291634	92292633	1000	+	promoter:46160	uc007zyw.2	246133	Kcne2	mm9_genes_promoters	cone						24.1176
chr16	92287631	92294078	6448	*	3	78.7543	chr16	92291634	92292633	1000	+	promoter:46160	uc007zyw.2	246133	Kcne2	mm9_genes_promoters	cone							78.7543
chr16	92248375	92293985	45611	*	4	82.3464	chr16	92291634	92292633	1000	+	promoter:46160	uc007zyw.2	246133	Kcne2	mm9_genes_promoters	cone								82.3464
chr14	36707690	37818882	1111193	*	4	86.799	chr14	37053830	37054829	1000	+	promoter:47405	uc007tbr.2	239037	Lrit1	mm10_genes_promoters	rod, cone	86.799
chr14	36868677	37095913	227237	*	4	86.0689	chr14	37053830	37054829	1000	+	promoter:47405	uc007tbr.2	239037	Lrit1	mm10_genes_promoters	rod, cone		86.0689
chr14	37848009	37880988	32980	*	4	81.8132	chr14	37867016	37868015	1000	+	promoter:41408	uc007tbr.2	239037	Lrit1	mm9_genes_promoters	rod, cone			81.8132
chr14	36969639	37094475	124837	*	4	78.1912	chr14	37053830	37054829	1000	+	promoter:47405	uc007tbr.2	239037	Lrit1	mm10_genes_promoters	rod, cone				78.1912
chr14	36707924	37133779	425856	*	4	80.6691	chr14	37053830	37054829	1000	+	promoter:47405	uc007tbr.2	239037	Lrit1	mm10_genes_promoters	rod, cone					80.6691
chr14	37848009	37867631	19623	*	4	86.2469	chr14	37867016	37868015	1000	+	promoter:41408	uc007tbr.2	239037	Lrit1	mm9_genes_promoters	rod, cone						86.2469
chr14	37867664	37871490	3827	*	1	20.6774	chr14	37867016	37868015	1000	+	promoter:41408	uc007tbr.2	239037	Lrit1	mm9_genes_promoters	rod, cone						20.6774
chr14	37867935	37871848	3914	*	UMR	20.0535	chr14	37867016	37868015	1000	+	promoter:41408	uc007tbr.2	239037	Lrit1	mm9_genes_promoters	rod, cone						20.0535
chr14	37848009	37867631	19623	*	4	85.5761	chr14	37867016	37868015	1000	+	promoter:41408	uc007tbr.2	239037	Lrit1	mm9_genes_promoters	rod, cone							85.5761
chr14	37867664	37873995	6332	*	2	19.1877	chr14	37867016	37868015	1000	+	promoter:41408	uc007tbr.2	239037	Lrit1	mm9_genes_promoters	rod, cone							19.1877
chr14	37867649	37871870	4222	*	UMR	7.03325	chr14	37867016	37868015	1000	+	promoter:41408	uc007tbr.2	239037	Lrit1	mm9_genes_promoters	rod, cone							7.03325
chr14	37848821	37867423	18603	*	4	81.4684	chr14	37867016	37868015	1000	+	promoter:41408	uc007tbr.2	239037	Lrit1	mm9_genes_promoters	rod, cone								81.4684
chr14	37867553	37871582	4030	*	1	23.3957	chr14	37867016	37868015	1000	+	promoter:41408	uc007tbr.2	239037	Lrit1	mm9_genes_promoters	rod, cone								23.3957
chr14	37867649	37871584	3936	*	UMR	20.0143	chr14	37867016	37868015	1000	+	promoter:41408	uc007tbr.2	239037	Lrit1	mm9_genes_promoters	rod, cone								20.0143
chr19	22920713	23686941	766229	*	4	88.2624	chr19	23148431	23149430	1000	+	promoter:59222	uc012bjn.1	100316672	Mir1192	mm10_genes_promoters	rod, cone	88.2624
chr19	23143329	23162139	18811	*	4	85.9596	chr19	23148431	23149430	1000	+	promoter:59222	uc012bjn.1	100316672	Mir1192	mm10_genes_promoters	rod, cone		85.9596
chr19	23217682	23236666	18985	*	3	77.2205	chr19	23222921	23223920	1000	+	promoter:51765	uc012bjn.1	100316672	Mir1192	mm9_genes_promoters	rod, cone			77.2205
chr19	23144477	23272720	128244	*	4	89.8404	chr19	23148431	23149430	1000	+	promoter:59222	uc012bjn.1	100316672	Mir1192	mm10_genes_promoters	rod, cone				89.8404
chr19	23148070	23271688	123619	*	4	91.035	chr19	23148431	23149430	1000	+	promoter:59222	uc012bjn.1	100316672	Mir1192	mm10_genes_promoters	rod, cone					91.035
chr19	23222460	23223910	1451	*	2	57.9832	chr19	23222921	23223920	1000	+	promoter:51765	uc012bjn.1	100316672	Mir1192	mm9_genes_promoters	rod, cone						57.9832
chr19	23223415	23224708	1294	*	LMR	36.0294	chr19	23222921	23223920	1000	+	promoter:51765	uc012bjn.1	100316672	Mir1192	mm9_genes_promoters	rod, cone						36.0294
chr19	23221024	23225097	4074	*	2	32.1765	chr19	23222921	23223920	1000	+	promoter:51765	uc012bjn.1	100316672	Mir1192	mm9_genes_promoters	rod, cone							32.1765
chr19	23223110	23223692	583	*	LMR	14.7059	chr19	23222921	23223920	1000	+	promoter:51765	uc012bjn.1	100316672	Mir1192	mm9_genes_promoters	rod, cone							14.7059
chr19	23222460	23224807	2348	*	2	53.5539	chr19	23222921	23223920	1000	+	promoter:51765	uc012bjn.1	100316672	Mir1192	mm9_genes_promoters	rod, cone								53.5539
chr19	23223243	23223814	572	*	LMR	19.7479	chr19	23222921	23223920	1000	+	promoter:51765	uc012bjn.1	100316672	Mir1192	mm9_genes_promoters	rod, cone								19.7479
chr9	59752614	60234229	481616	*	4	88.5088	chr9	59950075	59951074	1000	-	promoter:33660	uc029xbk.1	23958	Nr2e3	mm10_genes_promoters	rod	88.5088
chr9	59752614	60234229	481616	*	4	88.5088	chr9	59950080	59951079	1000	-	promoter:33661	uc009pyu.1	23958	Nr2e3	mm10_genes_promoters	rod	88.5088
chr9	59752614	60234229	481616	*	4	88.5088	chr9	59950080	59951079	1000	-	promoter:33662	uc009pyv.1	23958	Nr2e3	mm10_genes_promoters	rod	88.5088
chr9	59752614	60234229	481616	*	4	88.5088	chr9	59960660	59961659	1000	-	promoter:33663	uc009pyw.1	23958	Nr2e3	mm10_genes_promoters	rod	88.5088
chr9	59752614	59958963	206350	*	4	90.1711	chr9	59950075	59951074	1000	-	promoter:33660	uc029xbk.1	23958	Nr2e3	mm10_genes_promoters	rod		90.1711
chr9	59752614	59958963	206350	*	4	90.1711	chr9	59950080	59951079	1000	-	promoter:33661	uc009pyu.1	23958	Nr2e3	mm10_genes_promoters	rod		90.1711
chr9	59752614	59958963	206350	*	4	90.1711	chr9	59950080	59951079	1000	-	promoter:33662	uc009pyv.1	23958	Nr2e3	mm10_genes_promoters	rod		90.1711
chr9	59960049	59961155	1107	*	4	86.2148	chr9	59960660	59961659	1000	-	promoter:33663	uc009pyw.1	23958	Nr2e3	mm10_genes_promoters	rod		86.2148
chr9	59961605	59969087	7483	*	4	84.1779	chr9	59960660	59961659	1000	-	promoter:33663	uc009pyw.1	23958	Nr2e3	mm10_genes_promoters	rod		84.1779
chr9	59600495	59805839	205345	*	4	89.2272	chr9	59797887	59798886	1000	-	promoter:29581	uc009pyu.1	23958	Nr2e3	mm9_genes_promoters	rod			89.2272
chr9	59600495	59805839	205345	*	4	89.2272	chr9	59797887	59798886	1000	-	promoter:29582	uc009pyv.1	23958	Nr2e3	mm9_genes_promoters	rod			89.2272
chr9	59807696	59816893	9198	*	3	79.9336	chr9	59808467	59809466	1000	-	promoter:29583	uc009pyw.1	23958	Nr2e3	mm9_genes_promoters	rod			79.9336
chr9	59752614	59961081	208468	*	4	89.482	chr9	59950075	59951074	1000	-	promoter:33660	uc029xbk.1	23958	Nr2e3	mm10_genes_promoters	rod				89.482
chr9	59752614	59961081	208468	*	4	89.482	chr9	59950080	59951079	1000	-	promoter:33661	uc009pyu.1	23958	Nr2e3	mm10_genes_promoters	rod				89.482
chr9	59752614	59961081	208468	*	4	89.482	chr9	59950080	59951079	1000	-	promoter:33662	uc009pyv.1	23958	Nr2e3	mm10_genes_promoters	rod				89.482
chr9	59752614	59961081	208468	*	4	89.482	chr9	59960660	59961659	1000	-	promoter:33663	uc009pyw.1	23958	Nr2e3	mm10_genes_promoters	rod				89.482
chr9	59752614	60148858	396245	*	4	87.1504	chr9	59950075	59951074	1000	-	promoter:33660	uc029xbk.1	23958	Nr2e3	mm10_genes_promoters	rod					87.1504
chr9	59752614	60148858	396245	*	4	87.1504	chr9	59950080	59951079	1000	-	promoter:33661	uc009pyu.1	23958	Nr2e3	mm10_genes_promoters	rod					87.1504
chr9	59752614	60148858	396245	*	4	87.1504	chr9	59950080	59951079	1000	-	promoter:33662	uc009pyv.1	23958	Nr2e3	mm10_genes_promoters	rod					87.1504
chr9	59752614	60148858	396245	*	4	87.1504	chr9	59960660	59961659	1000	-	promoter:33663	uc009pyw.1	23958	Nr2e3	mm10_genes_promoters	rod					87.1504
chr9	59637898	59798831	160934	*	4	90.6706	chr9	59797887	59798886	1000	-	promoter:29581	uc009pyu.1	23958	Nr2e3	mm9_genes_promoters	rod						90.6706
chr9	59637898	59798831	160934	*	4	90.6706	chr9	59797887	59798886	1000	-	promoter:29582	uc009pyv.1	23958	Nr2e3	mm9_genes_promoters	rod						90.6706
chr9	59807855	59808888	1034	*	4	90.1535	chr9	59808467	59809466	1000	-	promoter:29583	uc009pyw.1	23958	Nr2e3	mm9_genes_promoters	rod						90.1535
chr9	59808950	59809627	678	*	2	48.3456	chr9	59808467	59809466	1000	-	promoter:29583	uc009pyw.1	23958	Nr2e3	mm9_genes_promoters	rod						48.3456
chr9	59792221	59804646	12426	*	2	17.6669	chr9	59797887	59798886	1000	-	promoter:29581	uc009pyu.1	23958	Nr2e3	mm9_genes_promoters	rod							17.6669
chr9	59792221	59804646	12426	*	2	17.6669	chr9	59797887	59798886	1000	-	promoter:29582	uc009pyv.1	23958	Nr2e3	mm9_genes_promoters	rod							17.6669
chr9	59807855	59940728	132874	*	4	85.9325	chr9	59808467	59809466	1000	-	promoter:29583	uc009pyw.1	23958	Nr2e3	mm9_genes_promoters	rod							85.9325
chr9	59792139	59801616	9478	*	UMR	13.2718	chr9	59797887	59798886	1000	-	promoter:29581	uc009pyu.1	23958	Nr2e3	mm9_genes_promoters	rod							13.2718
chr9	59792139	59801616	9478	*	UMR	13.2718	chr9	59797887	59798886	1000	-	promoter:29582	uc009pyv.1	23958	Nr2e3	mm9_genes_promoters	rod							13.2718
chr9	59789903	59800875	10973	*	2	31.6422	chr9	59797887	59798886	1000	-	promoter:29581	uc009pyu.1	23958	Nr2e3	mm9_genes_promoters	rod								31.6422
chr9	59789903	59800875	10973	*	2	31.6422	chr9	59797887	59798886	1000	-	promoter:29582	uc009pyv.1	23958	Nr2e3	mm9_genes_promoters	rod								31.6422
chr9	59804694	59816656	11963	*	3	76.0533	chr9	59808467	59809466	1000	-	promoter:29583	uc009pyw.1	23958	Nr2e3	mm9_genes_promoters	rod								76.0533
chr9	59792287	59798126	5840	*	UMR	25.4299	chr9	59797887	59798886	1000	-	promoter:29581	uc009pyu.1	23958	Nr2e3	mm9_genes_promoters	rod								25.4299
chr9	59792287	59798126	5840	*	UMR	25.4299	chr9	59797887	59798886	1000	-	promoter:29582	uc009pyv.1	23958	Nr2e3	mm9_genes_promoters	rod								25.4299
chr9	59798661	59801266	2606	*	UMR	22.0588	chr9	59797887	59798886	1000	-	promoter:29581	uc009pyu.1	23958	Nr2e3	mm9_genes_promoters	rod								22.0588
chr9	59798661	59801266	2606	*	UMR	22.0588	chr9	59797887	59798886	1000	-	promoter:29582	uc009pyv.1	23958	Nr2e3	mm9_genes_promoters	rod								22.0588
chr6	29273789	29387568	113780	*	3	83.7867	chr6	29380514	29381513	1000	-	promoter:21500	uc009bdi.2	12057	Opn1sw	mm10_genes_promoters	cone	83.7867
chr6	29273789	29387568	113780	*	3	83.7867	chr6	29380514	29381513	1000	-	promoter:21501	uc009bdj.2	12057	Opn1sw	mm10_genes_promoters	cone	83.7867
chr6	29349111	29387557	38447	*	4	89.6011	chr6	29380514	29381513	1000	-	promoter:21500	uc009bdi.2	12057	Opn1sw	mm10_genes_promoters	cone		89.6011
chr6	29349111	29387557	38447	*	4	89.6011	chr6	29380514	29381513	1000	-	promoter:21501	uc009bdj.2	12057	Opn1sw	mm10_genes_promoters	cone		89.6011
chr6	29299235	29337567	38333	*	4	87.2851	chr6	29330514	29331513	1000	-	promoter:18789	uc009bdi.2	12057	Opn1sw	mm9_genes_promoters	cone			87.2851
chr6	29299235	29337567	38333	*	4	87.2851	chr6	29330514	29331513	1000	-	promoter:18790	uc009bdj.2	12057	Opn1sw	mm9_genes_promoters	cone			87.2851
chr6	29349111	29525671	176561	*	4	81.3515	chr6	29380514	29381513	1000	-	promoter:21500	uc009bdi.2	12057	Opn1sw	mm10_genes_promoters	cone				81.3515
chr6	29349111	29525671	176561	*	4	81.3515	chr6	29380514	29381513	1000	-	promoter:21501	uc009bdj.2	12057	Opn1sw	mm10_genes_promoters	cone				81.3515
chr6	29349478	29385926	36449	*	4	86.7679	chr6	29380514	29381513	1000	-	promoter:21500	uc009bdi.2	12057	Opn1sw	mm10_genes_promoters	cone					86.7679
chr6	29349478	29385926	36449	*	4	86.7679	chr6	29380514	29381513	1000	-	promoter:21501	uc009bdj.2	12057	Opn1sw	mm10_genes_promoters	cone					86.7679
chr6	29329110	29331186	2077	*	2	52.3965	chr6	29330514	29331513	1000	-	promoter:18789	uc009bdi.2	12057	Opn1sw	mm9_genes_promoters	cone						52.3965
chr6	29329110	29331186	2077	*	2	52.3965	chr6	29330514	29331513	1000	-	promoter:18790	uc009bdj.2	12057	Opn1sw	mm9_genes_promoters	cone						52.3965
chr6	29331222	29337567	6346	*	3	83.5913	chr6	29330514	29331513	1000	-	promoter:18789	uc009bdi.2	12057	Opn1sw	mm9_genes_promoters	cone						83.5913
chr6	29331222	29337567	6346	*	3	83.5913	chr6	29330514	29331513	1000	-	promoter:18790	uc009bdj.2	12057	Opn1sw	mm9_genes_promoters	cone						83.5913
chr6	29330345	29330876	532	*	LMR	38.8235	chr6	29330514	29331513	1000	-	promoter:18789	uc009bdi.2	12057	Opn1sw	mm9_genes_promoters	cone						38.8235
chr6	29330345	29330876	532	*	LMR	38.8235	chr6	29330514	29331513	1000	-	promoter:18790	uc009bdj.2	12057	Opn1sw	mm9_genes_promoters	cone						38.8235
chr6	29299347	29337657	38311	*	4	88.2539	chr6	29330514	29331513	1000	-	promoter:18789	uc009bdi.2	12057	Opn1sw	mm9_genes_promoters	cone							88.2539
chr6	29299347	29337657	38311	*	4	88.2539	chr6	29330514	29331513	1000	-	promoter:18790	uc009bdj.2	12057	Opn1sw	mm9_genes_promoters	cone							88.2539
chr6	29299235	29337567	38333	*	4	84.5019	chr6	29330514	29331513	1000	-	promoter:18789	uc009bdi.2	12057	Opn1sw	mm9_genes_promoters	cone								84.5019
chr6	29299235	29337567	38333	*	4	84.5019	chr6	29330514	29331513	1000	-	promoter:18790	uc009bdj.2	12057	Opn1sw	mm9_genes_promoters	cone								84.5019
chr1	150100656	150391913	291258	*	4	88.4905	chr1	150318417	150319416	1000	+	promoter:1213	uc007cxx.2	20028	Pdc	mm10_genes_promoters	rod, cone	88.4905
chr1	150100656	150391913	291258	*	4	88.4905	chr1	150318417	150319416	1000	+	promoter:1214	uc007cxw.1	20028	Pdc	mm10_genes_promoters	rod, cone	88.4905
chr1	150100656	150391913	291258	*	4	88.4905	chr1	150318417	150319416	1000	+	promoter:1215	uc011wtl.1	20028	Pdc	mm10_genes_promoters	rod, cone	88.4905
chr1	150100656	150392228	291573	*	4	87.4342	chr1	150318417	150319416	1000	+	promoter:1213	uc007cxx.2	20028	Pdc	mm10_genes_promoters	rod, cone		87.4342
chr1	150100656	150392228	291573	*	4	87.4342	chr1	150318417	150319416	1000	+	promoter:1214	uc007cxw.1	20028	Pdc	mm10_genes_promoters	rod, cone		87.4342
chr1	150100656	150392228	291573	*	4	87.4342	chr1	150318417	150319416	1000	+	promoter:1215	uc011wtl.1	20028	Pdc	mm10_genes_promoters	rod, cone		87.4342
chr1	151947786	152239357	291572	*	4	86.3453	chr1	152165547	152166546	1000	+	promoter:1059	uc007cxx.2	20028	Pdc	mm9_genes_promoters	rod, cone			86.3453
chr1	151947786	152239357	291572	*	4	86.3453	chr1	152165547	152166546	1000	+	promoter:1060	uc007cxw.1	20028	Pdc	mm9_genes_promoters	rod, cone			86.3453
chr1	151947786	152239357	291572	*	4	86.3453	chr1	152165547	152166546	1000	+	promoter:1061	uc011wtl.1	20028	Pdc	mm9_genes_promoters	rod, cone			86.3453
chr1	149834838	150392228	557391	*	4	80.9658	chr1	150318417	150319416	1000	+	promoter:1213	uc007cxx.2	20028	Pdc	mm10_genes_promoters	rod, cone				80.9658
chr1	149834838	150392228	557391	*	4	80.9658	chr1	150318417	150319416	1000	+	promoter:1214	uc007cxw.1	20028	Pdc	mm10_genes_promoters	rod, cone				80.9658
chr1	149834838	150392228	557391	*	4	80.9658	chr1	150318417	150319416	1000	+	promoter:1215	uc011wtl.1	20028	Pdc	mm10_genes_promoters	rod, cone				80.9658
chr1	150100657	150391913	291257	*	4	82.1253	chr1	150318417	150319416	1000	+	promoter:1213	uc007cxx.2	20028	Pdc	mm10_genes_promoters	rod, cone					82.1253
chr1	150100657	150391913	291257	*	4	82.1253	chr1	150318417	150319416	1000	+	promoter:1214	uc007cxw.1	20028	Pdc	mm10_genes_promoters	rod, cone					82.1253
chr1	150100657	150391913	291257	*	4	82.1253	chr1	150318417	150319416	1000	+	promoter:1215	uc011wtl.1	20028	Pdc	mm10_genes_promoters	rod, cone					82.1253
chr1	152162008	152166566	4559	*	3	71.0084	chr1	152165547	152166546	1000	+	promoter:1059	uc007cxx.2	20028	Pdc	mm9_genes_promoters	rod, cone						71.0084
chr1	152162008	152166566	4559	*	3	71.0084	chr1	152165547	152166546	1000	+	promoter:1060	uc007cxw.1	20028	Pdc	mm9_genes_promoters	rod, cone						71.0084
chr1	152162008	152166566	4559	*	3	71.0084	chr1	152165547	152166546	1000	+	promoter:1061	uc011wtl.1	20028	Pdc	mm9_genes_promoters	rod, cone						71.0084
chr1	152166433	152172054	5622	*	UMR	28.0933	chr1	152165547	152166546	1000	+	promoter:1059	uc007cxx.2	20028	Pdc	mm9_genes_promoters	rod, cone						28.0933
chr1	152166433	152172054	5622	*	UMR	28.0933	chr1	152165547	152166546	1000	+	promoter:1060	uc007cxw.1	20028	Pdc	mm9_genes_promoters	rod, cone						28.0933
chr1	152166433	152172054	5622	*	UMR	28.0933	chr1	152165547	152166546	1000	+	promoter:1061	uc011wtl.1	20028	Pdc	mm9_genes_promoters	rod, cone						28.0933
chr1	152159927	152182027	22101	*	2	19.8431	chr1	152165547	152166546	1000	+	promoter:1059	uc007cxx.2	20028	Pdc	mm9_genes_promoters	rod, cone							19.8431
chr1	152159927	152182027	22101	*	2	19.8431	chr1	152165547	152166546	1000	+	promoter:1060	uc007cxw.1	20028	Pdc	mm9_genes_promoters	rod, cone							19.8431
chr1	152159927	152182027	22101	*	2	19.8431	chr1	152165547	152166546	1000	+	promoter:1061	uc011wtl.1	20028	Pdc	mm9_genes_promoters	rod, cone							19.8431
chr1	152163055	152181380	18326	*	UMR	13.1948	chr1	152165547	152166546	1000	+	promoter:1059	uc007cxx.2	20028	Pdc	mm9_genes_promoters	rod, cone							13.1948
chr1	152163055	152181380	18326	*	UMR	13.1948	chr1	152165547	152166546	1000	+	promoter:1060	uc007cxw.1	20028	Pdc	mm9_genes_promoters	rod, cone							13.1948
chr1	152163055	152181380	18326	*	UMR	13.1948	chr1	152165547	152166546	1000	+	promoter:1061	uc011wtl.1	20028	Pdc	mm9_genes_promoters	rod, cone							13.1948
chr1	152164720	152180358	15639	*	2	32.0225	chr1	152165547	152166546	1000	+	promoter:1059	uc007cxx.2	20028	Pdc	mm9_genes_promoters	rod, cone								32.0225
chr1	152164720	152180358	15639	*	2	32.0225	chr1	152165547	152166546	1000	+	promoter:1060	uc007cxw.1	20028	Pdc	mm9_genes_promoters	rod, cone								32.0225
chr1	152164720	152180358	15639	*	2	32.0225	chr1	152165547	152166546	1000	+	promoter:1061	uc011wtl.1	20028	Pdc	mm9_genes_promoters	rod, cone								32.0225
chr1	152166179	152180387	14209	*	UMR	28.6492	chr1	152165547	152166546	1000	+	promoter:1059	uc007cxx.2	20028	Pdc	mm9_genes_promoters	rod, cone								28.6492
chr1	152166179	152180387	14209	*	UMR	28.6492	chr1	152165547	152166546	1000	+	promoter:1060	uc007cxw.1	20028	Pdc	mm9_genes_promoters	rod, cone								28.6492
chr1	152166179	152180387	14209	*	UMR	28.6492	chr1	152165547	152166546	1000	+	promoter:1061	uc011wtl.1	20028	Pdc	mm9_genes_promoters	rod, cone								28.6492
chr18	61052469	61535205	482737	*	4	86.8292	chr18	61219499	61220498	1000	+	promoter:57654	uc008fbv.2	225600	Pde6a	mm10_genes_promoters	rod	86.8292
chr18	61212644	61266727	54084	*	4	85.3152	chr18	61219499	61220498	1000	+	promoter:57654	uc008fbv.2	225600	Pde6a	mm10_genes_promoters	rod		85.3152
chr18	61371754	61405259	33506	*	4	82.6749	chr18	61379153	61380152	1000	+	promoter:50392	uc008fbv.1	225600	Pde6a	mm9_genes_promoters	rod			82.6749
chr18	61179556	61266453	86898	*	4	81.2634	chr18	61219499	61220498	1000	+	promoter:57654	uc008fbv.2	225600	Pde6a	mm10_genes_promoters	rod				81.2634
chr18	61180102	61266727	86626	*	4	82.2117	chr18	61219499	61220498	1000	+	promoter:57654	uc008fbv.2	225600	Pde6a	mm10_genes_promoters	rod					82.2117
chr18	61373366	61379731	6366	*	3	75.7576	chr18	61379153	61380152	1000	+	promoter:50392	uc008fbv.1	225600	Pde6a	mm9_genes_promoters	rod						75.7576
chr18	61379735	61380369	635	*	2	54.8128	chr18	61379153	61380152	1000	+	promoter:50392	uc008fbv.1	225600	Pde6a	mm9_genes_promoters	rod						54.8128
chr18	61373366	61379735	6370	*	2	60.2451	chr18	61379153	61380152	1000	+	promoter:50392	uc008fbv.1	225600	Pde6a	mm9_genes_promoters	rod							60.2451
chr18	61379768	61390547	10780	*	2	15.8543	chr18	61379153	61380152	1000	+	promoter:50392	uc008fbv.1	225600	Pde6a	mm9_genes_promoters	rod							15.8543
chr18	61379753	61384804	5052	*	UMR	5.02846	chr18	61379153	61380152	1000	+	promoter:50392	uc008fbv.1	225600	Pde6a	mm9_genes_promoters	rod							5.02846
chr18	61373490	61379879	6390	*	3	68.5049	chr18	61379153	61380152	1000	+	promoter:50392	uc008fbv.1	225600	Pde6a	mm9_genes_promoters	rod								68.5049
chr18	61379941	61385094	5154	*	2	33.318	chr18	61379153	61380152	1000	+	promoter:50392	uc008fbv.1	225600	Pde6a	mm9_genes_promoters	rod								33.318
chr18	61379911	61384590	4680	*	UMR	29.951	chr18	61379153	61380152	1000	+	promoter:50392	uc008fbv.1	225600	Pde6a	mm9_genes_promoters	rod								29.951
chr5	108371412	108540935	169524	*	3	85.4393	chr5	108387373	108388372	1000	+	promoter:16646	uc008ynz.2	18587	Pde6b	mm10_genes_promoters	rod	85.4393
chr5	108371412	108540935	169524	*	3	85.4393	chr5	108387373	108388372	1000	+	promoter:16647	uc012eas.2	18587	Pde6b	mm10_genes_promoters	rod	85.4393
chr5	108371412	108546259	174848	*	4	85.1641	chr5	108387373	108388372	1000	+	promoter:16646	uc008ynz.2	18587	Pde6b	mm10_genes_promoters	rod		85.1641
chr5	108371412	108546259	174848	*	4	85.1641	chr5	108387373	108388372	1000	+	promoter:16647	uc012eas.2	18587	Pde6b	mm10_genes_promoters	rod		85.1641
chr5	108800195	108862570	62376	*	4	83.3697	chr5	108816392	108817391	1000	+	promoter:14621	uc008ynz.1	18587	Pde6b	mm9_genes_promoters	rod			83.3697
chr5	108800195	108862570	62376	*	4	83.3697	chr5	108816392	108817391	1000	+	promoter:14622	uc012eas.1	18587	Pde6b	mm9_genes_promoters	rod			83.3697
chr5	108371412	108431850	60439	*	3	77.3799	chr5	108387373	108388372	1000	+	promoter:16646	uc008ynz.2	18587	Pde6b	mm10_genes_promoters	rod				77.3799
chr5	108371412	108431850	60439	*	3	77.3799	chr5	108387373	108388372	1000	+	promoter:16647	uc012eas.2	18587	Pde6b	mm10_genes_promoters	rod				77.3799
chr5	108371411	108544359	172949	*	4	80.9197	chr5	108387373	108388372	1000	+	promoter:16646	uc008ynz.2	18587	Pde6b	mm10_genes_promoters	rod					80.9197
chr5	108371411	108544359	172949	*	4	80.9197	chr5	108387373	108388372	1000	+	promoter:16647	uc012eas.2	18587	Pde6b	mm10_genes_promoters	rod					80.9197
chr5	108800047	108862570	62524	*	4	84.1366	chr5	108816392	108817391	1000	+	promoter:14621	uc008ynz.1	18587	Pde6b	mm9_genes_promoters	rod						84.1366
chr5	108800047	108862570	62524	*	4	84.1366	chr5	108816392	108817391	1000	+	promoter:14622	uc012eas.1	18587	Pde6b	mm9_genes_promoters	rod						84.1366
chr5	108815524	108830395	14872	*	1	11.9075	chr5	108816392	108817391	1000	+	promoter:14621	uc008ynz.1	18587	Pde6b	mm9_genes_promoters	rod							11.9075
chr5	108815524	108830395	14872	*	1	11.9075	chr5	108816392	108817391	1000	+	promoter:14622	uc012eas.1	18587	Pde6b	mm9_genes_promoters	rod							11.9075
chr5	108815481	108830429	14949	*	UMR	11.7364	chr5	108816392	108817391	1000	+	promoter:14621	uc008ynz.1	18587	Pde6b	mm9_genes_promoters	rod							11.7364
chr5	108815481	108830429	14949	*	UMR	11.7364	chr5	108816392	108817391	1000	+	promoter:14622	uc012eas.1	18587	Pde6b	mm9_genes_promoters	rod							11.7364
chr5	108815524	108827878	12355	*	2	34.7594	chr5	108816392	108817391	1000	+	promoter:14621	uc008ynz.1	18587	Pde6b	mm9_genes_promoters	rod								34.7594
chr5	108815524	108827878	12355	*	2	34.7594	chr5	108816392	108817391	1000	+	promoter:14622	uc012eas.1	18587	Pde6b	mm9_genes_promoters	rod								34.7594
chr5	108815861	108822068	6208	*	UMR	29.1394	chr5	108816392	108817391	1000	+	promoter:14621	uc008ynz.1	18587	Pde6b	mm9_genes_promoters	rod								29.1394
chr5	108815861	108822068	6208	*	UMR	29.1394	chr5	108816392	108817391	1000	+	promoter:14622	uc012eas.1	18587	Pde6b	mm9_genes_promoters	rod								29.1394
chr19	38100238	38222816	122579	*	4	89.5494	chr19	38131781	38132780	1000	+	promoter:59369	uc008hjf.3	110855	Pde6c	mm10_genes_promoters	cone	89.5494
chr19	38100238	38222816	122579	*	4	89.5494	chr19	38131781	38132780	1000	+	promoter:59370	uc012blg.2	110855	Pde6c	mm10_genes_promoters	cone	89.5494
chr19	38056139	38223369	167231	*	4	87.8556	chr19	38131781	38132780	1000	+	promoter:59369	uc008hjf.3	110855	Pde6c	mm10_genes_promoters	cone		87.8556
chr19	38056139	38223369	167231	*	4	87.8556	chr19	38131781	38132780	1000	+	promoter:59370	uc012blg.2	110855	Pde6c	mm10_genes_promoters	cone		87.8556
chr19	38199906	38297858	97953	*	4	86.3618	chr19	38206271	38207270	1000	+	promoter:51906	uc008hjf.2	110855	Pde6c	mm9_genes_promoters	cone			86.3618
chr19	38199906	38297858	97953	*	4	86.3618	chr19	38206271	38207270	1000	+	promoter:51907	uc012blg.1	110855	Pde6c	mm9_genes_promoters	cone			86.3618
chr19	38056140	38222816	166677	*	4	84.7042	chr19	38131781	38132780	1000	+	promoter:59369	uc008hjf.3	110855	Pde6c	mm10_genes_promoters	cone				84.7042
chr19	38056140	38222816	166677	*	4	84.7042	chr19	38131781	38132780	1000	+	promoter:59370	uc012blg.2	110855	Pde6c	mm10_genes_promoters	cone				84.7042
chr19	38057030	38222816	165787	*	4	86.781	chr19	38131781	38132780	1000	+	promoter:59369	uc008hjf.3	110855	Pde6c	mm10_genes_promoters	cone					86.781
chr19	38057030	38222816	165787	*	4	86.781	chr19	38131781	38132780	1000	+	promoter:59370	uc012blg.2	110855	Pde6c	mm10_genes_promoters	cone					86.781
chr19	38173339	38207039	33701	*	3	83.4854	chr19	38206271	38207270	1000	+	promoter:51906	uc008hjf.2	110855	Pde6c	mm9_genes_promoters	cone						83.4854
chr19	38173339	38207039	33701	*	3	83.4854	chr19	38206271	38207270	1000	+	promoter:51907	uc012blg.1	110855	Pde6c	mm9_genes_promoters	cone						83.4854
chr19	38207141	38213618	6478	*	2	35.7729	chr19	38206271	38207270	1000	+	promoter:51906	uc008hjf.2	110855	Pde6c	mm9_genes_promoters	cone						35.7729
chr19	38207141	38213618	6478	*	2	35.7729	chr19	38206271	38207270	1000	+	promoter:51907	uc012blg.1	110855	Pde6c	mm9_genes_promoters	cone						35.7729
chr19	38207025	38207766	742	*	LMR	26.0181	chr19	38206271	38207270	1000	+	promoter:51906	uc008hjf.2	110855	Pde6c	mm9_genes_promoters	cone						26.0181
chr19	38207025	38207766	742	*	LMR	26.0181	chr19	38206271	38207270	1000	+	promoter:51907	uc012blg.1	110855	Pde6c	mm9_genes_promoters	cone						26.0181
chr19	38199906	38208472	8567	*	4	86.7495	chr19	38206271	38207270	1000	+	promoter:51906	uc008hjf.2	110855	Pde6c	mm9_genes_promoters	cone							86.7495
chr19	38199906	38208472	8567	*	4	86.7495	chr19	38206271	38207270	1000	+	promoter:51907	uc012blg.1	110855	Pde6c	mm9_genes_promoters	cone							86.7495
chr19	38199906	38208547	8642	*	4	84.6749	chr19	38206271	38207270	1000	+	promoter:51906	uc008hjf.2	110855	Pde6c	mm9_genes_promoters	cone								84.6749
chr19	38199906	38208547	8642	*	4	84.6749	chr19	38206271	38207270	1000	+	promoter:51907	uc012blg.1	110855	Pde6c	mm9_genes_promoters	cone								84.6749
chr11	120245050	120508200	263151	*	4	88.6108	chr11	120453501	120454500	1000	-	promoter:42201	uc007mss.2	18588	Pde6g	mm10_genes_promoters	rod, cone	88.6108
chr11	120245050	120508200	263151	*	4	88.6108	chr11	120453501	120454500	1000	-	promoter:42202	uc011yja.2	18588	Pde6g	mm10_genes_promoters	rod, cone	88.6108
chr11	120351283	120457311	106029	*	4	89.1618	chr11	120453501	120454500	1000	-	promoter:42201	uc007mss.2	18588	Pde6g	mm10_genes_promoters	rod, cone		89.1618
chr11	120351283	120457311	106029	*	4	89.1618	chr11	120453501	120454500	1000	-	promoter:42202	uc011yja.2	18588	Pde6g	mm10_genes_promoters	rod, cone		89.1618
chr11	120299571	120318689	19119	*	4	82.9473	chr11	120311927	120312926	1000	-	promoter:37007	uc011yja.1	18588	Pde6g	mm9_genes_promoters	rod, cone			82.9473
chr11	120299571	120318689	19119	*	4	82.9473	chr11	120314798	120315797	1000	-	promoter:37008	uc007mss.1	18588	Pde6g	mm9_genes_promoters	rod, cone			82.9473
chr11	120354566	120457167	102602	*	4	87.98	chr11	120453501	120454500	1000	-	promoter:42201	uc007mss.2	18588	Pde6g	mm10_genes_promoters	rod, cone				87.98
chr11	120354566	120457167	102602	*	4	87.98	chr11	120453501	120454500	1000	-	promoter:42202	uc011yja.2	18588	Pde6g	mm10_genes_promoters	rod, cone				87.98
chr11	120244060	120457376	213317	*	4	86.0623	chr11	120453501	120454500	1000	-	promoter:42201	uc007mss.2	18588	Pde6g	mm10_genes_promoters	rod, cone					86.0623
chr11	120244060	120457376	213317	*	4	86.0623	chr11	120453501	120454500	1000	-	promoter:42202	uc011yja.2	18588	Pde6g	mm10_genes_promoters	rod, cone					86.0623
chr11	120310934	120315130	4197	*	2	35.8193	chr11	120311927	120312926	1000	-	promoter:37007	uc011yja.1	18588	Pde6g	mm9_genes_promoters	rod, cone						35.8193
chr11	120310934	120315130	4197	*	2	35.8193	chr11	120314798	120315797	1000	-	promoter:37008	uc007mss.1	18588	Pde6g	mm9_genes_promoters	rod, cone						35.8193
chr11	120315417	120318480	3064	*	4	89.5425	chr11	120314798	120315797	1000	-	promoter:37008	uc007mss.1	18588	Pde6g	mm9_genes_promoters	rod, cone						89.5425
chr11	120311995	120315274	3280	*	UMR	31.2325	chr11	120311927	120312926	1000	-	promoter:37007	uc011yja.1	18588	Pde6g	mm9_genes_promoters	rod, cone						31.2325
chr11	120311995	120315274	3280	*	UMR	31.2325	chr11	120314798	120315797	1000	-	promoter:37008	uc007mss.1	18588	Pde6g	mm9_genes_promoters	rod, cone						31.2325
chr11	120310934	120315130	4197	*	1	10.4671	chr11	120311927	120312926	1000	-	promoter:37007	uc011yja.1	18588	Pde6g	mm9_genes_promoters	rod, cone							10.4671
chr11	120310934	120315130	4197	*	1	10.4671	chr11	120314798	120315797	1000	-	promoter:37008	uc007mss.1	18588	Pde6g	mm9_genes_promoters	rod, cone							10.4671
chr11	120315417	120318739	3323	*	4	87.5179	chr11	120314798	120315797	1000	-	promoter:37008	uc007mss.1	18588	Pde6g	mm9_genes_promoters	rod, cone							87.5179
chr11	120310431	120315274	4844	*	UMR	12.1008	chr11	120311927	120312926	1000	-	promoter:37007	uc011yja.1	18588	Pde6g	mm9_genes_promoters	rod, cone							12.1008
chr11	120310431	120315274	4844	*	UMR	12.1008	chr11	120314798	120315797	1000	-	promoter:37008	uc007mss.1	18588	Pde6g	mm9_genes_promoters	rod, cone							12.1008
chr11	120310934	120315130	4197	*	2	35.4531	chr11	120311927	120312926	1000	-	promoter:37007	uc011yja.1	18588	Pde6g	mm9_genes_promoters	rod, cone								35.4531
chr11	120310934	120315130	4197	*	2	35.4531	chr11	120314798	120315797	1000	-	promoter:37008	uc007mss.1	18588	Pde6g	mm9_genes_promoters	rod, cone								35.4531
chr11	120315417	120318739	3323	*	4	88.2353	chr11	120314798	120315797	1000	-	promoter:37008	uc007mss.1	18588	Pde6g	mm9_genes_promoters	rod, cone								88.2353
chr11	120311837	120312556	720	*	LMR	18.2353	chr11	120311927	120312926	1000	-	promoter:37007	uc011yja.1	18588	Pde6g	mm9_genes_promoters	rod, cone								18.2353
chr11	120313131	120315274	2144	*	LMR	25	chr11	120314798	120315797	1000	-	promoter:37008	uc007mss.1	18588	Pde6g	mm9_genes_promoters	rod, cone								25
chr6	136812827	136989750	176924	*	4	86.7705	chr6	136953523	136954522	1000	+	promoter:21234	uc009emq.1	78600	Pde6h	mm10_genes_promoters	cone	86.7705
chr6	136812827	136989750	176924	*	4	86.7705	chr6	136958226	136959225	1000	+	promoter:21235	uc012eux.1	78600	Pde6h	mm10_genes_promoters	cone	86.7705
chr6	136829079	136989750	160672	*	4	86.4976	chr6	136953523	136954522	1000	+	promoter:21234	uc009emq.1	78600	Pde6h	mm10_genes_promoters	cone		86.4976
chr6	136829079	136989750	160672	*	4	86.4976	chr6	136958226	136959225	1000	+	promoter:21235	uc012eux.1	78600	Pde6h	mm10_genes_promoters	cone		86.4976
chr6	136869877	136949256	79380	*	4	82.3751	chr6	136902044	136903043	1000	+	promoter:18555	uc009emq.1	78600	Pde6h	mm9_genes_promoters	cone			82.3751
chr6	136869877	136949256	79380	*	4	82.3751	chr6	136906747	136907746	1000	+	promoter:18556	uc012eux.1	78600	Pde6h	mm9_genes_promoters	cone			82.3751
chr6	136810233	136989750	179518	*	4	81.6268	chr6	136953523	136954522	1000	+	promoter:21234	uc009emq.1	78600	Pde6h	mm10_genes_promoters	cone				81.6268
chr6	136810233	136989750	179518	*	4	81.6268	chr6	136958226	136959225	1000	+	promoter:21235	uc012eux.1	78600	Pde6h	mm10_genes_promoters	cone				81.6268
chr6	136943066	136989261	46196	*	4	80.9414	chr6	136953523	136954522	1000	+	promoter:21234	uc009emq.1	78600	Pde6h	mm10_genes_promoters	cone					80.9414
chr6	136943066	136989261	46196	*	4	80.9414	chr6	136958226	136959225	1000	+	promoter:21235	uc012eux.1	78600	Pde6h	mm10_genes_promoters	cone					80.9414
chr6	136879886	136905070	25185	*	3	72.0347	chr6	136902044	136903043	1000	+	promoter:18555	uc009emq.1	78600	Pde6h	mm9_genes_promoters	cone						72.0347
chr6	136906721	136948860	42140	*	3	77.0503	chr6	136906747	136907746	1000	+	promoter:18556	uc012eux.1	78600	Pde6h	mm9_genes_promoters	cone						77.0503
chr6	136902932	136903466	535	*	LMR	44.1176	chr6	136902044	136903043	1000	+	promoter:18555	uc009emq.1	78600	Pde6h	mm9_genes_promoters	cone						44.1176
chr6	136890927	136949139	58213	*	3	79.2431	chr6	136902044	136903043	1000	+	promoter:18555	uc009emq.1	78600	Pde6h	mm9_genes_promoters	cone							79.2431
chr6	136890927	136949139	58213	*	3	79.2431	chr6	136906747	136907746	1000	+	promoter:18556	uc012eux.1	78600	Pde6h	mm9_genes_promoters	cone							79.2431
chr6	136901879	136903097	1219	*	2	48.9305	chr6	136902044	136903043	1000	+	promoter:18555	uc009emq.1	78600	Pde6h	mm9_genes_promoters	cone								48.9305
chr6	136903284	136931873	28590	*	4	83.003	chr6	136906747	136907746	1000	+	promoter:18556	uc012eux.1	78600	Pde6h	mm9_genes_promoters	cone								83.003
chr17	57772122	58909008	1136887	*	4	86.5867	chr17	58884134	58885133	1000	-	promoter:56788	uc008dey.1	69239	Pdzph1	mm10_genes_promoters	rod, cone	86.5867
chr17	58921099	59012229	91131	*	4	87.2398	chr17	58991376	58992375	1000	-	promoter:56789	uc008dez.1	69239	Pdzph1	mm10_genes_promoters	rod, cone	87.2398
chr17	58781153	58908846	127694	*	4	85.9015	chr17	58884134	58885133	1000	-	promoter:56788	uc008dey.1	69239	Pdzph1	mm10_genes_promoters	rod, cone		85.9015
chr17	58934199	59012359	78161	*	4	86.4792	chr17	58991376	58992375	1000	-	promoter:56789	uc008dez.1	69239	Pdzph1	mm10_genes_promoters	rod, cone		86.4792
chr17	58920576	59048213	127638	*	4	86.2132	chr17	59023557	59024556	1000	-	promoter:49616	uc008dey.1	69239	Pdzph1	mm9_genes_promoters	rod, cone			86.2132
chr17	59073622	59151781	78160	*	4	85.2457	chr17	59130799	59131798	1000	-	promoter:49617	uc008dez.1	69239	Pdzph1	mm9_genes_promoters	rod, cone			85.2457
chr17	58781377	58908690	127314	*	4	80.3786	chr17	58884134	58885133	1000	-	promoter:56788	uc008dey.1	69239	Pdzph1	mm10_genes_promoters	rod, cone				80.3786
chr17	58920868	59002898	82031	*	4	80.2918	chr17	58991376	58992375	1000	-	promoter:56789	uc008dez.1	69239	Pdzph1	mm10_genes_promoters	rod, cone				80.2918
chr17	58581604	58908599	326996	*	3	77.4286	chr17	58884134	58885133	1000	-	promoter:56788	uc008dey.1	69239	Pdzph1	mm10_genes_promoters	rod, cone					77.4286
chr17	58921099	59021716	100618	*	4	79.1059	chr17	58991376	58992375	1000	-	promoter:56789	uc008dez.1	69239	Pdzph1	mm10_genes_promoters	rod, cone					79.1059
chr17	58920522	59048213	127692	*	4	87.363	chr17	59023557	59024556	1000	-	promoter:49616	uc008dey.1	69239	Pdzph1	mm9_genes_promoters	rod, cone						87.363
chr17	59130449	59132030	1582	*	2	41.1765	chr17	59130799	59131798	1000	-	promoter:49617	uc008dez.1	69239	Pdzph1	mm9_genes_promoters	rod, cone						41.1765
chr17	59130295	59131322	1028	*	LMR	28.4314	chr17	59130799	59131798	1000	-	promoter:49617	uc008dez.1	69239	Pdzph1	mm9_genes_promoters	rod, cone						28.4314
chr17	58920522	59058344	137823	*	4	84.161	chr17	59023557	59024556	1000	-	promoter:49616	uc008dey.1	69239	Pdzph1	mm9_genes_promoters	rod, cone							84.161
chr17	59127311	59132030	4720	*	2	28.5294	chr17	59130799	59131798	1000	-	promoter:49617	uc008dez.1	69239	Pdzph1	mm9_genes_promoters	rod, cone							28.5294
chr17	59127153	59132080	4928	*	UMR	27.2549	chr17	59130799	59131798	1000	-	promoter:49617	uc008dez.1	69239	Pdzph1	mm9_genes_promoters	rod, cone							27.2549
chr17	58920639	59058344	137706	*	4	83.8215	chr17	59023557	59024556	1000	-	promoter:49616	uc008dey.1	69239	Pdzph1	mm9_genes_promoters	rod, cone								83.8215
chr17	59130449	59132030	1582	*	2	28.877	chr17	59130799	59131798	1000	-	promoter:49617	uc008dez.1	69239	Pdzph1	mm9_genes_promoters	rod, cone								28.877
chr17	59130592	59131728	1137	*	LMR	14.7059	chr17	59130799	59131798	1000	-	promoter:49617	uc008dez.1	69239	Pdzph1	mm9_genes_promoters	rod, cone								14.7059
chr17	46752649	47008783	256135	*	4	88.7223	chr17	46909485	46910484	1000	+	promoter:55054	uc008cun.1	19133	Prph2	mm10_genes_promoters	rod, cone	88.7223
chr17	46752649	47008783	256135	*	4	88.7223	chr17	46909485	46910484	1000	+	promoter:55055	uc008cuo.1	19133	Prph2	mm10_genes_promoters	rod, cone	88.7223
chr17	46904287	47008783	104497	*	4	90.0095	chr17	46909485	46910484	1000	+	promoter:55054	uc008cun.1	19133	Prph2	mm10_genes_promoters	rod, cone		90.0095
chr17	46904287	47008783	104497	*	4	90.0095	chr17	46909485	46910484	1000	+	promoter:55055	uc008cuo.1	19133	Prph2	mm10_genes_promoters	rod, cone		90.0095
chr17	47041416	47145559	104144	*	4	88.8224	chr17	47046434	47047433	1000	+	promoter:48096	uc008cun.1	19133	Prph2	mm9_genes_promoters	rod, cone			88.8224
chr17	47041416	47145559	104144	*	4	88.8224	chr17	47046434	47047433	1000	+	promoter:48097	uc008cuo.1	19133	Prph2	mm9_genes_promoters	rod, cone			88.8224
chr17	46905154	47007857	102704	*	4	89.0639	chr17	46909485	46910484	1000	+	promoter:55054	uc008cun.1	19133	Prph2	mm10_genes_promoters	rod, cone				89.0639
chr17	46905154	47007857	102704	*	4	89.0639	chr17	46909485	46910484	1000	+	promoter:55055	uc008cuo.1	19133	Prph2	mm10_genes_promoters	rod, cone				89.0639
chr17	46906449	46920531	14083	*	4	84.483	chr17	46909485	46910484	1000	+	promoter:55054	uc008cun.1	19133	Prph2	mm10_genes_promoters	rod, cone					84.483
chr17	46906449	46920531	14083	*	4	84.483	chr17	46909485	46910484	1000	+	promoter:55055	uc008cuo.1	19133	Prph2	mm10_genes_promoters	rod, cone					84.483
chr17	47041658	47046983	5326	*	4	88.9012	chr17	47046434	47047433	1000	+	promoter:48096	uc008cun.1	19133	Prph2	mm9_genes_promoters	rod, cone						88.9012
chr17	47041658	47046983	5326	*	4	88.9012	chr17	47046434	47047433	1000	+	promoter:48097	uc008cuo.1	19133	Prph2	mm9_genes_promoters	rod, cone						88.9012
chr17	47047140	47054082	6943	*	2	28.7962	chr17	47046434	47047433	1000	+	promoter:48096	uc008cun.1	19133	Prph2	mm9_genes_promoters	rod, cone						28.7962
chr17	47047140	47054082	6943	*	2	28.7962	chr17	47046434	47047433	1000	+	promoter:48097	uc008cuo.1	19133	Prph2	mm9_genes_promoters	rod, cone						28.7962
chr17	47047063	47054102	7040	*	UMR	27.5992	chr17	47046434	47047433	1000	+	promoter:48096	uc008cun.1	19133	Prph2	mm9_genes_promoters	rod, cone						27.5992
chr17	47047063	47054102	7040	*	UMR	27.5992	chr17	47046434	47047433	1000	+	promoter:48097	uc008cuo.1	19133	Prph2	mm9_genes_promoters	rod, cone						27.5992
chr17	47046415	47060724	14310	*	1	10.8946	chr17	47046434	47047433	1000	+	promoter:48096	uc008cun.1	19133	Prph2	mm9_genes_promoters	rod, cone							10.8946
chr17	47046415	47060724	14310	*	1	10.8946	chr17	47046434	47047433	1000	+	promoter:48097	uc008cuo.1	19133	Prph2	mm9_genes_promoters	rod, cone							10.8946
chr17	47046383	47054224	7842	*	UMR	3.0543	chr17	47046434	47047433	1000	+	promoter:48096	uc008cun.1	19133	Prph2	mm9_genes_promoters	rod, cone							3.0543
chr17	47046383	47054224	7842	*	UMR	3.0543	chr17	47046434	47047433	1000	+	promoter:48097	uc008cuo.1	19133	Prph2	mm9_genes_promoters	rod, cone							3.0543
chr17	47041497	47046719	5223	*	4	85.8824	chr17	47046434	47047433	1000	+	promoter:48096	uc008cun.1	19133	Prph2	mm9_genes_promoters	rod, cone								85.8824
chr17	47041497	47046719	5223	*	4	85.8824	chr17	47046434	47047433	1000	+	promoter:48097	uc008cuo.1	19133	Prph2	mm9_genes_promoters	rod, cone								85.8824
chr17	47046983	47054107	7125	*	2	26.3529	chr17	47046434	47047433	1000	+	promoter:48096	uc008cun.1	19133	Prph2	mm9_genes_promoters	rod, cone								26.3529
chr17	47046983	47054107	7125	*	2	26.3529	chr17	47046434	47047433	1000	+	promoter:48097	uc008cuo.1	19133	Prph2	mm9_genes_promoters	rod, cone								26.3529
chr17	47046568	47047738	1171	*	LMR	19.9198	chr17	47046434	47047433	1000	+	promoter:48096	uc008cun.1	19133	Prph2	mm9_genes_promoters	rod, cone								19.9198
chr17	47046568	47047738	1171	*	LMR	19.9198	chr17	47046434	47047433	1000	+	promoter:48097	uc008cuo.1	19133	Prph2	mm9_genes_promoters	rod, cone								19.9198
chr14	33927517	33976122	48606	*	3	82.5323	chr14	33953022	33954021	1000	+	promoter:47386	uc007tad.1	19661	Rbp3	mm10_genes_promoters	rod, cone	82.5323
chr14	33939677	33976991	37315	*	4	84.9308	chr14	33953022	33954021	1000	+	promoter:47386	uc007tad.1	19661	Rbp3	mm10_genes_promoters	rod, cone		84.9308
chr14	34747514	34772512	24999	*	4	83.847	chr14	34766208	34767207	1000	+	promoter:41389	uc007tad.1	19661	Rbp3	mm9_genes_promoters	rod, cone			83.847
chr14	33942148	33976936	34789	*	4	80.0106	chr14	33953022	33954021	1000	+	promoter:47386	uc007tad.1	19661	Rbp3	mm10_genes_promoters	rod, cone				80.0106
chr14	33825774	33974430	148657	*	4	80.9308	chr14	33953022	33954021	1000	+	promoter:47386	uc007tad.1	19661	Rbp3	mm10_genes_promoters	rod, cone					80.9308
chr14	34763278	34779079	15802	*	2	33.2334	chr14	34766208	34767207	1000	+	promoter:41389	uc007tad.1	19661	Rbp3	mm9_genes_promoters	rod, cone						33.2334
chr14	34763233	34769802	6570	*	UMR	29.6346	chr14	34766208	34767207	1000	+	promoter:41389	uc007tad.1	19661	Rbp3	mm9_genes_promoters	rod, cone						29.6346
chr14	34763097	34775648	12552	*	1	9.20168	chr14	34766208	34767207	1000	+	promoter:41389	uc007tad.1	19661	Rbp3	mm9_genes_promoters	rod, cone							9.20168
chr14	34763139	34775665	12527	*	UMR	8.49986	chr14	34766208	34767207	1000	+	promoter:41389	uc007tad.1	19661	Rbp3	mm9_genes_promoters	rod, cone							8.49986
chr14	34763481	34778373	14893	*	2	30.4183	chr14	34766208	34767207	1000	+	promoter:41389	uc007tad.1	19661	Rbp3	mm9_genes_promoters	rod, cone								30.4183
chr14	34763769	34766208	2440	*	LMR	29.5294	chr14	34766208	34767207	1000	+	promoter:41389	uc007tad.1	19661	Rbp3	mm9_genes_promoters	rod, cone								29.5294
chr14	34766689	34775116	8428	*	UMR	22.5232	chr14	34766208	34767207	1000	+	promoter:41389	uc007tad.1	19661	Rbp3	mm9_genes_promoters	rod, cone								22.5232
chr11	67106460	67860192	753733	*	4	86.9257	chr11	67694326	67695325	1000	+	promoter:38668	uc007jmz.2	19674	Rcvrn	mm10_genes_promoters	rod, cone	86.9257
chr11	67562816	67861050	298235	*	4	85.3663	chr11	67694326	67695325	1000	+	promoter:38668	uc007jmz.2	19674	Rcvrn	mm10_genes_promoters	rod, cone		85.3663
chr11	67471758	67585402	113645	*	4	85.2327	chr11	67507828	67508827	1000	+	promoter:33863	uc007jmz.2	19674	Rcvrn	mm9_genes_promoters	rod, cone			85.2327
chr11	67611866	67920800	308935	*	4	81.7918	chr11	67694326	67695325	1000	+	promoter:38668	uc007jmz.2	19674	Rcvrn	mm10_genes_promoters	rod, cone				81.7918
chr11	67458613	67861239	402627	*	4	82.5146	chr11	67694326	67695325	1000	+	promoter:38668	uc007jmz.2	19674	Rcvrn	mm10_genes_promoters	rod, cone					82.5146
chr11	67507316	67513301	5986	*	2	35.6978	chr11	67507828	67508827	1000	+	promoter:33863	uc007jmz.2	19674	Rcvrn	mm9_genes_promoters	rod, cone						35.6978
chr11	67508357	67513234	4878	*	UMR	31.3503	chr11	67507828	67508827	1000	+	promoter:33863	uc007jmz.2	19674	Rcvrn	mm9_genes_promoters	rod, cone						31.3503
chr11	67507316	67513352	6037	*	1	6.0049	chr11	67507828	67508827	1000	+	promoter:33863	uc007jmz.2	19674	Rcvrn	mm9_genes_promoters	rod, cone							6.0049
chr11	67507348	67513572	6225	*	UMR	6.04575	chr11	67507828	67508827	1000	+	promoter:33863	uc007jmz.2	19674	Rcvrn	mm9_genes_promoters	rod, cone							6.04575
chr11	67507316	67517115	9800	*	2	39.138	chr11	67507828	67508827	1000	+	promoter:33863	uc007jmz.2	19674	Rcvrn	mm9_genes_promoters	rod, cone								39.138
chr11	67508537	67513448	4912	*	UMR	25.4269	chr11	67507828	67508827	1000	+	promoter:33863	uc007jmz.2	19674	Rcvrn	mm9_genes_promoters	rod, cone								25.4269
chr1	191643768	192222489	578722	*	4	87.8314	chr1	191976370	191977369	1000	+	promoter:1710	uc007edd.4	74023	Rd3	mm10_genes_promoters	rod, cone	87.8314
chr1	191643768	192222489	578722	*	4	87.8314	chr1	191976370	191977369	1000	+	promoter:1711	uc007ede.3	74023	Rd3	mm10_genes_promoters	rod, cone	87.8314
chr1	191643768	192222489	578722	*	4	87.8314	chr1	191977254	191978253	1000	+	promoter:1712	uc056yfs.1	74023	Rd3	mm10_genes_promoters	rod, cone	87.8314
chr1	191967453	191989628	22176	*	3	82.4967	chr1	191976370	191977369	1000	+	promoter:1710	uc007edd.4	74023	Rd3	mm10_genes_promoters	rod, cone		82.4967
chr1	191967453	191989628	22176	*	3	82.4967	chr1	191976370	191977369	1000	+	promoter:1711	uc007ede.3	74023	Rd3	mm10_genes_promoters	rod, cone		82.4967
chr1	191967453	191989628	22176	*	3	82.4967	chr1	191977254	191978253	1000	+	promoter:1712	uc056yfs.1	74023	Rd3	mm10_genes_promoters	rod, cone		82.4967
chr1	193789488	193813503	24016	*	3	77.138	chr1	193800254	193801253	1000	+	promoter:1484	uc007edd.2	74023	Rd3	mm9_genes_promoters	rod, cone			77.138
chr1	193789488	193813503	24016	*	3	77.138	chr1	193800254	193801253	1000	+	promoter:1485	uc007ede.2	74023	Rd3	mm9_genes_promoters	rod, cone			77.138
chr1	191948261	192436761	488501	*	4	82.4385	chr1	191976370	191977369	1000	+	promoter:1710	uc007edd.4	74023	Rd3	mm10_genes_promoters	rod, cone				82.4385
chr1	191948261	192436761	488501	*	4	82.4385	chr1	191976370	191977369	1000	+	promoter:1711	uc007ede.3	74023	Rd3	mm10_genes_promoters	rod, cone				82.4385
chr1	191948261	192436761	488501	*	4	82.4385	chr1	191977254	191978253	1000	+	promoter:1712	uc056yfs.1	74023	Rd3	mm10_genes_promoters	rod, cone				82.4385
chr1	191577303	192744923	1167621	*	4	83.9635	chr1	191976370	191977369	1000	+	promoter:1710	uc007edd.4	74023	Rd3	mm10_genes_promoters	rod, cone					83.9635
chr1	191577303	192744923	1167621	*	4	83.9635	chr1	191976370	191977369	1000	+	promoter:1711	uc007ede.3	74023	Rd3	mm10_genes_promoters	rod, cone					83.9635
chr1	191577303	192744923	1167621	*	4	83.9635	chr1	191977254	191978253	1000	+	promoter:1712	uc056yfs.1	74023	Rd3	mm10_genes_promoters	rod, cone					83.9635
chr1	193791910	193800528	8619	*	4	84.4723	chr1	193800254	193801253	1000	+	promoter:1484	uc007edd.2	74023	Rd3	mm9_genes_promoters	rod, cone						84.4723
chr1	193791910	193800528	8619	*	4	84.4723	chr1	193800254	193801253	1000	+	promoter:1485	uc007ede.2	74023	Rd3	mm9_genes_promoters	rod, cone						84.4723
chr1	193800645	193806856	6212	*	1	20.8293	chr1	193800254	193801253	1000	+	promoter:1484	uc007edd.2	74023	Rd3	mm9_genes_promoters	rod, cone						20.8293
chr1	193800645	193806856	6212	*	1	20.8293	chr1	193800254	193801253	1000	+	promoter:1485	uc007ede.2	74023	Rd3	mm9_genes_promoters	rod, cone						20.8293
chr1	193800587	193806720	6134	*	UMR	19.4608	chr1	193800254	193801253	1000	+	promoter:1484	uc007edd.2	74023	Rd3	mm9_genes_promoters	rod, cone						19.4608
chr1	193800587	193806720	6134	*	UMR	19.4608	chr1	193800254	193801253	1000	+	promoter:1485	uc007ede.2	74023	Rd3	mm9_genes_promoters	rod, cone						19.4608
chr1	193792097	193800511	8415	*	4	82.9491	chr1	193800254	193801253	1000	+	promoter:1484	uc007edd.2	74023	Rd3	mm9_genes_promoters	rod, cone							82.9491
chr1	193792097	193800511	8415	*	4	82.9491	chr1	193800254	193801253	1000	+	promoter:1485	uc007ede.2	74023	Rd3	mm9_genes_promoters	rod, cone							82.9491
chr1	193800528	193806583	6056	*	1	6.80421	chr1	193800254	193801253	1000	+	promoter:1484	uc007edd.2	74023	Rd3	mm9_genes_promoters	rod, cone							6.80421
chr1	193800528	193806583	6056	*	1	6.80421	chr1	193800254	193801253	1000	+	promoter:1485	uc007ede.2	74023	Rd3	mm9_genes_promoters	rod, cone							6.80421
chr1	193800587	193806860	6274	*	UMR	6.45303	chr1	193800254	193801253	1000	+	promoter:1484	uc007edd.2	74023	Rd3	mm9_genes_promoters	rod, cone							6.45303
chr1	193800587	193806860	6274	*	UMR	6.45303	chr1	193800254	193801253	1000	+	promoter:1485	uc007ede.2	74023	Rd3	mm9_genes_promoters	rod, cone							6.45303
chr1	193792279	193800528	8250	*	3	77.5155	chr1	193800254	193801253	1000	+	promoter:1484	uc007edd.2	74023	Rd3	mm9_genes_promoters	rod, cone								77.5155
chr1	193792279	193800528	8250	*	3	77.5155	chr1	193800254	193801253	1000	+	promoter:1485	uc007ede.2	74023	Rd3	mm9_genes_promoters	rod, cone								77.5155
chr1	193800645	193806856	6212	*	1	20.098	chr1	193800254	193801253	1000	+	promoter:1484	uc007edd.2	74023	Rd3	mm9_genes_promoters	rod, cone								20.098
chr1	193800645	193806856	6212	*	1	20.098	chr1	193800254	193801253	1000	+	promoter:1485	uc007ede.2	74023	Rd3	mm9_genes_promoters	rod, cone								20.098
chr1	193800587	193806860	6274	*	UMR	19.0686	chr1	193800254	193801253	1000	+	promoter:1484	uc007edd.2	74023	Rd3	mm9_genes_promoters	rod, cone								19.0686
chr1	193800587	193806860	6274	*	UMR	19.0686	chr1	193800254	193801253	1000	+	promoter:1485	uc007ede.2	74023	Rd3	mm9_genes_promoters	rod, cone								19.0686
chr9	20754702	20887009	132308	*	3	82.9246	chr9	20817504	20818503	1000	+	promoter:31198	uc009ojh.1	235033	Rdh8	mm10_genes_promoters	rod, cone	82.9246
chr9	20816088	20887584	71497	*	3	82.2019	chr9	20817504	20818503	1000	+	promoter:31198	uc009ojh.1	235033	Rdh8	mm10_genes_promoters	rod, cone		82.2019
chr9	20619893	20635235	15343	*	3	79.972	chr9	20621948	20622947	1000	+	promoter:27379	uc009ojh.1	235033	Rdh8	mm9_genes_promoters	rod, cone			79.972
chr9	20748476	20869966	121491	*	4	78.9942	chr9	20817504	20818503	1000	+	promoter:31198	uc009ojh.1	235033	Rdh8	mm10_genes_promoters	rod, cone				78.9942
chr9	20748472	20889458	140987	*	3	76.7825	chr9	20817504	20818503	1000	+	promoter:31198	uc009ojh.1	235033	Rdh8	mm10_genes_promoters	rod, cone					76.7825
chr9	20617829	20622604	4776	*	3	72.9876	chr9	20621948	20622947	1000	+	promoter:27379	uc009ojh.1	235033	Rdh8	mm9_genes_promoters	rod, cone						72.9876
chr9	20622823	20624213	1391	*	LMR	25.2101	chr9	20621948	20622947	1000	+	promoter:27379	uc009ojh.1	235033	Rdh8	mm9_genes_promoters	rod, cone						25.2101
chr9	20619893	20622604	2712	*	4	81.1765	chr9	20621948	20622947	1000	+	promoter:27379	uc009ojh.1	235033	Rdh8	mm9_genes_promoters	rod, cone							81.1765
chr9	20622785	20625302	2518	*	LMR	21.3235	chr9	20621948	20622947	1000	+	promoter:27379	uc009ojh.1	235033	Rdh8	mm9_genes_promoters	rod, cone							21.3235
chr9	20619893	20622604	2712	*	3	74.0409	chr9	20621948	20622947	1000	+	promoter:27379	uc009ojh.1	235033	Rdh8	mm9_genes_promoters	rod, cone								74.0409
chr9	20622785	20624998	2214	*	LMR	23.0392	chr9	20621948	20622947	1000	+	promoter:27379	uc009ojh.1	235033	Rdh8	mm9_genes_promoters	rod, cone								23.0392
chr6	115787921	115982048	194128	*	3	84.6099	chr6	115930927	115931926	1000	+	promoter:20735	uc009djk.1	212541	Rho	mm10_genes_promoters	rod, cone	84.6099
chr6	115854260	115992505	138246	*	4	86.5839	chr6	115930927	115931926	1000	+	promoter:20735	uc009djk.1	212541	Rho	mm10_genes_promoters	rod, cone		86.5839
chr6	115804278	115890185	85908	*	4	85.6825	chr6	115880945	115881944	1000	+	promoter:18140	uc009djk.1	212541	Rho	mm9_genes_promoters	rod, cone			85.6825
chr6	115854283	115992505	138223	*	4	84.9233	chr6	115930927	115931926	1000	+	promoter:20735	uc009djk.1	212541	Rho	mm10_genes_promoters	rod, cone				84.9233
chr6	115779335	115990268	210934	*	4	83.8776	chr6	115930927	115931926	1000	+	promoter:20735	uc009djk.1	212541	Rho	mm10_genes_promoters	rod, cone					83.8776
chr6	115880626	115943158	62533	*	4	84.7374	chr6	115880945	115881944	1000	+	promoter:18140	uc009djk.1	212541	Rho	mm9_genes_promoters	rod, cone						84.7374
chr6	115881425	115881953	529	*	LMR	23.5294	chr6	115880945	115881944	1000	+	promoter:18140	uc009djk.1	212541	Rho	mm9_genes_promoters	rod, cone						23.5294
chr6	115878708	115891777	13070	*	1	13.366	chr6	115880945	115881944	1000	+	promoter:18140	uc009djk.1	212541	Rho	mm9_genes_promoters	rod, cone							13.366
chr6	115878613	115891841	13229	*	UMR	12.4673	chr6	115880945	115881944	1000	+	promoter:18140	uc009djk.1	212541	Rho	mm9_genes_promoters	rod, cone							12.4673
chr6	115880736	115881476	741	*	2	58.3045	chr6	115880945	115881944	1000	+	promoter:18140	uc009djk.1	212541	Rho	mm9_genes_promoters	rod, cone								58.3045
chr6	115881497	115883770	2274	*	1	24.7442	chr6	115880945	115881944	1000	+	promoter:18140	uc009djk.1	212541	Rho	mm9_genes_promoters	rod, cone								24.7442
chr6	115881487	115882132	646	*	LMR	12.0743	chr6	115880945	115881944	1000	+	promoter:18140	uc009djk.1	212541	Rho	mm9_genes_promoters	rod, cone								12.0743
chr3	94463071	94580722	117652	*	4	88.8825	chr3	94473592	94474591	1000	-	promoter:11129	uc008qgk.1	66353	Riiad1	mm10_genes_promoters	rod, cone	88.8825
chr3	94457709	94474462	16754	*	3	82.6284	chr3	94473592	94474591	1000	-	promoter:11129	uc008qgk.1	66353	Riiad1	mm10_genes_promoters	rod, cone		82.6284
chr3	94277216	94280211	2996	*	3	74	chr3	94277514	94278513	1000	-	promoter:9766	uc008qgk.1	66353	Riiad1	mm9_genes_promoters	rod, cone			74
chr3	94457740	94476289	18550	*	4	80.0571	chr3	94473592	94474591	1000	-	promoter:11129	uc008qgk.1	66353	Riiad1	mm10_genes_promoters	rod, cone				80.0571
chr3	94457740	94475210	17471	*	4	84.501	chr3	94473592	94474591	1000	-	promoter:11129	uc008qgk.1	66353	Riiad1	mm10_genes_promoters	rod, cone					84.501
chr3	94276151	94289070	12920	*	2	29.0182	chr3	94277514	94278513	1000	-	promoter:9766	uc008qgk.1	66353	Riiad1	mm9_genes_promoters	rod, cone						29.0182
chr3	94276239	94278258	2020	*	UMR	19.7368	chr3	94277514	94278513	1000	-	promoter:9766	uc008qgk.1	66353	Riiad1	mm9_genes_promoters	rod, cone						19.7368
chr3	94277182	94281528	4347	*	2	64.07	chr3	94277514	94278513	1000	-	promoter:9766	uc008qgk.1	66353	Riiad1	mm9_genes_promoters	rod, cone							64.07
chr3	94277622	94278258	637	*	LMR	18.8235	chr3	94277514	94278513	1000	-	promoter:9766	uc008qgk.1	66353	Riiad1	mm9_genes_promoters	rod, cone							18.8235
chr3	94276636	94278373	1738	*	1	21.8954	chr3	94277514	94278513	1000	-	promoter:9766	uc008qgk.1	66353	Riiad1	mm9_genes_promoters	rod, cone								21.8954
chr3	94278384	94281511	3128	*	2	52.5575	chr3	94277514	94278513	1000	-	promoter:9766	uc008qgk.1	66353	Riiad1	mm9_genes_promoters	rod, cone								52.5575
chr3	94277622	94278478	857	*	LMR	20.9559	chr3	94277514	94278513	1000	-	promoter:9766	uc008qgk.1	66353	Riiad1	mm9_genes_promoters	rod, cone								20.9559
chr1	3956582	4488387	531806	*	4	86.2258	chr1	4409242	4410241	1000	-	promoter:1745	uc007aew.1	19888	Rp1	mm10_genes_promoters	rod, cone	86.2258
chr1	3956582	4488387	531806	*	4	86.2258	chr1	4360315	4361314	1000	-	promoter:1746	uc007aex.2	19888	Rp1	mm10_genes_promoters	rod, cone	86.2258
chr1	3957730	4488473	530744	*	4	85.7351	chr1	4360315	4361314	1000	-	promoter:1746	uc007aex.2	19888	Rp1	mm10_genes_promoters	rod, cone		85.7351
chr1	3957730	4488473	530744	*	4	85.7351	chr1	4409242	4410241	1000	-	promoter:1745	uc007aew.1	19888	Rp1	mm10_genes_promoters	rod, cone		85.7351
chr1	3663479	4412047	748569	*	4	83.7055	chr1	4350396	4351395	1000	-	promoter:1515	uc007aex.2	19888	Rp1	mm9_genes_promoters	rod, cone			83.7055
chr1	3663479	4412047	748569	*	4	83.7055	chr1	4399323	4400322	1000	-	promoter:1514	uc007aew.1	19888	Rp1	mm9_genes_promoters	rod, cone			83.7055
chr1	3956563	4483442	526880	*	3	77.9064	chr1	4409242	4410241	1000	-	promoter:1745	uc007aew.1	19888	Rp1	mm10_genes_promoters	rod, cone				77.9064
chr1	3956563	4483442	526880	*	3	77.9064	chr1	4360315	4361314	1000	-	promoter:1746	uc007aex.2	19888	Rp1	mm10_genes_promoters	rod, cone				77.9064
chr1	4333953	4488387	154435	*	4	78.8224	chr1	4409242	4410241	1000	-	promoter:1745	uc007aew.1	19888	Rp1	mm10_genes_promoters	rod, cone					78.8224
chr1	4333953	4488387	154435	*	4	78.8224	chr1	4360315	4361314	1000	-	promoter:1746	uc007aex.2	19888	Rp1	mm10_genes_promoters	rod, cone					78.8224
chr1	4343236	4351262	8027	*	2	31.9225	chr1	4350396	4351395	1000	-	promoter:1515	uc007aex.2	19888	Rp1	mm9_genes_promoters	rod, cone						31.9225
chr1	4375409	4479140	103732	*	4	84.7102	chr1	4399323	4400322	1000	-	promoter:1514	uc007aew.1	19888	Rp1	mm9_genes_promoters	rod, cone						84.7102
chr1	4343586	4351182	7597	*	UMR	29.4892	chr1	4350396	4351395	1000	-	promoter:1515	uc007aex.2	19888	Rp1	mm9_genes_promoters	rod, cone						29.4892
chr1	4339276	4353397	14122	*	1	7.09343	chr1	4350396	4351395	1000	-	promoter:1515	uc007aex.2	19888	Rp1	mm9_genes_promoters	rod, cone							7.09343
chr1	4353780	4478553	124774	*	4	80.9977	chr1	4399323	4400322	1000	-	promoter:1514	uc007aew.1	19888	Rp1	mm9_genes_promoters	rod, cone							80.9977
chr1	4338827	4353588	14762	*	UMR	6.94254	chr1	4350396	4351395	1000	-	promoter:1515	uc007aex.2	19888	Rp1	mm9_genes_promoters	rod, cone							6.94254
chr1	4336429	4353397	16969	*	2	34.0455	chr1	4350396	4351395	1000	-	promoter:1515	uc007aex.2	19888	Rp1	mm9_genes_promoters	rod, cone								34.0455
chr1	4353780	4478553	124774	*	3	79.1082	chr1	4399323	4400322	1000	-	promoter:1514	uc007aew.1	19888	Rp1	mm9_genes_promoters	rod, cone								79.1082
chr1	4338827	4351699	12873	*	UMR	25.9985	chr1	4350396	4351395	1000	-	promoter:1515	uc007aex.2	19888	Rp1	mm9_genes_promoters	rod, cone								25.9985
chr14	63945392	64045006	99615	*	3	85.3617	chr14	63991431	63992430	1000	+	promoter:47980	uc007uia.1	271209	Rp1l1	mm10_genes_promoters	rod, cone	85.3617
chr14	63945392	64045623	100232	*	4	83.8087	chr14	63991431	63992430	1000	+	promoter:47980	uc007uia.1	271209	Rp1l1	mm10_genes_promoters	rod, cone		83.8087
chr14	64584738	64620347	35610	*	4	83.5798	chr14	64610268	64611267	1000	+	promoter:41935	uc007uia.1	271209	Rp1l1	mm9_genes_promoters	rod, cone			83.5798
chr14	63945392	64036949	91558	*	4	81.1843	chr14	63991431	63992430	1000	+	promoter:47980	uc007uia.1	271209	Rp1l1	mm10_genes_promoters	rod, cone				81.1843
chr14	63945392	64158148	212757	*	4	79.5999	chr14	63991431	63992430	1000	+	promoter:47980	uc007uia.1	271209	Rp1l1	mm10_genes_promoters	rod, cone					79.5999
chr14	64584890	64610657	25768	*	4	88.1167	chr14	64610268	64611267	1000	+	promoter:41935	uc007uia.1	271209	Rp1l1	mm9_genes_promoters	rod, cone						88.1167
chr14	64610873	64635121	24249	*	2	41.891	chr14	64610268	64611267	1000	+	promoter:41935	uc007uia.1	271209	Rp1l1	mm9_genes_promoters	rod, cone						41.891
chr14	64610766	64616980	6215	*	UMR	26.5655	chr14	64610268	64611267	1000	+	promoter:41935	uc007uia.1	271209	Rp1l1	mm9_genes_promoters	rod, cone						26.5655
chr14	64584738	64610657	25920	*	4	87.5969	chr14	64610268	64611267	1000	+	promoter:41935	uc007uia.1	271209	Rp1l1	mm9_genes_promoters	rod, cone							87.5969
chr14	64610802	64630045	19244	*	2	24.5711	chr14	64610268	64611267	1000	+	promoter:41935	uc007uia.1	271209	Rp1l1	mm9_genes_promoters	rod, cone							24.5711
chr14	64610731	64618924	8194	*	UMR	10.8712	chr14	64610268	64611267	1000	+	promoter:41935	uc007uia.1	271209	Rp1l1	mm9_genes_promoters	rod, cone							10.8712
chr14	64584738	64610657	25920	*	4	85.4706	chr14	64610268	64611267	1000	+	promoter:41935	uc007uia.1	271209	Rp1l1	mm9_genes_promoters	rod, cone								85.4706
chr14	64610802	64615469	4668	*	2	32.6797	chr14	64610268	64611267	1000	+	promoter:41935	uc007uia.1	271209	Rp1l1	mm9_genes_promoters	rod, cone								32.6797
chr14	64610731	64612532	1802	*	LMR	21.2418	chr14	64610268	64611267	1000	+	promoter:41935	uc007uia.1	271209	Rp1l1	mm9_genes_promoters	rod, cone								21.2418
chr3	30652790	30787589	134800	*	4	87.6492	chr3	30745293	30746292	1000	+	promoter:9075	uc008ovg.2	75953	Samd7	mm10_genes_promoters	rod, cone	87.6492
chr3	30652790	30787589	134800	*	4	87.6492	chr3	30745293	30746292	1000	+	promoter:9076	uc012cof.1	75953	Samd7	mm10_genes_promoters	rod, cone	87.6492
chr3	30712936	30787589	74654	*	4	86.9324	chr3	30745293	30746292	1000	+	promoter:9075	uc008ovg.2	75953	Samd7	mm10_genes_promoters	rod, cone		86.9324
chr3	30712936	30787589	74654	*	4	86.9324	chr3	30745293	30746292	1000	+	promoter:9076	uc012cof.1	75953	Samd7	mm10_genes_promoters	rod, cone		86.9324
chr3	30550552	30690980	140429	*	4	83.5054	chr3	30644215	30645214	1000	+	promoter:8006	uc008ovg.2	75953	Samd7	mm9_genes_promoters	rod, cone			83.5054
chr3	30550552	30690980	140429	*	4	83.5054	chr3	30644215	30645214	1000	+	promoter:8007	uc012cof.1	75953	Samd7	mm9_genes_promoters	rod, cone			83.5054
chr3	30603687	30787589	183903	*	4	84.0699	chr3	30745293	30746292	1000	+	promoter:9075	uc008ovg.2	75953	Samd7	mm10_genes_promoters	rod, cone				84.0699
chr3	30603687	30787589	183903	*	4	84.0699	chr3	30745293	30746292	1000	+	promoter:9076	uc012cof.1	75953	Samd7	mm10_genes_promoters	rod, cone				84.0699
chr3	30713328	30787589	74262	*	4	83.6518	chr3	30745293	30746292	1000	+	promoter:9075	uc008ovg.2	75953	Samd7	mm10_genes_promoters	rod, cone					83.6518
chr3	30713328	30787589	74262	*	4	83.6518	chr3	30745293	30746292	1000	+	promoter:9076	uc012cof.1	75953	Samd7	mm10_genes_promoters	rod, cone					83.6518
chr3	30550552	30644667	94116	*	4	88.6632	chr3	30644215	30645214	1000	+	promoter:8006	uc008ovg.2	75953	Samd7	mm9_genes_promoters	rod, cone						88.6632
chr3	30550552	30644667	94116	*	4	88.6632	chr3	30644215	30645214	1000	+	promoter:8007	uc012cof.1	75953	Samd7	mm9_genes_promoters	rod, cone						88.6632
chr3	30644941	30648123	3183	*	2	41.609	chr3	30644215	30645214	1000	+	promoter:8006	uc008ovg.2	75953	Samd7	mm9_genes_promoters	rod, cone						41.609
chr3	30644941	30648123	3183	*	2	41.609	chr3	30644215	30645214	1000	+	promoter:8007	uc012cof.1	75953	Samd7	mm9_genes_promoters	rod, cone						41.609
chr3	30644805	30646004	1200	*	LMR	25.2595	chr3	30644215	30645214	1000	+	promoter:8006	uc008ovg.2	75953	Samd7	mm9_genes_promoters	rod, cone						25.2595
chr3	30644805	30646004	1200	*	LMR	25.2595	chr3	30644215	30645214	1000	+	promoter:8007	uc012cof.1	75953	Samd7	mm9_genes_promoters	rod, cone						25.2595
chr3	30550871	30644667	93797	*	4	88.0458	chr3	30644215	30645214	1000	+	promoter:8006	uc008ovg.2	75953	Samd7	mm9_genes_promoters	rod, cone							88.0458
chr3	30550871	30644667	93797	*	4	88.0458	chr3	30644215	30645214	1000	+	promoter:8007	uc012cof.1	75953	Samd7	mm9_genes_promoters	rod, cone							88.0458
chr3	30644941	30649048	4108	*	2	31.4578	chr3	30644215	30645214	1000	+	promoter:8006	uc008ovg.2	75953	Samd7	mm9_genes_promoters	rod, cone							31.4578
chr3	30644941	30649048	4108	*	2	31.4578	chr3	30644215	30645214	1000	+	promoter:8007	uc012cof.1	75953	Samd7	mm9_genes_promoters	rod, cone							31.4578
chr3	30644805	30646097	1293	*	LMR	14.2647	chr3	30644215	30645214	1000	+	promoter:8006	uc008ovg.2	75953	Samd7	mm9_genes_promoters	rod, cone							14.2647
chr3	30644805	30646097	1293	*	LMR	14.2647	chr3	30644215	30645214	1000	+	promoter:8007	uc012cof.1	75953	Samd7	mm9_genes_promoters	rod, cone							14.2647
chr3	30608216	30644667	36452	*	4	85.4076	chr3	30644215	30645214	1000	+	promoter:8006	uc008ovg.2	75953	Samd7	mm9_genes_promoters	rod, cone								85.4076
chr3	30608216	30644667	36452	*	4	85.4076	chr3	30644215	30645214	1000	+	promoter:8007	uc012cof.1	75953	Samd7	mm9_genes_promoters	rod, cone								85.4076
chr3	30644941	30649048	4108	*	2	40.508	chr3	30644215	30645214	1000	+	promoter:8006	uc008ovg.2	75953	Samd7	mm9_genes_promoters	rod, cone								40.508
chr3	30644941	30649048	4108	*	2	40.508	chr3	30644215	30645214	1000	+	promoter:8007	uc012cof.1	75953	Samd7	mm9_genes_promoters	rod, cone								40.508
chr3	30644947	30647726	2780	*	UMR	35.7266	chr3	30644215	30645214	1000	+	promoter:8006	uc008ovg.2	75953	Samd7	mm9_genes_promoters	rod, cone								35.7266
chr3	30644947	30647726	2780	*	UMR	35.7266	chr3	30644215	30645214	1000	+	promoter:8007	uc012cof.1	75953	Samd7	mm9_genes_promoters	rod, cone								35.7266
chr4	107880688	108070312	189625	*	4	85.9793	chr4	107967334	107968333	1000	+	promoter:12732	uc008uao.2	242607	Slc1a7	mm10_genes_promoters	rod, cone	85.9793
chr4	107880688	108070312	189625	*	4	85.9793	chr4	108009017	108010016	1000	+	promoter:12733	uc008uap.2	242607	Slc1a7	mm10_genes_promoters	rod, cone	85.9793
chr4	107924263	108059430	135168	*	3	82.8337	chr4	107967334	107968333	1000	+	promoter:12732	uc008uao.2	242607	Slc1a7	mm10_genes_promoters	rod, cone		82.8337
chr4	107924263	108059430	135168	*	3	82.8337	chr4	108009017	108010016	1000	+	promoter:12733	uc008uap.2	242607	Slc1a7	mm10_genes_promoters	rod, cone		82.8337
chr4	107596723	107663498	66776	*	4	82.4156	chr4	107639939	107640938	1000	+	promoter:11159	uc008uao.2	242607	Slc1a7	mm9_genes_promoters	rod, cone			82.4156
chr4	107672378	107690856	18479	*	4	83.9986	chr4	107681622	107682621	1000	+	promoter:11160	uc008uap.2	242607	Slc1a7	mm9_genes_promoters	rod, cone			83.9986
chr4	107880889	108069809	188921	*	4	82.8991	chr4	107967334	107968333	1000	+	promoter:12732	uc008uao.2	242607	Slc1a7	mm10_genes_promoters	rod, cone				82.8991
chr4	107880889	108069809	188921	*	4	82.8991	chr4	108009017	108010016	1000	+	promoter:12733	uc008uap.2	242607	Slc1a7	mm10_genes_promoters	rod, cone				82.8991
chr4	107880790	108004070	123281	*	4	84.9976	chr4	107967334	107968333	1000	+	promoter:12732	uc008uao.2	242607	Slc1a7	mm10_genes_promoters	rod, cone					84.9976
chr4	107638146	107645167	7022	*	2	33.3878	chr4	107639939	107640938	1000	+	promoter:11159	uc008uao.2	242607	Slc1a7	mm9_genes_promoters	rod, cone						33.3878
chr4	107672480	107690856	18377	*	4	85.1035	chr4	107681622	107682621	1000	+	promoter:11160	uc008uap.2	242607	Slc1a7	mm9_genes_promoters	rod, cone						85.1035
chr4	107639079	107645032	5954	*	UMR	28.933	chr4	107639939	107640938	1000	+	promoter:11159	uc008uao.2	242607	Slc1a7	mm9_genes_promoters	rod, cone						28.933
chr4	107639087	107644355	5269	*	2	23.0769	chr4	107639939	107640938	1000	+	promoter:11159	uc008uao.2	242607	Slc1a7	mm9_genes_promoters	rod, cone							23.0769
chr4	107672378	107691242	18865	*	4	86.418	chr4	107681622	107682621	1000	+	promoter:11160	uc008uap.2	242607	Slc1a7	mm9_genes_promoters	rod, cone							86.418
chr4	107639729	107643716	3988	*	UMR	18.9542	chr4	107639939	107640938	1000	+	promoter:11159	uc008uao.2	242607	Slc1a7	mm9_genes_promoters	rod, cone							18.9542
chr4	107639087	107643173	4087	*	2	33.6601	chr4	107639939	107640938	1000	+	promoter:11159	uc008uao.2	242607	Slc1a7	mm9_genes_promoters	rod, cone								33.6601
chr4	107672420	107697075	24656	*	4	82.9782	chr4	107681622	107682621	1000	+	promoter:11160	uc008uap.2	242607	Slc1a7	mm9_genes_promoters	rod, cone								82.9782
chr4	107640333	107641446	1114	*	LMR	16.436	chr4	107639939	107640938	1000	+	promoter:11159	uc008uao.2	242607	Slc1a7	mm9_genes_promoters	rod, cone								16.436
chr9	65167523	65517153	349631	*	3	85.059	chr9	65360060	65361059	1000	+	promoter:31868	uc012gvj.1	208080	Ubap1l	mm10_genes_promoters	rod, cone	85.059
chr9	65347385	65397836	50452	*	4	85.9299	chr9	65360060	65361059	1000	+	promoter:31868	uc012gvj.1	208080	Ubap1l	mm10_genes_promoters	rod, cone		85.9299
chr9	65195235	65211125	15891	*	4	87.6114	chr9	65207867	65208866	1000	+	promoter:28002	uc012gvj.1	208080	Ubap1l	mm9_genes_promoters	rod, cone			87.6114
chr9	65295441	65459706	164266	*	4	85.345	chr9	65360060	65361059	1000	+	promoter:31868	uc012gvj.1	208080	Ubap1l	mm10_genes_promoters	rod, cone				85.345
chr9	65202820	65392635	189816	*	4	84.0051	chr9	65360060	65361059	1000	+	promoter:31868	uc012gvj.1	208080	Ubap1l	mm10_genes_promoters	rod, cone					84.0051
chr9	65207706	65218365	10660	*	2	29.0323	chr9	65207867	65208866	1000	+	promoter:28002	uc012gvj.1	208080	Ubap1l	mm9_genes_promoters	rod, cone						29.0323
chr9	65207817	65214612	6796	*	UMR	19.5312	chr9	65207867	65208866	1000	+	promoter:28002	uc012gvj.1	208080	Ubap1l	mm9_genes_promoters	rod, cone						19.5312
chr9	65207927	65213750	5824	*	1	9.88051	chr9	65207867	65208866	1000	+	promoter:28002	uc012gvj.1	208080	Ubap1l	mm9_genes_promoters	rod, cone							9.88051
chr9	65207817	65213814	5998	*	UMR	9.819	chr9	65207867	65208866	1000	+	promoter:28002	uc012gvj.1	208080	Ubap1l	mm9_genes_promoters	rod, cone							9.819
chr9	65207927	65214344	6418	*	1	21.3458	chr9	65207867	65208866	1000	+	promoter:28002	uc012gvj.1	208080	Ubap1l	mm9_genes_promoters	rod, cone								21.3458
chr9	65207817	65214460	6644	*	UMR	19.9643	chr9	65207867	65208866	1000	+	promoter:28002	uc012gvj.1	208080	Ubap1l	mm9_genes_promoters	rod, cone								19.9643
chr2	181521855	181667752	145898	*	3	90.7295	chr2	181577480	181578479	1000	+	promoter:6396	uc008omu.1	100271841	Uckl1os	mm10_genes_promoters	rod, cone	90.7295
chr2	181521855	181667752	145898	*	3	90.7295	chr2	181578532	181579531	1000	+	promoter:6397	uc012cmr.1	100271841	Uckl1os	mm10_genes_promoters	rod, cone	90.7295
chr2	181521691	181762707	241017	*	4	86.6127	chr2	181577480	181578479	1000	+	promoter:6396	uc008omu.1	100271841	Uckl1os	mm10_genes_promoters	rod, cone		86.6127
chr2	181521691	181762707	241017	*	4	86.6127	chr2	181578532	181579531	1000	+	promoter:6397	uc012cmr.1	100271841	Uckl1os	mm10_genes_promoters	rod, cone		86.6127
chr2	181256443	181315493	59051	*	4	89.6559	chr2	181312185	181313184	1000	+	promoter:5606	uc008omu.1	100271841	Uckl1os	mm9_genes_promoters	rod, cone			89.6559
chr2	181256443	181315493	59051	*	4	89.6559	chr2	181313237	181314236	1000	+	promoter:5607	uc012cmr.1	100271841	Uckl1os	mm9_genes_promoters	rod, cone			89.6559
chr2	181521492	181762191	240700	*	4	84.337	chr2	181577480	181578479	1000	+	promoter:6396	uc008omu.1	100271841	Uckl1os	mm10_genes_promoters	rod, cone				84.337
chr2	181521492	181762191	240700	*	4	84.337	chr2	181578532	181579531	1000	+	promoter:6397	uc012cmr.1	100271841	Uckl1os	mm10_genes_promoters	rod, cone				84.337
chr2	181522064	181863385	341322	*	4	83.0409	chr2	181577480	181578479	1000	+	promoter:6396	uc008omu.1	100271841	Uckl1os	mm10_genes_promoters	rod, cone					83.0409
chr2	181522064	181863385	341322	*	4	83.0409	chr2	181578532	181579531	1000	+	promoter:6397	uc012cmr.1	100271841	Uckl1os	mm10_genes_promoters	rod, cone					83.0409
chr2	181311327	181316888	5562	*	1	15.0735	chr2	181312185	181313184	1000	+	promoter:5606	uc008omu.1	100271841	Uckl1os	mm9_genes_promoters	rod, cone						15.0735
chr2	181311327	181316888	5562	*	1	15.0735	chr2	181313237	181314236	1000	+	promoter:5607	uc012cmr.1	100271841	Uckl1os	mm9_genes_promoters	rod, cone						15.0735
chr2	181311030	181317008	5979	*	UMR	15.8235	chr2	181312185	181313184	1000	+	promoter:5606	uc008omu.1	100271841	Uckl1os	mm9_genes_promoters	rod, cone						15.8235
chr2	181311030	181317008	5979	*	UMR	15.8235	chr2	181313237	181314236	1000	+	promoter:5607	uc012cmr.1	100271841	Uckl1os	mm9_genes_promoters	rod, cone						15.8235
chr2	181310249	181316927	6679	*	1	9.33063	chr2	181312185	181313184	1000	+	promoter:5606	uc008omu.1	100271841	Uckl1os	mm9_genes_promoters	rod, cone							9.33063
chr2	181310249	181316927	6679	*	1	9.33063	chr2	181313237	181314236	1000	+	promoter:5607	uc012cmr.1	100271841	Uckl1os	mm9_genes_promoters	rod, cone							9.33063
chr2	181311441	181316908	5468	*	UMR	5.0472	chr2	181312185	181313184	1000	+	promoter:5606	uc008omu.1	100271841	Uckl1os	mm9_genes_promoters	rod, cone							5.0472
chr2	181311441	181316908	5468	*	UMR	5.0472	chr2	181313237	181314236	1000	+	promoter:5607	uc012cmr.1	100271841	Uckl1os	mm9_genes_promoters	rod, cone							5.0472
chr2	181311327	181316764	5438	*	1	16.28	chr2	181312185	181313184	1000	+	promoter:5606	uc008omu.1	100271841	Uckl1os	mm9_genes_promoters	rod, cone								16.28
chr2	181311327	181316764	5438	*	1	16.28	chr2	181313237	181314236	1000	+	promoter:5607	uc012cmr.1	100271841	Uckl1os	mm9_genes_promoters	rod, cone								16.28
chr2	181311647	181316926	5280	*	UMR	14.4928	chr2	181312185	181313184	1000	+	promoter:5606	uc008omu.1	100271841	Uckl1os	mm9_genes_promoters	rod, cone								14.4928
chr2	181311647	181316926	5280	*	UMR	14.4928	chr2	181313237	181314236	1000	+	promoter:5607	uc012cmr.1	100271841	Uckl1os	mm9_genes_promoters	rod, cone								14.4928

## Sheet: HMM states MM
seqnames	start	end	width	strand	Old Em	New Em	annot.seqnames	annot.start	annot.end	annot.width	annot.strand	annot.id	annot.tx_id	annot.gene_id	annot.symbol	annot.type	experiment	E14.5	E17.5	P0	P3	P10	P14	P21	WTM11
chr17	34114401	34116200	1800	*	E5	E3	chr17	34115737	34116736	1000	-	promoter:49145	uc012app.1	630499	H2-K2	mm9_genes_promoters	bivalent	E3
chr17	34116201	34117400	1200	*	E4	E9	chr17	34115737	34116736	1000	-	promoter:49145	uc012app.1	630499	H2-K2	mm9_genes_promoters	bivalent	E9
chr17	34114601	34116000	1400	*	E5	E3	chr17	34115737	34116736	1000	-	promoter:49145	uc012app.1	630499	H2-K2	mm9_genes_promoters	bivalent		E3
chr17	34116001	34117000	1000	*	E4	E9	chr17	34115737	34116736	1000	-	promoter:49145	uc012app.1	630499	H2-K2	mm9_genes_promoters	bivalent		E9
chr17	34114601	34116000	1400	*	E5	E3	chr17	34115737	34116736	1000	-	promoter:49145	uc012app.1	630499	H2-K2	mm9_genes_promoters	bivalent			E3
chr17	34116001	34117200	1200	*	E4	E9	chr17	34115737	34116736	1000	-	promoter:49145	uc012app.1	630499	H2-K2	mm9_genes_promoters	bivalent			E9
chr17	34114601	34116000	1400	*	E5	E3	chr17	34115737	34116736	1000	-	promoter:49145	uc012app.1	630499	H2-K2	mm9_genes_promoters	bivalent				E3
chr17	34116001	34116800	800	*	E4	E9	chr17	34115737	34116736	1000	-	promoter:49145	uc012app.1	630499	H2-K2	mm9_genes_promoters	bivalent				E9
chr17	34115401	34116000	600	*	E6	E1	chr17	34115737	34116736	1000	-	promoter:49145	uc012app.1	630499	H2-K2	mm9_genes_promoters	bivalent					E1
chr17	34116001	34116600	600	*	E7	E2	chr17	34115737	34116736	1000	-	promoter:49145	uc012app.1	630499	H2-K2	mm9_genes_promoters	bivalent					E2
chr17	34116601	34117200	600	*	E8	E7	chr17	34115737	34116736	1000	-	promoter:49145	uc012app.1	630499	H2-K2	mm9_genes_promoters	bivalent					E7
chr17	34115201	34116200	1000	*	E6	E1	chr17	34115737	34116736	1000	-	promoter:49145	uc012app.1	630499	H2-K2	mm9_genes_promoters	bivalent						E1
chr17	34116201	34116600	400	*	E7	E2	chr17	34115737	34116736	1000	-	promoter:49145	uc012app.1	630499	H2-K2	mm9_genes_promoters	bivalent						E2
chr17	34116601	34117200	600	*	E8	E7	chr17	34115737	34116736	1000	-	promoter:49145	uc012app.1	630499	H2-K2	mm9_genes_promoters	bivalent						E7
chr17	34114801	34116200	1400	*	E6	E1	chr17	34115737	34116736	1000	-	promoter:49145	uc012app.1	630499	H2-K2	mm9_genes_promoters	bivalent							E1
chr17	34116201	34118000	1800	*	E7	E2	chr17	34115737	34116736	1000	-	promoter:49145	uc012app.1	630499	H2-K2	mm9_genes_promoters	bivalent							E2
chr17	34114801	34116400	1600	*	E6	E1	chr17	34115737	34116736	1000	-	promoter:49145	uc012app.1	630499	H2-K2	mm9_genes_promoters	bivalent								E1
chr17	34116401	34117600	1200	*	E7	E2	chr17	34115737	34116736	1000	-	promoter:49145	uc012app.1	630499	H2-K2	mm9_genes_promoters	bivalent								E2
chr17	34114601	34116400	1800	*	E6	E1	chr17	34115737	34116736	1000	-	promoter:49145	uc012app.1	630499	H2-K2	mm9_genes_promoters	bivalent									E1
chr17	34116401	34118000	1600	*	E7	E2	chr17	34115737	34116736	1000	-	promoter:49145	uc012app.1	630499	H2-K2	mm9_genes_promoters	bivalent									E2
chr7	88356601	88359400	2800	*	E5	E3	chr7	88357690	88358689	1000	+	promoter:21399	uc009ibt.1	18584	Pde8a	mm9_genes_promoters	bivalent	E3
chr7	88357001	88359600	2600	*	E5	E3	chr7	88357690	88358689	1000	+	promoter:21399	uc009ibt.1	18584	Pde8a	mm9_genes_promoters	bivalent		E3
chr7	88357001	88359600	2600	*	E5	E3	chr7	88357690	88358689	1000	+	promoter:21399	uc009ibt.1	18584	Pde8a	mm9_genes_promoters	bivalent			E3
chr7	88357001	88359400	2400	*	E5	E3	chr7	88357690	88358689	1000	+	promoter:21399	uc009ibt.1	18584	Pde8a	mm9_genes_promoters	bivalent				E3
chr7	88357001	88359400	2400	*	E5	E3	chr7	88357690	88358689	1000	+	promoter:21399	uc009ibt.1	18584	Pde8a	mm9_genes_promoters	bivalent					E3
chr7	88357201	88358600	1400	*	E6	E1	chr7	88357690	88358689	1000	+	promoter:21399	uc009ibt.1	18584	Pde8a	mm9_genes_promoters	bivalent						E1
chr7	88358601	88359400	800	*	E5	E3	chr7	88357690	88358689	1000	+	promoter:21399	uc009ibt.1	18584	Pde8a	mm9_genes_promoters	bivalent						E3
chr7	88357001	88358000	1000	*	E6	E1	chr7	88357690	88358689	1000	+	promoter:21399	uc009ibt.1	18584	Pde8a	mm9_genes_promoters	bivalent							E1
chr7	88358001	88359400	1400	*	E5	E3	chr7	88357690	88358689	1000	+	promoter:21399	uc009ibt.1	18584	Pde8a	mm9_genes_promoters	bivalent							E3
chr7	88354801	88358600	3800	*	E6	E1	chr7	88357690	88358689	1000	+	promoter:21399	uc009ibt.1	18584	Pde8a	mm9_genes_promoters	bivalent								E1
chr7	88358601	88358800	200	*	E5	E3	chr7	88357690	88358689	1000	+	promoter:21399	uc009ibt.1	18584	Pde8a	mm9_genes_promoters	bivalent								E3
chr7	88354801	88360400	5600	*	E6	E1	chr7	88357690	88358689	1000	+	promoter:21399	uc009ibt.1	18584	Pde8a	mm9_genes_promoters	bivalent									E1
chr10	79813601	79818800	5200	*	E4	E9	chr10	79818204	79819203	1000	+	promoter:31251	uc007gcx.2	216166	Plk5	mm9_genes_promoters	bivalent	E9
chr10	79813601	79818800	5200	*	E4	E9	chr10	79818204	79819203	1000	+	promoter:31252	uc007gcy.2	216166	Plk5	mm9_genes_promoters	bivalent	E9
chr10	79818801	79820000	1200	*	E5	E3	chr10	79818204	79819203	1000	+	promoter:31251	uc007gcx.2	216166	Plk5	mm9_genes_promoters	bivalent	E3
chr10	79818801	79820000	1200	*	E5	E3	chr10	79818204	79819203	1000	+	promoter:31252	uc007gcy.2	216166	Plk5	mm9_genes_promoters	bivalent	E3
chr10	79815401	79818600	3200	*	E4	E9	chr10	79818204	79819203	1000	+	promoter:31251	uc007gcx.2	216166	Plk5	mm9_genes_promoters	bivalent		E9
chr10	79815401	79818600	3200	*	E4	E9	chr10	79818204	79819203	1000	+	promoter:31252	uc007gcy.2	216166	Plk5	mm9_genes_promoters	bivalent		E9
chr10	79818601	79820000	1400	*	E5	E3	chr10	79818204	79819203	1000	+	promoter:31251	uc007gcx.2	216166	Plk5	mm9_genes_promoters	bivalent		E3
chr10	79818601	79820000	1400	*	E5	E3	chr10	79818204	79819203	1000	+	promoter:31252	uc007gcy.2	216166	Plk5	mm9_genes_promoters	bivalent		E3
chr10	79813801	79818600	4800	*	E4	E9	chr10	79818204	79819203	1000	+	promoter:31251	uc007gcx.2	216166	Plk5	mm9_genes_promoters	bivalent			E9
chr10	79813801	79818600	4800	*	E4	E9	chr10	79818204	79819203	1000	+	promoter:31252	uc007gcy.2	216166	Plk5	mm9_genes_promoters	bivalent			E9
chr10	79818601	79820000	1400	*	E5	E3	chr10	79818204	79819203	1000	+	promoter:31251	uc007gcx.2	216166	Plk5	mm9_genes_promoters	bivalent			E3
chr10	79818601	79820000	1400	*	E5	E3	chr10	79818204	79819203	1000	+	promoter:31252	uc007gcy.2	216166	Plk5	mm9_genes_promoters	bivalent			E3
chr10	79816601	79818600	2000	*	E4	E9	chr10	79818204	79819203	1000	+	promoter:31251	uc007gcx.2	216166	Plk5	mm9_genes_promoters	bivalent				E9
chr10	79816601	79818600	2000	*	E4	E9	chr10	79818204	79819203	1000	+	promoter:31252	uc007gcy.2	216166	Plk5	mm9_genes_promoters	bivalent				E9
chr10	79818601	79820000	1400	*	E5	E3	chr10	79818204	79819203	1000	+	promoter:31251	uc007gcx.2	216166	Plk5	mm9_genes_promoters	bivalent				E3
chr10	79818601	79820000	1400	*	E5	E3	chr10	79818204	79819203	1000	+	promoter:31252	uc007gcy.2	216166	Plk5	mm9_genes_promoters	bivalent				E3
chr10	79818201	79819400	1200	*	E6	E1	chr10	79818204	79819203	1000	+	promoter:31251	uc007gcx.2	216166	Plk5	mm9_genes_promoters	bivalent					E1
chr10	79818201	79819400	1200	*	E6	E1	chr10	79818204	79819203	1000	+	promoter:31252	uc007gcy.2	216166	Plk5	mm9_genes_promoters	bivalent					E1
chr10	79818001	79821200	3200	*	E6	E1	chr10	79818204	79819203	1000	+	promoter:31251	uc007gcx.2	216166	Plk5	mm9_genes_promoters	bivalent						E1
chr10	79818001	79821200	3200	*	E6	E1	chr10	79818204	79819203	1000	+	promoter:31252	uc007gcy.2	216166	Plk5	mm9_genes_promoters	bivalent						E1
chr10	79818001	79821200	3200	*	E6	E1	chr10	79818204	79819203	1000	+	promoter:31251	uc007gcx.2	216166	Plk5	mm9_genes_promoters	bivalent							E1
chr10	79818001	79821200	3200	*	E6	E1	chr10	79818204	79819203	1000	+	promoter:31252	uc007gcy.2	216166	Plk5	mm9_genes_promoters	bivalent							E1
chr10	79818001	79821400	3400	*	E6	E1	chr10	79818204	79819203	1000	+	promoter:31251	uc007gcx.2	216166	Plk5	mm9_genes_promoters	bivalent								E1
chr10	79818001	79821400	3400	*	E6	E1	chr10	79818204	79819203	1000	+	promoter:31252	uc007gcy.2	216166	Plk5	mm9_genes_promoters	bivalent								E1
chr10	79817801	79821400	3600	*	E6	E1	chr10	79818204	79819203	1000	+	promoter:31251	uc007gcx.2	216166	Plk5	mm9_genes_promoters	bivalent									E1
chr10	79817801	79821400	3600	*	E6	E1	chr10	79818204	79819203	1000	+	promoter:31252	uc007gcy.2	216166	Plk5	mm9_genes_promoters	bivalent									E1
chr7	19864401	19865400	1000	*	E5	E3	chr7	19865399	19866398	1000	-	promoter:22634	uc009flg.1	232941	Ppm1n	mm9_genes_promoters	bivalent	E3
chr7	19865401	19867000	1600	*	E4	E9	chr7	19865399	19866398	1000	-	promoter:22634	uc009flg.1	232941	Ppm1n	mm9_genes_promoters	bivalent	E9
chr7	19864401	19865400	1000	*	E5	E3	chr7	19865399	19866398	1000	-	promoter:22634	uc009flg.1	232941	Ppm1n	mm9_genes_promoters	bivalent		E3
chr7	19865401	19867000	1600	*	E4	E9	chr7	19865399	19866398	1000	-	promoter:22634	uc009flg.1	232941	Ppm1n	mm9_genes_promoters	bivalent		E9
chr7	19864401	19865400	1000	*	E5	E3	chr7	19865399	19866398	1000	-	promoter:22634	uc009flg.1	232941	Ppm1n	mm9_genes_promoters	bivalent			E3
chr7	19865401	19867000	1600	*	E4	E9	chr7	19865399	19866398	1000	-	promoter:22634	uc009flg.1	232941	Ppm1n	mm9_genes_promoters	bivalent			E9
chr7	19864401	19865400	1000	*	E5	E3	chr7	19865399	19866398	1000	-	promoter:22634	uc009flg.1	232941	Ppm1n	mm9_genes_promoters	bivalent				E3
chr7	19865401	19866400	1000	*	E4	E9	chr7	19865399	19866398	1000	-	promoter:22634	uc009flg.1	232941	Ppm1n	mm9_genes_promoters	bivalent				E9
chr7	19864801	19865400	600	*	E6	E1	chr7	19865399	19866398	1000	-	promoter:22634	uc009flg.1	232941	Ppm1n	mm9_genes_promoters	bivalent					E1
chr7	19865401	19867000	1600	*	E7	E2	chr7	19865399	19866398	1000	-	promoter:22634	uc009flg.1	232941	Ppm1n	mm9_genes_promoters	bivalent					E2
chr7	19864401	19865400	1000	*	E6	E1	chr7	19865399	19866398	1000	-	promoter:22634	uc009flg.1	232941	Ppm1n	mm9_genes_promoters	bivalent						E1
chr7	19865401	19866800	1400	*	E7	E2	chr7	19865399	19866398	1000	-	promoter:22634	uc009flg.1	232941	Ppm1n	mm9_genes_promoters	bivalent						E2
chr7	19863201	19865800	2600	*	E6	E1	chr7	19865399	19866398	1000	-	promoter:22634	uc009flg.1	232941	Ppm1n	mm9_genes_promoters	bivalent							E1
chr7	19865801	19867600	1800	*	E7	E2	chr7	19865399	19866398	1000	-	promoter:22634	uc009flg.1	232941	Ppm1n	mm9_genes_promoters	bivalent							E2
chr7	19864201	19866000	1800	*	E6	E1	chr7	19865399	19866398	1000	-	promoter:22634	uc009flg.1	232941	Ppm1n	mm9_genes_promoters	bivalent								E1
chr7	19866001	19867000	1000	*	E7	E2	chr7	19865399	19866398	1000	-	promoter:22634	uc009flg.1	232941	Ppm1n	mm9_genes_promoters	bivalent								E2
chr7	19863201	19865800	2600	*	E6	E1	chr7	19865399	19866398	1000	-	promoter:22634	uc009flg.1	232941	Ppm1n	mm9_genes_promoters	bivalent									E1
chr7	19865801	19867600	1800	*	E7	E2	chr7	19865399	19866398	1000	-	promoter:22634	uc009flg.1	232941	Ppm1n	mm9_genes_promoters	bivalent									E2
chr18	83087601	83094000	6400	*	E7	E2	chr18	83089953	83090952	1000	-	promoter:51330	uc008fud.2	75853	4930592I03Rik	mm9_genes_promoters	methylation	E2
chr18	83087601	83094000	6400	*	E7	E2	chr18	83089953	83090952	1000	-	promoter:51331	uc008fue.2	75853	4930592I03Rik	mm9_genes_promoters	methylation	E2
chr18	83087601	83092400	4800	*	E7	E2	chr18	83089953	83090952	1000	-	promoter:51330	uc008fud.2	75853	4930592I03Rik	mm9_genes_promoters	methylation		E2
chr18	83087601	83092400	4800	*	E7	E2	chr18	83089953	83090952	1000	-	promoter:51331	uc008fue.2	75853	4930592I03Rik	mm9_genes_promoters	methylation		E2
chr18	83087601	83090000	2400	*	E7	E2	chr18	83089953	83090952	1000	-	promoter:51330	uc008fud.2	75853	4930592I03Rik	mm9_genes_promoters	methylation			E2
chr18	83087601	83090000	2400	*	E7	E2	chr18	83089953	83090952	1000	-	promoter:51331	uc008fue.2	75853	4930592I03Rik	mm9_genes_promoters	methylation			E2
chr18	83090001	83091200	1200	*	E9	E4	chr18	83089953	83090952	1000	-	promoter:51330	uc008fud.2	75853	4930592I03Rik	mm9_genes_promoters	methylation			E4
chr18	83090001	83091200	1200	*	E9	E4	chr18	83089953	83090952	1000	-	promoter:51331	uc008fue.2	75853	4930592I03Rik	mm9_genes_promoters	methylation			E4
chr18	83087601	83092400	4800	*	E7	E2	chr18	83089953	83090952	1000	-	promoter:51330	uc008fud.2	75853	4930592I03Rik	mm9_genes_promoters	methylation				E2
chr18	83087601	83092400	4800	*	E7	E2	chr18	83089953	83090952	1000	-	promoter:51331	uc008fue.2	75853	4930592I03Rik	mm9_genes_promoters	methylation				E2
chr18	83087601	83091200	3600	*	E7	E2	chr18	83089953	83090952	1000	-	promoter:51330	uc008fud.2	75853	4930592I03Rik	mm9_genes_promoters	methylation					E2
chr18	83087601	83091200	3600	*	E7	E2	chr18	83089953	83090952	1000	-	promoter:51331	uc008fue.2	75853	4930592I03Rik	mm9_genes_promoters	methylation					E2
chr18	83089401	83092800	3400	*	E6	E1	chr18	83089953	83090952	1000	-	promoter:51330	uc008fud.2	75853	4930592I03Rik	mm9_genes_promoters	methylation						E1
chr18	83089401	83092800	3400	*	E6	E1	chr18	83089953	83090952	1000	-	promoter:51331	uc008fue.2	75853	4930592I03Rik	mm9_genes_promoters	methylation						E1
chr18	83089601	83093400	3800	*	E6	E1	chr18	83089953	83090952	1000	-	promoter:51330	uc008fud.2	75853	4930592I03Rik	mm9_genes_promoters	methylation							E1
chr18	83089601	83093400	3800	*	E6	E1	chr18	83089953	83090952	1000	-	promoter:51331	uc008fue.2	75853	4930592I03Rik	mm9_genes_promoters	methylation							E1
chr18	83089601	83093000	3400	*	E6	E1	chr18	83089953	83090952	1000	-	promoter:51330	uc008fud.2	75853	4930592I03Rik	mm9_genes_promoters	methylation								E1
chr18	83089601	83093000	3400	*	E6	E1	chr18	83089953	83090952	1000	-	promoter:51331	uc008fue.2	75853	4930592I03Rik	mm9_genes_promoters	methylation								E1
chr18	83089601	83092800	3200	*	E6	E1	chr18	83089953	83090952	1000	-	promoter:51330	uc008fud.2	75853	4930592I03Rik	mm9_genes_promoters	methylation									E1
chr18	83089601	83092800	3200	*	E6	E1	chr18	83089953	83090952	1000	-	promoter:51331	uc008fue.2	75853	4930592I03Rik	mm9_genes_promoters	methylation									E1
chr16	19884201	19888400	4200	*	E8	E7	chr16	19884368	19885367	1000	-	promoter:46452	uc007ype.2	68162	A930003A15Rik	mm9_genes_promoters	methylation	E7
chr16	19884201	19888400	4200	*	E8	E7	chr16	19884368	19885367	1000	-	promoter:46453	uc007ypf.2	68162	A930003A15Rik	mm9_genes_promoters	methylation	E7
chr16	19883801	19885000	1200	*	E7	E2	chr16	19884368	19885367	1000	-	promoter:46452	uc007ype.2	68162	A930003A15Rik	mm9_genes_promoters	methylation		E2
chr16	19883801	19885000	1200	*	E7	E2	chr16	19884368	19885367	1000	-	promoter:46453	uc007ypf.2	68162	A930003A15Rik	mm9_genes_promoters	methylation		E2
chr16	19885001	19885400	400	*	E8	E7	chr16	19884368	19885367	1000	-	promoter:46452	uc007ype.2	68162	A930003A15Rik	mm9_genes_promoters	methylation		E7
chr16	19885001	19885400	400	*	E8	E7	chr16	19884368	19885367	1000	-	promoter:46453	uc007ypf.2	68162	A930003A15Rik	mm9_genes_promoters	methylation		E7
chr16	19883001	19884800	1800	*	E7	E2	chr16	19884368	19885367	1000	-	promoter:46452	uc007ype.2	68162	A930003A15Rik	mm9_genes_promoters	methylation			E2
chr16	19883001	19884800	1800	*	E7	E2	chr16	19884368	19885367	1000	-	promoter:46453	uc007ypf.2	68162	A930003A15Rik	mm9_genes_promoters	methylation			E2
chr16	19884801	19885600	800	*	E8	E7	chr16	19884368	19885367	1000	-	promoter:46452	uc007ype.2	68162	A930003A15Rik	mm9_genes_promoters	methylation			E7
chr16	19884801	19885600	800	*	E8	E7	chr16	19884368	19885367	1000	-	promoter:46453	uc007ypf.2	68162	A930003A15Rik	mm9_genes_promoters	methylation			E7
chr16	19883401	19885000	1600	*	E7	E2	chr16	19884368	19885367	1000	-	promoter:46452	uc007ype.2	68162	A930003A15Rik	mm9_genes_promoters	methylation				E2
chr16	19883401	19885000	1600	*	E7	E2	chr16	19884368	19885367	1000	-	promoter:46453	uc007ypf.2	68162	A930003A15Rik	mm9_genes_promoters	methylation				E2
chr16	19885001	19887800	2800	*	E8	E7	chr16	19884368	19885367	1000	-	promoter:46452	uc007ype.2	68162	A930003A15Rik	mm9_genes_promoters	methylation				E7
chr16	19885001	19887800	2800	*	E8	E7	chr16	19884368	19885367	1000	-	promoter:46453	uc007ypf.2	68162	A930003A15Rik	mm9_genes_promoters	methylation				E7
chr16	19883801	19884600	800	*	E6	E1	chr16	19884368	19885367	1000	-	promoter:46452	uc007ype.2	68162	A930003A15Rik	mm9_genes_promoters	methylation					E1
chr16	19883801	19884600	800	*	E6	E1	chr16	19884368	19885367	1000	-	promoter:46453	uc007ypf.2	68162	A930003A15Rik	mm9_genes_promoters	methylation					E1
chr16	19884601	19885000	400	*	E7	E2	chr16	19884368	19885367	1000	-	promoter:46452	uc007ype.2	68162	A930003A15Rik	mm9_genes_promoters	methylation					E2
chr16	19884601	19885000	400	*	E7	E2	chr16	19884368	19885367	1000	-	promoter:46453	uc007ypf.2	68162	A930003A15Rik	mm9_genes_promoters	methylation					E2
chr16	19885001	19888000	3000	*	E8	E7	chr16	19884368	19885367	1000	-	promoter:46452	uc007ype.2	68162	A930003A15Rik	mm9_genes_promoters	methylation					E7
chr16	19885001	19888000	3000	*	E8	E7	chr16	19884368	19885367	1000	-	promoter:46453	uc007ypf.2	68162	A930003A15Rik	mm9_genes_promoters	methylation					E7
chr16	19883001	19885000	2000	*	E6	E1	chr16	19884368	19885367	1000	-	promoter:46452	uc007ype.2	68162	A930003A15Rik	mm9_genes_promoters	methylation						E1
chr16	19883001	19885000	2000	*	E6	E1	chr16	19884368	19885367	1000	-	promoter:46453	uc007ypf.2	68162	A930003A15Rik	mm9_genes_promoters	methylation						E1
chr16	19885001	19886200	1200	*	E7	E2	chr16	19884368	19885367	1000	-	promoter:46452	uc007ype.2	68162	A930003A15Rik	mm9_genes_promoters	methylation						E2
chr16	19885001	19886200	1200	*	E7	E2	chr16	19884368	19885367	1000	-	promoter:46453	uc007ypf.2	68162	A930003A15Rik	mm9_genes_promoters	methylation						E2
chr16	19882801	19885000	2200	*	E6	E1	chr16	19884368	19885367	1000	-	promoter:46452	uc007ype.2	68162	A930003A15Rik	mm9_genes_promoters	methylation							E1
chr16	19882801	19885000	2200	*	E6	E1	chr16	19884368	19885367	1000	-	promoter:46453	uc007ypf.2	68162	A930003A15Rik	mm9_genes_promoters	methylation							E1
chr16	19885001	19886400	1400	*	E7	E2	chr16	19884368	19885367	1000	-	promoter:46452	uc007ype.2	68162	A930003A15Rik	mm9_genes_promoters	methylation							E2
chr16	19885001	19886400	1400	*	E7	E2	chr16	19884368	19885367	1000	-	promoter:46453	uc007ypf.2	68162	A930003A15Rik	mm9_genes_promoters	methylation							E2
chr16	19882201	19886200	4000	*	E6	E1	chr16	19884368	19885367	1000	-	promoter:46452	uc007ype.2	68162	A930003A15Rik	mm9_genes_promoters	methylation								E1
chr16	19882201	19886200	4000	*	E6	E1	chr16	19884368	19885367	1000	-	promoter:46453	uc007ypf.2	68162	A930003A15Rik	mm9_genes_promoters	methylation								E1
chr16	19883001	19885800	2800	*	E6	E1	chr16	19884368	19885367	1000	-	promoter:46452	uc007ype.2	68162	A930003A15Rik	mm9_genes_promoters	methylation									E1
chr16	19883001	19885800	2800	*	E6	E1	chr16	19884368	19885367	1000	-	promoter:46453	uc007ypf.2	68162	A930003A15Rik	mm9_genes_promoters	methylation									E1
chr15	100942001	100945200	3200	*	E8	E7	chr15	100945186	100946185	1000	+	promoter:44163	uc007xsk.1	208258	Ankrd33	mm9_genes_promoters	methylation	E7
chr15	100942001	100945200	3200	*	E8	E7	chr15	100945186	100946185	1000	+	promoter:44164	uc007xsl.1	208258	Ankrd33	mm9_genes_promoters	methylation	E7
chr15	100942001	100945200	3200	*	E8	E7	chr15	100945186	100946185	1000	+	promoter:44165	uc011zzq.1	208258	Ankrd33	mm9_genes_promoters	methylation	E7
chr15	100945201	100945400	200	*	E1	E11	chr15	100945186	100946185	1000	+	promoter:44163	uc007xsk.1	208258	Ankrd33	mm9_genes_promoters	methylation	E11
chr15	100945201	100945400	200	*	E1	E11	chr15	100945186	100946185	1000	+	promoter:44164	uc007xsl.1	208258	Ankrd33	mm9_genes_promoters	methylation	E11
chr15	100945201	100945400	200	*	E1	E11	chr15	100945186	100946185	1000	+	promoter:44165	uc011zzq.1	208258	Ankrd33	mm9_genes_promoters	methylation	E11
chr15	100945401	100946200	800	*	E8	E7	chr15	100945186	100946185	1000	+	promoter:44163	uc007xsk.1	208258	Ankrd33	mm9_genes_promoters	methylation	E7
chr15	100945401	100946200	800	*	E8	E7	chr15	100945186	100946185	1000	+	promoter:44164	uc007xsl.1	208258	Ankrd33	mm9_genes_promoters	methylation	E7
chr15	100945401	100946200	800	*	E8	E7	chr15	100945186	100946185	1000	+	promoter:44165	uc011zzq.1	208258	Ankrd33	mm9_genes_promoters	methylation	E7
chr15	100942201	100946000	3800	*	E8	E7	chr15	100945186	100946185	1000	+	promoter:44163	uc007xsk.1	208258	Ankrd33	mm9_genes_promoters	methylation		E7
chr15	100942201	100946000	3800	*	E8	E7	chr15	100945186	100946185	1000	+	promoter:44164	uc007xsl.1	208258	Ankrd33	mm9_genes_promoters	methylation		E7
chr15	100942201	100946000	3800	*	E8	E7	chr15	100945186	100946185	1000	+	promoter:44165	uc011zzq.1	208258	Ankrd33	mm9_genes_promoters	methylation		E7
chr15	100946001	100947800	1800	*	E7	E2	chr15	100945186	100946185	1000	+	promoter:44163	uc007xsk.1	208258	Ankrd33	mm9_genes_promoters	methylation		E2
chr15	100946001	100947800	1800	*	E7	E2	chr15	100945186	100946185	1000	+	promoter:44164	uc007xsl.1	208258	Ankrd33	mm9_genes_promoters	methylation		E2
chr15	100946001	100947800	1800	*	E7	E2	chr15	100945186	100946185	1000	+	promoter:44165	uc011zzq.1	208258	Ankrd33	mm9_genes_promoters	methylation		E2
chr15	100942001	100945200	3200	*	E8	E7	chr15	100945186	100946185	1000	+	promoter:44163	uc007xsk.1	208258	Ankrd33	mm9_genes_promoters	methylation			E7
chr15	100942001	100945200	3200	*	E8	E7	chr15	100945186	100946185	1000	+	promoter:44164	uc007xsl.1	208258	Ankrd33	mm9_genes_promoters	methylation			E7
chr15	100942001	100945200	3200	*	E8	E7	chr15	100945186	100946185	1000	+	promoter:44165	uc011zzq.1	208258	Ankrd33	mm9_genes_promoters	methylation			E7
chr15	100945201	100945800	600	*	E3	E10	chr15	100945186	100946185	1000	+	promoter:44163	uc007xsk.1	208258	Ankrd33	mm9_genes_promoters	methylation			E10
chr15	100945201	100945800	600	*	E3	E10	chr15	100945186	100946185	1000	+	promoter:44164	uc007xsl.1	208258	Ankrd33	mm9_genes_promoters	methylation			E10
chr15	100945201	100945800	600	*	E3	E10	chr15	100945186	100946185	1000	+	promoter:44165	uc011zzq.1	208258	Ankrd33	mm9_genes_promoters	methylation			E10
chr15	100945801	100946000	200	*	E8	E7	chr15	100945186	100946185	1000	+	promoter:44163	uc007xsk.1	208258	Ankrd33	mm9_genes_promoters	methylation			E7
chr15	100945801	100946000	200	*	E8	E7	chr15	100945186	100946185	1000	+	promoter:44164	uc007xsl.1	208258	Ankrd33	mm9_genes_promoters	methylation			E7
chr15	100945801	100946000	200	*	E8	E7	chr15	100945186	100946185	1000	+	promoter:44165	uc011zzq.1	208258	Ankrd33	mm9_genes_promoters	methylation			E7
chr15	100946001	100948000	2000	*	E7	E2	chr15	100945186	100946185	1000	+	promoter:44163	uc007xsk.1	208258	Ankrd33	mm9_genes_promoters	methylation			E2
chr15	100946001	100948000	2000	*	E7	E2	chr15	100945186	100946185	1000	+	promoter:44164	uc007xsl.1	208258	Ankrd33	mm9_genes_promoters	methylation			E2
chr15	100946001	100948000	2000	*	E7	E2	chr15	100945186	100946185	1000	+	promoter:44165	uc011zzq.1	208258	Ankrd33	mm9_genes_promoters	methylation			E2
chr15	100936801	100945200	8400	*	E8	E7	chr15	100945186	100946185	1000	+	promoter:44163	uc007xsk.1	208258	Ankrd33	mm9_genes_promoters	methylation				E7
chr15	100936801	100945200	8400	*	E8	E7	chr15	100945186	100946185	1000	+	promoter:44164	uc007xsl.1	208258	Ankrd33	mm9_genes_promoters	methylation				E7
chr15	100936801	100945200	8400	*	E8	E7	chr15	100945186	100946185	1000	+	promoter:44165	uc011zzq.1	208258	Ankrd33	mm9_genes_promoters	methylation				E7
chr15	100945201	100950000	4800	*	E7	E2	chr15	100945186	100946185	1000	+	promoter:44163	uc007xsk.1	208258	Ankrd33	mm9_genes_promoters	methylation				E2
chr15	100945201	100950000	4800	*	E7	E2	chr15	100945186	100946185	1000	+	promoter:44164	uc007xsl.1	208258	Ankrd33	mm9_genes_promoters	methylation				E2
chr15	100945201	100950000	4800	*	E7	E2	chr15	100945186	100946185	1000	+	promoter:44165	uc011zzq.1	208258	Ankrd33	mm9_genes_promoters	methylation				E2
chr15	100941401	100945600	4200	*	E7	E2	chr15	100945186	100946185	1000	+	promoter:44163	uc007xsk.1	208258	Ankrd33	mm9_genes_promoters	methylation					E2
chr15	100941401	100945600	4200	*	E7	E2	chr15	100945186	100946185	1000	+	promoter:44164	uc007xsl.1	208258	Ankrd33	mm9_genes_promoters	methylation					E2
chr15	100941401	100945600	4200	*	E7	E2	chr15	100945186	100946185	1000	+	promoter:44165	uc011zzq.1	208258	Ankrd33	mm9_genes_promoters	methylation					E2
chr15	100945601	100949800	4200	*	E6	E1	chr15	100945186	100946185	1000	+	promoter:44163	uc007xsk.1	208258	Ankrd33	mm9_genes_promoters	methylation					E1
chr15	100945601	100949800	4200	*	E6	E1	chr15	100945186	100946185	1000	+	promoter:44164	uc007xsl.1	208258	Ankrd33	mm9_genes_promoters	methylation					E1
chr15	100945601	100949800	4200	*	E6	E1	chr15	100945186	100946185	1000	+	promoter:44165	uc011zzq.1	208258	Ankrd33	mm9_genes_promoters	methylation					E1
chr15	100941401	100945400	4000	*	E7	E2	chr15	100945186	100946185	1000	+	promoter:44163	uc007xsk.1	208258	Ankrd33	mm9_genes_promoters	methylation						E2
chr15	100941401	100945400	4000	*	E7	E2	chr15	100945186	100946185	1000	+	promoter:44164	uc007xsl.1	208258	Ankrd33	mm9_genes_promoters	methylation						E2
chr15	100941401	100945400	4000	*	E7	E2	chr15	100945186	100946185	1000	+	promoter:44165	uc011zzq.1	208258	Ankrd33	mm9_genes_promoters	methylation						E2
chr15	100945401	100950400	5000	*	E6	E1	chr15	100945186	100946185	1000	+	promoter:44163	uc007xsk.1	208258	Ankrd33	mm9_genes_promoters	methylation						E1
chr15	100945401	100950400	5000	*	E6	E1	chr15	100945186	100946185	1000	+	promoter:44164	uc007xsl.1	208258	Ankrd33	mm9_genes_promoters	methylation						E1
chr15	100945401	100950400	5000	*	E6	E1	chr15	100945186	100946185	1000	+	promoter:44165	uc011zzq.1	208258	Ankrd33	mm9_genes_promoters	methylation						E1
chr15	100936201	100945200	9000	*	E7	E2	chr15	100945186	100946185	1000	+	promoter:44163	uc007xsk.1	208258	Ankrd33	mm9_genes_promoters	methylation							E2
chr15	100936201	100945200	9000	*	E7	E2	chr15	100945186	100946185	1000	+	promoter:44164	uc007xsl.1	208258	Ankrd33	mm9_genes_promoters	methylation							E2
chr15	100936201	100945200	9000	*	E7	E2	chr15	100945186	100946185	1000	+	promoter:44165	uc011zzq.1	208258	Ankrd33	mm9_genes_promoters	methylation							E2
chr15	100945201	100950400	5200	*	E6	E1	chr15	100945186	100946185	1000	+	promoter:44163	uc007xsk.1	208258	Ankrd33	mm9_genes_promoters	methylation							E1
chr15	100945201	100950400	5200	*	E6	E1	chr15	100945186	100946185	1000	+	promoter:44164	uc007xsl.1	208258	Ankrd33	mm9_genes_promoters	methylation							E1
chr15	100945201	100950400	5200	*	E6	E1	chr15	100945186	100946185	1000	+	promoter:44165	uc011zzq.1	208258	Ankrd33	mm9_genes_promoters	methylation							E1
chr15	100942401	100945400	3000	*	E7	E2	chr15	100945186	100946185	1000	+	promoter:44163	uc007xsk.1	208258	Ankrd33	mm9_genes_promoters	methylation								E2
chr15	100942401	100945400	3000	*	E7	E2	chr15	100945186	100946185	1000	+	promoter:44164	uc007xsl.1	208258	Ankrd33	mm9_genes_promoters	methylation								E2
chr15	100942401	100945400	3000	*	E7	E2	chr15	100945186	100946185	1000	+	promoter:44165	uc011zzq.1	208258	Ankrd33	mm9_genes_promoters	methylation								E2
chr15	100945401	100950400	5000	*	E6	E1	chr15	100945186	100946185	1000	+	promoter:44163	uc007xsk.1	208258	Ankrd33	mm9_genes_promoters	methylation								E1
chr15	100945401	100950400	5000	*	E6	E1	chr15	100945186	100946185	1000	+	promoter:44164	uc007xsl.1	208258	Ankrd33	mm9_genes_promoters	methylation								E1
chr15	100945401	100950400	5000	*	E6	E1	chr15	100945186	100946185	1000	+	promoter:44165	uc011zzq.1	208258	Ankrd33	mm9_genes_promoters	methylation								E1
chr15	100941201	100945200	4000	*	E7	E2	chr15	100945186	100946185	1000	+	promoter:44163	uc007xsk.1	208258	Ankrd33	mm9_genes_promoters	methylation									E2
chr15	100941201	100945200	4000	*	E7	E2	chr15	100945186	100946185	1000	+	promoter:44164	uc007xsl.1	208258	Ankrd33	mm9_genes_promoters	methylation									E2
chr15	100941201	100945200	4000	*	E7	E2	chr15	100945186	100946185	1000	+	promoter:44165	uc011zzq.1	208258	Ankrd33	mm9_genes_promoters	methylation									E2
chr15	100945201	100949800	4600	*	E6	E1	chr15	100945186	100946185	1000	+	promoter:44163	uc007xsk.1	208258	Ankrd33	mm9_genes_promoters	methylation									E1
chr15	100945201	100949800	4600	*	E6	E1	chr15	100945186	100946185	1000	+	promoter:44164	uc007xsl.1	208258	Ankrd33	mm9_genes_promoters	methylation									E1
chr15	100945201	100949800	4600	*	E6	E1	chr15	100945186	100946185	1000	+	promoter:44165	uc011zzq.1	208258	Ankrd33	mm9_genes_promoters	methylation									E1
chr18	66129401	66138400	9000	*	E8	E7	chr18	66129833	66130832	1000	-	promoter:51055	uc008ffm.1	225644	Cplx4	mm9_genes_promoters	methylation	E7
chr18	66129601	66130400	800	*	E8	E7	chr18	66129833	66130832	1000	-	promoter:51055	uc008ffm.1	225644	Cplx4	mm9_genes_promoters	methylation		E7
chr18	66130401	66134200	3800	*	E3	E10	chr18	66129833	66130832	1000	-	promoter:51055	uc008ffm.1	225644	Cplx4	mm9_genes_promoters	methylation		E10
chr18	66129201	66130000	800	*	E7	E2	chr18	66129833	66130832	1000	-	promoter:51055	uc008ffm.1	225644	Cplx4	mm9_genes_promoters	methylation			E2
chr18	66130001	66130400	400	*	E8	E7	chr18	66129833	66130832	1000	-	promoter:51055	uc008ffm.1	225644	Cplx4	mm9_genes_promoters	methylation			E7
chr18	66130401	66134000	3600	*	E3	E10	chr18	66129833	66130832	1000	-	promoter:51055	uc008ffm.1	225644	Cplx4	mm9_genes_promoters	methylation			E10
chr18	66129201	66130600	1400	*	E7	E2	chr18	66129833	66130832	1000	-	promoter:51055	uc008ffm.1	225644	Cplx4	mm9_genes_promoters	methylation				E2
chr18	66130601	66133400	2800	*	E3	E10	chr18	66129833	66130832	1000	-	promoter:51055	uc008ffm.1	225644	Cplx4	mm9_genes_promoters	methylation				E10
chr18	66129001	66130400	1400	*	E6	E1	chr18	66129833	66130832	1000	-	promoter:51055	uc008ffm.1	225644	Cplx4	mm9_genes_promoters	methylation					E1
chr18	66130401	66131200	800	*	E7	E2	chr18	66129833	66130832	1000	-	promoter:51055	uc008ffm.1	225644	Cplx4	mm9_genes_promoters	methylation					E2
chr18	66127201	66130400	3200	*	E6	E1	chr18	66129833	66130832	1000	-	promoter:51055	uc008ffm.1	225644	Cplx4	mm9_genes_promoters	methylation						E1
chr18	66130401	66131200	800	*	E7	E2	chr18	66129833	66130832	1000	-	promoter:51055	uc008ffm.1	225644	Cplx4	mm9_genes_promoters	methylation						E2
chr18	66117801	66130600	12800	*	E6	E1	chr18	66129833	66130832	1000	-	promoter:51055	uc008ffm.1	225644	Cplx4	mm9_genes_promoters	methylation							E1
chr18	66130601	66131600	1000	*	E7	E2	chr18	66129833	66130832	1000	-	promoter:51055	uc008ffm.1	225644	Cplx4	mm9_genes_promoters	methylation							E2
chr18	66117801	66130600	12800	*	E6	E1	chr18	66129833	66130832	1000	-	promoter:51055	uc008ffm.1	225644	Cplx4	mm9_genes_promoters	methylation								E1
chr18	66130601	66131800	1200	*	E7	E2	chr18	66129833	66130832	1000	-	promoter:51055	uc008ffm.1	225644	Cplx4	mm9_genes_promoters	methylation								E2
chr18	66117601	66130600	13000	*	E6	E1	chr18	66129833	66130832	1000	-	promoter:51055	uc008ffm.1	225644	Cplx4	mm9_genes_promoters	methylation									E1
chr18	66130601	66132600	2000	*	E7	E2	chr18	66129833	66130832	1000	-	promoter:51055	uc008ffm.1	225644	Cplx4	mm9_genes_promoters	methylation									E2
chr3	10249801	10273200	23400	*	E2	E8	chr3	10254253	10255252	1000	-	promoter:9196	uc008opm.1	75497	Fabp12	mm9_genes_promoters	methylation	E8
chr3	10299001	10301800	2800	*	E8	E7	chr3	10301184	10302183	1000	-	promoter:9197	uc008opn.1	75497	Fabp12	mm9_genes_promoters	methylation	E7
chr3	10301801	10302200	400	*	E1	E11	chr3	10301184	10302183	1000	-	promoter:9197	uc008opn.1	75497	Fabp12	mm9_genes_promoters	methylation	E11
chr3	10249801	10257600	7800	*	E2	E8	chr3	10254253	10255252	1000	-	promoter:9196	uc008opm.1	75497	Fabp12	mm9_genes_promoters	methylation		E8
chr3	10293001	10302000	9000	*	E8	E7	chr3	10301184	10302183	1000	-	promoter:9197	uc008opn.1	75497	Fabp12	mm9_genes_promoters	methylation		E7
chr3	10302001	10302200	200	*	E1	E11	chr3	10301184	10302183	1000	-	promoter:9197	uc008opn.1	75497	Fabp12	mm9_genes_promoters	methylation		E11
chr3	10249801	10257400	7600	*	E8	E7	chr3	10254253	10255252	1000	-	promoter:9196	uc008opm.1	75497	Fabp12	mm9_genes_promoters	methylation			E7
chr3	10301001	10301400	400	*	E7	E2	chr3	10301184	10302183	1000	-	promoter:9197	uc008opn.1	75497	Fabp12	mm9_genes_promoters	methylation			E2
chr3	10301401	10302000	600	*	E8	E7	chr3	10301184	10302183	1000	-	promoter:9197	uc008opn.1	75497	Fabp12	mm9_genes_promoters	methylation			E7
chr3	10302001	10302200	200	*	E1	E11	chr3	10301184	10302183	1000	-	promoter:9197	uc008opn.1	75497	Fabp12	mm9_genes_promoters	methylation			E11
chr3	10249801	10294000	44200	*	E8	E7	chr3	10254253	10255252	1000	-	promoter:9196	uc008opm.1	75497	Fabp12	mm9_genes_promoters	methylation				E7
chr3	10294001	10304000	10000	*	E7	E2	chr3	10301184	10302183	1000	-	promoter:9197	uc008opn.1	75497	Fabp12	mm9_genes_promoters	methylation				E2
chr3	10253001	10256000	3000	*	E9	E4	chr3	10254253	10255252	1000	-	promoter:9196	uc008opm.1	75497	Fabp12	mm9_genes_promoters	methylation					E4
chr3	10299801	10301600	1800	*	E6	E1	chr3	10301184	10302183	1000	-	promoter:9197	uc008opn.1	75497	Fabp12	mm9_genes_promoters	methylation					E1
chr3	10301601	10303000	1400	*	E7	E2	chr3	10301184	10302183	1000	-	promoter:9197	uc008opn.1	75497	Fabp12	mm9_genes_promoters	methylation					E2
chr3	10251801	10257000	5200	*	E9	E4	chr3	10254253	10255252	1000	-	promoter:9196	uc008opm.1	75497	Fabp12	mm9_genes_promoters	methylation						E4
chr3	10299601	10301600	2000	*	E6	E1	chr3	10301184	10302183	1000	-	promoter:9197	uc008opn.1	75497	Fabp12	mm9_genes_promoters	methylation						E1
chr3	10301601	10303000	1400	*	E7	E2	chr3	10301184	10302183	1000	-	promoter:9197	uc008opn.1	75497	Fabp12	mm9_genes_promoters	methylation						E2
chr3	10248801	10257000	8200	*	E9	E4	chr3	10254253	10255252	1000	-	promoter:9196	uc008opm.1	75497	Fabp12	mm9_genes_promoters	methylation							E4
chr3	10298601	10305600	7000	*	E6	E1	chr3	10301184	10302183	1000	-	promoter:9197	uc008opn.1	75497	Fabp12	mm9_genes_promoters	methylation							E1
chr3	10251801	10257600	5800	*	E9	E4	chr3	10254253	10255252	1000	-	promoter:9196	uc008opm.1	75497	Fabp12	mm9_genes_promoters	methylation								E4
chr3	10297601	10302000	4400	*	E6	E1	chr3	10301184	10302183	1000	-	promoter:9197	uc008opn.1	75497	Fabp12	mm9_genes_promoters	methylation								E1
chr3	10302001	10302400	400	*	E7	E2	chr3	10301184	10302183	1000	-	promoter:9197	uc008opn.1	75497	Fabp12	mm9_genes_promoters	methylation								E2
chr3	10254001	10257000	3000	*	E9	E4	chr3	10254253	10255252	1000	-	promoter:9196	uc008opm.1	75497	Fabp12	mm9_genes_promoters	methylation									E4
chr3	10297001	10305200	8200	*	E6	E1	chr3	10301184	10302183	1000	-	promoter:9197	uc008opn.1	75497	Fabp12	mm9_genes_promoters	methylation									E1
chr10	93760801	93766800	6000	*	E8	E7	chr10	93761449	93762448	1000	-	promoter:32871	uc007gvr.2	215472	Gm4792	mm9_genes_promoters	methylation	E7
chr10	93760001	93761800	1800	*	E7	E2	chr10	93761449	93762448	1000	-	promoter:32871	uc007gvr.2	215472	Gm4792	mm9_genes_promoters	methylation		E2
chr10	93761801	93762400	600	*	E8	E7	chr10	93761449	93762448	1000	-	promoter:32871	uc007gvr.2	215472	Gm4792	mm9_genes_promoters	methylation		E7
chr10	93762401	93763600	1200	*	E3	E10	chr10	93761449	93762448	1000	-	promoter:32871	uc007gvr.2	215472	Gm4792	mm9_genes_promoters	methylation		E10
chr10	93760001	93761800	1800	*	E7	E2	chr10	93761449	93762448	1000	-	promoter:32871	uc007gvr.2	215472	Gm4792	mm9_genes_promoters	methylation			E2
chr10	93761801	93766600	4800	*	E8	E7	chr10	93761449	93762448	1000	-	promoter:32871	uc007gvr.2	215472	Gm4792	mm9_genes_promoters	methylation			E7
chr10	93760001	93761800	1800	*	E7	E2	chr10	93761449	93762448	1000	-	promoter:32871	uc007gvr.2	215472	Gm4792	mm9_genes_promoters	methylation				E2
chr10	93761801	93766600	4800	*	E8	E7	chr10	93761449	93762448	1000	-	promoter:32871	uc007gvr.2	215472	Gm4792	mm9_genes_promoters	methylation				E7
chr10	93757401	93762600	5200	*	E7	E2	chr10	93761449	93762448	1000	-	promoter:32871	uc007gvr.2	215472	Gm4792	mm9_genes_promoters	methylation					E2
chr10	93760801	93762000	1200	*	E9	E4	chr10	93761449	93762448	1000	-	promoter:32871	uc007gvr.2	215472	Gm4792	mm9_genes_promoters	methylation						E4
chr10	93762001	93762200	200	*	E8	E7	chr10	93761449	93762448	1000	-	promoter:32871	uc007gvr.2	215472	Gm4792	mm9_genes_promoters	methylation						E7
chr10	93762201	93770400	8200	*	E4	E9	chr10	93761449	93762448	1000	-	promoter:32871	uc007gvr.2	215472	Gm4792	mm9_genes_promoters	methylation						E9
chr10	93761001	93762200	1200	*	E7	E2	chr10	93761449	93762448	1000	-	promoter:32871	uc007gvr.2	215472	Gm4792	mm9_genes_promoters	methylation							E2
chr10	93762201	93762400	200	*	E5	E3	chr10	93761449	93762448	1000	-	promoter:32871	uc007gvr.2	215472	Gm4792	mm9_genes_promoters	methylation							E3
chr10	93762401	93771000	8600	*	E4	E9	chr10	93761449	93762448	1000	-	promoter:32871	uc007gvr.2	215472	Gm4792	mm9_genes_promoters	methylation							E9
chr10	93761401	93762000	600	*	E7	E2	chr10	93761449	93762448	1000	-	promoter:32871	uc007gvr.2	215472	Gm4792	mm9_genes_promoters	methylation								E2
chr10	93762001	93762200	200	*	E8	E7	chr10	93761449	93762448	1000	-	promoter:32871	uc007gvr.2	215472	Gm4792	mm9_genes_promoters	methylation								E7
chr10	93762201	93774200	12000	*	E4	E9	chr10	93761449	93762448	1000	-	promoter:32871	uc007gvr.2	215472	Gm4792	mm9_genes_promoters	methylation								E9
chr10	93761401	93762000	600	*	E7	E2	chr10	93761449	93762448	1000	-	promoter:32871	uc007gvr.2	215472	Gm4792	mm9_genes_promoters	methylation									E2
chr10	93762001	93762400	400	*	E8	E7	chr10	93761449	93762448	1000	-	promoter:32871	uc007gvr.2	215472	Gm4792	mm9_genes_promoters	methylation									E7
chr10	93762401	93769200	6800	*	E4	E9	chr10	93761449	93762448	1000	-	promoter:32871	uc007gvr.2	215472	Gm4792	mm9_genes_promoters	methylation									E9
chr6	3918801	3953800	35000	*	E2	E8	chr6	3943012	3944011	1000	+	promoter:17129	uc009avi.1	14699	Gngt1	mm9_genes_promoters	methylation	E8
chr6	3918601	3953600	35000	*	E2	E8	chr6	3943012	3944011	1000	+	promoter:17129	uc009avi.1	14699	Gngt1	mm9_genes_promoters	methylation		E8
chr6	3928201	3953800	25600	*	E2	E8	chr6	3943012	3944011	1000	+	promoter:17129	uc009avi.1	14699	Gngt1	mm9_genes_promoters	methylation			E8
chr6	3927401	3943800	16400	*	E8	E7	chr6	3943012	3944011	1000	+	promoter:17129	uc009avi.1	14699	Gngt1	mm9_genes_promoters	methylation				E7
chr6	3943801	3944400	600	*	E7	E2	chr6	3943012	3944011	1000	+	promoter:17129	uc009avi.1	14699	Gngt1	mm9_genes_promoters	methylation				E2
chr6	3942201	3943600	1400	*	E7	E2	chr6	3943012	3944011	1000	+	promoter:17129	uc009avi.1	14699	Gngt1	mm9_genes_promoters	methylation					E2
chr6	3943601	3946600	3000	*	E6	E1	chr6	3943012	3944011	1000	+	promoter:17129	uc009avi.1	14699	Gngt1	mm9_genes_promoters	methylation					E1
chr6	3942001	3943200	1200	*	E7	E2	chr6	3943012	3944011	1000	+	promoter:17129	uc009avi.1	14699	Gngt1	mm9_genes_promoters	methylation						E2
chr6	3943201	3946800	3600	*	E6	E1	chr6	3943012	3944011	1000	+	promoter:17129	uc009avi.1	14699	Gngt1	mm9_genes_promoters	methylation						E1
chr6	3941801	3943200	1400	*	E7	E2	chr6	3943012	3944011	1000	+	promoter:17129	uc009avi.1	14699	Gngt1	mm9_genes_promoters	methylation							E2
chr6	3943201	3946800	3600	*	E6	E1	chr6	3943012	3944011	1000	+	promoter:17129	uc009avi.1	14699	Gngt1	mm9_genes_promoters	methylation							E1
chr6	3942801	3946600	3800	*	E6	E1	chr6	3943012	3944011	1000	+	promoter:17129	uc009avi.1	14699	Gngt1	mm9_genes_promoters	methylation								E1
chr6	3942601	3946800	4200	*	E6	E1	chr6	3943012	3944011	1000	+	promoter:17129	uc009avi.1	14699	Gngt1	mm9_genes_promoters	methylation									E1
chr8	13390401	13411600	21200	*	E8	E7	chr8	13404081	13405080	1000	+	promoter:24795	uc009kxw.2	24013	Grk1	mm9_genes_promoters	methylation	E7
chr8	13384801	13405800	21000	*	E8	E7	chr8	13404081	13405080	1000	+	promoter:24795	uc009kxw.2	24013	Grk1	mm9_genes_promoters	methylation		E7
chr8	13401801	13404600	2800	*	E8	E7	chr8	13404081	13405080	1000	+	promoter:24795	uc009kxw.2	24013	Grk1	mm9_genes_promoters	methylation			E7
chr8	13404601	13406200	1600	*	E7	E2	chr8	13404081	13405080	1000	+	promoter:24795	uc009kxw.2	24013	Grk1	mm9_genes_promoters	methylation			E2
chr8	13404001	13406600	2600	*	E7	E2	chr8	13404081	13405080	1000	+	promoter:24795	uc009kxw.2	24013	Grk1	mm9_genes_promoters	methylation				E2
chr8	13403401	13408600	5200	*	E6	E1	chr8	13404081	13405080	1000	+	promoter:24795	uc009kxw.2	24013	Grk1	mm9_genes_promoters	methylation					E1
chr8	13403201	13408800	5600	*	E6	E1	chr8	13404081	13405080	1000	+	promoter:24795	uc009kxw.2	24013	Grk1	mm9_genes_promoters	methylation						E1
chr8	13403401	13409600	6200	*	E6	E1	chr8	13404081	13405080	1000	+	promoter:24795	uc009kxw.2	24013	Grk1	mm9_genes_promoters	methylation							E1
chr8	13403001	13410600	7600	*	E6	E1	chr8	13404081	13405080	1000	+	promoter:24795	uc009kxw.2	24013	Grk1	mm9_genes_promoters	methylation								E1
chr8	13402401	13413800	11400	*	E6	E1	chr8	13404081	13405080	1000	+	promoter:24795	uc009kxw.2	24013	Grk1	mm9_genes_promoters	methylation									E1
chr9	80339201	80419600	80400	*	E2	E8	chr9	80359046	80360045	1000	-	promoter:29925	uc009qvi.2	63859	Impg1	mm9_genes_promoters	methylation	E8
chr9	80339201	80419600	80400	*	E2	E8	chr9	80359046	80360045	1000	-	promoter:29926	uc009qvj.2	63859	Impg1	mm9_genes_promoters	methylation	E8
chr9	80239601	80364000	124400	*	E2	E8	chr9	80359046	80360045	1000	-	promoter:29925	uc009qvi.2	63859	Impg1	mm9_genes_promoters	methylation		E8
chr9	80239601	80364000	124400	*	E2	E8	chr9	80359046	80360045	1000	-	promoter:29926	uc009qvj.2	63859	Impg1	mm9_genes_promoters	methylation		E8
chr9	80244001	80364600	120600	*	E2	E8	chr9	80359046	80360045	1000	-	promoter:29925	uc009qvi.2	63859	Impg1	mm9_genes_promoters	methylation			E8
chr9	80244001	80364600	120600	*	E2	E8	chr9	80359046	80360045	1000	-	promoter:29926	uc009qvj.2	63859	Impg1	mm9_genes_promoters	methylation			E8
chr9	80359001	80359400	400	*	E7	E2	chr9	80359046	80360045	1000	-	promoter:29925	uc009qvi.2	63859	Impg1	mm9_genes_promoters	methylation				E2
chr9	80359001	80359400	400	*	E7	E2	chr9	80359046	80360045	1000	-	promoter:29926	uc009qvj.2	63859	Impg1	mm9_genes_promoters	methylation				E2
chr9	80359401	80362200	2800	*	E8	E7	chr9	80359046	80360045	1000	-	promoter:29925	uc009qvi.2	63859	Impg1	mm9_genes_promoters	methylation				E7
chr9	80359401	80362200	2800	*	E8	E7	chr9	80359046	80360045	1000	-	promoter:29926	uc009qvj.2	63859	Impg1	mm9_genes_promoters	methylation				E7
chr9	80358401	80359800	1400	*	E6	E1	chr9	80359046	80360045	1000	-	promoter:29925	uc009qvi.2	63859	Impg1	mm9_genes_promoters	methylation					E1
chr9	80358401	80359800	1400	*	E6	E1	chr9	80359046	80360045	1000	-	promoter:29926	uc009qvj.2	63859	Impg1	mm9_genes_promoters	methylation					E1
chr9	80359801	80360800	1000	*	E7	E2	chr9	80359046	80360045	1000	-	promoter:29925	uc009qvi.2	63859	Impg1	mm9_genes_promoters	methylation					E2
chr9	80359801	80360800	1000	*	E7	E2	chr9	80359046	80360045	1000	-	promoter:29926	uc009qvj.2	63859	Impg1	mm9_genes_promoters	methylation					E2
chr9	80358001	80360000	2000	*	E6	E1	chr9	80359046	80360045	1000	-	promoter:29925	uc009qvi.2	63859	Impg1	mm9_genes_promoters	methylation						E1
chr9	80358001	80360000	2000	*	E6	E1	chr9	80359046	80360045	1000	-	promoter:29926	uc009qvj.2	63859	Impg1	mm9_genes_promoters	methylation						E1
chr9	80360001	80360400	400	*	E7	E2	chr9	80359046	80360045	1000	-	promoter:29925	uc009qvi.2	63859	Impg1	mm9_genes_promoters	methylation						E2
chr9	80360001	80360400	400	*	E7	E2	chr9	80359046	80360045	1000	-	promoter:29926	uc009qvj.2	63859	Impg1	mm9_genes_promoters	methylation						E2
chr9	80357801	80360000	2200	*	E6	E1	chr9	80359046	80360045	1000	-	promoter:29925	uc009qvi.2	63859	Impg1	mm9_genes_promoters	methylation							E1
chr9	80357801	80360000	2200	*	E6	E1	chr9	80359046	80360045	1000	-	promoter:29926	uc009qvj.2	63859	Impg1	mm9_genes_promoters	methylation							E1
chr9	80360001	80362000	2000	*	E7	E2	chr9	80359046	80360045	1000	-	promoter:29925	uc009qvi.2	63859	Impg1	mm9_genes_promoters	methylation							E2
chr9	80360001	80362000	2000	*	E7	E2	chr9	80359046	80360045	1000	-	promoter:29926	uc009qvj.2	63859	Impg1	mm9_genes_promoters	methylation							E2
chr9	80357801	80360200	2400	*	E6	E1	chr9	80359046	80360045	1000	-	promoter:29925	uc009qvi.2	63859	Impg1	mm9_genes_promoters	methylation								E1
chr9	80357801	80360200	2400	*	E6	E1	chr9	80359046	80360045	1000	-	promoter:29926	uc009qvj.2	63859	Impg1	mm9_genes_promoters	methylation								E1
chr9	80358001	80360200	2200	*	E6	E1	chr9	80359046	80360045	1000	-	promoter:29925	uc009qvi.2	63859	Impg1	mm9_genes_promoters	methylation									E1
chr9	80358001	80360200	2200	*	E6	E1	chr9	80359046	80360045	1000	-	promoter:29926	uc009qvj.2	63859	Impg1	mm9_genes_promoters	methylation									E1
chr16	56194401	56209000	14600	*	E2	E8	chr16	56203426	56204425	1000	+	promoter:46002	uc007zmm.1	224224	Impg2	mm9_genes_promoters	methylation	E8
chr16	56194401	56209000	14600	*	E2	E8	chr16	56203426	56204425	1000	+	promoter:46003	uc012agq.1	224224	Impg2	mm9_genes_promoters	methylation	E8
chr16	56203401	56209400	6000	*	E8	E7	chr16	56203426	56204425	1000	+	promoter:46002	uc007zmm.1	224224	Impg2	mm9_genes_promoters	methylation		E7
chr16	56203401	56209400	6000	*	E8	E7	chr16	56203426	56204425	1000	+	promoter:46003	uc012agq.1	224224	Impg2	mm9_genes_promoters	methylation		E7
chr16	56203201	56204200	1000	*	E8	E7	chr16	56203426	56204425	1000	+	promoter:46002	uc007zmm.1	224224	Impg2	mm9_genes_promoters	methylation			E7
chr16	56203201	56204200	1000	*	E8	E7	chr16	56203426	56204425	1000	+	promoter:46003	uc012agq.1	224224	Impg2	mm9_genes_promoters	methylation			E7
chr16	56204201	56204600	400	*	E7	E2	chr16	56203426	56204425	1000	+	promoter:46002	uc007zmm.1	224224	Impg2	mm9_genes_promoters	methylation			E2
chr16	56204201	56204600	400	*	E7	E2	chr16	56203426	56204425	1000	+	promoter:46003	uc012agq.1	224224	Impg2	mm9_genes_promoters	methylation			E2
chr16	56189001	56204000	15000	*	E8	E7	chr16	56203426	56204425	1000	+	promoter:46002	uc007zmm.1	224224	Impg2	mm9_genes_promoters	methylation				E7
chr16	56189001	56204000	15000	*	E8	E7	chr16	56203426	56204425	1000	+	promoter:46003	uc012agq.1	224224	Impg2	mm9_genes_promoters	methylation				E7
chr16	56204001	56204400	400	*	E7	E2	chr16	56203426	56204425	1000	+	promoter:46002	uc007zmm.1	224224	Impg2	mm9_genes_promoters	methylation				E2
chr16	56204001	56204400	400	*	E7	E2	chr16	56203426	56204425	1000	+	promoter:46003	uc012agq.1	224224	Impg2	mm9_genes_promoters	methylation				E2
chr16	56204401	56205400	1000	*	E6	E1	chr16	56203426	56204425	1000	+	promoter:46002	uc007zmm.1	224224	Impg2	mm9_genes_promoters	methylation				E1
chr16	56204401	56205400	1000	*	E6	E1	chr16	56203426	56204425	1000	+	promoter:46003	uc012agq.1	224224	Impg2	mm9_genes_promoters	methylation				E1
chr16	56199001	56204000	5000	*	E3	E10	chr16	56203426	56204425	1000	+	promoter:46002	uc007zmm.1	224224	Impg2	mm9_genes_promoters	methylation					E10
chr16	56199001	56204000	5000	*	E3	E10	chr16	56203426	56204425	1000	+	promoter:46003	uc012agq.1	224224	Impg2	mm9_genes_promoters	methylation					E10
chr16	56204001	56204200	200	*	E7	E2	chr16	56203426	56204425	1000	+	promoter:46002	uc007zmm.1	224224	Impg2	mm9_genes_promoters	methylation					E2
chr16	56204001	56204200	200	*	E7	E2	chr16	56203426	56204425	1000	+	promoter:46003	uc012agq.1	224224	Impg2	mm9_genes_promoters	methylation					E2
chr16	56204201	56205600	1400	*	E6	E1	chr16	56203426	56204425	1000	+	promoter:46002	uc007zmm.1	224224	Impg2	mm9_genes_promoters	methylation					E1
chr16	56204201	56205600	1400	*	E6	E1	chr16	56203426	56204425	1000	+	promoter:46003	uc012agq.1	224224	Impg2	mm9_genes_promoters	methylation					E1
chr16	56200601	56203800	3200	*	E3	E10	chr16	56203426	56204425	1000	+	promoter:46002	uc007zmm.1	224224	Impg2	mm9_genes_promoters	methylation						E10
chr16	56200601	56203800	3200	*	E3	E10	chr16	56203426	56204425	1000	+	promoter:46003	uc012agq.1	224224	Impg2	mm9_genes_promoters	methylation						E10
chr16	56203801	56204000	200	*	E8	E7	chr16	56203426	56204425	1000	+	promoter:46002	uc007zmm.1	224224	Impg2	mm9_genes_promoters	methylation						E7
chr16	56203801	56204000	200	*	E8	E7	chr16	56203426	56204425	1000	+	promoter:46003	uc012agq.1	224224	Impg2	mm9_genes_promoters	methylation						E7
chr16	56204001	56204200	200	*	E7	E2	chr16	56203426	56204425	1000	+	promoter:46002	uc007zmm.1	224224	Impg2	mm9_genes_promoters	methylation						E2
chr16	56204001	56204200	200	*	E7	E2	chr16	56203426	56204425	1000	+	promoter:46003	uc012agq.1	224224	Impg2	mm9_genes_promoters	methylation						E2
chr16	56204201	56205600	1400	*	E6	E1	chr16	56203426	56204425	1000	+	promoter:46002	uc007zmm.1	224224	Impg2	mm9_genes_promoters	methylation						E1
chr16	56204201	56205600	1400	*	E6	E1	chr16	56203426	56204425	1000	+	promoter:46003	uc012agq.1	224224	Impg2	mm9_genes_promoters	methylation						E1
chr16	56192001	56204000	12000	*	E8	E7	chr16	56203426	56204425	1000	+	promoter:46002	uc007zmm.1	224224	Impg2	mm9_genes_promoters	methylation							E7
chr16	56192001	56204000	12000	*	E8	E7	chr16	56203426	56204425	1000	+	promoter:46003	uc012agq.1	224224	Impg2	mm9_genes_promoters	methylation							E7
chr16	56204001	56204200	200	*	E7	E2	chr16	56203426	56204425	1000	+	promoter:46002	uc007zmm.1	224224	Impg2	mm9_genes_promoters	methylation							E2
chr16	56204001	56204200	200	*	E7	E2	chr16	56203426	56204425	1000	+	promoter:46003	uc012agq.1	224224	Impg2	mm9_genes_promoters	methylation							E2
chr16	56204201	56205600	1400	*	E6	E1	chr16	56203426	56204425	1000	+	promoter:46002	uc007zmm.1	224224	Impg2	mm9_genes_promoters	methylation							E1
chr16	56204201	56205600	1400	*	E6	E1	chr16	56203426	56204425	1000	+	promoter:46003	uc012agq.1	224224	Impg2	mm9_genes_promoters	methylation							E1
chr16	56202801	56203800	1000	*	E3	E10	chr16	56203426	56204425	1000	+	promoter:46002	uc007zmm.1	224224	Impg2	mm9_genes_promoters	methylation								E10
chr16	56202801	56203800	1000	*	E3	E10	chr16	56203426	56204425	1000	+	promoter:46003	uc012agq.1	224224	Impg2	mm9_genes_promoters	methylation								E10
chr16	56203801	56204000	200	*	E7	E2	chr16	56203426	56204425	1000	+	promoter:46002	uc007zmm.1	224224	Impg2	mm9_genes_promoters	methylation								E2
chr16	56203801	56204000	200	*	E7	E2	chr16	56203426	56204425	1000	+	promoter:46003	uc012agq.1	224224	Impg2	mm9_genes_promoters	methylation								E2
chr16	56204001	56205600	1600	*	E6	E1	chr16	56203426	56204425	1000	+	promoter:46002	uc007zmm.1	224224	Impg2	mm9_genes_promoters	methylation								E1
chr16	56204001	56205600	1600	*	E6	E1	chr16	56203426	56204425	1000	+	promoter:46003	uc012agq.1	224224	Impg2	mm9_genes_promoters	methylation								E1
chr16	56203401	56204000	600	*	E8	E7	chr16	56203426	56204425	1000	+	promoter:46002	uc007zmm.1	224224	Impg2	mm9_genes_promoters	methylation									E7
chr16	56203401	56204000	600	*	E8	E7	chr16	56203426	56204425	1000	+	promoter:46003	uc012agq.1	224224	Impg2	mm9_genes_promoters	methylation									E7
chr16	56204001	56205400	1400	*	E6	E1	chr16	56203426	56204425	1000	+	promoter:46002	uc007zmm.1	224224	Impg2	mm9_genes_promoters	methylation									E1
chr16	56204001	56205400	1400	*	E6	E1	chr16	56203426	56204425	1000	+	promoter:46003	uc012agq.1	224224	Impg2	mm9_genes_promoters	methylation									E1
chr16	92288201	92294200	6000	*	E8	E7	chr16	92291634	92292633	1000	+	promoter:46160	uc007zyw.2	246133	Kcne2	mm9_genes_promoters	methylation	E7
chr16	92287401	92294000	6600	*	E8	E7	chr16	92291634	92292633	1000	+	promoter:46160	uc007zyw.2	246133	Kcne2	mm9_genes_promoters	methylation		E7
chr16	92287201	92294000	6800	*	E8	E7	chr16	92291634	92292633	1000	+	promoter:46160	uc007zyw.2	246133	Kcne2	mm9_genes_promoters	methylation			E7
chr16	92290601	92294000	3400	*	E8	E7	chr16	92291634	92292633	1000	+	promoter:46160	uc007zyw.2	246133	Kcne2	mm9_genes_promoters	methylation				E7
chr16	92291601	92293600	2000	*	E4	E9	chr16	92291634	92292633	1000	+	promoter:46160	uc007zyw.2	246133	Kcne2	mm9_genes_promoters	methylation					E9
chr16	92289401	92291800	2400	*	E8	E7	chr16	92291634	92292633	1000	+	promoter:46160	uc007zyw.2	246133	Kcne2	mm9_genes_promoters	methylation						E7
chr16	92291801	92292600	800	*	E4	E9	chr16	92291634	92292633	1000	+	promoter:46160	uc007zyw.2	246133	Kcne2	mm9_genes_promoters	methylation						E9
chr16	92292601	92294000	1400	*	E8	E7	chr16	92291634	92292633	1000	+	promoter:46160	uc007zyw.2	246133	Kcne2	mm9_genes_promoters	methylation						E7
chr16	92291001	92293400	2400	*	E4	E9	chr16	92291634	92292633	1000	+	promoter:46160	uc007zyw.2	246133	Kcne2	mm9_genes_promoters	methylation							E9
chr16	92287601	92292800	5200	*	E4	E9	chr16	92291634	92292633	1000	+	promoter:46160	uc007zyw.2	246133	Kcne2	mm9_genes_promoters	methylation								E9
chr16	92288001	92293200	5200	*	E4	E9	chr16	92291634	92292633	1000	+	promoter:46160	uc007zyw.2	246133	Kcne2	mm9_genes_promoters	methylation									E9
chr14	37846801	37869200	22400	*	E2	E8	chr14	37867016	37868015	1000	+	promoter:41408	uc007tbr.2	239037	Lrit1	mm9_genes_promoters	methylation	E8
chr14	37847001	37867600	20600	*	E2	E8	chr14	37867016	37868015	1000	+	promoter:41408	uc007tbr.2	239037	Lrit1	mm9_genes_promoters	methylation		E8
chr14	37867601	37867800	200	*	E8	E7	chr14	37867016	37868015	1000	+	promoter:41408	uc007tbr.2	239037	Lrit1	mm9_genes_promoters	methylation		E7
chr14	37867801	37868400	600	*	E7	E2	chr14	37867016	37868015	1000	+	promoter:41408	uc007tbr.2	239037	Lrit1	mm9_genes_promoters	methylation		E2
chr14	37862801	37867800	5000	*	E8	E7	chr14	37867016	37868015	1000	+	promoter:41408	uc007tbr.2	239037	Lrit1	mm9_genes_promoters	methylation			E7
chr14	37867801	37868600	800	*	E7	E2	chr14	37867016	37868015	1000	+	promoter:41408	uc007tbr.2	239037	Lrit1	mm9_genes_promoters	methylation			E2
chr14	37847801	37867200	19400	*	E8	E7	chr14	37867016	37868015	1000	+	promoter:41408	uc007tbr.2	239037	Lrit1	mm9_genes_promoters	methylation				E7
chr14	37867201	37868000	800	*	E7	E2	chr14	37867016	37868015	1000	+	promoter:41408	uc007tbr.2	239037	Lrit1	mm9_genes_promoters	methylation				E2
chr14	37868001	37868600	600	*	E6	E1	chr14	37867016	37868015	1000	+	promoter:41408	uc007tbr.2	239037	Lrit1	mm9_genes_promoters	methylation				E1
chr14	37864201	37867200	3000	*	E7	E2	chr14	37867016	37868015	1000	+	promoter:41408	uc007tbr.2	239037	Lrit1	mm9_genes_promoters	methylation					E2
chr14	37867201	37868800	1600	*	E6	E1	chr14	37867016	37868015	1000	+	promoter:41408	uc007tbr.2	239037	Lrit1	mm9_genes_promoters	methylation					E1
chr14	37867001	37869000	2000	*	E6	E1	chr14	37867016	37868015	1000	+	promoter:41408	uc007tbr.2	239037	Lrit1	mm9_genes_promoters	methylation						E1
chr14	37864001	37867200	3200	*	E7	E2	chr14	37867016	37868015	1000	+	promoter:41408	uc007tbr.2	239037	Lrit1	mm9_genes_promoters	methylation							E2
chr14	37867201	37871800	4600	*	E6	E1	chr14	37867016	37868015	1000	+	promoter:41408	uc007tbr.2	239037	Lrit1	mm9_genes_promoters	methylation							E1
chr14	37867001	37873600	6600	*	E6	E1	chr14	37867016	37868015	1000	+	promoter:41408	uc007tbr.2	239037	Lrit1	mm9_genes_promoters	methylation								E1
chr14	37864001	37867200	3200	*	E7	E2	chr14	37867016	37868015	1000	+	promoter:41408	uc007tbr.2	239037	Lrit1	mm9_genes_promoters	methylation									E2
chr14	37867201	37869000	1800	*	E6	E1	chr14	37867016	37868015	1000	+	promoter:41408	uc007tbr.2	239037	Lrit1	mm9_genes_promoters	methylation									E1
chr19	23221201	23226000	4800	*	E8	E7	chr19	23222921	23223920	1000	+	promoter:51765	uc012bjn.1	100316672	Mir1192	mm9_genes_promoters	methylation	E7
chr19	23222001	23226000	4000	*	E8	E7	chr19	23222921	23223920	1000	+	promoter:51765	uc012bjn.1	100316672	Mir1192	mm9_genes_promoters	methylation		E7
chr19	23222001	23226000	4000	*	E8	E7	chr19	23222921	23223920	1000	+	promoter:51765	uc012bjn.1	100316672	Mir1192	mm9_genes_promoters	methylation			E7
chr19	23221801	23224000	2200	*	E8	E7	chr19	23222921	23223920	1000	+	promoter:51765	uc012bjn.1	100316672	Mir1192	mm9_genes_promoters	methylation				E7
chr19	23222401	23228200	5800	*	E7	E2	chr19	23222921	23223920	1000	+	promoter:51765	uc012bjn.1	100316672	Mir1192	mm9_genes_promoters	methylation					E2
chr19	23222401	23223800	1400	*	E7	E2	chr19	23222921	23223920	1000	+	promoter:51765	uc012bjn.1	100316672	Mir1192	mm9_genes_promoters	methylation						E2
chr19	23223801	23224600	800	*	E6	E1	chr19	23222921	23223920	1000	+	promoter:51765	uc012bjn.1	100316672	Mir1192	mm9_genes_promoters	methylation						E1
chr19	23222601	23226200	3600	*	E7	E2	chr19	23222921	23223920	1000	+	promoter:51765	uc012bjn.1	100316672	Mir1192	mm9_genes_promoters	methylation							E2
chr19	23220401	23225400	5000	*	E6	E1	chr19	23222921	23223920	1000	+	promoter:51765	uc012bjn.1	100316672	Mir1192	mm9_genes_promoters	methylation								E1
chr19	23220601	23223000	2400	*	E6	E1	chr19	23222921	23223920	1000	+	promoter:51765	uc012bjn.1	100316672	Mir1192	mm9_genes_promoters	methylation									E1
chr19	23223001	23225800	2800	*	E7	E2	chr19	23222921	23223920	1000	+	promoter:51765	uc012bjn.1	100316672	Mir1192	mm9_genes_promoters	methylation									E2
chr9	59796201	59800200	4000	*	E8	E7	chr9	59797887	59798886	1000	-	promoter:29581	uc009pyu.1	23958	Nr2e3	mm9_genes_promoters	methylation	E7
chr9	59796201	59800200	4000	*	E8	E7	chr9	59797887	59798886	1000	-	promoter:29582	uc009pyv.1	23958	Nr2e3	mm9_genes_promoters	methylation	E7
chr9	59807801	59808800	1000	*	E8	E7	chr9	59808467	59809466	1000	-	promoter:29583	uc009pyw.1	23958	Nr2e3	mm9_genes_promoters	methylation	E7
chr9	59808801	59809600	800	*	E7	E2	chr9	59808467	59809466	1000	-	promoter:29583	uc009pyw.1	23958	Nr2e3	mm9_genes_promoters	methylation	E2
chr9	59793001	59798600	5600	*	E8	E7	chr9	59797887	59798886	1000	-	promoter:29581	uc009pyu.1	23958	Nr2e3	mm9_genes_promoters	methylation		E7
chr9	59793001	59798600	5600	*	E8	E7	chr9	59797887	59798886	1000	-	promoter:29582	uc009pyv.1	23958	Nr2e3	mm9_genes_promoters	methylation		E7
chr9	59798601	59801200	2600	*	E7	E2	chr9	59797887	59798886	1000	-	promoter:29581	uc009pyu.1	23958	Nr2e3	mm9_genes_promoters	methylation		E2
chr9	59798601	59801200	2600	*	E7	E2	chr9	59797887	59798886	1000	-	promoter:29582	uc009pyv.1	23958	Nr2e3	mm9_genes_promoters	methylation		E2
chr9	59807801	59809000	1200	*	E8	E7	chr9	59808467	59809466	1000	-	promoter:29583	uc009pyw.1	23958	Nr2e3	mm9_genes_promoters	methylation		E7
chr9	59809001	59809200	200	*	E7	E2	chr9	59808467	59809466	1000	-	promoter:29583	uc009pyw.1	23958	Nr2e3	mm9_genes_promoters	methylation		E2
chr9	59809201	59816000	6800	*	E8	E7	chr9	59808467	59809466	1000	-	promoter:29583	uc009pyw.1	23958	Nr2e3	mm9_genes_promoters	methylation		E7
chr9	59797201	59802200	5000	*	E7	E2	chr9	59797887	59798886	1000	-	promoter:29581	uc009pyu.1	23958	Nr2e3	mm9_genes_promoters	methylation			E2
chr9	59797201	59802200	5000	*	E7	E2	chr9	59797887	59798886	1000	-	promoter:29582	uc009pyv.1	23958	Nr2e3	mm9_genes_promoters	methylation			E2
chr9	59807801	59809000	1200	*	E8	E7	chr9	59808467	59809466	1000	-	promoter:29583	uc009pyw.1	23958	Nr2e3	mm9_genes_promoters	methylation			E7
chr9	59809001	59809200	200	*	E7	E2	chr9	59808467	59809466	1000	-	promoter:29583	uc009pyw.1	23958	Nr2e3	mm9_genes_promoters	methylation			E2
chr9	59809201	59809400	200	*	E9	E4	chr9	59808467	59809466	1000	-	promoter:29583	uc009pyw.1	23958	Nr2e3	mm9_genes_promoters	methylation			E4
chr9	59809401	59817200	7800	*	E8	E7	chr9	59808467	59809466	1000	-	promoter:29583	uc009pyw.1	23958	Nr2e3	mm9_genes_promoters	methylation			E7
chr9	59792201	59800400	8200	*	E6	E1	chr9	59797887	59798886	1000	-	promoter:29581	uc009pyu.1	23958	Nr2e3	mm9_genes_promoters	methylation				E1
chr9	59792201	59800400	8200	*	E6	E1	chr9	59797887	59798886	1000	-	promoter:29582	uc009pyv.1	23958	Nr2e3	mm9_genes_promoters	methylation				E1
chr9	59806401	59809000	2600	*	E9	E4	chr9	59808467	59809466	1000	-	promoter:29583	uc009pyw.1	23958	Nr2e3	mm9_genes_promoters	methylation				E4
chr9	59809001	59809400	400	*	E7	E2	chr9	59808467	59809466	1000	-	promoter:29583	uc009pyw.1	23958	Nr2e3	mm9_genes_promoters	methylation				E2
chr9	59809401	59810800	1400	*	E9	E4	chr9	59808467	59809466	1000	-	promoter:29583	uc009pyw.1	23958	Nr2e3	mm9_genes_promoters	methylation				E4
chr9	59791001	59802400	11400	*	E6	E1	chr9	59797887	59798886	1000	-	promoter:29581	uc009pyu.1	23958	Nr2e3	mm9_genes_promoters	methylation					E1
chr9	59791001	59802400	11400	*	E6	E1	chr9	59797887	59798886	1000	-	promoter:29582	uc009pyv.1	23958	Nr2e3	mm9_genes_promoters	methylation					E1
chr9	59808401	59808800	400	*	E8	E7	chr9	59808467	59809466	1000	-	promoter:29583	uc009pyw.1	23958	Nr2e3	mm9_genes_promoters	methylation					E7
chr9	59808801	59809600	800	*	E7	E2	chr9	59808467	59809466	1000	-	promoter:29583	uc009pyw.1	23958	Nr2e3	mm9_genes_promoters	methylation					E2
chr9	59790401	59804600	14200	*	E6	E1	chr9	59797887	59798886	1000	-	promoter:29581	uc009pyu.1	23958	Nr2e3	mm9_genes_promoters	methylation						E1
chr9	59790401	59804600	14200	*	E6	E1	chr9	59797887	59798886	1000	-	promoter:29582	uc009pyv.1	23958	Nr2e3	mm9_genes_promoters	methylation						E1
chr9	59808001	59809000	1000	*	E9	E4	chr9	59808467	59809466	1000	-	promoter:29583	uc009pyw.1	23958	Nr2e3	mm9_genes_promoters	methylation						E4
chr9	59809001	59809600	600	*	E7	E2	chr9	59808467	59809466	1000	-	promoter:29583	uc009pyw.1	23958	Nr2e3	mm9_genes_promoters	methylation						E2
chr9	59790601	59802200	11600	*	E6	E1	chr9	59797887	59798886	1000	-	promoter:29581	uc009pyu.1	23958	Nr2e3	mm9_genes_promoters	methylation							E1
chr9	59790601	59802200	11600	*	E6	E1	chr9	59797887	59798886	1000	-	promoter:29582	uc009pyv.1	23958	Nr2e3	mm9_genes_promoters	methylation							E1
chr9	59808001	59809000	1000	*	E9	E4	chr9	59808467	59809466	1000	-	promoter:29583	uc009pyw.1	23958	Nr2e3	mm9_genes_promoters	methylation							E4
chr9	59809001	59809400	400	*	E7	E2	chr9	59808467	59809466	1000	-	promoter:29583	uc009pyw.1	23958	Nr2e3	mm9_genes_promoters	methylation							E2
chr9	59809401	59814200	4800	*	E9	E4	chr9	59808467	59809466	1000	-	promoter:29583	uc009pyw.1	23958	Nr2e3	mm9_genes_promoters	methylation							E4
chr9	59792201	59805000	12800	*	E6	E1	chr9	59797887	59798886	1000	-	promoter:29581	uc009pyu.1	23958	Nr2e3	mm9_genes_promoters	methylation								E1
chr9	59792201	59805000	12800	*	E6	E1	chr9	59797887	59798886	1000	-	promoter:29582	uc009pyv.1	23958	Nr2e3	mm9_genes_promoters	methylation								E1
chr9	59806401	59809600	3200	*	E7	E2	chr9	59808467	59809466	1000	-	promoter:29583	uc009pyw.1	23958	Nr2e3	mm9_genes_promoters	methylation								E2
chr9	59792201	59803200	11000	*	E6	E1	chr9	59797887	59798886	1000	-	promoter:29581	uc009pyu.1	23958	Nr2e3	mm9_genes_promoters	methylation									E1
chr9	59792201	59803200	11000	*	E6	E1	chr9	59797887	59798886	1000	-	promoter:29582	uc009pyv.1	23958	Nr2e3	mm9_genes_promoters	methylation									E1
chr9	59804801	59808800	4000	*	E7	E2	chr9	59808467	59809466	1000	-	promoter:29583	uc009pyw.1	23958	Nr2e3	mm9_genes_promoters	methylation									E2
chr9	59808801	59809400	600	*	E6	E1	chr9	59808467	59809466	1000	-	promoter:29583	uc009pyw.1	23958	Nr2e3	mm9_genes_promoters	methylation									E1
chr9	59809401	59810000	600	*	E7	E2	chr9	59808467	59809466	1000	-	promoter:29583	uc009pyw.1	23958	Nr2e3	mm9_genes_promoters	methylation									E2
chr6	29330201	29337600	7400	*	E8	E7	chr6	29330514	29331513	1000	-	promoter:18789	uc009bdi.2	12057	Opn1sw	mm9_genes_promoters	methylation	E7
chr6	29330201	29337600	7400	*	E8	E7	chr6	29330514	29331513	1000	-	promoter:18790	uc009bdj.2	12057	Opn1sw	mm9_genes_promoters	methylation	E7
chr6	29327401	29332000	4600	*	E9	E4	chr6	29330514	29331513	1000	-	promoter:18789	uc009bdi.2	12057	Opn1sw	mm9_genes_promoters	methylation		E4
chr6	29327401	29332000	4600	*	E9	E4	chr6	29330514	29331513	1000	-	promoter:18790	uc009bdj.2	12057	Opn1sw	mm9_genes_promoters	methylation		E4
chr6	29328001	29330800	2800	*	E9	E4	chr6	29330514	29331513	1000	-	promoter:18789	uc009bdi.2	12057	Opn1sw	mm9_genes_promoters	methylation			E4
chr6	29328001	29330800	2800	*	E9	E4	chr6	29330514	29331513	1000	-	promoter:18790	uc009bdj.2	12057	Opn1sw	mm9_genes_promoters	methylation			E4
chr6	29330801	29338400	7600	*	E8	E7	chr6	29330514	29331513	1000	-	promoter:18789	uc009bdi.2	12057	Opn1sw	mm9_genes_promoters	methylation			E7
chr6	29330801	29338400	7600	*	E8	E7	chr6	29330514	29331513	1000	-	promoter:18790	uc009bdj.2	12057	Opn1sw	mm9_genes_promoters	methylation			E7
chr6	29320601	29331400	10800	*	E9	E4	chr6	29330514	29331513	1000	-	promoter:18789	uc009bdi.2	12057	Opn1sw	mm9_genes_promoters	methylation				E4
chr6	29320601	29331400	10800	*	E9	E4	chr6	29330514	29331513	1000	-	promoter:18790	uc009bdj.2	12057	Opn1sw	mm9_genes_promoters	methylation				E4
chr6	29331401	29337800	6400	*	E8	E7	chr6	29330514	29331513	1000	-	promoter:18789	uc009bdi.2	12057	Opn1sw	mm9_genes_promoters	methylation				E7
chr6	29331401	29337800	6400	*	E8	E7	chr6	29330514	29331513	1000	-	promoter:18790	uc009bdj.2	12057	Opn1sw	mm9_genes_promoters	methylation				E7
chr6	29328001	29330600	2600	*	E9	E4	chr6	29330514	29331513	1000	-	promoter:18789	uc009bdi.2	12057	Opn1sw	mm9_genes_promoters	methylation					E4
chr6	29328001	29330600	2600	*	E9	E4	chr6	29330514	29331513	1000	-	promoter:18790	uc009bdj.2	12057	Opn1sw	mm9_genes_promoters	methylation					E4
chr6	29330601	29331600	1000	*	E7	E2	chr6	29330514	29331513	1000	-	promoter:18789	uc009bdi.2	12057	Opn1sw	mm9_genes_promoters	methylation					E2
chr6	29330601	29331600	1000	*	E7	E2	chr6	29330514	29331513	1000	-	promoter:18790	uc009bdj.2	12057	Opn1sw	mm9_genes_promoters	methylation					E2
chr6	29327001	29331200	4200	*	E9	E4	chr6	29330514	29331513	1000	-	promoter:18789	uc009bdi.2	12057	Opn1sw	mm9_genes_promoters	methylation						E4
chr6	29327001	29331200	4200	*	E9	E4	chr6	29330514	29331513	1000	-	promoter:18790	uc009bdj.2	12057	Opn1sw	mm9_genes_promoters	methylation						E4
chr6	29331201	29336200	5000	*	E8	E7	chr6	29330514	29331513	1000	-	promoter:18789	uc009bdi.2	12057	Opn1sw	mm9_genes_promoters	methylation						E7
chr6	29331201	29336200	5000	*	E8	E7	chr6	29330514	29331513	1000	-	promoter:18790	uc009bdj.2	12057	Opn1sw	mm9_genes_promoters	methylation						E7
chr6	29327401	29330800	3400	*	E9	E4	chr6	29330514	29331513	1000	-	promoter:18789	uc009bdi.2	12057	Opn1sw	mm9_genes_promoters	methylation							E4
chr6	29327401	29330800	3400	*	E9	E4	chr6	29330514	29331513	1000	-	promoter:18790	uc009bdj.2	12057	Opn1sw	mm9_genes_promoters	methylation							E4
chr6	29330801	29331000	200	*	E7	E2	chr6	29330514	29331513	1000	-	promoter:18789	uc009bdi.2	12057	Opn1sw	mm9_genes_promoters	methylation							E2
chr6	29330801	29331000	200	*	E7	E2	chr6	29330514	29331513	1000	-	promoter:18790	uc009bdj.2	12057	Opn1sw	mm9_genes_promoters	methylation							E2
chr6	29331001	29337400	6400	*	E8	E7	chr6	29330514	29331513	1000	-	promoter:18789	uc009bdi.2	12057	Opn1sw	mm9_genes_promoters	methylation							E7
chr6	29331001	29337400	6400	*	E8	E7	chr6	29330514	29331513	1000	-	promoter:18790	uc009bdj.2	12057	Opn1sw	mm9_genes_promoters	methylation							E7
chr6	29328401	29331000	2600	*	E4	E9	chr6	29330514	29331513	1000	-	promoter:18789	uc009bdi.2	12057	Opn1sw	mm9_genes_promoters	methylation								E9
chr6	29328401	29331000	2600	*	E4	E9	chr6	29330514	29331513	1000	-	promoter:18790	uc009bdj.2	12057	Opn1sw	mm9_genes_promoters	methylation								E9
chr6	29331001	29336200	5200	*	E8	E7	chr6	29330514	29331513	1000	-	promoter:18789	uc009bdi.2	12057	Opn1sw	mm9_genes_promoters	methylation								E7
chr6	29331001	29336200	5200	*	E8	E7	chr6	29330514	29331513	1000	-	promoter:18790	uc009bdj.2	12057	Opn1sw	mm9_genes_promoters	methylation								E7
chr6	29328001	29330800	2800	*	E9	E4	chr6	29330514	29331513	1000	-	promoter:18789	uc009bdi.2	12057	Opn1sw	mm9_genes_promoters	methylation									E4
chr6	29328001	29330800	2800	*	E9	E4	chr6	29330514	29331513	1000	-	promoter:18790	uc009bdj.2	12057	Opn1sw	mm9_genes_promoters	methylation									E4
chr6	29330801	29331200	400	*	E4	E9	chr6	29330514	29331513	1000	-	promoter:18789	uc009bdi.2	12057	Opn1sw	mm9_genes_promoters	methylation									E9
chr6	29330801	29331200	400	*	E4	E9	chr6	29330514	29331513	1000	-	promoter:18790	uc009bdj.2	12057	Opn1sw	mm9_genes_promoters	methylation									E9
chr6	29331201	29333400	2200	*	E8	E7	chr6	29330514	29331513	1000	-	promoter:18789	uc009bdi.2	12057	Opn1sw	mm9_genes_promoters	methylation									E7
chr6	29331201	29333400	2200	*	E8	E7	chr6	29330514	29331513	1000	-	promoter:18790	uc009bdj.2	12057	Opn1sw	mm9_genes_promoters	methylation									E7
chr1	152155201	152185000	29800	*	E2	E8	chr1	152165547	152166546	1000	+	promoter:1059	uc007cxx.2	20028	Pdc	mm9_genes_promoters	methylation	E8
chr1	152155201	152185000	29800	*	E2	E8	chr1	152165547	152166546	1000	+	promoter:1060	uc007cxw.1	20028	Pdc	mm9_genes_promoters	methylation	E8
chr1	152155201	152185000	29800	*	E2	E8	chr1	152165547	152166546	1000	+	promoter:1061	uc011wtl.1	20028	Pdc	mm9_genes_promoters	methylation	E8
chr1	152134401	152185000	50600	*	E2	E8	chr1	152165547	152166546	1000	+	promoter:1059	uc007cxx.2	20028	Pdc	mm9_genes_promoters	methylation		E8
chr1	152134401	152185000	50600	*	E2	E8	chr1	152165547	152166546	1000	+	promoter:1060	uc007cxw.1	20028	Pdc	mm9_genes_promoters	methylation		E8
chr1	152134401	152185000	50600	*	E2	E8	chr1	152165547	152166546	1000	+	promoter:1061	uc011wtl.1	20028	Pdc	mm9_genes_promoters	methylation		E8
chr1	152161201	152166400	5200	*	E8	E7	chr1	152165547	152166546	1000	+	promoter:1059	uc007cxx.2	20028	Pdc	mm9_genes_promoters	methylation			E7
chr1	152161201	152166400	5200	*	E8	E7	chr1	152165547	152166546	1000	+	promoter:1060	uc007cxw.1	20028	Pdc	mm9_genes_promoters	methylation			E7
chr1	152161201	152166400	5200	*	E8	E7	chr1	152165547	152166546	1000	+	promoter:1061	uc011wtl.1	20028	Pdc	mm9_genes_promoters	methylation			E7
chr1	152166401	152178200	11800	*	E9	E4	chr1	152165547	152166546	1000	+	promoter:1059	uc007cxx.2	20028	Pdc	mm9_genes_promoters	methylation			E4
chr1	152166401	152178200	11800	*	E9	E4	chr1	152165547	152166546	1000	+	promoter:1060	uc007cxw.1	20028	Pdc	mm9_genes_promoters	methylation			E4
chr1	152166401	152178200	11800	*	E9	E4	chr1	152165547	152166546	1000	+	promoter:1061	uc011wtl.1	20028	Pdc	mm9_genes_promoters	methylation			E4
chr1	152162201	152165800	3600	*	E8	E7	chr1	152165547	152166546	1000	+	promoter:1059	uc007cxx.2	20028	Pdc	mm9_genes_promoters	methylation				E7
chr1	152162201	152165800	3600	*	E8	E7	chr1	152165547	152166546	1000	+	promoter:1060	uc007cxw.1	20028	Pdc	mm9_genes_promoters	methylation				E7
chr1	152162201	152165800	3600	*	E8	E7	chr1	152165547	152166546	1000	+	promoter:1061	uc011wtl.1	20028	Pdc	mm9_genes_promoters	methylation				E7
chr1	152165801	152166000	200	*	E7	E2	chr1	152165547	152166546	1000	+	promoter:1059	uc007cxx.2	20028	Pdc	mm9_genes_promoters	methylation				E2
chr1	152165801	152166000	200	*	E7	E2	chr1	152165547	152166546	1000	+	promoter:1060	uc007cxw.1	20028	Pdc	mm9_genes_promoters	methylation				E2
chr1	152165801	152166000	200	*	E7	E2	chr1	152165547	152166546	1000	+	promoter:1061	uc011wtl.1	20028	Pdc	mm9_genes_promoters	methylation				E2
chr1	152166001	152166400	400	*	E9	E4	chr1	152165547	152166546	1000	+	promoter:1059	uc007cxx.2	20028	Pdc	mm9_genes_promoters	methylation				E4
chr1	152166001	152166400	400	*	E9	E4	chr1	152165547	152166546	1000	+	promoter:1060	uc007cxw.1	20028	Pdc	mm9_genes_promoters	methylation				E4
chr1	152166001	152166400	400	*	E9	E4	chr1	152165547	152166546	1000	+	promoter:1061	uc011wtl.1	20028	Pdc	mm9_genes_promoters	methylation				E4
chr1	152166401	152166800	400	*	E7	E2	chr1	152165547	152166546	1000	+	promoter:1059	uc007cxx.2	20028	Pdc	mm9_genes_promoters	methylation				E2
chr1	152166401	152166800	400	*	E7	E2	chr1	152165547	152166546	1000	+	promoter:1060	uc007cxw.1	20028	Pdc	mm9_genes_promoters	methylation				E2
chr1	152166401	152166800	400	*	E7	E2	chr1	152165547	152166546	1000	+	promoter:1061	uc011wtl.1	20028	Pdc	mm9_genes_promoters	methylation				E2
chr1	152164601	152166000	1400	*	E7	E2	chr1	152165547	152166546	1000	+	promoter:1059	uc007cxx.2	20028	Pdc	mm9_genes_promoters	methylation					E2
chr1	152164601	152166000	1400	*	E7	E2	chr1	152165547	152166546	1000	+	promoter:1060	uc007cxw.1	20028	Pdc	mm9_genes_promoters	methylation					E2
chr1	152164601	152166000	1400	*	E7	E2	chr1	152165547	152166546	1000	+	promoter:1061	uc011wtl.1	20028	Pdc	mm9_genes_promoters	methylation					E2
chr1	152166001	152170400	4400	*	E6	E1	chr1	152165547	152166546	1000	+	promoter:1059	uc007cxx.2	20028	Pdc	mm9_genes_promoters	methylation					E1
chr1	152166001	152170400	4400	*	E6	E1	chr1	152165547	152166546	1000	+	promoter:1060	uc007cxw.1	20028	Pdc	mm9_genes_promoters	methylation					E1
chr1	152166001	152170400	4400	*	E6	E1	chr1	152165547	152166546	1000	+	promoter:1061	uc011wtl.1	20028	Pdc	mm9_genes_promoters	methylation					E1
chr1	152165001	152165600	600	*	E7	E2	chr1	152165547	152166546	1000	+	promoter:1059	uc007cxx.2	20028	Pdc	mm9_genes_promoters	methylation						E2
chr1	152165001	152165600	600	*	E7	E2	chr1	152165547	152166546	1000	+	promoter:1060	uc007cxw.1	20028	Pdc	mm9_genes_promoters	methylation						E2
chr1	152165001	152165600	600	*	E7	E2	chr1	152165547	152166546	1000	+	promoter:1061	uc011wtl.1	20028	Pdc	mm9_genes_promoters	methylation						E2
chr1	152165601	152171000	5400	*	E6	E1	chr1	152165547	152166546	1000	+	promoter:1059	uc007cxx.2	20028	Pdc	mm9_genes_promoters	methylation						E1
chr1	152165601	152171000	5400	*	E6	E1	chr1	152165547	152166546	1000	+	promoter:1060	uc007cxw.1	20028	Pdc	mm9_genes_promoters	methylation						E1
chr1	152165601	152171000	5400	*	E6	E1	chr1	152165547	152166546	1000	+	promoter:1061	uc011wtl.1	20028	Pdc	mm9_genes_promoters	methylation						E1
chr1	152164601	152171200	6600	*	E6	E1	chr1	152165547	152166546	1000	+	promoter:1059	uc007cxx.2	20028	Pdc	mm9_genes_promoters	methylation							E1
chr1	152164601	152171200	6600	*	E6	E1	chr1	152165547	152166546	1000	+	promoter:1060	uc007cxw.1	20028	Pdc	mm9_genes_promoters	methylation							E1
chr1	152164601	152171200	6600	*	E6	E1	chr1	152165547	152166546	1000	+	promoter:1061	uc011wtl.1	20028	Pdc	mm9_genes_promoters	methylation							E1
chr1	152164601	152170600	6000	*	E6	E1	chr1	152165547	152166546	1000	+	promoter:1059	uc007cxx.2	20028	Pdc	mm9_genes_promoters	methylation								E1
chr1	152164601	152170600	6000	*	E6	E1	chr1	152165547	152166546	1000	+	promoter:1060	uc007cxw.1	20028	Pdc	mm9_genes_promoters	methylation								E1
chr1	152164601	152170600	6000	*	E6	E1	chr1	152165547	152166546	1000	+	promoter:1061	uc011wtl.1	20028	Pdc	mm9_genes_promoters	methylation								E1
chr1	152164601	152172600	8000	*	E6	E1	chr1	152165547	152166546	1000	+	promoter:1059	uc007cxx.2	20028	Pdc	mm9_genes_promoters	methylation									E1
chr1	152164601	152172600	8000	*	E6	E1	chr1	152165547	152166546	1000	+	promoter:1060	uc007cxw.1	20028	Pdc	mm9_genes_promoters	methylation									E1
chr1	152164601	152172600	8000	*	E6	E1	chr1	152165547	152166546	1000	+	promoter:1061	uc011wtl.1	20028	Pdc	mm9_genes_promoters	methylation									E1
chr18	61376201	61388000	11800	*	E2	E8	chr18	61379153	61380152	1000	+	promoter:50392	uc008fbv.1	225600	Pde6a	mm9_genes_promoters	methylation	E8
chr18	61377401	61410400	33000	*	E2	E8	chr18	61379153	61380152	1000	+	promoter:50392	uc008fbv.1	225600	Pde6a	mm9_genes_promoters	methylation		E8
chr18	61377201	61388200	11000	*	E2	E8	chr18	61379153	61380152	1000	+	promoter:50392	uc008fbv.1	225600	Pde6a	mm9_genes_promoters	methylation			E8
chr18	61375601	61380000	4400	*	E8	E7	chr18	61379153	61380152	1000	+	promoter:50392	uc008fbv.1	225600	Pde6a	mm9_genes_promoters	methylation				E7
chr18	61380001	61380600	600	*	E7	E2	chr18	61379153	61380152	1000	+	promoter:50392	uc008fbv.1	225600	Pde6a	mm9_genes_promoters	methylation				E2
chr18	61377601	61379200	1600	*	E8	E7	chr18	61379153	61380152	1000	+	promoter:50392	uc008fbv.1	225600	Pde6a	mm9_genes_promoters	methylation					E7
chr18	61379201	61380200	1000	*	E7	E2	chr18	61379153	61380152	1000	+	promoter:50392	uc008fbv.1	225600	Pde6a	mm9_genes_promoters	methylation					E2
chr18	61378401	61379200	800	*	E8	E7	chr18	61379153	61380152	1000	+	promoter:50392	uc008fbv.1	225600	Pde6a	mm9_genes_promoters	methylation						E7
chr18	61379201	61379800	600	*	E7	E2	chr18	61379153	61380152	1000	+	promoter:50392	uc008fbv.1	225600	Pde6a	mm9_genes_promoters	methylation						E2
chr18	61379801	61381400	1600	*	E6	E1	chr18	61379153	61380152	1000	+	promoter:50392	uc008fbv.1	225600	Pde6a	mm9_genes_promoters	methylation						E1
chr18	61377401	61379200	1800	*	E7	E2	chr18	61379153	61380152	1000	+	promoter:50392	uc008fbv.1	225600	Pde6a	mm9_genes_promoters	methylation							E2
chr18	61379201	61381400	2200	*	E6	E1	chr18	61379153	61380152	1000	+	promoter:50392	uc008fbv.1	225600	Pde6a	mm9_genes_promoters	methylation							E1
chr18	61376401	61384200	7800	*	E6	E1	chr18	61379153	61380152	1000	+	promoter:50392	uc008fbv.1	225600	Pde6a	mm9_genes_promoters	methylation								E1
chr18	61378401	61384800	6400	*	E6	E1	chr18	61379153	61380152	1000	+	promoter:50392	uc008fbv.1	225600	Pde6a	mm9_genes_promoters	methylation									E1
chr5	108804201	108819600	15400	*	E8	E7	chr5	108816392	108817391	1000	+	promoter:14621	uc008ynz.1	18587	Pde6b	mm9_genes_promoters	methylation	E7
chr5	108804201	108819600	15400	*	E8	E7	chr5	108816392	108817391	1000	+	promoter:14622	uc012eas.1	18587	Pde6b	mm9_genes_promoters	methylation	E7
chr5	108811601	108818600	7000	*	E8	E7	chr5	108816392	108817391	1000	+	promoter:14621	uc008ynz.1	18587	Pde6b	mm9_genes_promoters	methylation		E7
chr5	108811601	108818600	7000	*	E8	E7	chr5	108816392	108817391	1000	+	promoter:14622	uc012eas.1	18587	Pde6b	mm9_genes_promoters	methylation		E7
chr5	108811401	108817600	6200	*	E8	E7	chr5	108816392	108817391	1000	+	promoter:14621	uc008ynz.1	18587	Pde6b	mm9_genes_promoters	methylation			E7
chr5	108811401	108817600	6200	*	E8	E7	chr5	108816392	108817391	1000	+	promoter:14622	uc012eas.1	18587	Pde6b	mm9_genes_promoters	methylation			E7
chr5	108815001	108817400	2400	*	E7	E2	chr5	108816392	108817391	1000	+	promoter:14621	uc008ynz.1	18587	Pde6b	mm9_genes_promoters	methylation				E2
chr5	108815001	108817400	2400	*	E7	E2	chr5	108816392	108817391	1000	+	promoter:14622	uc012eas.1	18587	Pde6b	mm9_genes_promoters	methylation				E2
chr5	108815001	108817000	2000	*	E7	E2	chr5	108816392	108817391	1000	+	promoter:14621	uc008ynz.1	18587	Pde6b	mm9_genes_promoters	methylation					E2
chr5	108815001	108817000	2000	*	E7	E2	chr5	108816392	108817391	1000	+	promoter:14622	uc012eas.1	18587	Pde6b	mm9_genes_promoters	methylation					E2
chr5	108817001	108821000	4000	*	E6	E1	chr5	108816392	108817391	1000	+	promoter:14621	uc008ynz.1	18587	Pde6b	mm9_genes_promoters	methylation					E1
chr5	108817001	108821000	4000	*	E6	E1	chr5	108816392	108817391	1000	+	promoter:14622	uc012eas.1	18587	Pde6b	mm9_genes_promoters	methylation					E1
chr5	108815601	108816400	800	*	E6	E1	chr5	108816392	108817391	1000	+	promoter:14621	uc008ynz.1	18587	Pde6b	mm9_genes_promoters	methylation						E1
chr5	108815601	108816400	800	*	E6	E1	chr5	108816392	108817391	1000	+	promoter:14622	uc012eas.1	18587	Pde6b	mm9_genes_promoters	methylation						E1
chr5	108816401	108816800	400	*	E7	E2	chr5	108816392	108817391	1000	+	promoter:14621	uc008ynz.1	18587	Pde6b	mm9_genes_promoters	methylation						E2
chr5	108816401	108816800	400	*	E7	E2	chr5	108816392	108817391	1000	+	promoter:14622	uc012eas.1	18587	Pde6b	mm9_genes_promoters	methylation						E2
chr5	108816801	108821200	4400	*	E6	E1	chr5	108816392	108817391	1000	+	promoter:14621	uc008ynz.1	18587	Pde6b	mm9_genes_promoters	methylation						E1
chr5	108816801	108821200	4400	*	E6	E1	chr5	108816392	108817391	1000	+	promoter:14622	uc012eas.1	18587	Pde6b	mm9_genes_promoters	methylation						E1
chr5	108815801	108821800	6000	*	E6	E1	chr5	108816392	108817391	1000	+	promoter:14621	uc008ynz.1	18587	Pde6b	mm9_genes_promoters	methylation							E1
chr5	108815801	108821800	6000	*	E6	E1	chr5	108816392	108817391	1000	+	promoter:14622	uc012eas.1	18587	Pde6b	mm9_genes_promoters	methylation							E1
chr5	108815401	108821800	6400	*	E6	E1	chr5	108816392	108817391	1000	+	promoter:14621	uc008ynz.1	18587	Pde6b	mm9_genes_promoters	methylation								E1
chr5	108815401	108821800	6400	*	E6	E1	chr5	108816392	108817391	1000	+	promoter:14622	uc012eas.1	18587	Pde6b	mm9_genes_promoters	methylation								E1
chr5	108815401	108822800	7400	*	E6	E1	chr5	108816392	108817391	1000	+	promoter:14621	uc008ynz.1	18587	Pde6b	mm9_genes_promoters	methylation									E1
chr5	108815401	108822800	7400	*	E6	E1	chr5	108816392	108817391	1000	+	promoter:14622	uc012eas.1	18587	Pde6b	mm9_genes_promoters	methylation									E1
chr19	38200601	38228000	27400	*	E2	E8	chr19	38206271	38207270	1000	+	promoter:51906	uc008hjf.2	110855	Pde6c	mm9_genes_promoters	methylation	E8
chr19	38200601	38228000	27400	*	E2	E8	chr19	38206271	38207270	1000	+	promoter:51907	uc012blg.1	110855	Pde6c	mm9_genes_promoters	methylation	E8
chr19	38205601	38207400	1800	*	E8	E7	chr19	38206271	38207270	1000	+	promoter:51906	uc008hjf.2	110855	Pde6c	mm9_genes_promoters	methylation		E7
chr19	38205601	38207400	1800	*	E8	E7	chr19	38206271	38207270	1000	+	promoter:51907	uc012blg.1	110855	Pde6c	mm9_genes_promoters	methylation		E7
chr19	38199801	38209400	9600	*	E2	E8	chr19	38206271	38207270	1000	+	promoter:51906	uc008hjf.2	110855	Pde6c	mm9_genes_promoters	methylation			E8
chr19	38199801	38209400	9600	*	E2	E8	chr19	38206271	38207270	1000	+	promoter:51907	uc012blg.1	110855	Pde6c	mm9_genes_promoters	methylation			E8
chr19	38205001	38206400	1400	*	E8	E7	chr19	38206271	38207270	1000	+	promoter:51906	uc008hjf.2	110855	Pde6c	mm9_genes_promoters	methylation				E7
chr19	38205001	38206400	1400	*	E8	E7	chr19	38206271	38207270	1000	+	promoter:51907	uc012blg.1	110855	Pde6c	mm9_genes_promoters	methylation				E7
chr19	38206401	38206600	200	*	E7	E2	chr19	38206271	38207270	1000	+	promoter:51906	uc008hjf.2	110855	Pde6c	mm9_genes_promoters	methylation				E2
chr19	38206401	38206600	200	*	E7	E2	chr19	38206271	38207270	1000	+	promoter:51907	uc012blg.1	110855	Pde6c	mm9_genes_promoters	methylation				E2
chr19	38206601	38207400	800	*	E8	E7	chr19	38206271	38207270	1000	+	promoter:51906	uc008hjf.2	110855	Pde6c	mm9_genes_promoters	methylation				E7
chr19	38206601	38207400	800	*	E8	E7	chr19	38206271	38207270	1000	+	promoter:51907	uc012blg.1	110855	Pde6c	mm9_genes_promoters	methylation				E7
chr19	38201601	38206400	4800	*	E8	E7	chr19	38206271	38207270	1000	+	promoter:51906	uc008hjf.2	110855	Pde6c	mm9_genes_promoters	methylation					E7
chr19	38201601	38206400	4800	*	E8	E7	chr19	38206271	38207270	1000	+	promoter:51907	uc012blg.1	110855	Pde6c	mm9_genes_promoters	methylation					E7
chr19	38206401	38208800	2400	*	E7	E2	chr19	38206271	38207270	1000	+	promoter:51906	uc008hjf.2	110855	Pde6c	mm9_genes_promoters	methylation					E2
chr19	38206401	38208800	2400	*	E7	E2	chr19	38206271	38207270	1000	+	promoter:51907	uc012blg.1	110855	Pde6c	mm9_genes_promoters	methylation					E2
chr19	38201401	38206400	5000	*	E8	E7	chr19	38206271	38207270	1000	+	promoter:51906	uc008hjf.2	110855	Pde6c	mm9_genes_promoters	methylation						E7
chr19	38201401	38206400	5000	*	E8	E7	chr19	38206271	38207270	1000	+	promoter:51907	uc012blg.1	110855	Pde6c	mm9_genes_promoters	methylation						E7
chr19	38206401	38207200	800	*	E7	E2	chr19	38206271	38207270	1000	+	promoter:51906	uc008hjf.2	110855	Pde6c	mm9_genes_promoters	methylation						E2
chr19	38206401	38207200	800	*	E7	E2	chr19	38206271	38207270	1000	+	promoter:51907	uc012blg.1	110855	Pde6c	mm9_genes_promoters	methylation						E2
chr19	38207201	38207400	200	*	E8	E7	chr19	38206271	38207270	1000	+	promoter:51906	uc008hjf.2	110855	Pde6c	mm9_genes_promoters	methylation						E7
chr19	38207201	38207400	200	*	E8	E7	chr19	38206271	38207270	1000	+	promoter:51907	uc012blg.1	110855	Pde6c	mm9_genes_promoters	methylation						E7
chr19	38206201	38207400	1200	*	E7	E2	chr19	38206271	38207270	1000	+	promoter:51906	uc008hjf.2	110855	Pde6c	mm9_genes_promoters	methylation							E2
chr19	38206201	38207400	1200	*	E7	E2	chr19	38206271	38207270	1000	+	promoter:51907	uc012blg.1	110855	Pde6c	mm9_genes_promoters	methylation							E2
chr19	38206201	38207400	1200	*	E7	E2	chr19	38206271	38207270	1000	+	promoter:51906	uc008hjf.2	110855	Pde6c	mm9_genes_promoters	methylation								E2
chr19	38206201	38207400	1200	*	E7	E2	chr19	38206271	38207270	1000	+	promoter:51907	uc012blg.1	110855	Pde6c	mm9_genes_promoters	methylation								E2
chr19	38200001	38206400	6400	*	E8	E7	chr19	38206271	38207270	1000	+	promoter:51906	uc008hjf.2	110855	Pde6c	mm9_genes_promoters	methylation									E7
chr19	38200001	38206400	6400	*	E8	E7	chr19	38206271	38207270	1000	+	promoter:51907	uc012blg.1	110855	Pde6c	mm9_genes_promoters	methylation									E7
chr19	38206401	38209800	3400	*	E7	E2	chr19	38206271	38207270	1000	+	promoter:51906	uc008hjf.2	110855	Pde6c	mm9_genes_promoters	methylation									E2
chr19	38206401	38209800	3400	*	E7	E2	chr19	38206271	38207270	1000	+	promoter:51907	uc012blg.1	110855	Pde6c	mm9_genes_promoters	methylation									E2
chr11	120311401	120312000	600	*	E7	E2	chr11	120311927	120312926	1000	-	promoter:37007	uc011yja.1	18588	Pde6g	mm9_genes_promoters	methylation	E2
chr11	120312001	120318000	6000	*	E8	E7	chr11	120311927	120312926	1000	-	promoter:37007	uc011yja.1	18588	Pde6g	mm9_genes_promoters	methylation	E7
chr11	120312001	120318000	6000	*	E8	E7	chr11	120314798	120315797	1000	-	promoter:37008	uc007mss.1	18588	Pde6g	mm9_genes_promoters	methylation	E7
chr11	120311801	120313400	1600	*	E8	E7	chr11	120311927	120312926	1000	-	promoter:37007	uc011yja.1	18588	Pde6g	mm9_genes_promoters	methylation		E7
chr11	120313401	120315200	1800	*	E7	E2	chr11	120314798	120315797	1000	-	promoter:37008	uc007mss.1	18588	Pde6g	mm9_genes_promoters	methylation		E2
chr11	120315201	120318200	3000	*	E8	E7	chr11	120314798	120315797	1000	-	promoter:37008	uc007mss.1	18588	Pde6g	mm9_genes_promoters	methylation		E7
chr11	120311801	120313400	1600	*	E8	E7	chr11	120311927	120312926	1000	-	promoter:37007	uc011yja.1	18588	Pde6g	mm9_genes_promoters	methylation			E7
chr11	120313801	120315200	1400	*	E7	E2	chr11	120314798	120315797	1000	-	promoter:37008	uc007mss.1	18588	Pde6g	mm9_genes_promoters	methylation			E2
chr11	120315201	120317200	2000	*	E8	E7	chr11	120314798	120315797	1000	-	promoter:37008	uc007mss.1	18588	Pde6g	mm9_genes_promoters	methylation			E7
chr11	120311401	120312600	1200	*	E7	E2	chr11	120311927	120312926	1000	-	promoter:37007	uc011yja.1	18588	Pde6g	mm9_genes_promoters	methylation				E2
chr11	120312601	120313200	600	*	E8	E7	chr11	120311927	120312926	1000	-	promoter:37007	uc011yja.1	18588	Pde6g	mm9_genes_promoters	methylation				E7
chr11	120314001	120314800	800	*	E6	E1	chr11	120314798	120315797	1000	-	promoter:37008	uc007mss.1	18588	Pde6g	mm9_genes_promoters	methylation				E1
chr11	120314801	120315200	400	*	E7	E2	chr11	120314798	120315797	1000	-	promoter:37008	uc007mss.1	18588	Pde6g	mm9_genes_promoters	methylation				E2
chr11	120315201	120318200	3000	*	E9	E4	chr11	120314798	120315797	1000	-	promoter:37008	uc007mss.1	18588	Pde6g	mm9_genes_promoters	methylation				E4
chr11	120311401	120312600	1200	*	E6	E1	chr11	120311927	120312926	1000	-	promoter:37007	uc011yja.1	18588	Pde6g	mm9_genes_promoters	methylation					E1
chr11	120312601	120313200	600	*	E7	E2	chr11	120311927	120312926	1000	-	promoter:37007	uc011yja.1	18588	Pde6g	mm9_genes_promoters	methylation					E2
chr11	120313201	120315400	2200	*	E6	E1	chr11	120314798	120315797	1000	-	promoter:37008	uc007mss.1	18588	Pde6g	mm9_genes_promoters	methylation					E1
chr11	120315401	120318800	3400	*	E7	E2	chr11	120314798	120315797	1000	-	promoter:37008	uc007mss.1	18588	Pde6g	mm9_genes_promoters	methylation					E2
chr11	120311001	120312600	1600	*	E6	E1	chr11	120311927	120312926	1000	-	promoter:37007	uc011yja.1	18588	Pde6g	mm9_genes_promoters	methylation						E1
chr11	120312601	120312800	200	*	E7	E2	chr11	120311927	120312926	1000	-	promoter:37007	uc011yja.1	18588	Pde6g	mm9_genes_promoters	methylation						E2
chr11	120312801	120315400	2600	*	E6	E1	chr11	120311927	120312926	1000	-	promoter:37007	uc011yja.1	18588	Pde6g	mm9_genes_promoters	methylation						E1
chr11	120312801	120315400	2600	*	E6	E1	chr11	120314798	120315797	1000	-	promoter:37008	uc007mss.1	18588	Pde6g	mm9_genes_promoters	methylation						E1
chr11	120315401	120316600	1200	*	E7	E2	chr11	120314798	120315797	1000	-	promoter:37008	uc007mss.1	18588	Pde6g	mm9_genes_promoters	methylation						E2
chr11	120310801	120315600	4800	*	E6	E1	chr11	120311927	120312926	1000	-	promoter:37007	uc011yja.1	18588	Pde6g	mm9_genes_promoters	methylation							E1
chr11	120310801	120315600	4800	*	E6	E1	chr11	120314798	120315797	1000	-	promoter:37008	uc007mss.1	18588	Pde6g	mm9_genes_promoters	methylation							E1
chr11	120315601	120318600	3000	*	E7	E2	chr11	120314798	120315797	1000	-	promoter:37008	uc007mss.1	18588	Pde6g	mm9_genes_promoters	methylation							E2
chr11	120310801	120316200	5400	*	E6	E1	chr11	120311927	120312926	1000	-	promoter:37007	uc011yja.1	18588	Pde6g	mm9_genes_promoters	methylation								E1
chr11	120310801	120316200	5400	*	E6	E1	chr11	120314798	120315797	1000	-	promoter:37008	uc007mss.1	18588	Pde6g	mm9_genes_promoters	methylation								E1
chr11	120311001	120316400	5400	*	E6	E1	chr11	120311927	120312926	1000	-	promoter:37007	uc011yja.1	18588	Pde6g	mm9_genes_promoters	methylation									E1
chr11	120311001	120316400	5400	*	E6	E1	chr11	120314798	120315797	1000	-	promoter:37008	uc007mss.1	18588	Pde6g	mm9_genes_promoters	methylation									E1
chr6	136888201	136912400	24200	*	E2	E8	chr6	136902044	136903043	1000	+	promoter:18555	uc009emq.1	78600	Pde6h	mm9_genes_promoters	methylation	E8
chr6	136888201	136912400	24200	*	E2	E8	chr6	136906747	136907746	1000	+	promoter:18556	uc012eux.1	78600	Pde6h	mm9_genes_promoters	methylation	E8
chr6	136894801	136917400	22600	*	E8	E7	chr6	136902044	136903043	1000	+	promoter:18555	uc009emq.1	78600	Pde6h	mm9_genes_promoters	methylation		E7
chr6	136894801	136917400	22600	*	E8	E7	chr6	136906747	136907746	1000	+	promoter:18556	uc012eux.1	78600	Pde6h	mm9_genes_promoters	methylation		E7
chr6	136894601	136903200	8600	*	E8	E7	chr6	136902044	136903043	1000	+	promoter:18555	uc009emq.1	78600	Pde6h	mm9_genes_promoters	methylation			E7
chr6	136903601	136916200	12600	*	E8	E7	chr6	136906747	136907746	1000	+	promoter:18556	uc012eux.1	78600	Pde6h	mm9_genes_promoters	methylation			E7
chr6	136872601	136902800	30200	*	E8	E7	chr6	136902044	136903043	1000	+	promoter:18555	uc009emq.1	78600	Pde6h	mm9_genes_promoters	methylation				E7
chr6	136902801	136903000	200	*	E7	E2	chr6	136902044	136903043	1000	+	promoter:18555	uc009emq.1	78600	Pde6h	mm9_genes_promoters	methylation				E2
chr6	136903001	136903800	800	*	E9	E4	chr6	136902044	136903043	1000	+	promoter:18555	uc009emq.1	78600	Pde6h	mm9_genes_promoters	methylation				E4
chr6	136903801	136914400	10600	*	E8	E7	chr6	136906747	136907746	1000	+	promoter:18556	uc012eux.1	78600	Pde6h	mm9_genes_promoters	methylation				E7
chr6	136901201	136903600	2400	*	E7	E2	chr6	136902044	136903043	1000	+	promoter:18555	uc009emq.1	78600	Pde6h	mm9_genes_promoters	methylation					E2
chr6	136903601	136914400	10800	*	E8	E7	chr6	136906747	136907746	1000	+	promoter:18556	uc012eux.1	78600	Pde6h	mm9_genes_promoters	methylation					E7
chr6	136869601	136914000	44400	*	E8	E7	chr6	136902044	136903043	1000	+	promoter:18555	uc009emq.1	78600	Pde6h	mm9_genes_promoters	methylation						E7
chr6	136869601	136914000	44400	*	E8	E7	chr6	136906747	136907746	1000	+	promoter:18556	uc012eux.1	78600	Pde6h	mm9_genes_promoters	methylation						E7
chr6	136901201	136902200	1000	*	E7	E2	chr6	136902044	136903043	1000	+	promoter:18555	uc009emq.1	78600	Pde6h	mm9_genes_promoters	methylation							E2
chr6	136902201	136902800	600	*	E8	E7	chr6	136902044	136903043	1000	+	promoter:18555	uc009emq.1	78600	Pde6h	mm9_genes_promoters	methylation							E7
chr6	136902801	136903600	800	*	E7	E2	chr6	136902044	136903043	1000	+	promoter:18555	uc009emq.1	78600	Pde6h	mm9_genes_promoters	methylation							E2
chr6	136903601	136913200	9600	*	E8	E7	chr6	136906747	136907746	1000	+	promoter:18556	uc012eux.1	78600	Pde6h	mm9_genes_promoters	methylation							E7
chr6	136901201	136903400	2200	*	E7	E2	chr6	136902044	136903043	1000	+	promoter:18555	uc009emq.1	78600	Pde6h	mm9_genes_promoters	methylation								E2
chr6	136906001	136911400	5400	*	E8	E7	chr6	136906747	136907746	1000	+	promoter:18556	uc012eux.1	78600	Pde6h	mm9_genes_promoters	methylation								E7
chr6	136901001	136902200	1200	*	E7	E2	chr6	136902044	136903043	1000	+	promoter:18555	uc009emq.1	78600	Pde6h	mm9_genes_promoters	methylation									E2
chr6	136902201	136911400	9200	*	E8	E7	chr6	136902044	136903043	1000	+	promoter:18555	uc009emq.1	78600	Pde6h	mm9_genes_promoters	methylation									E7
chr6	136902201	136911400	9200	*	E8	E7	chr6	136906747	136907746	1000	+	promoter:18556	uc012eux.1	78600	Pde6h	mm9_genes_promoters	methylation									E7
chr17	58986801	59048600	61800	*	E2	E8	chr17	59023557	59024556	1000	-	promoter:49616	uc008dey.1	69239	Pdzph1	mm9_genes_promoters	methylation	E8
chr17	59072601	59150600	78000	*	E2	E8	chr17	59130799	59131798	1000	-	promoter:49617	uc008dez.1	69239	Pdzph1	mm9_genes_promoters	methylation	E8
chr17	58989201	59058600	69400	*	E2	E8	chr17	59023557	59024556	1000	-	promoter:49616	uc008dey.1	69239	Pdzph1	mm9_genes_promoters	methylation		E8
chr17	59072401	59139400	67000	*	E2	E8	chr17	59130799	59131798	1000	-	promoter:49617	uc008dez.1	69239	Pdzph1	mm9_genes_promoters	methylation		E8
chr17	58989001	59048600	59600	*	E2	E8	chr17	59023557	59024556	1000	-	promoter:49616	uc008dey.1	69239	Pdzph1	mm9_genes_promoters	methylation			E8
chr17	59059001	59151800	92800	*	E2	E8	chr17	59130799	59131798	1000	-	promoter:49617	uc008dez.1	69239	Pdzph1	mm9_genes_promoters	methylation			E8
chr17	59011401	59050600	39200	*	E8	E7	chr17	59023557	59024556	1000	-	promoter:49616	uc008dey.1	69239	Pdzph1	mm9_genes_promoters	methylation				E7
chr17	59129001	59151800	22800	*	E8	E7	chr17	59130799	59131798	1000	-	promoter:49617	uc008dez.1	69239	Pdzph1	mm9_genes_promoters	methylation				E7
chr17	58988001	59048600	60600	*	E2	E8	chr17	59023557	59024556	1000	-	promoter:49616	uc008dey.1	69239	Pdzph1	mm9_genes_promoters	methylation					E8
chr17	59060201	59130800	70600	*	E2	E8	chr17	59130799	59131798	1000	-	promoter:49617	uc008dez.1	69239	Pdzph1	mm9_genes_promoters	methylation					E8
chr17	59130801	59131200	400	*	E7	E2	chr17	59130799	59131798	1000	-	promoter:49617	uc008dez.1	69239	Pdzph1	mm9_genes_promoters	methylation					E2
chr17	59131201	59132600	1400	*	E8	E7	chr17	59130799	59131798	1000	-	promoter:49617	uc008dez.1	69239	Pdzph1	mm9_genes_promoters	methylation					E7
chr17	58987201	59048600	61400	*	E2	E8	chr17	59023557	59024556	1000	-	promoter:49616	uc008dey.1	69239	Pdzph1	mm9_genes_promoters	methylation						E8
chr17	59129401	59131200	1800	*	E7	E2	chr17	59130799	59131798	1000	-	promoter:49617	uc008dez.1	69239	Pdzph1	mm9_genes_promoters	methylation						E2
chr17	59131201	59132400	1200	*	E8	E7	chr17	59130799	59131798	1000	-	promoter:49617	uc008dez.1	69239	Pdzph1	mm9_genes_promoters	methylation						E7
chr17	59023001	59023600	600	*	E10	E5	chr17	59023557	59024556	1000	-	promoter:49616	uc008dey.1	69239	Pdzph1	mm9_genes_promoters	methylation							E5
chr17	59023601	59027200	3600	*	E9	E4	chr17	59023557	59024556	1000	-	promoter:49616	uc008dey.1	69239	Pdzph1	mm9_genes_promoters	methylation							E4
chr17	59129401	59131000	1600	*	E6	E1	chr17	59130799	59131798	1000	-	promoter:49617	uc008dez.1	69239	Pdzph1	mm9_genes_promoters	methylation							E1
chr17	59131001	59132200	1200	*	E7	E2	chr17	59130799	59131798	1000	-	promoter:49617	uc008dez.1	69239	Pdzph1	mm9_genes_promoters	methylation							E2
chr17	59023001	59027600	4600	*	E10	E5	chr17	59023557	59024556	1000	-	promoter:49616	uc008dey.1	69239	Pdzph1	mm9_genes_promoters	methylation								E5
chr17	59129201	59132000	2800	*	E6	E1	chr17	59130799	59131798	1000	-	promoter:49617	uc008dez.1	69239	Pdzph1	mm9_genes_promoters	methylation								E1
chr17	59022801	59027600	4800	*	E10	E5	chr17	59023557	59024556	1000	-	promoter:49616	uc008dey.1	69239	Pdzph1	mm9_genes_promoters	methylation									E5
chr17	59129401	59132200	2800	*	E6	E1	chr17	59130799	59131798	1000	-	promoter:49617	uc008dez.1	69239	Pdzph1	mm9_genes_promoters	methylation									E1
chr17	47041401	47049000	7600	*	E8	E7	chr17	47046434	47047433	1000	+	promoter:48096	uc008cun.1	19133	Prph2	mm9_genes_promoters	methylation	E7
chr17	47041401	47049000	7600	*	E8	E7	chr17	47046434	47047433	1000	+	promoter:48097	uc008cuo.1	19133	Prph2	mm9_genes_promoters	methylation	E7
chr17	47041601	47047400	5800	*	E2	E8	chr17	47046434	47047433	1000	+	promoter:48096	uc008cun.1	19133	Prph2	mm9_genes_promoters	methylation		E8
chr17	47041601	47047400	5800	*	E2	E8	chr17	47046434	47047433	1000	+	promoter:48097	uc008cuo.1	19133	Prph2	mm9_genes_promoters	methylation		E8
chr17	47047401	47047800	400	*	E5	E3	chr17	47046434	47047433	1000	+	promoter:48096	uc008cun.1	19133	Prph2	mm9_genes_promoters	methylation		E3
chr17	47047401	47047800	400	*	E5	E3	chr17	47046434	47047433	1000	+	promoter:48097	uc008cuo.1	19133	Prph2	mm9_genes_promoters	methylation		E3
chr17	47046401	47046600	200	*	E1	E11	chr17	47046434	47047433	1000	+	promoter:48096	uc008cun.1	19133	Prph2	mm9_genes_promoters	methylation			E11
chr17	47046401	47046600	200	*	E1	E11	chr17	47046434	47047433	1000	+	promoter:48097	uc008cuo.1	19133	Prph2	mm9_genes_promoters	methylation			E11
chr17	47046601	47047400	800	*	E7	E2	chr17	47046434	47047433	1000	+	promoter:48096	uc008cun.1	19133	Prph2	mm9_genes_promoters	methylation			E2
chr17	47046601	47047400	800	*	E7	E2	chr17	47046434	47047433	1000	+	promoter:48097	uc008cuo.1	19133	Prph2	mm9_genes_promoters	methylation			E2
chr17	47047401	47047600	200	*	E6	E1	chr17	47046434	47047433	1000	+	promoter:48096	uc008cun.1	19133	Prph2	mm9_genes_promoters	methylation			E1
chr17	47047401	47047600	200	*	E6	E1	chr17	47046434	47047433	1000	+	promoter:48097	uc008cuo.1	19133	Prph2	mm9_genes_promoters	methylation			E1
chr17	47045401	47046800	1400	*	E8	E7	chr17	47046434	47047433	1000	+	promoter:48096	uc008cun.1	19133	Prph2	mm9_genes_promoters	methylation				E7
chr17	47045401	47046800	1400	*	E8	E7	chr17	47046434	47047433	1000	+	promoter:48097	uc008cuo.1	19133	Prph2	mm9_genes_promoters	methylation				E7
chr17	47046801	47047200	400	*	E7	E2	chr17	47046434	47047433	1000	+	promoter:48096	uc008cun.1	19133	Prph2	mm9_genes_promoters	methylation				E2
chr17	47046801	47047200	400	*	E7	E2	chr17	47046434	47047433	1000	+	promoter:48097	uc008cuo.1	19133	Prph2	mm9_genes_promoters	methylation				E2
chr17	47047201	47049800	2600	*	E6	E1	chr17	47046434	47047433	1000	+	promoter:48096	uc008cun.1	19133	Prph2	mm9_genes_promoters	methylation				E1
chr17	47047201	47049800	2600	*	E6	E1	chr17	47046434	47047433	1000	+	promoter:48097	uc008cuo.1	19133	Prph2	mm9_genes_promoters	methylation				E1
chr17	47046401	47046600	200	*	E7	E2	chr17	47046434	47047433	1000	+	promoter:48096	uc008cun.1	19133	Prph2	mm9_genes_promoters	methylation					E2
chr17	47046401	47046600	200	*	E7	E2	chr17	47046434	47047433	1000	+	promoter:48097	uc008cuo.1	19133	Prph2	mm9_genes_promoters	methylation					E2
chr17	47046601	47054800	8200	*	E6	E1	chr17	47046434	47047433	1000	+	promoter:48096	uc008cun.1	19133	Prph2	mm9_genes_promoters	methylation					E1
chr17	47046601	47054800	8200	*	E6	E1	chr17	47046434	47047433	1000	+	promoter:48097	uc008cuo.1	19133	Prph2	mm9_genes_promoters	methylation					E1
chr17	47046401	47057000	10600	*	E6	E1	chr17	47046434	47047433	1000	+	promoter:48096	uc008cun.1	19133	Prph2	mm9_genes_promoters	methylation						E1
chr17	47046401	47057000	10600	*	E6	E1	chr17	47046434	47047433	1000	+	promoter:48097	uc008cuo.1	19133	Prph2	mm9_genes_promoters	methylation						E1
chr17	47046401	47071400	25000	*	E6	E1	chr17	47046434	47047433	1000	+	promoter:48096	uc008cun.1	19133	Prph2	mm9_genes_promoters	methylation							E1
chr17	47046401	47071400	25000	*	E6	E1	chr17	47046434	47047433	1000	+	promoter:48097	uc008cuo.1	19133	Prph2	mm9_genes_promoters	methylation							E1
chr17	47045801	47065000	19200	*	E6	E1	chr17	47046434	47047433	1000	+	promoter:48096	uc008cun.1	19133	Prph2	mm9_genes_promoters	methylation								E1
chr17	47045801	47065000	19200	*	E6	E1	chr17	47046434	47047433	1000	+	promoter:48097	uc008cuo.1	19133	Prph2	mm9_genes_promoters	methylation								E1
chr17	47045001	47071800	26800	*	E6	E1	chr17	47046434	47047433	1000	+	promoter:48096	uc008cun.1	19133	Prph2	mm9_genes_promoters	methylation									E1
chr17	47045001	47071800	26800	*	E6	E1	chr17	47046434	47047433	1000	+	promoter:48097	uc008cuo.1	19133	Prph2	mm9_genes_promoters	methylation									E1
chr14	34766201	34766800	600	*	E8	E7	chr14	34766208	34767207	1000	+	promoter:41389	uc007tad.1	19661	Rbp3	mm9_genes_promoters	methylation	E7
chr14	34766801	34768400	1600	*	E7	E2	chr14	34766208	34767207	1000	+	promoter:41389	uc007tad.1	19661	Rbp3	mm9_genes_promoters	methylation	E2
chr14	34764601	34767200	2600	*	E7	E2	chr14	34766208	34767207	1000	+	promoter:41389	uc007tad.1	19661	Rbp3	mm9_genes_promoters	methylation		E2
chr14	34767201	34769200	2000	*	E6	E1	chr14	34766208	34767207	1000	+	promoter:41389	uc007tad.1	19661	Rbp3	mm9_genes_promoters	methylation		E1
chr14	34764801	34767200	2400	*	E7	E2	chr14	34766208	34767207	1000	+	promoter:41389	uc007tad.1	19661	Rbp3	mm9_genes_promoters	methylation			E2
chr14	34767201	34769400	2200	*	E6	E1	chr14	34766208	34767207	1000	+	promoter:41389	uc007tad.1	19661	Rbp3	mm9_genes_promoters	methylation			E1
chr14	34765801	34766800	1000	*	E6	E1	chr14	34766208	34767207	1000	+	promoter:41389	uc007tad.1	19661	Rbp3	mm9_genes_promoters	methylation				E1
chr14	34766801	34767200	400	*	E7	E2	chr14	34766208	34767207	1000	+	promoter:41389	uc007tad.1	19661	Rbp3	mm9_genes_promoters	methylation				E2
chr14	34767201	34773000	5800	*	E6	E1	chr14	34766208	34767207	1000	+	promoter:41389	uc007tad.1	19661	Rbp3	mm9_genes_promoters	methylation				E1
chr14	34765001	34773400	8400	*	E6	E1	chr14	34766208	34767207	1000	+	promoter:41389	uc007tad.1	19661	Rbp3	mm9_genes_promoters	methylation					E1
chr14	34764801	34774000	9200	*	E6	E1	chr14	34766208	34767207	1000	+	promoter:41389	uc007tad.1	19661	Rbp3	mm9_genes_promoters	methylation						E1
chr14	34764601	34774600	10000	*	E6	E1	chr14	34766208	34767207	1000	+	promoter:41389	uc007tad.1	19661	Rbp3	mm9_genes_promoters	methylation							E1
chr14	34764601	34773800	9200	*	E6	E1	chr14	34766208	34767207	1000	+	promoter:41389	uc007tad.1	19661	Rbp3	mm9_genes_promoters	methylation								E1
chr14	34764601	34774800	10200	*	E6	E1	chr14	34766208	34767207	1000	+	promoter:41389	uc007tad.1	19661	Rbp3	mm9_genes_promoters	methylation									E1
chr11	67504201	67508800	4600	*	E8	E7	chr11	67507828	67508827	1000	+	promoter:33863	uc007jmz.2	19674	Rcvrn	mm9_genes_promoters	methylation	E7
chr11	67508801	67509400	600	*	E7	E2	chr11	67507828	67508827	1000	+	promoter:33863	uc007jmz.2	19674	Rcvrn	mm9_genes_promoters	methylation	E2
chr11	67497601	67542400	44800	*	E2	E8	chr11	67507828	67508827	1000	+	promoter:33863	uc007jmz.2	19674	Rcvrn	mm9_genes_promoters	methylation		E8
chr11	67496401	67509000	12600	*	E8	E7	chr11	67507828	67508827	1000	+	promoter:33863	uc007jmz.2	19674	Rcvrn	mm9_genes_promoters	methylation			E7
chr11	67497401	67508800	11400	*	E8	E7	chr11	67507828	67508827	1000	+	promoter:33863	uc007jmz.2	19674	Rcvrn	mm9_genes_promoters	methylation				E7
chr11	67508801	67509200	400	*	E7	E2	chr11	67507828	67508827	1000	+	promoter:33863	uc007jmz.2	19674	Rcvrn	mm9_genes_promoters	methylation				E2
chr11	67505201	67508600	3400	*	E7	E2	chr11	67507828	67508827	1000	+	promoter:33863	uc007jmz.2	19674	Rcvrn	mm9_genes_promoters	methylation					E2
chr11	67508601	67509600	1000	*	E6	E1	chr11	67507828	67508827	1000	+	promoter:33863	uc007jmz.2	19674	Rcvrn	mm9_genes_promoters	methylation					E1
chr11	67506601	67508200	1600	*	E7	E2	chr11	67507828	67508827	1000	+	promoter:33863	uc007jmz.2	19674	Rcvrn	mm9_genes_promoters	methylation						E2
chr11	67508201	67508400	200	*	E5	E3	chr11	67507828	67508827	1000	+	promoter:33863	uc007jmz.2	19674	Rcvrn	mm9_genes_promoters	methylation						E3
chr11	67508401	67515000	6600	*	E6	E1	chr11	67507828	67508827	1000	+	promoter:33863	uc007jmz.2	19674	Rcvrn	mm9_genes_promoters	methylation						E1
chr11	67506601	67518000	11400	*	E6	E1	chr11	67507828	67508827	1000	+	promoter:33863	uc007jmz.2	19674	Rcvrn	mm9_genes_promoters	methylation							E1
chr11	67505401	67518000	12600	*	E6	E1	chr11	67507828	67508827	1000	+	promoter:33863	uc007jmz.2	19674	Rcvrn	mm9_genes_promoters	methylation								E1
chr11	67505401	67517400	12000	*	E6	E1	chr11	67507828	67508827	1000	+	promoter:33863	uc007jmz.2	19674	Rcvrn	mm9_genes_promoters	methylation									E1
chr1	193794201	193800400	6200	*	E8	E7	chr1	193800254	193801253	1000	+	promoter:1484	uc007edd.2	74023	Rd3	mm9_genes_promoters	methylation	E7
chr1	193794201	193800400	6200	*	E8	E7	chr1	193800254	193801253	1000	+	promoter:1485	uc007ede.2	74023	Rd3	mm9_genes_promoters	methylation	E7
chr1	193800401	193802000	1600	*	E7	E2	chr1	193800254	193801253	1000	+	promoter:1484	uc007edd.2	74023	Rd3	mm9_genes_promoters	methylation	E2
chr1	193800401	193802000	1600	*	E7	E2	chr1	193800254	193801253	1000	+	promoter:1485	uc007ede.2	74023	Rd3	mm9_genes_promoters	methylation	E2
chr1	193789401	193800400	11000	*	E8	E7	chr1	193800254	193801253	1000	+	promoter:1484	uc007edd.2	74023	Rd3	mm9_genes_promoters	methylation		E7
chr1	193789401	193800400	11000	*	E8	E7	chr1	193800254	193801253	1000	+	promoter:1485	uc007ede.2	74023	Rd3	mm9_genes_promoters	methylation		E7
chr1	193800401	193801200	800	*	E7	E2	chr1	193800254	193801253	1000	+	promoter:1484	uc007edd.2	74023	Rd3	mm9_genes_promoters	methylation		E2
chr1	193800401	193801200	800	*	E7	E2	chr1	193800254	193801253	1000	+	promoter:1485	uc007ede.2	74023	Rd3	mm9_genes_promoters	methylation		E2
chr1	193801201	193801600	400	*	E6	E1	chr1	193800254	193801253	1000	+	promoter:1484	uc007edd.2	74023	Rd3	mm9_genes_promoters	methylation		E1
chr1	193801201	193801600	400	*	E6	E1	chr1	193800254	193801253	1000	+	promoter:1485	uc007ede.2	74023	Rd3	mm9_genes_promoters	methylation		E1
chr1	193799201	193801200	2000	*	E7	E2	chr1	193800254	193801253	1000	+	promoter:1484	uc007edd.2	74023	Rd3	mm9_genes_promoters	methylation			E2
chr1	193799201	193801200	2000	*	E7	E2	chr1	193800254	193801253	1000	+	promoter:1485	uc007ede.2	74023	Rd3	mm9_genes_promoters	methylation			E2
chr1	193801201	193802000	800	*	E5	E3	chr1	193800254	193801253	1000	+	promoter:1484	uc007edd.2	74023	Rd3	mm9_genes_promoters	methylation			E3
chr1	193801201	193802000	800	*	E5	E3	chr1	193800254	193801253	1000	+	promoter:1485	uc007ede.2	74023	Rd3	mm9_genes_promoters	methylation			E3
chr1	193799801	193801200	1400	*	E7	E2	chr1	193800254	193801253	1000	+	promoter:1484	uc007edd.2	74023	Rd3	mm9_genes_promoters	methylation				E2
chr1	193799801	193801200	1400	*	E7	E2	chr1	193800254	193801253	1000	+	promoter:1485	uc007ede.2	74023	Rd3	mm9_genes_promoters	methylation				E2
chr1	193801201	193803400	2200	*	E6	E1	chr1	193800254	193801253	1000	+	promoter:1484	uc007edd.2	74023	Rd3	mm9_genes_promoters	methylation				E1
chr1	193801201	193803400	2200	*	E6	E1	chr1	193800254	193801253	1000	+	promoter:1485	uc007ede.2	74023	Rd3	mm9_genes_promoters	methylation				E1
chr1	193798201	193800400	2200	*	E7	E2	chr1	193800254	193801253	1000	+	promoter:1484	uc007edd.2	74023	Rd3	mm9_genes_promoters	methylation					E2
chr1	193798201	193800400	2200	*	E7	E2	chr1	193800254	193801253	1000	+	promoter:1485	uc007ede.2	74023	Rd3	mm9_genes_promoters	methylation					E2
chr1	193800401	193806800	6400	*	E6	E1	chr1	193800254	193801253	1000	+	promoter:1484	uc007edd.2	74023	Rd3	mm9_genes_promoters	methylation					E1
chr1	193800401	193806800	6400	*	E6	E1	chr1	193800254	193801253	1000	+	promoter:1485	uc007ede.2	74023	Rd3	mm9_genes_promoters	methylation					E1
chr1	193798201	193800400	2200	*	E7	E2	chr1	193800254	193801253	1000	+	promoter:1484	uc007edd.2	74023	Rd3	mm9_genes_promoters	methylation						E2
chr1	193798201	193800400	2200	*	E7	E2	chr1	193800254	193801253	1000	+	promoter:1485	uc007ede.2	74023	Rd3	mm9_genes_promoters	methylation						E2
chr1	193800401	193807600	7200	*	E6	E1	chr1	193800254	193801253	1000	+	promoter:1484	uc007edd.2	74023	Rd3	mm9_genes_promoters	methylation						E1
chr1	193800401	193807600	7200	*	E6	E1	chr1	193800254	193801253	1000	+	promoter:1485	uc007ede.2	74023	Rd3	mm9_genes_promoters	methylation						E1
chr1	193798401	193800400	2000	*	E7	E2	chr1	193800254	193801253	1000	+	promoter:1484	uc007edd.2	74023	Rd3	mm9_genes_promoters	methylation							E2
chr1	193798401	193800400	2000	*	E7	E2	chr1	193800254	193801253	1000	+	promoter:1485	uc007ede.2	74023	Rd3	mm9_genes_promoters	methylation							E2
chr1	193800401	193807600	7200	*	E6	E1	chr1	193800254	193801253	1000	+	promoter:1484	uc007edd.2	74023	Rd3	mm9_genes_promoters	methylation							E1
chr1	193800401	193807600	7200	*	E6	E1	chr1	193800254	193801253	1000	+	promoter:1485	uc007ede.2	74023	Rd3	mm9_genes_promoters	methylation							E1
chr1	193799801	193800400	600	*	E7	E2	chr1	193800254	193801253	1000	+	promoter:1484	uc007edd.2	74023	Rd3	mm9_genes_promoters	methylation								E2
chr1	193799801	193800400	600	*	E7	E2	chr1	193800254	193801253	1000	+	promoter:1485	uc007ede.2	74023	Rd3	mm9_genes_promoters	methylation								E2
chr1	193800401	193808000	7600	*	E6	E1	chr1	193800254	193801253	1000	+	promoter:1484	uc007edd.2	74023	Rd3	mm9_genes_promoters	methylation								E1
chr1	193800401	193808000	7600	*	E6	E1	chr1	193800254	193801253	1000	+	promoter:1485	uc007ede.2	74023	Rd3	mm9_genes_promoters	methylation								E1
chr1	193800201	193809000	8800	*	E6	E1	chr1	193800254	193801253	1000	+	promoter:1484	uc007edd.2	74023	Rd3	mm9_genes_promoters	methylation									E1
chr1	193800201	193809000	8800	*	E6	E1	chr1	193800254	193801253	1000	+	promoter:1485	uc007ede.2	74023	Rd3	mm9_genes_promoters	methylation									E1
chr9	20621801	20622200	400	*	E7	E2	chr9	20621948	20622947	1000	+	promoter:27379	uc009ojh.1	235033	Rdh8	mm9_genes_promoters	methylation	E2
chr9	20622201	20622800	600	*	E8	E7	chr9	20621948	20622947	1000	+	promoter:27379	uc009ojh.1	235033	Rdh8	mm9_genes_promoters	methylation	E7
chr9	20622801	20623200	400	*	E7	E2	chr9	20621948	20622947	1000	+	promoter:27379	uc009ojh.1	235033	Rdh8	mm9_genes_promoters	methylation	E2
chr9	20619801	20626800	7000	*	E8	E7	chr9	20621948	20622947	1000	+	promoter:27379	uc009ojh.1	235033	Rdh8	mm9_genes_promoters	methylation		E7
chr9	20619801	20622600	2800	*	E8	E7	chr9	20621948	20622947	1000	+	promoter:27379	uc009ojh.1	235033	Rdh8	mm9_genes_promoters	methylation			E7
chr9	20622601	20623200	600	*	E7	E2	chr9	20621948	20622947	1000	+	promoter:27379	uc009ojh.1	235033	Rdh8	mm9_genes_promoters	methylation			E2
chr9	20619801	20622000	2200	*	E8	E7	chr9	20621948	20622947	1000	+	promoter:27379	uc009ojh.1	235033	Rdh8	mm9_genes_promoters	methylation				E7
chr9	20622001	20625400	3400	*	E7	E2	chr9	20621948	20622947	1000	+	promoter:27379	uc009ojh.1	235033	Rdh8	mm9_genes_promoters	methylation				E2
chr9	20619601	20622600	3000	*	E7	E2	chr9	20621948	20622947	1000	+	promoter:27379	uc009ojh.1	235033	Rdh8	mm9_genes_promoters	methylation					E2
chr9	20622601	20625000	2400	*	E6	E1	chr9	20621948	20622947	1000	+	promoter:27379	uc009ojh.1	235033	Rdh8	mm9_genes_promoters	methylation					E1
chr9	20621801	20625800	4000	*	E6	E1	chr9	20621948	20622947	1000	+	promoter:27379	uc009ojh.1	235033	Rdh8	mm9_genes_promoters	methylation						E1
chr9	20621801	20625600	3800	*	E6	E1	chr9	20621948	20622947	1000	+	promoter:27379	uc009ojh.1	235033	Rdh8	mm9_genes_promoters	methylation							E1
chr9	20619801	20622600	2800	*	E7	E2	chr9	20621948	20622947	1000	+	promoter:27379	uc009ojh.1	235033	Rdh8	mm9_genes_promoters	methylation								E2
chr9	20622601	20625800	3200	*	E6	E1	chr9	20621948	20622947	1000	+	promoter:27379	uc009ojh.1	235033	Rdh8	mm9_genes_promoters	methylation								E1
chr9	20621801	20625200	3400	*	E6	E1	chr9	20621948	20622947	1000	+	promoter:27379	uc009ojh.1	235033	Rdh8	mm9_genes_promoters	methylation									E1
chr6	115879401	115882600	3200	*	E7	E2	chr6	115880945	115881944	1000	+	promoter:18140	uc009djk.1	212541	Rho	mm9_genes_promoters	methylation	E2
chr6	115880401	115887600	7200	*	E8	E7	chr6	115880945	115881944	1000	+	promoter:18140	uc009djk.1	212541	Rho	mm9_genes_promoters	methylation		E7
chr6	115880601	115887400	6800	*	E8	E7	chr6	115880945	115881944	1000	+	promoter:18140	uc009djk.1	212541	Rho	mm9_genes_promoters	methylation			E7
chr6	115880801	115881400	600	*	E8	E7	chr6	115880945	115881944	1000	+	promoter:18140	uc009djk.1	212541	Rho	mm9_genes_promoters	methylation				E7
chr6	115881401	115882000	600	*	E7	E2	chr6	115880945	115881944	1000	+	promoter:18140	uc009djk.1	212541	Rho	mm9_genes_promoters	methylation				E2
chr6	115878201	115886800	8600	*	E6	E1	chr6	115880945	115881944	1000	+	promoter:18140	uc009djk.1	212541	Rho	mm9_genes_promoters	methylation					E1
chr6	115878001	115888800	10800	*	E6	E1	chr6	115880945	115881944	1000	+	promoter:18140	uc009djk.1	212541	Rho	mm9_genes_promoters	methylation						E1
chr6	115876801	115889000	12200	*	E6	E1	chr6	115880945	115881944	1000	+	promoter:18140	uc009djk.1	212541	Rho	mm9_genes_promoters	methylation							E1
chr6	115875801	115889000	13200	*	E6	E1	chr6	115880945	115881944	1000	+	promoter:18140	uc009djk.1	212541	Rho	mm9_genes_promoters	methylation								E1
chr6	115874401	115889000	14600	*	E6	E1	chr6	115880945	115881944	1000	+	promoter:18140	uc009djk.1	212541	Rho	mm9_genes_promoters	methylation									E1
chr3	94277001	94277600	600	*	E7	E2	chr3	94277514	94278513	1000	-	promoter:9766	uc008qgk.1	66353	Riiad1	mm9_genes_promoters	methylation	E2
chr3	94277601	94277800	200	*	E8	E7	chr3	94277514	94278513	1000	-	promoter:9766	uc008qgk.1	66353	Riiad1	mm9_genes_promoters	methylation	E7
chr3	94277801	94278600	800	*	E7	E2	chr3	94277514	94278513	1000	-	promoter:9766	uc008qgk.1	66353	Riiad1	mm9_genes_promoters	methylation	E2
chr3	94277001	94278600	1600	*	E7	E2	chr3	94277514	94278513	1000	-	promoter:9766	uc008qgk.1	66353	Riiad1	mm9_genes_promoters	methylation		E2
chr3	94276801	94278800	2000	*	E7	E2	chr3	94277514	94278513	1000	-	promoter:9766	uc008qgk.1	66353	Riiad1	mm9_genes_promoters	methylation			E2
chr3	94277001	94279000	2000	*	E7	E2	chr3	94277514	94278513	1000	-	promoter:9766	uc008qgk.1	66353	Riiad1	mm9_genes_promoters	methylation				E2
chr3	94276001	94278800	2800	*	E6	E1	chr3	94277514	94278513	1000	-	promoter:9766	uc008qgk.1	66353	Riiad1	mm9_genes_promoters	methylation					E1
chr3	94276001	94278600	2600	*	E6	E1	chr3	94277514	94278513	1000	-	promoter:9766	uc008qgk.1	66353	Riiad1	mm9_genes_promoters	methylation						E1
chr3	94276201	94278000	1800	*	E6	E1	chr3	94277514	94278513	1000	-	promoter:9766	uc008qgk.1	66353	Riiad1	mm9_genes_promoters	methylation							E1
chr3	94278001	94281400	3400	*	E7	E2	chr3	94277514	94278513	1000	-	promoter:9766	uc008qgk.1	66353	Riiad1	mm9_genes_promoters	methylation							E2
chr3	94277201	94281400	4200	*	E7	E2	chr3	94277514	94278513	1000	-	promoter:9766	uc008qgk.1	66353	Riiad1	mm9_genes_promoters	methylation								E2
chr3	94276801	94279000	2200	*	E7	E2	chr3	94277514	94278513	1000	-	promoter:9766	uc008qgk.1	66353	Riiad1	mm9_genes_promoters	methylation									E2
chr1	4323001	4402600	79600	*	E2	E8	chr1	4350396	4351395	1000	-	promoter:1515	uc007aex.2	19888	Rp1	mm9_genes_promoters	methylation	E8
chr1	4323001	4402600	79600	*	E2	E8	chr1	4399323	4400322	1000	-	promoter:1514	uc007aew.1	19888	Rp1	mm9_genes_promoters	methylation	E8
chr1	4249401	4388600	139200	*	E2	E8	chr1	4350396	4351395	1000	-	promoter:1515	uc007aex.2	19888	Rp1	mm9_genes_promoters	methylation		E8
chr1	4390201	4406800	16600	*	E2	E8	chr1	4399323	4400322	1000	-	promoter:1514	uc007aew.1	19888	Rp1	mm9_genes_promoters	methylation		E8
chr1	4350001	4350600	600	*	E7	E2	chr1	4350396	4351395	1000	-	promoter:1515	uc007aex.2	19888	Rp1	mm9_genes_promoters	methylation			E2
chr1	4350601	4373600	23000	*	E2	E8	chr1	4350396	4351395	1000	-	promoter:1515	uc007aex.2	19888	Rp1	mm9_genes_promoters	methylation			E8
chr1	4390601	4404800	14200	*	E2	E8	chr1	4399323	4400322	1000	-	promoter:1514	uc007aew.1	19888	Rp1	mm9_genes_promoters	methylation			E8
chr1	4349801	4350600	800	*	E7	E2	chr1	4350396	4351395	1000	-	promoter:1515	uc007aex.2	19888	Rp1	mm9_genes_promoters	methylation				E2
chr1	4350601	4360200	9600	*	E8	E7	chr1	4350396	4351395	1000	-	promoter:1515	uc007aex.2	19888	Rp1	mm9_genes_promoters	methylation				E7
chr1	4394001	4406800	12800	*	E2	E8	chr1	4399323	4400322	1000	-	promoter:1514	uc007aew.1	19888	Rp1	mm9_genes_promoters	methylation				E8
chr1	4344601	4350800	6200	*	E6	E1	chr1	4350396	4351395	1000	-	promoter:1515	uc007aex.2	19888	Rp1	mm9_genes_promoters	methylation					E1
chr1	4350801	4353600	2800	*	E7	E2	chr1	4350396	4351395	1000	-	promoter:1515	uc007aex.2	19888	Rp1	mm9_genes_promoters	methylation					E2
chr1	4394601	4402200	7600	*	E8	E7	chr1	4399323	4400322	1000	-	promoter:1514	uc007aew.1	19888	Rp1	mm9_genes_promoters	methylation					E7
chr1	4342201	4350800	8600	*	E6	E1	chr1	4350396	4351395	1000	-	promoter:1515	uc007aex.2	19888	Rp1	mm9_genes_promoters	methylation						E1
chr1	4350801	4353800	3000	*	E7	E2	chr1	4350396	4351395	1000	-	promoter:1515	uc007aex.2	19888	Rp1	mm9_genes_promoters	methylation						E2
chr1	4391001	4402600	11600	*	E2	E8	chr1	4399323	4400322	1000	-	promoter:1514	uc007aew.1	19888	Rp1	mm9_genes_promoters	methylation						E8
chr1	4341201	4351400	10200	*	E6	E1	chr1	4350396	4351395	1000	-	promoter:1515	uc007aex.2	19888	Rp1	mm9_genes_promoters	methylation							E1
chr1	4390801	4402400	11600	*	E2	E8	chr1	4399323	4400322	1000	-	promoter:1514	uc007aew.1	19888	Rp1	mm9_genes_promoters	methylation							E8
chr1	4342201	4353200	11000	*	E6	E1	chr1	4350396	4351395	1000	-	promoter:1515	uc007aex.2	19888	Rp1	mm9_genes_promoters	methylation								E1
chr1	4391001	4405800	14800	*	E8	E7	chr1	4399323	4400322	1000	-	promoter:1514	uc007aew.1	19888	Rp1	mm9_genes_promoters	methylation								E7
chr1	4342001	4351600	9600	*	E6	E1	chr1	4350396	4351395	1000	-	promoter:1515	uc007aex.2	19888	Rp1	mm9_genes_promoters	methylation									E1
chr1	4380801	4402400	21600	*	E8	E7	chr1	4399323	4400322	1000	-	promoter:1514	uc007aew.1	19888	Rp1	mm9_genes_promoters	methylation									E7
chr14	64585001	64611000	26000	*	E8	E7	chr14	64610268	64611267	1000	+	promoter:41935	uc007uia.1	271209	Rp1l1	mm9_genes_promoters	methylation	E7
chr14	64611001	64611800	800	*	E7	E2	chr14	64610268	64611267	1000	+	promoter:41935	uc007uia.1	271209	Rp1l1	mm9_genes_promoters	methylation	E2
chr14	64609601	64611000	1400	*	E8	E7	chr14	64610268	64611267	1000	+	promoter:41935	uc007uia.1	271209	Rp1l1	mm9_genes_promoters	methylation		E7
chr14	64611001	64612600	1600	*	E7	E2	chr14	64610268	64611267	1000	+	promoter:41935	uc007uia.1	271209	Rp1l1	mm9_genes_promoters	methylation		E2
chr14	64591401	64611000	19600	*	E8	E7	chr14	64610268	64611267	1000	+	promoter:41935	uc007uia.1	271209	Rp1l1	mm9_genes_promoters	methylation			E7
chr14	64611001	64612600	1600	*	E7	E2	chr14	64610268	64611267	1000	+	promoter:41935	uc007uia.1	271209	Rp1l1	mm9_genes_promoters	methylation			E2
chr14	64594201	64610400	16200	*	E8	E7	chr14	64610268	64611267	1000	+	promoter:41935	uc007uia.1	271209	Rp1l1	mm9_genes_promoters	methylation				E7
chr14	64610401	64611000	600	*	E7	E2	chr14	64610268	64611267	1000	+	promoter:41935	uc007uia.1	271209	Rp1l1	mm9_genes_promoters	methylation				E2
chr14	64611001	64611800	800	*	E6	E1	chr14	64610268	64611267	1000	+	promoter:41935	uc007uia.1	271209	Rp1l1	mm9_genes_promoters	methylation				E1
chr14	64609401	64610600	1200	*	E7	E2	chr14	64610268	64611267	1000	+	promoter:41935	uc007uia.1	271209	Rp1l1	mm9_genes_promoters	methylation					E2
chr14	64610601	64615000	4400	*	E6	E1	chr14	64610268	64611267	1000	+	promoter:41935	uc007uia.1	271209	Rp1l1	mm9_genes_promoters	methylation					E1
chr14	64609801	64610600	800	*	E7	E2	chr14	64610268	64611267	1000	+	promoter:41935	uc007uia.1	271209	Rp1l1	mm9_genes_promoters	methylation						E2
chr14	64610601	64615200	4600	*	E6	E1	chr14	64610268	64611267	1000	+	promoter:41935	uc007uia.1	271209	Rp1l1	mm9_genes_promoters	methylation						E1
chr14	64610201	64615600	5400	*	E6	E1	chr14	64610268	64611267	1000	+	promoter:41935	uc007uia.1	271209	Rp1l1	mm9_genes_promoters	methylation							E1
chr14	64610201	64615600	5400	*	E6	E1	chr14	64610268	64611267	1000	+	promoter:41935	uc007uia.1	271209	Rp1l1	mm9_genes_promoters	methylation								E1
chr14	64609601	64610600	1000	*	E7	E2	chr14	64610268	64611267	1000	+	promoter:41935	uc007uia.1	271209	Rp1l1	mm9_genes_promoters	methylation									E2
chr14	64610601	64617000	6400	*	E6	E1	chr14	64610268	64611267	1000	+	promoter:41935	uc007uia.1	271209	Rp1l1	mm9_genes_promoters	methylation									E1
chr3	30642001	30676400	34400	*	E2	E8	chr3	30644215	30645214	1000	+	promoter:8006	uc008ovg.2	75953	Samd7	mm9_genes_promoters	methylation	E8
chr3	30642001	30676400	34400	*	E2	E8	chr3	30644215	30645214	1000	+	promoter:8007	uc012cof.1	75953	Samd7	mm9_genes_promoters	methylation	E8
chr3	30644001	30644600	600	*	E3	E10	chr3	30644215	30645214	1000	+	promoter:8006	uc008ovg.2	75953	Samd7	mm9_genes_promoters	methylation		E10
chr3	30644001	30644600	600	*	E3	E10	chr3	30644215	30645214	1000	+	promoter:8007	uc012cof.1	75953	Samd7	mm9_genes_promoters	methylation		E10
chr3	30644601	30645800	1200	*	E8	E7	chr3	30644215	30645214	1000	+	promoter:8006	uc008ovg.2	75953	Samd7	mm9_genes_promoters	methylation		E7
chr3	30644601	30645800	1200	*	E8	E7	chr3	30644215	30645214	1000	+	promoter:8007	uc012cof.1	75953	Samd7	mm9_genes_promoters	methylation		E7
chr3	30643601	30644800	1200	*	E3	E10	chr3	30644215	30645214	1000	+	promoter:8006	uc008ovg.2	75953	Samd7	mm9_genes_promoters	methylation			E10
chr3	30643601	30644800	1200	*	E3	E10	chr3	30644215	30645214	1000	+	promoter:8007	uc012cof.1	75953	Samd7	mm9_genes_promoters	methylation			E10
chr3	30644801	30645400	600	*	E9	E4	chr3	30644215	30645214	1000	+	promoter:8006	uc008ovg.2	75953	Samd7	mm9_genes_promoters	methylation			E4
chr3	30644801	30645400	600	*	E9	E4	chr3	30644215	30645214	1000	+	promoter:8007	uc012cof.1	75953	Samd7	mm9_genes_promoters	methylation			E4
chr3	30643801	30644800	1000	*	E3	E10	chr3	30644215	30645214	1000	+	promoter:8006	uc008ovg.2	75953	Samd7	mm9_genes_promoters	methylation				E10
chr3	30643801	30644800	1000	*	E3	E10	chr3	30644215	30645214	1000	+	promoter:8007	uc012cof.1	75953	Samd7	mm9_genes_promoters	methylation				E10
chr3	30644801	30645200	400	*	E7	E2	chr3	30644215	30645214	1000	+	promoter:8006	uc008ovg.2	75953	Samd7	mm9_genes_promoters	methylation				E2
chr3	30644801	30645200	400	*	E7	E2	chr3	30644215	30645214	1000	+	promoter:8007	uc012cof.1	75953	Samd7	mm9_genes_promoters	methylation				E2
chr3	30645201	30646200	1000	*	E6	E1	chr3	30644215	30645214	1000	+	promoter:8006	uc008ovg.2	75953	Samd7	mm9_genes_promoters	methylation				E1
chr3	30645201	30646200	1000	*	E6	E1	chr3	30644215	30645214	1000	+	promoter:8007	uc012cof.1	75953	Samd7	mm9_genes_promoters	methylation				E1
chr3	30643801	30644800	1000	*	E7	E2	chr3	30644215	30645214	1000	+	promoter:8006	uc008ovg.2	75953	Samd7	mm9_genes_promoters	methylation					E2
chr3	30643801	30644800	1000	*	E7	E2	chr3	30644215	30645214	1000	+	promoter:8007	uc012cof.1	75953	Samd7	mm9_genes_promoters	methylation					E2
chr3	30644801	30648800	4000	*	E6	E1	chr3	30644215	30645214	1000	+	promoter:8006	uc008ovg.2	75953	Samd7	mm9_genes_promoters	methylation					E1
chr3	30644801	30648800	4000	*	E6	E1	chr3	30644215	30645214	1000	+	promoter:8007	uc012cof.1	75953	Samd7	mm9_genes_promoters	methylation					E1
chr3	30642801	30644400	1600	*	E3	E10	chr3	30644215	30645214	1000	+	promoter:8006	uc008ovg.2	75953	Samd7	mm9_genes_promoters	methylation						E10
chr3	30642801	30644400	1600	*	E3	E10	chr3	30644215	30645214	1000	+	promoter:8007	uc012cof.1	75953	Samd7	mm9_genes_promoters	methylation						E10
chr3	30644401	30644800	400	*	E7	E2	chr3	30644215	30645214	1000	+	promoter:8006	uc008ovg.2	75953	Samd7	mm9_genes_promoters	methylation						E2
chr3	30644401	30644800	400	*	E7	E2	chr3	30644215	30645214	1000	+	promoter:8007	uc012cof.1	75953	Samd7	mm9_genes_promoters	methylation						E2
chr3	30644801	30648800	4000	*	E6	E1	chr3	30644215	30645214	1000	+	promoter:8006	uc008ovg.2	75953	Samd7	mm9_genes_promoters	methylation						E1
chr3	30644801	30648800	4000	*	E6	E1	chr3	30644215	30645214	1000	+	promoter:8007	uc012cof.1	75953	Samd7	mm9_genes_promoters	methylation						E1
chr3	30643201	30644600	1400	*	E3	E10	chr3	30644215	30645214	1000	+	promoter:8006	uc008ovg.2	75953	Samd7	mm9_genes_promoters	methylation							E10
chr3	30643201	30644600	1400	*	E3	E10	chr3	30644215	30645214	1000	+	promoter:8007	uc012cof.1	75953	Samd7	mm9_genes_promoters	methylation							E10
chr3	30644601	30645200	600	*	E7	E2	chr3	30644215	30645214	1000	+	promoter:8006	uc008ovg.2	75953	Samd7	mm9_genes_promoters	methylation							E2
chr3	30644601	30645200	600	*	E7	E2	chr3	30644215	30645214	1000	+	promoter:8007	uc012cof.1	75953	Samd7	mm9_genes_promoters	methylation							E2
chr3	30645201	30648400	3200	*	E6	E1	chr3	30644215	30645214	1000	+	promoter:8006	uc008ovg.2	75953	Samd7	mm9_genes_promoters	methylation							E1
chr3	30645201	30648400	3200	*	E6	E1	chr3	30644215	30645214	1000	+	promoter:8007	uc012cof.1	75953	Samd7	mm9_genes_promoters	methylation							E1
chr3	30644201	30644800	600	*	E7	E2	chr3	30644215	30645214	1000	+	promoter:8006	uc008ovg.2	75953	Samd7	mm9_genes_promoters	methylation								E2
chr3	30644201	30644800	600	*	E7	E2	chr3	30644215	30645214	1000	+	promoter:8007	uc012cof.1	75953	Samd7	mm9_genes_promoters	methylation								E2
chr3	30644801	30648400	3600	*	E6	E1	chr3	30644215	30645214	1000	+	promoter:8006	uc008ovg.2	75953	Samd7	mm9_genes_promoters	methylation								E1
chr3	30644801	30648400	3600	*	E6	E1	chr3	30644215	30645214	1000	+	promoter:8007	uc012cof.1	75953	Samd7	mm9_genes_promoters	methylation								E1
chr3	30643201	30644600	1400	*	E4	E9	chr3	30644215	30645214	1000	+	promoter:8006	uc008ovg.2	75953	Samd7	mm9_genes_promoters	methylation									E9
chr3	30643201	30644600	1400	*	E4	E9	chr3	30644215	30645214	1000	+	promoter:8007	uc012cof.1	75953	Samd7	mm9_genes_promoters	methylation									E9
chr3	30644601	30645000	400	*	E5	E3	chr3	30644215	30645214	1000	+	promoter:8006	uc008ovg.2	75953	Samd7	mm9_genes_promoters	methylation									E3
chr3	30644601	30645000	400	*	E5	E3	chr3	30644215	30645214	1000	+	promoter:8007	uc012cof.1	75953	Samd7	mm9_genes_promoters	methylation									E3
chr3	30645001	30646200	1200	*	E6	E1	chr3	30644215	30645214	1000	+	promoter:8006	uc008ovg.2	75953	Samd7	mm9_genes_promoters	methylation									E1
chr3	30645001	30646200	1200	*	E6	E1	chr3	30644215	30645214	1000	+	promoter:8007	uc012cof.1	75953	Samd7	mm9_genes_promoters	methylation									E1
chr4	107635401	107640800	5400	*	E8	E7	chr4	107639939	107640938	1000	+	promoter:11159	uc008uao.2	242607	Slc1a7	mm9_genes_promoters	methylation	E7
chr4	107640801	107641200	400	*	E7	E2	chr4	107639939	107640938	1000	+	promoter:11159	uc008uao.2	242607	Slc1a7	mm9_genes_promoters	methylation	E2
chr4	107681201	107687000	5800	*	E8	E7	chr4	107681622	107682621	1000	+	promoter:11160	uc008uap.2	242607	Slc1a7	mm9_genes_promoters	methylation	E7
chr4	107635001	107640800	5800	*	E8	E7	chr4	107639939	107640938	1000	+	promoter:11159	uc008uao.2	242607	Slc1a7	mm9_genes_promoters	methylation		E7
chr4	107640801	107641200	400	*	E7	E2	chr4	107639939	107640938	1000	+	promoter:11159	uc008uao.2	242607	Slc1a7	mm9_genes_promoters	methylation		E2
chr4	107678401	107682000	3600	*	E8	E7	chr4	107681622	107682621	1000	+	promoter:11160	uc008uap.2	242607	Slc1a7	mm9_genes_promoters	methylation		E7
chr4	107682001	107690600	8600	*	E9	E4	chr4	107681622	107682621	1000	+	promoter:11160	uc008uap.2	242607	Slc1a7	mm9_genes_promoters	methylation		E4
chr4	107638401	107640600	2200	*	E8	E7	chr4	107639939	107640938	1000	+	promoter:11159	uc008uao.2	242607	Slc1a7	mm9_genes_promoters	methylation			E7
chr4	107640601	107642400	1800	*	E7	E2	chr4	107639939	107640938	1000	+	promoter:11159	uc008uao.2	242607	Slc1a7	mm9_genes_promoters	methylation			E2
chr4	107679801	107682200	2400	*	E9	E4	chr4	107681622	107682621	1000	+	promoter:11160	uc008uap.2	242607	Slc1a7	mm9_genes_promoters	methylation			E4
chr4	107682201	107682600	400	*	E7	E2	chr4	107681622	107682621	1000	+	promoter:11160	uc008uap.2	242607	Slc1a7	mm9_genes_promoters	methylation			E2
chr4	107682601	107684800	2200	*	E8	E7	chr4	107681622	107682621	1000	+	promoter:11160	uc008uap.2	242607	Slc1a7	mm9_genes_promoters	methylation			E7
chr4	107639201	107640400	1200	*	E8	E7	chr4	107639939	107640938	1000	+	promoter:11159	uc008uao.2	242607	Slc1a7	mm9_genes_promoters	methylation				E7
chr4	107640401	107641000	600	*	E7	E2	chr4	107639939	107640938	1000	+	promoter:11159	uc008uao.2	242607	Slc1a7	mm9_genes_promoters	methylation				E2
chr4	107678201	107691200	13000	*	E9	E4	chr4	107681622	107682621	1000	+	promoter:11160	uc008uap.2	242607	Slc1a7	mm9_genes_promoters	methylation				E4
chr4	107637801	107640600	2800	*	E7	E2	chr4	107639939	107640938	1000	+	promoter:11159	uc008uao.2	242607	Slc1a7	mm9_genes_promoters	methylation					E2
chr4	107640601	107643800	3200	*	E6	E1	chr4	107639939	107640938	1000	+	promoter:11159	uc008uao.2	242607	Slc1a7	mm9_genes_promoters	methylation					E1
chr4	107681401	107681800	400	*	E9	E4	chr4	107681622	107682621	1000	+	promoter:11160	uc008uap.2	242607	Slc1a7	mm9_genes_promoters	methylation					E4
chr4	107681801	107684400	2600	*	E10	E5	chr4	107681622	107682621	1000	+	promoter:11160	uc008uap.2	242607	Slc1a7	mm9_genes_promoters	methylation					E5
chr4	107639401	107640400	1000	*	E7	E2	chr4	107639939	107640938	1000	+	promoter:11159	uc008uao.2	242607	Slc1a7	mm9_genes_promoters	methylation						E2
chr4	107640401	107643800	3400	*	E6	E1	chr4	107639939	107640938	1000	+	promoter:11159	uc008uao.2	242607	Slc1a7	mm9_genes_promoters	methylation						E1
chr4	107681201	107681800	600	*	E9	E4	chr4	107681622	107682621	1000	+	promoter:11160	uc008uap.2	242607	Slc1a7	mm9_genes_promoters	methylation						E4
chr4	107681801	107684400	2600	*	E10	E5	chr4	107681622	107682621	1000	+	promoter:11160	uc008uap.2	242607	Slc1a7	mm9_genes_promoters	methylation						E5
chr4	107636801	107640400	3600	*	E7	E2	chr4	107639939	107640938	1000	+	promoter:11159	uc008uao.2	242607	Slc1a7	mm9_genes_promoters	methylation							E2
chr4	107640401	107644000	3600	*	E6	E1	chr4	107639939	107640938	1000	+	promoter:11159	uc008uao.2	242607	Slc1a7	mm9_genes_promoters	methylation							E1
chr4	107681401	107681800	400	*	E11	E6	chr4	107681622	107682621	1000	+	promoter:11160	uc008uap.2	242607	Slc1a7	mm9_genes_promoters	methylation							E6
chr4	107681801	107684400	2600	*	E10	E5	chr4	107681622	107682621	1000	+	promoter:11160	uc008uap.2	242607	Slc1a7	mm9_genes_promoters	methylation							E5
chr4	107639601	107640000	400	*	E6	E1	chr4	107639939	107640938	1000	+	promoter:11159	uc008uao.2	242607	Slc1a7	mm9_genes_promoters	methylation								E1
chr4	107640001	107640400	400	*	E7	E2	chr4	107639939	107640938	1000	+	promoter:11159	uc008uao.2	242607	Slc1a7	mm9_genes_promoters	methylation								E2
chr4	107640401	107643800	3400	*	E6	E1	chr4	107639939	107640938	1000	+	promoter:11159	uc008uao.2	242607	Slc1a7	mm9_genes_promoters	methylation								E1
chr4	107681401	107681800	400	*	E11	E6	chr4	107681622	107682621	1000	+	promoter:11160	uc008uap.2	242607	Slc1a7	mm9_genes_promoters	methylation								E6
chr4	107681801	107688200	6400	*	E10	E5	chr4	107681622	107682621	1000	+	promoter:11160	uc008uap.2	242607	Slc1a7	mm9_genes_promoters	methylation								E5
chr4	107638601	107640400	1800	*	E7	E2	chr4	107639939	107640938	1000	+	promoter:11159	uc008uao.2	242607	Slc1a7	mm9_genes_promoters	methylation									E2
chr4	107640401	107643800	3400	*	E6	E1	chr4	107639939	107640938	1000	+	promoter:11159	uc008uao.2	242607	Slc1a7	mm9_genes_promoters	methylation									E1
chr4	107678001	107684200	6200	*	E10	E5	chr4	107681622	107682621	1000	+	promoter:11160	uc008uap.2	242607	Slc1a7	mm9_genes_promoters	methylation									E5
chr9	65202401	65208600	6200	*	E11	E6	chr9	65207867	65208866	1000	+	promoter:28002	uc012gvj.1	208080	Ubap1l	mm9_genes_promoters	methylation	E6
chr9	65208601	65209400	800	*	E10	E5	chr9	65207867	65208866	1000	+	promoter:28002	uc012gvj.1	208080	Ubap1l	mm9_genes_promoters	methylation	E5
chr9	65201201	65208400	7200	*	E11	E6	chr9	65207867	65208866	1000	+	promoter:28002	uc012gvj.1	208080	Ubap1l	mm9_genes_promoters	methylation		E6
chr9	65208401	65209400	1000	*	E7	E2	chr9	65207867	65208866	1000	+	promoter:28002	uc012gvj.1	208080	Ubap1l	mm9_genes_promoters	methylation		E2
chr9	65207601	65208800	1200	*	E10	E5	chr9	65207867	65208866	1000	+	promoter:28002	uc012gvj.1	208080	Ubap1l	mm9_genes_promoters	methylation			E5
chr9	65208801	65209800	1000	*	E6	E1	chr9	65207867	65208866	1000	+	promoter:28002	uc012gvj.1	208080	Ubap1l	mm9_genes_promoters	methylation			E1
chr9	65207401	65208400	1000	*	E7	E2	chr9	65207867	65208866	1000	+	promoter:28002	uc012gvj.1	208080	Ubap1l	mm9_genes_promoters	methylation				E2
chr9	65208401	65212200	3800	*	E6	E1	chr9	65207867	65208866	1000	+	promoter:28002	uc012gvj.1	208080	Ubap1l	mm9_genes_promoters	methylation				E1
chr9	65207601	65213400	5800	*	E6	E1	chr9	65207867	65208866	1000	+	promoter:28002	uc012gvj.1	208080	Ubap1l	mm9_genes_promoters	methylation					E1
chr9	65207601	65213400	5800	*	E6	E1	chr9	65207867	65208866	1000	+	promoter:28002	uc012gvj.1	208080	Ubap1l	mm9_genes_promoters	methylation						E1
chr9	65207801	65213200	5400	*	E6	E1	chr9	65207867	65208866	1000	+	promoter:28002	uc012gvj.1	208080	Ubap1l	mm9_genes_promoters	methylation							E1
chr9	65207801	65213800	6000	*	E6	E1	chr9	65207867	65208866	1000	+	promoter:28002	uc012gvj.1	208080	Ubap1l	mm9_genes_promoters	methylation								E1
chr9	65207001	65208400	1400	*	E7	E2	chr9	65207867	65208866	1000	+	promoter:28002	uc012gvj.1	208080	Ubap1l	mm9_genes_promoters	methylation									E2
chr9	65208401	65213800	5400	*	E6	E1	chr9	65207867	65208866	1000	+	promoter:28002	uc012gvj.1	208080	Ubap1l	mm9_genes_promoters	methylation									E1
chr2	181309601	181313000	3400	*	E8	E7	chr2	181312185	181313184	1000	+	promoter:5606	uc008omu.1	100271841	Uckl1os	mm9_genes_promoters	methylation	E7
chr2	181313001	181314000	1000	*	E9	E4	chr2	181312185	181313184	1000	+	promoter:5606	uc008omu.1	100271841	Uckl1os	mm9_genes_promoters	methylation	E4
chr2	181313001	181314000	1000	*	E9	E4	chr2	181313237	181314236	1000	+	promoter:5607	uc012cmr.1	100271841	Uckl1os	mm9_genes_promoters	methylation	E4
chr2	181314001	181314200	200	*	E7	E2	chr2	181313237	181314236	1000	+	promoter:5607	uc012cmr.1	100271841	Uckl1os	mm9_genes_promoters	methylation	E2
chr2	181314201	181314800	600	*	E8	E7	chr2	181313237	181314236	1000	+	promoter:5607	uc012cmr.1	100271841	Uckl1os	mm9_genes_promoters	methylation	E7
chr2	181310001	181313600	3600	*	E8	E7	chr2	181312185	181313184	1000	+	promoter:5606	uc008omu.1	100271841	Uckl1os	mm9_genes_promoters	methylation		E7
chr2	181310001	181313600	3600	*	E8	E7	chr2	181313237	181314236	1000	+	promoter:5607	uc012cmr.1	100271841	Uckl1os	mm9_genes_promoters	methylation		E7
chr2	181313601	181314000	400	*	E9	E4	chr2	181313237	181314236	1000	+	promoter:5607	uc012cmr.1	100271841	Uckl1os	mm9_genes_promoters	methylation		E4
chr2	181314001	181315400	1400	*	E7	E2	chr2	181313237	181314236	1000	+	promoter:5607	uc012cmr.1	100271841	Uckl1os	mm9_genes_promoters	methylation		E2
chr2	181308201	181315200	7000	*	E9	E4	chr2	181312185	181313184	1000	+	promoter:5606	uc008omu.1	100271841	Uckl1os	mm9_genes_promoters	methylation			E4
chr2	181308201	181315200	7000	*	E9	E4	chr2	181313237	181314236	1000	+	promoter:5607	uc012cmr.1	100271841	Uckl1os	mm9_genes_promoters	methylation			E4
chr2	181311601	181313200	1600	*	E7	E2	chr2	181312185	181313184	1000	+	promoter:5606	uc008omu.1	100271841	Uckl1os	mm9_genes_promoters	methylation				E2
chr2	181313201	181314600	1400	*	E6	E1	chr2	181313237	181314236	1000	+	promoter:5607	uc012cmr.1	100271841	Uckl1os	mm9_genes_promoters	methylation				E1
chr2	181311801	181317400	5600	*	E6	E1	chr2	181312185	181313184	1000	+	promoter:5606	uc008omu.1	100271841	Uckl1os	mm9_genes_promoters	methylation					E1
chr2	181311801	181317400	5600	*	E6	E1	chr2	181313237	181314236	1000	+	promoter:5607	uc012cmr.1	100271841	Uckl1os	mm9_genes_promoters	methylation					E1
chr2	181311601	181317800	6200	*	E6	E1	chr2	181312185	181313184	1000	+	promoter:5606	uc008omu.1	100271841	Uckl1os	mm9_genes_promoters	methylation						E1
chr2	181311601	181317800	6200	*	E6	E1	chr2	181313237	181314236	1000	+	promoter:5607	uc012cmr.1	100271841	Uckl1os	mm9_genes_promoters	methylation						E1
chr2	181311001	181318000	7000	*	E6	E1	chr2	181312185	181313184	1000	+	promoter:5606	uc008omu.1	100271841	Uckl1os	mm9_genes_promoters	methylation							E1
chr2	181311001	181318000	7000	*	E6	E1	chr2	181313237	181314236	1000	+	promoter:5607	uc012cmr.1	100271841	Uckl1os	mm9_genes_promoters	methylation							E1
chr2	181310601	181318000	7400	*	E6	E1	chr2	181312185	181313184	1000	+	promoter:5606	uc008omu.1	100271841	Uckl1os	mm9_genes_promoters	methylation								E1
chr2	181310601	181318000	7400	*	E6	E1	chr2	181313237	181314236	1000	+	promoter:5607	uc012cmr.1	100271841	Uckl1os	mm9_genes_promoters	methylation								E1
chr2	181310801	181317600	6800	*	E6	E1	chr2	181312185	181313184	1000	+	promoter:5606	uc008omu.1	100271841	Uckl1os	mm9_genes_promoters	methylation									E1
chr2	181310801	181317600	6800	*	E6	E1	chr2	181313237	181314236	1000	+	promoter:5607	uc012cmr.1	100271841	Uckl1os	mm9_genes_promoters	methylation									E1

## Sheet: emission MM
Old Em	New Em
E1	E11
E2	E8
E3	E10
E4	E9
E5	E3
E6	E1
E7	E2
E8	E7
E9	E4
E10	E5
E11	E6

## Sheet: Genes MM
Genes mm	experiment	chromatin state	Function	evidence
H2-K2	bivalent	bivalent then permissive	pseudogene	Supplementary Data S10
Pde8a	bivalent	bivalent then permissive	phosphodiesterase 8A	Supplementary Data S10
Plk5	bivalent	bivalent then permissive	neuron differentiation; PMID: 21245385	Supplementary Data S10
Ppm1n	bivalent	bivalent then permissive	KOs exhibit reduced eye size phenotype; PMID: 31934309	Supplementary Data S10
4930592I03Rik	methylation	permisssive	unknown
A930003A15Rik	methylation	permisssive	unknown
Ankrd33	methylation	empty then permissive	photoreceptor specification
Cplx4	methylation	empty then permissive	photoreceptor synapse
Fabp12	methylation	empty then permissive	unknown
Gm4792	methylation	empty then permissive	unknown
Gngt1	methylation	empty then permissive	rod phototransduction
Grk1	methylation	empty then permissive	rod phototransduction
Impg1	methylation	empty then permissive	photoreceptor maturation and maintenance
Impg2	methylation	empty then permissive	photoreceptor maturation and maintenance
Kcne2	methylation	empty then polycomb	cone photoreceptor-bipolar cell synapse
Lrit1	methylation	empty then permissive	cone photoreceptor synapse
Mir1192	methylation	empty then permissive	unknown
Nr2e3	methylation	permisssive	rod photoreceptor specification
Opn1sw	methylation	empty then permissive	cone phototransduction
Pdc	methylation	empty then permissive	rod phototransduction
Pde6a	methylation	empty then permissive	rod phototransduction
Pde6b	methylation	empty then permissive	rod phototransduction
Pde6c	methylation	empty then permissive	cone phototransduction
Pde6g	methylation	permisssive	rod phototransduction
Pde6h	methylation	empty then permissive	cone phototransduction
Pdzph1	methylation	empty then permissive	unknown
Prph2	methylation	empty then permissive	rod and cone outer segment disks
Rbp3	methylation	permisssive	visual cycle
Rcvrn	methylation	empty then permissive	cone, rod phototransduction
Rd3	methylation	permisssive	cone, rod phototransduction
Rdh8	methylation	permisssive	cone, rod phototransduction
Rho	methylation	empty then permissive	rod phototransduction
Riiad1	methylation	permisssive	unknown
Rp1	methylation	empty then permissive	rod outer segment disks
Rp1l1	methylation	permisssive	rod outer segment disks
Samd7	methylation	empty then permissive	rod photoreceptor specification
Slc1a7	methylation	permisssive	retinal glutamate transporter
Ubap1l	methylation	permisssive	unknown
Uckl1os	methylation	permisssive	unknown

## Sheet: methylation HS
seqnames	start	end	width	strand	state	methyl, %	annot.seqnames	annot.start	annot.end	annot.width	annot.strand	annot.id	annot.tx_id	annot.gene_id	annot.symbol	annot.type	experiment	FW10	FW14	FW17	FW19	FW21	FW23
chr15	85522939	85526399	3461	*	1	1.7754	chr15	85522744	85523743	1000	+	promoter:54906	uc021stv.1	5151	PDE8A	hg19_genes_promoters	bivalent	1.7754
chr15	85522939	85526399	3461	*	1	1.7754	chr15	85524205	85525204	1000	+	promoter:54907	uc002blh.3	5151	PDE8A	hg19_genes_promoters	bivalent	1.7754
chr15	85522939	85526399	3461	*	1	1.7754	chr15	85524205	85525204	1000	+	promoter:54908	uc002bli.3	5151	PDE8A	hg19_genes_promoters	bivalent	1.7754
chr15	85522939	85526399	3461	*	1	1.7754	chr15	85524205	85525204	1000	+	promoter:54909	uc002blj.3	5151	PDE8A	hg19_genes_promoters	bivalent	1.7754
chr15	85522939	85526399	3461	*	1	1.7754	chr15	85524205	85525204	1000	+	promoter:54910	uc010bnc.3	5151	PDE8A	hg19_genes_promoters	bivalent	1.7754
chr15	85522939	85526399	3461	*	1	1.7754	chr15	85524205	85525204	1000	+	promoter:54911	uc010bnd.3	5151	PDE8A	hg19_genes_promoters	bivalent	1.7754
chr15	85526469	85711674	185206	*	4	92.8692	chr15	85604728	85605727	1000	+	promoter:54912	uc002blk.3	5151	PDE8A	hg19_genes_promoters	bivalent	92.8692
chr15	85526469	85711674	185206	*	4	92.8692	chr15	85662422	85663421	1000	+	promoter:54913	uc002bll.3	5151	PDE8A	hg19_genes_promoters	bivalent	92.8692
chr15	85522964	85526268	3305	*	UMR	0.857391	chr15	85522744	85523743	1000	+	promoter:54906	uc021stv.1	5151	PDE8A	hg19_genes_promoters	bivalent	0.857391
chr15	85522964	85526268	3305	*	UMR	0.857391	chr15	85524205	85525204	1000	+	promoter:54907	uc002blh.3	5151	PDE8A	hg19_genes_promoters	bivalent	0.857391
chr15	85522964	85526268	3305	*	UMR	0.857391	chr15	85524205	85525204	1000	+	promoter:54908	uc002bli.3	5151	PDE8A	hg19_genes_promoters	bivalent	0.857391
chr15	85522964	85526268	3305	*	UMR	0.857391	chr15	85524205	85525204	1000	+	promoter:54909	uc002blj.3	5151	PDE8A	hg19_genes_promoters	bivalent	0.857391
chr15	85522964	85526268	3305	*	UMR	0.857391	chr15	85524205	85525204	1000	+	promoter:54910	uc010bnc.3	5151	PDE8A	hg19_genes_promoters	bivalent	0.857391
chr15	85522964	85526268	3305	*	UMR	0.857391	chr15	85524205	85525204	1000	+	promoter:54911	uc010bnd.3	5151	PDE8A	hg19_genes_promoters	bivalent	0.857391
chr15	85522939	85526244	3306	*	1	1.86567	chr15	85522744	85523743	1000	+	promoter:54906	uc021stv.1	5151	PDE8A	hg19_genes_promoters	bivalent		1.86567
chr15	85522939	85526244	3306	*	1	1.86567	chr15	85524205	85525204	1000	+	promoter:54907	uc002blh.3	5151	PDE8A	hg19_genes_promoters	bivalent		1.86567
chr15	85522939	85526244	3306	*	1	1.86567	chr15	85524205	85525204	1000	+	promoter:54908	uc002bli.3	5151	PDE8A	hg19_genes_promoters	bivalent		1.86567
chr15	85522939	85526244	3306	*	1	1.86567	chr15	85524205	85525204	1000	+	promoter:54909	uc002blj.3	5151	PDE8A	hg19_genes_promoters	bivalent		1.86567
chr15	85522939	85526244	3306	*	1	1.86567	chr15	85524205	85525204	1000	+	promoter:54910	uc010bnc.3	5151	PDE8A	hg19_genes_promoters	bivalent		1.86567
chr15	85522939	85526244	3306	*	1	1.86567	chr15	85524205	85525204	1000	+	promoter:54911	uc010bnd.3	5151	PDE8A	hg19_genes_promoters	bivalent		1.86567
chr15	85526293	85680478	154186	*	4	93.5321	chr15	85604728	85605727	1000	+	promoter:54912	uc002blk.3	5151	PDE8A	hg19_genes_promoters	bivalent		93.5321
chr15	85526293	85680478	154186	*	4	93.5321	chr15	85662422	85663421	1000	+	promoter:54913	uc002bll.3	5151	PDE8A	hg19_genes_promoters	bivalent		93.5321
chr15	85522964	85526221	3258	*	UMR	1.20522	chr15	85522744	85523743	1000	+	promoter:54906	uc021stv.1	5151	PDE8A	hg19_genes_promoters	bivalent		1.20522
chr15	85522964	85526221	3258	*	UMR	1.20522	chr15	85524205	85525204	1000	+	promoter:54907	uc002blh.3	5151	PDE8A	hg19_genes_promoters	bivalent		1.20522
chr15	85522964	85526221	3258	*	UMR	1.20522	chr15	85524205	85525204	1000	+	promoter:54908	uc002bli.3	5151	PDE8A	hg19_genes_promoters	bivalent		1.20522
chr15	85522964	85526221	3258	*	UMR	1.20522	chr15	85524205	85525204	1000	+	promoter:54909	uc002blj.3	5151	PDE8A	hg19_genes_promoters	bivalent		1.20522
chr15	85522964	85526221	3258	*	UMR	1.20522	chr15	85524205	85525204	1000	+	promoter:54910	uc010bnc.3	5151	PDE8A	hg19_genes_promoters	bivalent		1.20522
chr15	85522964	85526221	3258	*	UMR	1.20522	chr15	85524205	85525204	1000	+	promoter:54911	uc010bnd.3	5151	PDE8A	hg19_genes_promoters	bivalent		1.20522
chr15	85499620	85522939	23320	*	4	90.3789	chr15	85522744	85523743	1000	+	promoter:54906	uc021stv.1	5151	PDE8A	hg19_genes_promoters	bivalent			90.3789
chr15	85522987	85526244	3258	*	1	2.59893	chr15	85522744	85523743	1000	+	promoter:54906	uc021stv.1	5151	PDE8A	hg19_genes_promoters	bivalent			2.59893
chr15	85522987	85526244	3258	*	1	2.59893	chr15	85524205	85525204	1000	+	promoter:54907	uc002blh.3	5151	PDE8A	hg19_genes_promoters	bivalent			2.59893
chr15	85522987	85526244	3258	*	1	2.59893	chr15	85524205	85525204	1000	+	promoter:54908	uc002bli.3	5151	PDE8A	hg19_genes_promoters	bivalent			2.59893
chr15	85522987	85526244	3258	*	1	2.59893	chr15	85524205	85525204	1000	+	promoter:54909	uc002blj.3	5151	PDE8A	hg19_genes_promoters	bivalent			2.59893
chr15	85522987	85526244	3258	*	1	2.59893	chr15	85524205	85525204	1000	+	promoter:54910	uc010bnc.3	5151	PDE8A	hg19_genes_promoters	bivalent			2.59893
chr15	85522987	85526244	3258	*	1	2.59893	chr15	85524205	85525204	1000	+	promoter:54911	uc010bnd.3	5151	PDE8A	hg19_genes_promoters	bivalent			2.59893
chr15	85526293	85711760	185468	*	4	92.8239	chr15	85604728	85605727	1000	+	promoter:54912	uc002blk.3	5151	PDE8A	hg19_genes_promoters	bivalent			92.8239
chr15	85526293	85711760	185468	*	4	92.8239	chr15	85662422	85663421	1000	+	promoter:54913	uc002bll.3	5151	PDE8A	hg19_genes_promoters	bivalent			92.8239
chr15	85522999	85526221	3223	*	UMR	2.12239	chr15	85522744	85523743	1000	+	promoter:54906	uc021stv.1	5151	PDE8A	hg19_genes_promoters	bivalent			2.12239
chr15	85522999	85526221	3223	*	UMR	2.12239	chr15	85524205	85525204	1000	+	promoter:54907	uc002blh.3	5151	PDE8A	hg19_genes_promoters	bivalent			2.12239
chr15	85522999	85526221	3223	*	UMR	2.12239	chr15	85524205	85525204	1000	+	promoter:54908	uc002bli.3	5151	PDE8A	hg19_genes_promoters	bivalent			2.12239
chr15	85522999	85526221	3223	*	UMR	2.12239	chr15	85524205	85525204	1000	+	promoter:54909	uc002blj.3	5151	PDE8A	hg19_genes_promoters	bivalent			2.12239
chr15	85522999	85526221	3223	*	UMR	2.12239	chr15	85524205	85525204	1000	+	promoter:54910	uc010bnc.3	5151	PDE8A	hg19_genes_promoters	bivalent			2.12239
chr15	85522999	85526221	3223	*	UMR	2.12239	chr15	85524205	85525204	1000	+	promoter:54911	uc010bnd.3	5151	PDE8A	hg19_genes_promoters	bivalent			2.12239
chr15	85499620	85522939	23320	*	4	88.4393	chr15	85522744	85523743	1000	+	promoter:54906	uc021stv.1	5151	PDE8A	hg19_genes_promoters	bivalent				88.4393
chr15	85522987	85526244	3258	*	1	3.13202	chr15	85522744	85523743	1000	+	promoter:54906	uc021stv.1	5151	PDE8A	hg19_genes_promoters	bivalent				3.13202
chr15	85522987	85526244	3258	*	1	3.13202	chr15	85524205	85525204	1000	+	promoter:54907	uc002blh.3	5151	PDE8A	hg19_genes_promoters	bivalent				3.13202
chr15	85522987	85526244	3258	*	1	3.13202	chr15	85524205	85525204	1000	+	promoter:54908	uc002bli.3	5151	PDE8A	hg19_genes_promoters	bivalent				3.13202
chr15	85522987	85526244	3258	*	1	3.13202	chr15	85524205	85525204	1000	+	promoter:54909	uc002blj.3	5151	PDE8A	hg19_genes_promoters	bivalent				3.13202
chr15	85522987	85526244	3258	*	1	3.13202	chr15	85524205	85525204	1000	+	promoter:54910	uc010bnc.3	5151	PDE8A	hg19_genes_promoters	bivalent				3.13202
chr15	85522987	85526244	3258	*	1	3.13202	chr15	85524205	85525204	1000	+	promoter:54911	uc010bnd.3	5151	PDE8A	hg19_genes_promoters	bivalent				3.13202
chr15	85526293	85711674	185382	*	4	92.166	chr15	85604728	85605727	1000	+	promoter:54912	uc002blk.3	5151	PDE8A	hg19_genes_promoters	bivalent				92.166
chr15	85526293	85711674	185382	*	4	92.166	chr15	85662422	85663421	1000	+	promoter:54913	uc002bll.3	5151	PDE8A	hg19_genes_promoters	bivalent				92.166
chr15	85522999	85526221	3223	*	UMR	2.53394	chr15	85522744	85523743	1000	+	promoter:54906	uc021stv.1	5151	PDE8A	hg19_genes_promoters	bivalent				2.53394
chr15	85522999	85526221	3223	*	UMR	2.53394	chr15	85524205	85525204	1000	+	promoter:54907	uc002blh.3	5151	PDE8A	hg19_genes_promoters	bivalent				2.53394
chr15	85522999	85526221	3223	*	UMR	2.53394	chr15	85524205	85525204	1000	+	promoter:54908	uc002bli.3	5151	PDE8A	hg19_genes_promoters	bivalent				2.53394
chr15	85522999	85526221	3223	*	UMR	2.53394	chr15	85524205	85525204	1000	+	promoter:54909	uc002blj.3	5151	PDE8A	hg19_genes_promoters	bivalent				2.53394
chr15	85522999	85526221	3223	*	UMR	2.53394	chr15	85524205	85525204	1000	+	promoter:54910	uc010bnc.3	5151	PDE8A	hg19_genes_promoters	bivalent				2.53394
chr15	85522999	85526221	3223	*	UMR	2.53394	chr15	85524205	85525204	1000	+	promoter:54911	uc010bnd.3	5151	PDE8A	hg19_genes_promoters	bivalent				2.53394
chr15	85499620	85522939	23320	*	4	91.303	chr15	85522744	85523743	1000	+	promoter:54906	uc021stv.1	5151	PDE8A	hg19_genes_promoters	bivalent					91.303
chr15	85522987	85526198	3212	*	1	2.77005	chr15	85522744	85523743	1000	+	promoter:54906	uc021stv.1	5151	PDE8A	hg19_genes_promoters	bivalent					2.77005
chr15	85522987	85526198	3212	*	1	2.77005	chr15	85524205	85525204	1000	+	promoter:54907	uc002blh.3	5151	PDE8A	hg19_genes_promoters	bivalent					2.77005
chr15	85522987	85526198	3212	*	1	2.77005	chr15	85524205	85525204	1000	+	promoter:54908	uc002bli.3	5151	PDE8A	hg19_genes_promoters	bivalent					2.77005
chr15	85522987	85526198	3212	*	1	2.77005	chr15	85524205	85525204	1000	+	promoter:54909	uc002blj.3	5151	PDE8A	hg19_genes_promoters	bivalent					2.77005
chr15	85522987	85526198	3212	*	1	2.77005	chr15	85524205	85525204	1000	+	promoter:54910	uc010bnc.3	5151	PDE8A	hg19_genes_promoters	bivalent					2.77005
chr15	85522987	85526198	3212	*	1	2.77005	chr15	85524205	85525204	1000	+	promoter:54911	uc010bnd.3	5151	PDE8A	hg19_genes_promoters	bivalent					2.77005
chr15	85526244	85680478	154235	*	4	93.9541	chr15	85604728	85605727	1000	+	promoter:54912	uc002blk.3	5151	PDE8A	hg19_genes_promoters	bivalent					93.9541
chr15	85526244	85680478	154235	*	4	93.9541	chr15	85662422	85663421	1000	+	promoter:54913	uc002bll.3	5151	PDE8A	hg19_genes_promoters	bivalent					93.9541
chr15	85522999	85526221	3223	*	UMR	2.4152	chr15	85522744	85523743	1000	+	promoter:54906	uc021stv.1	5151	PDE8A	hg19_genes_promoters	bivalent					2.4152
chr15	85522999	85526221	3223	*	UMR	2.4152	chr15	85524205	85525204	1000	+	promoter:54907	uc002blh.3	5151	PDE8A	hg19_genes_promoters	bivalent					2.4152
chr15	85522999	85526221	3223	*	UMR	2.4152	chr15	85524205	85525204	1000	+	promoter:54908	uc002bli.3	5151	PDE8A	hg19_genes_promoters	bivalent					2.4152
chr15	85522999	85526221	3223	*	UMR	2.4152	chr15	85524205	85525204	1000	+	promoter:54909	uc002blj.3	5151	PDE8A	hg19_genes_promoters	bivalent					2.4152
chr15	85522999	85526221	3223	*	UMR	2.4152	chr15	85524205	85525204	1000	+	promoter:54910	uc010bnc.3	5151	PDE8A	hg19_genes_promoters	bivalent					2.4152
chr15	85522999	85526221	3223	*	UMR	2.4152	chr15	85524205	85525204	1000	+	promoter:54911	uc010bnd.3	5151	PDE8A	hg19_genes_promoters	bivalent					2.4152
chr15	85458701	85522939	64239	*	4	88.8956	chr15	85522744	85523743	1000	+	promoter:54906	uc021stv.1	5151	PDE8A	hg19_genes_promoters	bivalent						88.8956
chr15	85522987	85526198	3212	*	1	2.36673	chr15	85522744	85523743	1000	+	promoter:54906	uc021stv.1	5151	PDE8A	hg19_genes_promoters	bivalent						2.36673
chr15	85522987	85526198	3212	*	1	2.36673	chr15	85524205	85525204	1000	+	promoter:54907	uc002blh.3	5151	PDE8A	hg19_genes_promoters	bivalent						2.36673
chr15	85522987	85526198	3212	*	1	2.36673	chr15	85524205	85525204	1000	+	promoter:54908	uc002bli.3	5151	PDE8A	hg19_genes_promoters	bivalent						2.36673
chr15	85522987	85526198	3212	*	1	2.36673	chr15	85524205	85525204	1000	+	promoter:54909	uc002blj.3	5151	PDE8A	hg19_genes_promoters	bivalent						2.36673
chr15	85522987	85526198	3212	*	1	2.36673	chr15	85524205	85525204	1000	+	promoter:54910	uc010bnc.3	5151	PDE8A	hg19_genes_promoters	bivalent						2.36673
chr15	85522987	85526198	3212	*	1	2.36673	chr15	85524205	85525204	1000	+	promoter:54911	uc010bnd.3	5151	PDE8A	hg19_genes_promoters	bivalent						2.36673
chr15	85526244	85711760	185517	*	4	92.6587	chr15	85604728	85605727	1000	+	promoter:54912	uc002blk.3	5151	PDE8A	hg19_genes_promoters	bivalent						92.6587
chr15	85526244	85711760	185517	*	4	92.6587	chr15	85662422	85663421	1000	+	promoter:54913	uc002bll.3	5151	PDE8A	hg19_genes_promoters	bivalent						92.6587
chr15	85522999	85526221	3223	*	UMR	1.97232	chr15	85522744	85523743	1000	+	promoter:54906	uc021stv.1	5151	PDE8A	hg19_genes_promoters	bivalent						1.97232
chr15	85522999	85526221	3223	*	UMR	1.97232	chr15	85524205	85525204	1000	+	promoter:54907	uc002blh.3	5151	PDE8A	hg19_genes_promoters	bivalent						1.97232
chr15	85522999	85526221	3223	*	UMR	1.97232	chr15	85524205	85525204	1000	+	promoter:54908	uc002bli.3	5151	PDE8A	hg19_genes_promoters	bivalent						1.97232
chr15	85522999	85526221	3223	*	UMR	1.97232	chr15	85524205	85525204	1000	+	promoter:54909	uc002blj.3	5151	PDE8A	hg19_genes_promoters	bivalent						1.97232
chr15	85522999	85526221	3223	*	UMR	1.97232	chr15	85524205	85525204	1000	+	promoter:54910	uc010bnc.3	5151	PDE8A	hg19_genes_promoters	bivalent						1.97232
chr15	85522999	85526221	3223	*	UMR	1.97232	chr15	85524205	85525204	1000	+	promoter:54911	uc010bnd.3	5151	PDE8A	hg19_genes_promoters	bivalent						1.97232
chr19	1514315	1523511	9197	*	3	79.4582	chr19	1523073	1524072	1000	+	promoter:65857	uc002ltf.3	126520	PLK5	hg19_genes_promoters	bivalent	79.4582
chr19	1523547	1524895	1349	*	1	6.57895	chr19	1523073	1524072	1000	+	promoter:65857	uc002ltf.3	126520	PLK5	hg19_genes_promoters	bivalent	6.57895
chr19	1523547	1524895	1349	*	1	6.57895	chr19	1523958	1524957	1000	+	promoter:65858	uc002ltg.1	126520	PLK5	hg19_genes_promoters	bivalent	6.57895
chr19	1524947	1540335	15389	*	3	85.6609	chr19	1523958	1524957	1000	+	promoter:65858	uc002ltg.1	126520	PLK5	hg19_genes_promoters	bivalent	85.6609
chr19	1524947	1540335	15389	*	3	85.6609	chr19	1526935	1527934	1000	+	promoter:65859	uc010dsm.1	126520	PLK5	hg19_genes_promoters	bivalent	85.6609
chr19	1523530	1524782	1253	*	UMR	5.8303	chr19	1523073	1524072	1000	+	promoter:65857	uc002ltf.3	126520	PLK5	hg19_genes_promoters	bivalent	5.8303
chr19	1523530	1524782	1253	*	UMR	5.8303	chr19	1523958	1524957	1000	+	promoter:65858	uc002ltg.1	126520	PLK5	hg19_genes_promoters	bivalent	5.8303
chr19	1514485	1523668	9184	*	3	78.6503	chr19	1523073	1524072	1000	+	promoter:65857	uc002ltf.3	126520	PLK5	hg19_genes_promoters	bivalent		78.6503
chr19	1523685	1524668	984	*	1	4.90196	chr19	1523073	1524072	1000	+	promoter:65857	uc002ltf.3	126520	PLK5	hg19_genes_promoters	bivalent		4.90196
chr19	1523685	1524668	984	*	1	4.90196	chr19	1523958	1524957	1000	+	promoter:65858	uc002ltg.1	126520	PLK5	hg19_genes_promoters	bivalent		4.90196
chr19	1525065	1538615	13551	*	3	84.0326	chr19	1526935	1527934	1000	+	promoter:65859	uc010dsm.1	126520	PLK5	hg19_genes_promoters	bivalent		84.0326
chr19	1523677	1524630	954	*	UMR	3.87576	chr19	1523073	1524072	1000	+	promoter:65857	uc002ltf.3	126520	PLK5	hg19_genes_promoters	bivalent		3.87576
chr19	1523677	1524630	954	*	UMR	3.87576	chr19	1523958	1524957	1000	+	promoter:65858	uc002ltg.1	126520	PLK5	hg19_genes_promoters	bivalent		3.87576
chr19	1514529	1523276	8748	*	3	80.1345	chr19	1523073	1524072	1000	+	promoter:65857	uc002ltf.3	126520	PLK5	hg19_genes_promoters	bivalent			80.1345
chr19	1523577	1524895	1319	*	1	4.584	chr19	1523073	1524072	1000	+	promoter:65857	uc002ltf.3	126520	PLK5	hg19_genes_promoters	bivalent			4.584
chr19	1523577	1524895	1319	*	1	4.584	chr19	1523958	1524957	1000	+	promoter:65858	uc002ltg.1	126520	PLK5	hg19_genes_promoters	bivalent			4.584
chr19	1525003	1538669	13667	*	3	82.8702	chr19	1526935	1527934	1000	+	promoter:65859	uc010dsm.1	126520	PLK5	hg19_genes_promoters	bivalent			82.8702
chr19	1523427	1524616	1190	*	UMR	3.02213	chr19	1523073	1524072	1000	+	promoter:65857	uc002ltf.3	126520	PLK5	hg19_genes_promoters	bivalent			3.02213
chr19	1523427	1524616	1190	*	UMR	3.02213	chr19	1523958	1524957	1000	+	promoter:65858	uc002ltg.1	126520	PLK5	hg19_genes_promoters	bivalent			3.02213
chr19	1514520	1523511	8992	*	3	79.2609	chr19	1523073	1524072	1000	+	promoter:65857	uc002ltf.3	126520	PLK5	hg19_genes_promoters	bivalent				79.2609
chr19	1523547	1525065	1519	*	1	6.40292	chr19	1523073	1524072	1000	+	promoter:65857	uc002ltf.3	126520	PLK5	hg19_genes_promoters	bivalent				6.40292
chr19	1523547	1525065	1519	*	1	6.40292	chr19	1523958	1524957	1000	+	promoter:65858	uc002ltg.1	126520	PLK5	hg19_genes_promoters	bivalent				6.40292
chr19	1525085	1538584	13500	*	3	82.4546	chr19	1526935	1527934	1000	+	promoter:65859	uc010dsm.1	126520	PLK5	hg19_genes_promoters	bivalent				82.4546
chr19	1523677	1524730	1054	*	UMR	3.49612	chr19	1523073	1524072	1000	+	promoter:65857	uc002ltf.3	126520	PLK5	hg19_genes_promoters	bivalent				3.49612
chr19	1523677	1524730	1054	*	UMR	3.49612	chr19	1523958	1524957	1000	+	promoter:65858	uc002ltg.1	126520	PLK5	hg19_genes_promoters	bivalent				3.49612
chr19	1514529	1523511	8983	*	3	81.118	chr19	1523073	1524072	1000	+	promoter:65857	uc002ltf.3	126520	PLK5	hg19_genes_promoters	bivalent					81.118
chr19	1523547	1525065	1519	*	1	4.42433	chr19	1523073	1524072	1000	+	promoter:65857	uc002ltf.3	126520	PLK5	hg19_genes_promoters	bivalent					4.42433
chr19	1523547	1525065	1519	*	1	4.42433	chr19	1523958	1524957	1000	+	promoter:65858	uc002ltg.1	126520	PLK5	hg19_genes_promoters	bivalent					4.42433
chr19	1525085	1538552	13468	*	3	83.5485	chr19	1526935	1527934	1000	+	promoter:65859	uc010dsm.1	126520	PLK5	hg19_genes_promoters	bivalent					83.5485
chr19	1523530	1524980	1451	*	UMR	3.24544	chr19	1523073	1524072	1000	+	promoter:65857	uc002ltf.3	126520	PLK5	hg19_genes_promoters	bivalent					3.24544
chr19	1523530	1524980	1451	*	UMR	3.24544	chr19	1523958	1524957	1000	+	promoter:65858	uc002ltg.1	126520	PLK5	hg19_genes_promoters	bivalent					3.24544
chr19	1514315	1523276	8962	*	3	81.3942	chr19	1523073	1524072	1000	+	promoter:65857	uc002ltf.3	126520	PLK5	hg19_genes_promoters	bivalent						81.3942
chr19	1523593	1524895	1303	*	1	4.64396	chr19	1523073	1524072	1000	+	promoter:65857	uc002ltf.3	126520	PLK5	hg19_genes_promoters	bivalent						4.64396
chr19	1523593	1524895	1303	*	1	4.64396	chr19	1523958	1524957	1000	+	promoter:65858	uc002ltg.1	126520	PLK5	hg19_genes_promoters	bivalent						4.64396
chr19	1524947	1538990	14044	*	3	84.5513	chr19	1523958	1524957	1000	+	promoter:65858	uc002ltg.1	126520	PLK5	hg19_genes_promoters	bivalent						84.5513
chr19	1524947	1538990	14044	*	3	84.5513	chr19	1526935	1527934	1000	+	promoter:65859	uc010dsm.1	126520	PLK5	hg19_genes_promoters	bivalent						84.5513
chr19	1523597	1524782	1186	*	UMR	3.49265	chr19	1523073	1524072	1000	+	promoter:65857	uc002ltf.3	126520	PLK5	hg19_genes_promoters	bivalent						3.49265
chr19	1523597	1524782	1186	*	UMR	3.49265	chr19	1523958	1524957	1000	+	promoter:65858	uc002ltg.1	126520	PLK5	hg19_genes_promoters	bivalent						3.49265
chr19	45999417	46003299	3883	*	1	3.70019	chr19	46000731	46001730	1000	+	promoter:67327	uc002pce.3	147699	PPM1N	hg19_genes_promoters	bivalent	3.70019
chr19	45999417	46003299	3883	*	1	3.70019	chr19	46001868	46002867	1000	+	promoter:67328	uc002pcf.3	147699	PPM1N	hg19_genes_promoters	bivalent	3.70019
chr19	45999326	46003310	3985	*	UMR	3.73303	chr19	46000731	46001730	1000	+	promoter:67327	uc002pce.3	147699	PPM1N	hg19_genes_promoters	bivalent	3.73303
chr19	45999326	46003310	3985	*	UMR	3.73303	chr19	46001868	46002867	1000	+	promoter:67328	uc002pcf.3	147699	PPM1N	hg19_genes_promoters	bivalent	3.73303
chr19	45999417	46003320	3904	*	1	2.90531	chr19	46000731	46001730	1000	+	promoter:67327	uc002pce.3	147699	PPM1N	hg19_genes_promoters	bivalent		2.90531
chr19	45999417	46003320	3904	*	1	2.90531	chr19	46001868	46002867	1000	+	promoter:67328	uc002pcf.3	147699	PPM1N	hg19_genes_promoters	bivalent		2.90531
chr19	45999326	46003310	3985	*	UMR	2.61836	chr19	46000731	46001730	1000	+	promoter:67327	uc002pce.3	147699	PPM1N	hg19_genes_promoters	bivalent		2.61836
chr19	45999326	46003310	3985	*	UMR	2.61836	chr19	46001868	46002867	1000	+	promoter:67328	uc002pcf.3	147699	PPM1N	hg19_genes_promoters	bivalent		2.61836
chr19	45999417	46003320	3904	*	1	3.88457	chr19	46000731	46001730	1000	+	promoter:67327	uc002pce.3	147699	PPM1N	hg19_genes_promoters	bivalent			3.88457
chr19	45999417	46003320	3904	*	1	3.88457	chr19	46001868	46002867	1000	+	promoter:67328	uc002pcf.3	147699	PPM1N	hg19_genes_promoters	bivalent			3.88457
chr19	45999263	46003310	4048	*	UMR	3.6071	chr19	46000731	46001730	1000	+	promoter:67327	uc002pce.3	147699	PPM1N	hg19_genes_promoters	bivalent			3.6071
chr19	45999263	46003310	4048	*	UMR	3.6071	chr19	46001868	46002867	1000	+	promoter:67328	uc002pcf.3	147699	PPM1N	hg19_genes_promoters	bivalent			3.6071
chr19	45999300	46003320	4021	*	1	3.61731	chr19	46000731	46001730	1000	+	promoter:67327	uc002pce.3	147699	PPM1N	hg19_genes_promoters	bivalent				3.61731
chr19	45999300	46003320	4021	*	1	3.61731	chr19	46001868	46002867	1000	+	promoter:67328	uc002pcf.3	147699	PPM1N	hg19_genes_promoters	bivalent				3.61731
chr19	45999326	46003386	4061	*	UMR	3.14519	chr19	46000731	46001730	1000	+	promoter:67327	uc002pce.3	147699	PPM1N	hg19_genes_promoters	bivalent				3.14519
chr19	45999326	46003386	4061	*	UMR	3.14519	chr19	46001868	46002867	1000	+	promoter:67328	uc002pcf.3	147699	PPM1N	hg19_genes_promoters	bivalent				3.14519
chr19	45999417	46003320	3904	*	1	3.10641	chr19	46000731	46001730	1000	+	promoter:67327	uc002pce.3	147699	PPM1N	hg19_genes_promoters	bivalent					3.10641
chr19	45999417	46003320	3904	*	1	3.10641	chr19	46001868	46002867	1000	+	promoter:67328	uc002pcf.3	147699	PPM1N	hg19_genes_promoters	bivalent					3.10641
chr19	45999326	46003386	4061	*	UMR	2.84259	chr19	46000731	46001730	1000	+	promoter:67327	uc002pce.3	147699	PPM1N	hg19_genes_promoters	bivalent					2.84259
chr19	45999326	46003386	4061	*	UMR	2.84259	chr19	46001868	46002867	1000	+	promoter:67328	uc002pcf.3	147699	PPM1N	hg19_genes_promoters	bivalent					2.84259
chr19	45999417	46003320	3904	*	1	2.75735	chr19	46000731	46001730	1000	+	promoter:67327	uc002pce.3	147699	PPM1N	hg19_genes_promoters	bivalent						2.75735
chr19	45999417	46003320	3904	*	1	2.75735	chr19	46001868	46002867	1000	+	promoter:67328	uc002pcf.3	147699	PPM1N	hg19_genes_promoters	bivalent						2.75735
chr19	45999322	46003386	4065	*	UMR	2.12233	chr19	46000731	46001730	1000	+	promoter:67327	uc002pce.3	147699	PPM1N	hg19_genes_promoters	bivalent						2.12233
chr19	45999322	46003386	4065	*	UMR	2.12233	chr19	46001868	46002867	1000	+	promoter:67328	uc002pcf.3	147699	PPM1N	hg19_genes_promoters	bivalent						2.12233
chr12	52265206	52281492	16287	*	3	85.4136	chr12	52280793	52281792	1000	+	promoter:46262	uc001rzh.4	341405	ANKRD33	hg19_genes_promoters	methylation	85.4136
chr12	52265206	52281492	16287	*	3	85.4136	chr12	52280793	52281792	1000	+	promoter:46263	uc001rzd.3	341405	ANKRD33	hg19_genes_promoters	methylation	85.4136
chr12	52265206	52281492	16287	*	3	85.4136	chr12	52280793	52281792	1000	+	promoter:46264	uc001rze.3	341405	ANKRD33	hg19_genes_promoters	methylation	85.4136
chr12	52265206	52281492	16287	*	3	85.4136	chr12	52280793	52281792	1000	+	promoter:46265	uc001rzf.4	341405	ANKRD33	hg19_genes_promoters	methylation	85.4136
chr12	52265206	52281492	16287	*	3	85.4136	chr12	52280793	52281792	1000	+	promoter:46266	uc001rzg.4	341405	ANKRD33	hg19_genes_promoters	methylation	85.4136
chr12	52265206	52281492	16287	*	3	85.4136	chr12	52280796	52281795	1000	+	promoter:46267	uc001rzi.4	341405	ANKRD33	hg19_genes_promoters	methylation	85.4136
chr12	52281652	52281997	346	*	2	34.4363	chr12	52280793	52281792	1000	+	promoter:46262	uc001rzh.4	341405	ANKRD33	hg19_genes_promoters	methylation	34.4363
chr12	52281652	52281997	346	*	2	34.4363	chr12	52280793	52281792	1000	+	promoter:46263	uc001rzd.3	341405	ANKRD33	hg19_genes_promoters	methylation	34.4363
chr12	52281652	52281997	346	*	2	34.4363	chr12	52280793	52281792	1000	+	promoter:46264	uc001rze.3	341405	ANKRD33	hg19_genes_promoters	methylation	34.4363
chr12	52281652	52281997	346	*	2	34.4363	chr12	52280793	52281792	1000	+	promoter:46265	uc001rzf.4	341405	ANKRD33	hg19_genes_promoters	methylation	34.4363
chr12	52281652	52281997	346	*	2	34.4363	chr12	52280793	52281792	1000	+	promoter:46266	uc001rzg.4	341405	ANKRD33	hg19_genes_promoters	methylation	34.4363
chr12	52281652	52281997	346	*	2	34.4363	chr12	52280796	52281795	1000	+	promoter:46267	uc001rzi.4	341405	ANKRD33	hg19_genes_promoters	methylation	34.4363
chr12	52281676	52282016	341	*	LMR	31.6845	chr12	52280793	52281792	1000	+	promoter:46262	uc001rzh.4	341405	ANKRD33	hg19_genes_promoters	methylation	31.6845
chr12	52281676	52282016	341	*	LMR	31.6845	chr12	52280793	52281792	1000	+	promoter:46263	uc001rzd.3	341405	ANKRD33	hg19_genes_promoters	methylation	31.6845
chr12	52281676	52282016	341	*	LMR	31.6845	chr12	52280793	52281792	1000	+	promoter:46264	uc001rze.3	341405	ANKRD33	hg19_genes_promoters	methylation	31.6845
chr12	52281676	52282016	341	*	LMR	31.6845	chr12	52280793	52281792	1000	+	promoter:46265	uc001rzf.4	341405	ANKRD33	hg19_genes_promoters	methylation	31.6845
chr12	52281676	52282016	341	*	LMR	31.6845	chr12	52280793	52281792	1000	+	promoter:46266	uc001rzg.4	341405	ANKRD33	hg19_genes_promoters	methylation	31.6845
chr12	52281676	52282016	341	*	LMR	31.6845	chr12	52280796	52281795	1000	+	promoter:46267	uc001rzi.4	341405	ANKRD33	hg19_genes_promoters	methylation	31.6845
chr12	52265058	52281492	16435	*	3	85.0643	chr12	52280793	52281792	1000	+	promoter:46262	uc001rzh.4	341405	ANKRD33	hg19_genes_promoters	methylation		85.0643
chr12	52265058	52281492	16435	*	3	85.0643	chr12	52280793	52281792	1000	+	promoter:46263	uc001rzd.3	341405	ANKRD33	hg19_genes_promoters	methylation		85.0643
chr12	52265058	52281492	16435	*	3	85.0643	chr12	52280793	52281792	1000	+	promoter:46264	uc001rze.3	341405	ANKRD33	hg19_genes_promoters	methylation		85.0643
chr12	52265058	52281492	16435	*	3	85.0643	chr12	52280793	52281792	1000	+	promoter:46265	uc001rzf.4	341405	ANKRD33	hg19_genes_promoters	methylation		85.0643
chr12	52265058	52281492	16435	*	3	85.0643	chr12	52280793	52281792	1000	+	promoter:46266	uc001rzg.4	341405	ANKRD33	hg19_genes_promoters	methylation		85.0643
chr12	52265058	52281492	16435	*	3	85.0643	chr12	52280796	52281795	1000	+	promoter:46267	uc001rzi.4	341405	ANKRD33	hg19_genes_promoters	methylation		85.0643
chr12	52281652	52281997	346	*	2	37.6225	chr12	52280793	52281792	1000	+	promoter:46262	uc001rzh.4	341405	ANKRD33	hg19_genes_promoters	methylation		37.6225
chr12	52281652	52281997	346	*	2	37.6225	chr12	52280793	52281792	1000	+	promoter:46263	uc001rzd.3	341405	ANKRD33	hg19_genes_promoters	methylation		37.6225
chr12	52281652	52281997	346	*	2	37.6225	chr12	52280793	52281792	1000	+	promoter:46264	uc001rze.3	341405	ANKRD33	hg19_genes_promoters	methylation		37.6225
chr12	52281652	52281997	346	*	2	37.6225	chr12	52280793	52281792	1000	+	promoter:46265	uc001rzf.4	341405	ANKRD33	hg19_genes_promoters	methylation		37.6225
chr12	52281652	52281997	346	*	2	37.6225	chr12	52280793	52281792	1000	+	promoter:46266	uc001rzg.4	341405	ANKRD33	hg19_genes_promoters	methylation		37.6225
chr12	52281652	52281997	346	*	2	37.6225	chr12	52280796	52281795	1000	+	promoter:46267	uc001rzi.4	341405	ANKRD33	hg19_genes_promoters	methylation		37.6225
chr12	52281743	52282016	274	*	LMR	33.0882	chr12	52280793	52281792	1000	+	promoter:46262	uc001rzh.4	341405	ANKRD33	hg19_genes_promoters	methylation		33.0882
chr12	52281743	52282016	274	*	LMR	33.0882	chr12	52280793	52281792	1000	+	promoter:46263	uc001rzd.3	341405	ANKRD33	hg19_genes_promoters	methylation		33.0882
chr12	52281743	52282016	274	*	LMR	33.0882	chr12	52280793	52281792	1000	+	promoter:46264	uc001rze.3	341405	ANKRD33	hg19_genes_promoters	methylation		33.0882
chr12	52281743	52282016	274	*	LMR	33.0882	chr12	52280793	52281792	1000	+	promoter:46265	uc001rzf.4	341405	ANKRD33	hg19_genes_promoters	methylation		33.0882
chr12	52281743	52282016	274	*	LMR	33.0882	chr12	52280793	52281792	1000	+	promoter:46266	uc001rzg.4	341405	ANKRD33	hg19_genes_promoters	methylation		33.0882
chr12	52281743	52282016	274	*	LMR	33.0882	chr12	52280796	52281795	1000	+	promoter:46267	uc001rzi.4	341405	ANKRD33	hg19_genes_promoters	methylation		33.0882
chr12	52265058	52281652	16595	*	3	84.3379	chr12	52280793	52281792	1000	+	promoter:46262	uc001rzh.4	341405	ANKRD33	hg19_genes_promoters	methylation			84.3379
chr12	52265058	52281652	16595	*	3	84.3379	chr12	52280793	52281792	1000	+	promoter:46263	uc001rzd.3	341405	ANKRD33	hg19_genes_promoters	methylation			84.3379
chr12	52265058	52281652	16595	*	3	84.3379	chr12	52280793	52281792	1000	+	promoter:46264	uc001rze.3	341405	ANKRD33	hg19_genes_promoters	methylation			84.3379
chr12	52265058	52281652	16595	*	3	84.3379	chr12	52280793	52281792	1000	+	promoter:46265	uc001rzf.4	341405	ANKRD33	hg19_genes_promoters	methylation			84.3379
chr12	52265058	52281652	16595	*	3	84.3379	chr12	52280793	52281792	1000	+	promoter:46266	uc001rzg.4	341405	ANKRD33	hg19_genes_promoters	methylation			84.3379
chr12	52265058	52281652	16595	*	3	84.3379	chr12	52280796	52281795	1000	+	promoter:46267	uc001rzi.4	341405	ANKRD33	hg19_genes_promoters	methylation			84.3379
chr12	52281674	52282283	610	*	2	36.4187	chr12	52280793	52281792	1000	+	promoter:46262	uc001rzh.4	341405	ANKRD33	hg19_genes_promoters	methylation			36.4187
chr12	52281674	52282283	610	*	2	36.4187	chr12	52280793	52281792	1000	+	promoter:46263	uc001rzd.3	341405	ANKRD33	hg19_genes_promoters	methylation			36.4187
chr12	52281674	52282283	610	*	2	36.4187	chr12	52280793	52281792	1000	+	promoter:46264	uc001rze.3	341405	ANKRD33	hg19_genes_promoters	methylation			36.4187
chr12	52281674	52282283	610	*	2	36.4187	chr12	52280793	52281792	1000	+	promoter:46265	uc001rzf.4	341405	ANKRD33	hg19_genes_promoters	methylation			36.4187
chr12	52281674	52282283	610	*	2	36.4187	chr12	52280793	52281792	1000	+	promoter:46266	uc001rzg.4	341405	ANKRD33	hg19_genes_promoters	methylation			36.4187
chr12	52281674	52282283	610	*	2	36.4187	chr12	52280796	52281795	1000	+	promoter:46267	uc001rzi.4	341405	ANKRD33	hg19_genes_promoters	methylation			36.4187
chr12	52281743	52282173	431	*	LMR	30.7773	chr12	52280793	52281792	1000	+	promoter:46262	uc001rzh.4	341405	ANKRD33	hg19_genes_promoters	methylation			30.7773
chr12	52281743	52282173	431	*	LMR	30.7773	chr12	52280793	52281792	1000	+	promoter:46263	uc001rzd.3	341405	ANKRD33	hg19_genes_promoters	methylation			30.7773
chr12	52281743	52282173	431	*	LMR	30.7773	chr12	52280793	52281792	1000	+	promoter:46264	uc001rze.3	341405	ANKRD33	hg19_genes_promoters	methylation			30.7773
chr12	52281743	52282173	431	*	LMR	30.7773	chr12	52280793	52281792	1000	+	promoter:46265	uc001rzf.4	341405	ANKRD33	hg19_genes_promoters	methylation			30.7773
chr12	52281743	52282173	431	*	LMR	30.7773	chr12	52280793	52281792	1000	+	promoter:46266	uc001rzg.4	341405	ANKRD33	hg19_genes_promoters	methylation			30.7773
chr12	52281743	52282173	431	*	LMR	30.7773	chr12	52280796	52281795	1000	+	promoter:46267	uc001rzi.4	341405	ANKRD33	hg19_genes_promoters	methylation			30.7773
chr12	52265206	52281652	16447	*	3	84.2871	chr12	52280793	52281792	1000	+	promoter:46262	uc001rzh.4	341405	ANKRD33	hg19_genes_promoters	methylation				84.2871
chr12	52265206	52281652	16447	*	3	84.2871	chr12	52280793	52281792	1000	+	promoter:46263	uc001rzd.3	341405	ANKRD33	hg19_genes_promoters	methylation				84.2871
chr12	52265206	52281652	16447	*	3	84.2871	chr12	52280793	52281792	1000	+	promoter:46264	uc001rze.3	341405	ANKRD33	hg19_genes_promoters	methylation				84.2871
chr12	52265206	52281652	16447	*	3	84.2871	chr12	52280793	52281792	1000	+	promoter:46265	uc001rzf.4	341405	ANKRD33	hg19_genes_promoters	methylation				84.2871
chr12	52265206	52281652	16447	*	3	84.2871	chr12	52280793	52281792	1000	+	promoter:46266	uc001rzg.4	341405	ANKRD33	hg19_genes_promoters	methylation				84.2871
chr12	52265206	52281652	16447	*	3	84.2871	chr12	52280796	52281795	1000	+	promoter:46267	uc001rzi.4	341405	ANKRD33	hg19_genes_promoters	methylation				84.2871
chr12	52281674	52282204	531	*	2	23.3512	chr12	52280793	52281792	1000	+	promoter:46262	uc001rzh.4	341405	ANKRD33	hg19_genes_promoters	methylation				23.3512
chr12	52281674	52282204	531	*	2	23.3512	chr12	52280793	52281792	1000	+	promoter:46263	uc001rzd.3	341405	ANKRD33	hg19_genes_promoters	methylation				23.3512
chr12	52281674	52282204	531	*	2	23.3512	chr12	52280793	52281792	1000	+	promoter:46264	uc001rze.3	341405	ANKRD33	hg19_genes_promoters	methylation				23.3512
chr12	52281674	52282204	531	*	2	23.3512	chr12	52280793	52281792	1000	+	promoter:46265	uc001rzf.4	341405	ANKRD33	hg19_genes_promoters	methylation				23.3512
chr12	52281674	52282204	531	*	2	23.3512	chr12	52280793	52281792	1000	+	promoter:46266	uc001rzg.4	341405	ANKRD33	hg19_genes_promoters	methylation				23.3512
chr12	52281674	52282204	531	*	2	23.3512	chr12	52280796	52281795	1000	+	promoter:46267	uc001rzi.4	341405	ANKRD33	hg19_genes_promoters	methylation				23.3512
chr12	52281676	52282173	498	*	UMR	20.3985	chr12	52280793	52281792	1000	+	promoter:46262	uc001rzh.4	341405	ANKRD33	hg19_genes_promoters	methylation				20.3985
chr12	52281676	52282173	498	*	UMR	20.3985	chr12	52280793	52281792	1000	+	promoter:46263	uc001rzd.3	341405	ANKRD33	hg19_genes_promoters	methylation				20.3985
chr12	52281676	52282173	498	*	UMR	20.3985	chr12	52280793	52281792	1000	+	promoter:46264	uc001rze.3	341405	ANKRD33	hg19_genes_promoters	methylation				20.3985
chr12	52281676	52282173	498	*	UMR	20.3985	chr12	52280793	52281792	1000	+	promoter:46265	uc001rzf.4	341405	ANKRD33	hg19_genes_promoters	methylation				20.3985
chr12	52281676	52282173	498	*	UMR	20.3985	chr12	52280793	52281792	1000	+	promoter:46266	uc001rzg.4	341405	ANKRD33	hg19_genes_promoters	methylation				20.3985
chr12	52281676	52282173	498	*	UMR	20.3985	chr12	52280796	52281795	1000	+	promoter:46267	uc001rzi.4	341405	ANKRD33	hg19_genes_promoters	methylation				20.3985
chr12	52264465	52281676	17212	*	3	85.1029	chr12	52280793	52281792	1000	+	promoter:46262	uc001rzh.4	341405	ANKRD33	hg19_genes_promoters	methylation					85.1029
chr12	52264465	52281676	17212	*	3	85.1029	chr12	52280793	52281792	1000	+	promoter:46263	uc001rzd.3	341405	ANKRD33	hg19_genes_promoters	methylation					85.1029
chr12	52264465	52281676	17212	*	3	85.1029	chr12	52280793	52281792	1000	+	promoter:46264	uc001rze.3	341405	ANKRD33	hg19_genes_promoters	methylation					85.1029
chr12	52264465	52281676	17212	*	3	85.1029	chr12	52280793	52281792	1000	+	promoter:46265	uc001rzf.4	341405	ANKRD33	hg19_genes_promoters	methylation					85.1029
chr12	52264465	52281676	17212	*	3	85.1029	chr12	52280793	52281792	1000	+	promoter:46266	uc001rzg.4	341405	ANKRD33	hg19_genes_promoters	methylation					85.1029
chr12	52264465	52281676	17212	*	3	85.1029	chr12	52280796	52281795	1000	+	promoter:46267	uc001rzi.4	341405	ANKRD33	hg19_genes_promoters	methylation					85.1029
chr12	52281735	52282429	695	*	2	23.2699	chr12	52280793	52281792	1000	+	promoter:46262	uc001rzh.4	341405	ANKRD33	hg19_genes_promoters	methylation					23.2699
chr12	52281735	52282429	695	*	2	23.2699	chr12	52280793	52281792	1000	+	promoter:46263	uc001rzd.3	341405	ANKRD33	hg19_genes_promoters	methylation					23.2699
chr12	52281735	52282429	695	*	2	23.2699	chr12	52280793	52281792	1000	+	promoter:46264	uc001rze.3	341405	ANKRD33	hg19_genes_promoters	methylation					23.2699
chr12	52281735	52282429	695	*	2	23.2699	chr12	52280793	52281792	1000	+	promoter:46265	uc001rzf.4	341405	ANKRD33	hg19_genes_promoters	methylation					23.2699
chr12	52281735	52282429	695	*	2	23.2699	chr12	52280793	52281792	1000	+	promoter:46266	uc001rzg.4	341405	ANKRD33	hg19_genes_promoters	methylation					23.2699
chr12	52281735	52282429	695	*	2	23.2699	chr12	52280796	52281795	1000	+	promoter:46267	uc001rzi.4	341405	ANKRD33	hg19_genes_promoters	methylation					23.2699
chr12	52281707	52282173	467	*	UMR	16.0784	chr12	52280793	52281792	1000	+	promoter:46262	uc001rzh.4	341405	ANKRD33	hg19_genes_promoters	methylation					16.0784
chr12	52281707	52282173	467	*	UMR	16.0784	chr12	52280793	52281792	1000	+	promoter:46263	uc001rzd.3	341405	ANKRD33	hg19_genes_promoters	methylation					16.0784
chr12	52281707	52282173	467	*	UMR	16.0784	chr12	52280793	52281792	1000	+	promoter:46264	uc001rze.3	341405	ANKRD33	hg19_genes_promoters	methylation					16.0784
chr12	52281707	52282173	467	*	UMR	16.0784	chr12	52280793	52281792	1000	+	promoter:46265	uc001rzf.4	341405	ANKRD33	hg19_genes_promoters	methylation					16.0784
chr12	52281707	52282173	467	*	UMR	16.0784	chr12	52280793	52281792	1000	+	promoter:46266	uc001rzg.4	341405	ANKRD33	hg19_genes_promoters	methylation					16.0784
chr12	52281707	52282173	467	*	UMR	16.0784	chr12	52280796	52281795	1000	+	promoter:46267	uc001rzi.4	341405	ANKRD33	hg19_genes_promoters	methylation					16.0784
chr12	52265058	52281676	16619	*	3	87.4856	chr12	52280793	52281792	1000	+	promoter:46262	uc001rzh.4	341405	ANKRD33	hg19_genes_promoters	methylation						87.4856
chr12	52265058	52281676	16619	*	3	87.4856	chr12	52280793	52281792	1000	+	promoter:46263	uc001rzd.3	341405	ANKRD33	hg19_genes_promoters	methylation						87.4856
chr12	52265058	52281676	16619	*	3	87.4856	chr12	52280793	52281792	1000	+	promoter:46264	uc001rze.3	341405	ANKRD33	hg19_genes_promoters	methylation						87.4856
chr12	52265058	52281676	16619	*	3	87.4856	chr12	52280793	52281792	1000	+	promoter:46265	uc001rzf.4	341405	ANKRD33	hg19_genes_promoters	methylation						87.4856
chr12	52265058	52281676	16619	*	3	87.4856	chr12	52280793	52281792	1000	+	promoter:46266	uc001rzg.4	341405	ANKRD33	hg19_genes_promoters	methylation						87.4856
chr12	52265058	52281676	16619	*	3	87.4856	chr12	52280796	52281795	1000	+	promoter:46267	uc001rzi.4	341405	ANKRD33	hg19_genes_promoters	methylation						87.4856
chr12	52281735	52282142	408	*	2	26.8763	chr12	52280793	52281792	1000	+	promoter:46262	uc001rzh.4	341405	ANKRD33	hg19_genes_promoters	methylation						26.8763
chr12	52281735	52282142	408	*	2	26.8763	chr12	52280793	52281792	1000	+	promoter:46263	uc001rzd.3	341405	ANKRD33	hg19_genes_promoters	methylation						26.8763
chr12	52281735	52282142	408	*	2	26.8763	chr12	52280793	52281792	1000	+	promoter:46264	uc001rze.3	341405	ANKRD33	hg19_genes_promoters	methylation						26.8763
chr12	52281735	52282142	408	*	2	26.8763	chr12	52280793	52281792	1000	+	promoter:46265	uc001rzf.4	341405	ANKRD33	hg19_genes_promoters	methylation						26.8763
chr12	52281735	52282142	408	*	2	26.8763	chr12	52280793	52281792	1000	+	promoter:46266	uc001rzg.4	341405	ANKRD33	hg19_genes_promoters	methylation						26.8763
chr12	52281735	52282142	408	*	2	26.8763	chr12	52280796	52281795	1000	+	promoter:46267	uc001rzi.4	341405	ANKRD33	hg19_genes_promoters	methylation						26.8763
chr12	52281743	52282173	431	*	LMR	25	chr12	52280793	52281792	1000	+	promoter:46262	uc001rzh.4	341405	ANKRD33	hg19_genes_promoters	methylation						25
chr12	52281743	52282173	431	*	LMR	25	chr12	52280793	52281792	1000	+	promoter:46263	uc001rzd.3	341405	ANKRD33	hg19_genes_promoters	methylation						25
chr12	52281743	52282173	431	*	LMR	25	chr12	52280793	52281792	1000	+	promoter:46264	uc001rze.3	341405	ANKRD33	hg19_genes_promoters	methylation						25
chr12	52281743	52282173	431	*	LMR	25	chr12	52280793	52281792	1000	+	promoter:46265	uc001rzf.4	341405	ANKRD33	hg19_genes_promoters	methylation						25
chr12	52281743	52282173	431	*	LMR	25	chr12	52280793	52281792	1000	+	promoter:46266	uc001rzg.4	341405	ANKRD33	hg19_genes_promoters	methylation						25
chr12	52281743	52282173	431	*	LMR	25	chr12	52280796	52281795	1000	+	promoter:46267	uc001rzi.4	341405	ANKRD33	hg19_genes_promoters	methylation						25
chr8	82371870	82530687	158818	*	4	90.9811	chr8	82443551	82444550	1000	-	promoter:33675	uc003ycg.4	646486	FABP12	hg19_genes_promoters	methylation	90.9811
chr8	82371870	82530687	158818	*	4	90.9811	chr8	82443551	82444550	1000	-	promoter:33676	uc011lfp.2	646486	FABP12	hg19_genes_promoters	methylation	90.9811
chr8	82371870	82530771	158902	*	4	91.5386	chr8	82443551	82444550	1000	-	promoter:33675	uc003ycg.4	646486	FABP12	hg19_genes_promoters	methylation		91.5386
chr8	82371870	82530771	158902	*	4	91.5386	chr8	82443551	82444550	1000	-	promoter:33676	uc011lfp.2	646486	FABP12	hg19_genes_promoters	methylation		91.5386
chr8	82372265	82530771	158507	*	4	92.0645	chr8	82443551	82444550	1000	-	promoter:33675	uc003ycg.4	646486	FABP12	hg19_genes_promoters	methylation			92.0645
chr8	82372265	82530771	158507	*	4	92.0645	chr8	82443551	82444550	1000	-	promoter:33676	uc011lfp.2	646486	FABP12	hg19_genes_promoters	methylation			92.0645
chr8	82371870	82530771	158902	*	4	90.8555	chr8	82443551	82444550	1000	-	promoter:33675	uc003ycg.4	646486	FABP12	hg19_genes_promoters	methylation				90.8555
chr8	82371870	82530771	158902	*	4	90.8555	chr8	82443551	82444550	1000	-	promoter:33676	uc011lfp.2	646486	FABP12	hg19_genes_promoters	methylation				90.8555
chr8	82194221	82530687	336467	*	4	91.4026	chr8	82443551	82444550	1000	-	promoter:33675	uc003ycg.4	646486	FABP12	hg19_genes_promoters	methylation					91.4026
chr8	82194221	82530687	336467	*	4	91.4026	chr8	82443551	82444550	1000	-	promoter:33676	uc011lfp.2	646486	FABP12	hg19_genes_promoters	methylation					91.4026
chr8	82194373	82530771	336399	*	4	91.7374	chr8	82443551	82444550	1000	-	promoter:33675	uc003ycg.4	646486	FABP12	hg19_genes_promoters	methylation						91.7374
chr8	82194373	82530771	336399	*	4	91.7374	chr8	82443551	82444550	1000	-	promoter:33676	uc011lfp.2	646486	FABP12	hg19_genes_promoters	methylation						91.7374
chr7	128381117	128422992	41876	*	4	94.6444	chr7	128415845	128416844	1000	-	promoter:31360	uc003vnt.4	611	OPN1SW	hg19_genes_promoters	methylation	94.6444
chr7	128382539	128423311	40773	*	4	93.9651	chr7	128415845	128416844	1000	-	promoter:31360	uc003vnt.4	611	OPN1SW	hg19_genes_promoters	methylation		93.9651
chr7	128382539	128423311	40773	*	4	93.5524	chr7	128415845	128416844	1000	-	promoter:31360	uc003vnt.4	611	OPN1SW	hg19_genes_promoters	methylation			93.5524
chr7	128381375	128429877	48503	*	4	90.934	chr7	128415845	128416844	1000	-	promoter:31360	uc003vnt.4	611	OPN1SW	hg19_genes_promoters	methylation				90.934
chr7	128381375	128430407	49033	*	4	92.1417	chr7	128415845	128416844	1000	-	promoter:31360	uc003vnt.4	611	OPN1SW	hg19_genes_promoters	methylation					92.1417
chr7	128382539	128422992	40454	*	4	94.9654	chr7	128415845	128416844	1000	-	promoter:31360	uc003vnt.4	611	OPN1SW	hg19_genes_promoters	methylation						94.9654
chr10	48378193	48426867	48675	*	4	91.3486	chr10	48390992	48391991	1000	-	promoter:39728	uc001jez.3	5949	RBP3	hg19_genes_promoters	methylation	91.3486
chr10	48378193	48426867	48675	*	4	89.8242	chr10	48390992	48391991	1000	-	promoter:39728	uc001jez.3	5949	RBP3	hg19_genes_promoters	methylation		89.8242
chr10	48357210	48426814	69605	*	3	86.3029	chr10	48390992	48391991	1000	-	promoter:39728	uc001jez.3	5949	RBP3	hg19_genes_promoters	methylation			86.3029
chr10	48390801	48391431	631	*	LMR	28.2353	chr10	48390992	48391991	1000	-	promoter:39728	uc001jez.3	5949	RBP3	hg19_genes_promoters	methylation			28.2353
chr10	48356784	48426814	70031	*	4	86.3883	chr10	48390992	48391991	1000	-	promoter:39728	uc001jez.3	5949	RBP3	hg19_genes_promoters	methylation				86.3883
chr10	48379004	48392183	13180	*	3	87.013	chr10	48390992	48391991	1000	-	promoter:39728	uc001jez.3	5949	RBP3	hg19_genes_promoters	methylation					87.013
chr10	48390801	48391624	824	*	LMR	37.7451	chr10	48390992	48391991	1000	-	promoter:39728	uc001jez.3	5949	RBP3	hg19_genes_promoters	methylation					37.7451
chr10	48357334	48426814	69481	*	3	86.6467	chr10	48390992	48391991	1000	-	promoter:39728	uc001jez.3	5949	RBP3	hg19_genes_promoters	methylation						86.6467
chr10	48390801	48391508	708	*	LMR	34.1176	chr10	48390992	48391991	1000	-	promoter:39728	uc001jez.3	5949	RBP3	hg19_genes_promoters	methylation						34.1176
chr1	151586541	151682593	96053	*	4	91.4412	chr1	151681909	151682908	1000	+	promoter:2449	uc001eyu.2	284485	RIIAD1	hg19_genes_promoters	methylation	91.4412
chr1	151682789	151683210	422	*	1	7.64706	chr1	151681909	151682908	1000	+	promoter:2449	uc001eyu.2	284485	RIIAD1	hg19_genes_promoters	methylation	7.64706
chr1	151693074	151694803	1730	*	1	5.93682	chr1	151693013	151694012	1000	+	promoter:2450	uc010pdj.1	284485	RIIAD1	hg19_genes_promoters	methylation	5.93682
chr1	151682692	151683410	719	*	LMR	6.66667	chr1	151681909	151682908	1000	+	promoter:2449	uc001eyu.2	284485	RIIAD1	hg19_genes_promoters	methylation	6.66667
chr1	151692575	151694692	2118	*	UMR	5.11983	chr1	151693013	151694012	1000	+	promoter:2450	uc010pdj.1	284485	RIIAD1	hg19_genes_promoters	methylation	5.11983
chr1	151586835	151682854	96020	*	4	90.9788	chr1	151681909	151682908	1000	+	promoter:2449	uc001eyu.2	284485	RIIAD1	hg19_genes_promoters	methylation		90.9788
chr1	151682876	151683210	335	*	1	7.05882	chr1	151681909	151682908	1000	+	promoter:2449	uc001eyu.2	284485	RIIAD1	hg19_genes_promoters	methylation		7.05882
chr1	151693074	151694582	1509	*	1	6.41711	chr1	151693013	151694012	1000	+	promoter:2450	uc010pdj.1	284485	RIIAD1	hg19_genes_promoters	methylation		6.41711
chr1	151682716	151683410	695	*	LMR	10.3922	chr1	151681909	151682908	1000	+	promoter:2449	uc001eyu.2	284485	RIIAD1	hg19_genes_promoters	methylation		10.3922
chr1	151692575	151694680	2106	*	UMR	7.58514	chr1	151693013	151694012	1000	+	promoter:2450	uc010pdj.1	284485	RIIAD1	hg19_genes_promoters	methylation		7.58514
chr1	151586835	151682593	95759	*	4	90.8865	chr1	151681909	151682908	1000	+	promoter:2449	uc001eyu.2	284485	RIIAD1	hg19_genes_promoters	methylation			90.8865
chr1	151682641	151683210	570	*	2	17.4632	chr1	151681909	151682908	1000	+	promoter:2449	uc001eyu.2	284485	RIIAD1	hg19_genes_promoters	methylation			17.4632
chr1	151692824	151694673	1850	*	2	8.77101	chr1	151693013	151694012	1000	+	promoter:2450	uc010pdj.1	284485	RIIAD1	hg19_genes_promoters	methylation			8.77101
chr1	151682716	151683410	695	*	LMR	11.3725	chr1	151681909	151682908	1000	+	promoter:2449	uc001eyu.2	284485	RIIAD1	hg19_genes_promoters	methylation			11.3725
chr1	151692575	151694628	2054	*	UMR	7.27273	chr1	151693013	151694012	1000	+	promoter:2450	uc010pdj.1	284485	RIIAD1	hg19_genes_promoters	methylation			7.27273
chr1	151586835	151682231	95397	*	4	90.8348	chr1	151681909	151682908	1000	+	promoter:2449	uc001eyu.2	284485	RIIAD1	hg19_genes_promoters	methylation				90.8348
chr1	151682237	151683210	974	*	2	21.2803	chr1	151681909	151682908	1000	+	promoter:2449	uc001eyu.2	284485	RIIAD1	hg19_genes_promoters	methylation				21.2803
chr1	151688125	151694803	6679	*	2	14.6573	chr1	151693013	151694012	1000	+	promoter:2450	uc010pdj.1	284485	RIIAD1	hg19_genes_promoters	methylation				14.6573
chr1	151682523	151683410	888	*	LMR	10.9804	chr1	151681909	151682908	1000	+	promoter:2449	uc001eyu.2	284485	RIIAD1	hg19_genes_promoters	methylation				10.9804
chr1	151692575	151694680	2106	*	UMR	7.97511	chr1	151693013	151694012	1000	+	promoter:2450	uc010pdj.1	284485	RIIAD1	hg19_genes_promoters	methylation				7.97511
chr1	151586835	151682256	95422	*	4	91.7241	chr1	151681909	151682908	1000	+	promoter:2449	uc001eyu.2	284485	RIIAD1	hg19_genes_promoters	methylation					91.7241
chr1	151682574	151684193	1620	*	2	29.6639	chr1	151681909	151682908	1000	+	promoter:2449	uc001eyu.2	284485	RIIAD1	hg19_genes_promoters	methylation					29.6639
chr1	151692824	151694582	1759	*	1	7.77667	chr1	151693013	151694012	1000	+	promoter:2450	uc010pdj.1	284485	RIIAD1	hg19_genes_promoters	methylation					7.77667
chr1	151682585	151684207	1623	*	UMR	27.5087	chr1	151681909	151682908	1000	+	promoter:2449	uc001eyu.2	284485	RIIAD1	hg19_genes_promoters	methylation					27.5087
chr1	151692575	151694628	2054	*	UMR	7.07876	chr1	151693013	151694012	1000	+	promoter:2450	uc010pdj.1	284485	RIIAD1	hg19_genes_promoters	methylation					7.07876
chr1	151586835	151682237	95403	*	4	91.4119	chr1	151681909	151682908	1000	+	promoter:2449	uc001eyu.2	284485	RIIAD1	hg19_genes_promoters	methylation						91.4119
chr1	151682256	151684100	1845	*	2	36.7201	chr1	151681909	151682908	1000	+	promoter:2449	uc001eyu.2	284485	RIIAD1	hg19_genes_promoters	methylation						36.7201
chr1	151688364	151694582	6219	*	2	14.7782	chr1	151693013	151694012	1000	+	promoter:2450	uc010pdj.1	284485	RIIAD1	hg19_genes_promoters	methylation						14.7782
chr1	151682523	151683195	673	*	LMR	16.8067	chr1	151681909	151682908	1000	+	promoter:2449	uc001eyu.2	284485	RIIAD1	hg19_genes_promoters	methylation						16.8067
chr1	151692575	151694628	2054	*	UMR	8.21501	chr1	151693013	151694012	1000	+	promoter:2450	uc010pdj.1	284485	RIIAD1	hg19_genes_promoters	methylation						8.21501
chr3	169582582	169683642	101061	*	4	92.4943	chr3	169628482	169629481	1000	+	promoter:14886	uc003fgd.3	344658	SAMD7	hg19_genes_promoters	methylation	92.4943
chr3	169582582	169683642	101061	*	4	92.4943	chr3	169628482	169629481	1000	+	promoter:14887	uc003fge.3	344658	SAMD7	hg19_genes_promoters	methylation	92.4943
chr3	169582582	169683642	101061	*	4	92.4943	chr3	169632155	169633154	1000	+	promoter:14888	uc011bpo.2	344658	SAMD7	hg19_genes_promoters	methylation	92.4943
chr3	169531206	169683712	152507	*	4	91.9784	chr3	169628482	169629481	1000	+	promoter:14886	uc003fgd.3	344658	SAMD7	hg19_genes_promoters	methylation		91.9784
chr3	169531206	169683712	152507	*	4	91.9784	chr3	169628482	169629481	1000	+	promoter:14887	uc003fge.3	344658	SAMD7	hg19_genes_promoters	methylation		91.9784
chr3	169531206	169683712	152507	*	4	91.9784	chr3	169632155	169633154	1000	+	promoter:14888	uc011bpo.2	344658	SAMD7	hg19_genes_promoters	methylation		91.9784
chr3	169582134	169683712	101579	*	4	92.5588	chr3	169628482	169629481	1000	+	promoter:14886	uc003fgd.3	344658	SAMD7	hg19_genes_promoters	methylation			92.5588
chr3	169582134	169683712	101579	*	4	92.5588	chr3	169628482	169629481	1000	+	promoter:14887	uc003fge.3	344658	SAMD7	hg19_genes_promoters	methylation			92.5588
chr3	169582134	169683712	101579	*	4	92.5588	chr3	169632155	169633154	1000	+	promoter:14888	uc011bpo.2	344658	SAMD7	hg19_genes_promoters	methylation			92.5588
chr3	169531206	169683610	152405	*	4	91.3142	chr3	169628482	169629481	1000	+	promoter:14886	uc003fgd.3	344658	SAMD7	hg19_genes_promoters	methylation				91.3142
chr3	169531206	169683610	152405	*	4	91.3142	chr3	169628482	169629481	1000	+	promoter:14887	uc003fge.3	344658	SAMD7	hg19_genes_promoters	methylation				91.3142
chr3	169531206	169683610	152405	*	4	91.3142	chr3	169632155	169633154	1000	+	promoter:14888	uc011bpo.2	344658	SAMD7	hg19_genes_promoters	methylation				91.3142
chr3	169582320	169683712	101393	*	4	93.1055	chr3	169628482	169629481	1000	+	promoter:14886	uc003fgd.3	344658	SAMD7	hg19_genes_promoters	methylation					93.1055
chr3	169582320	169683712	101393	*	4	93.1055	chr3	169628482	169629481	1000	+	promoter:14887	uc003fge.3	344658	SAMD7	hg19_genes_promoters	methylation					93.1055
chr3	169582320	169683712	101393	*	4	93.1055	chr3	169632155	169633154	1000	+	promoter:14888	uc011bpo.2	344658	SAMD7	hg19_genes_promoters	methylation					93.1055
chr3	169581893	169683610	101718	*	4	92.9846	chr3	169628482	169629481	1000	+	promoter:14886	uc003fgd.3	344658	SAMD7	hg19_genes_promoters	methylation						92.9846
chr3	169581893	169683610	101718	*	4	92.9846	chr3	169628482	169629481	1000	+	promoter:14887	uc003fge.3	344658	SAMD7	hg19_genes_promoters	methylation						92.9846
chr3	169581893	169683610	101718	*	4	92.9846	chr3	169632155	169633154	1000	+	promoter:14888	uc011bpo.2	344658	SAMD7	hg19_genes_promoters	methylation						92.9846
chr15	65395026	65424840	29815	*	4	92.9372	chr15	65395023	65396022	1000	-	promoter:56116	uc010bhe.3	390595	UBAP1L	hg19_genes_promoters	methylation	92.9372
chr15	65395026	65424840	29815	*	4	92.9372	chr15	65398727	65399726	1000	-	promoter:56117	uc010uit.2	390595	UBAP1L	hg19_genes_promoters	methylation	92.9372
chr15	65395026	65424840	29815	*	4	92.9372	chr15	65407536	65408535	1000	-	promoter:56118	uc002aok.3	390595	UBAP1L	hg19_genes_promoters	methylation	92.9372
chr15	65395026	65424840	29815	*	4	92.9372	chr15	65398727	65399726	1000	-	promoter:56119	uc010bhf.1	390595	UBAP1L	hg19_genes_promoters	methylation	92.9372
chr15	65395055	65395178	124	*	LMR	37.2549	chr15	65395023	65396022	1000	-	promoter:56116	uc010bhe.3	390595	UBAP1L	hg19_genes_promoters	methylation	37.2549
chr15	65395026	65424840	29815	*	4	91.9262	chr15	65395023	65396022	1000	-	promoter:56116	uc010bhe.3	390595	UBAP1L	hg19_genes_promoters	methylation		91.9262
chr15	65395026	65424840	29815	*	4	91.9262	chr15	65398727	65399726	1000	-	promoter:56117	uc010uit.2	390595	UBAP1L	hg19_genes_promoters	methylation		91.9262
chr15	65395026	65424840	29815	*	4	91.9262	chr15	65407536	65408535	1000	-	promoter:56118	uc002aok.3	390595	UBAP1L	hg19_genes_promoters	methylation		91.9262
chr15	65395026	65424840	29815	*	4	91.9262	chr15	65398727	65399726	1000	-	promoter:56119	uc010bhf.1	390595	UBAP1L	hg19_genes_promoters	methylation		91.9262
chr15	65395026	65424840	29815	*	4	92.822	chr15	65395023	65396022	1000	-	promoter:56116	uc010bhe.3	390595	UBAP1L	hg19_genes_promoters	methylation			92.822
chr15	65395026	65424840	29815	*	4	92.822	chr15	65398727	65399726	1000	-	promoter:56117	uc010uit.2	390595	UBAP1L	hg19_genes_promoters	methylation			92.822
chr15	65395026	65424840	29815	*	4	92.822	chr15	65398727	65399726	1000	-	promoter:56119	uc010bhf.1	390595	UBAP1L	hg19_genes_promoters	methylation			92.822
chr15	65395026	65424840	29815	*	4	92.822	chr15	65407536	65408535	1000	-	promoter:56118	uc002aok.3	390595	UBAP1L	hg19_genes_promoters	methylation			92.822
chr15	65395026	65424746	29721	*	4	92.1771	chr15	65395023	65396022	1000	-	promoter:56116	uc010bhe.3	390595	UBAP1L	hg19_genes_promoters	methylation				92.1771
chr15	65395026	65424746	29721	*	4	92.1771	chr15	65398727	65399726	1000	-	promoter:56117	uc010uit.2	390595	UBAP1L	hg19_genes_promoters	methylation				92.1771
chr15	65395026	65424746	29721	*	4	92.1771	chr15	65407536	65408535	1000	-	promoter:56118	uc002aok.3	390595	UBAP1L	hg19_genes_promoters	methylation				92.1771
chr15	65395026	65424746	29721	*	4	92.1771	chr15	65398727	65399726	1000	-	promoter:56119	uc010bhf.1	390595	UBAP1L	hg19_genes_promoters	methylation				92.1771
chr15	65395026	65424867	29842	*	4	91.8838	chr15	65395023	65396022	1000	-	promoter:56116	uc010bhe.3	390595	UBAP1L	hg19_genes_promoters	methylation					91.8838
chr15	65395026	65424867	29842	*	4	91.8838	chr15	65398727	65399726	1000	-	promoter:56117	uc010uit.2	390595	UBAP1L	hg19_genes_promoters	methylation					91.8838
chr15	65395026	65424867	29842	*	4	91.8838	chr15	65407536	65408535	1000	-	promoter:56118	uc002aok.3	390595	UBAP1L	hg19_genes_promoters	methylation					91.8838
chr15	65395026	65424867	29842	*	4	91.8838	chr15	65398727	65399726	1000	-	promoter:56119	uc010bhf.1	390595	UBAP1L	hg19_genes_promoters	methylation					91.8838
chr15	65395026	65424840	29815	*	4	92.4411	chr15	65395023	65396022	1000	-	promoter:56116	uc010bhe.3	390595	UBAP1L	hg19_genes_promoters	methylation						92.4411
chr15	65395026	65424840	29815	*	4	92.4411	chr15	65398727	65399726	1000	-	promoter:56117	uc010uit.2	390595	UBAP1L	hg19_genes_promoters	methylation						92.4411
chr15	65395026	65424840	29815	*	4	92.4411	chr15	65407536	65408535	1000	-	promoter:56118	uc002aok.3	390595	UBAP1L	hg19_genes_promoters	methylation						92.4411
chr15	65395026	65424840	29815	*	4	92.4411	chr15	65398727	65399726	1000	-	promoter:56119	uc010bhf.1	390595	UBAP1L	hg19_genes_promoters	methylation						92.4411

## Sheet: HMM states HS
seqnames	start	end	width	strand	Old Em	New Em	annot.seqnames	annot.start	annot.end	annot.width	annot.strand	annot.id	annot.tx_id	annot.gene_id	annot.symbol	annot.type	experiment	FW13	FW14	FW15	FW16	FW18	FW20	FW23	FW24
chr15	85499201	85522800	23600	*	E6	E7	chr15	85522744	85523743	1000	+	promoter:54906	uc021stv.1	5151	PDE8A	hg19_genes_promoters	bivalent	E7
chr15	85522801	85523600	800	*	E9	E5	chr15	85522744	85523743	1000	+	promoter:54906	uc021stv.1	5151	PDE8A	hg19_genes_promoters	bivalent	E5
chr15	85523601	85524800	1200	*	E11	E1	chr15	85522744	85523743	1000	+	promoter:54906	uc021stv.1	5151	PDE8A	hg19_genes_promoters	bivalent	E1
chr15	85523601	85524800	1200	*	E11	E1	chr15	85524205	85525204	1000	+	promoter:54907	uc002blh.3	5151	PDE8A	hg19_genes_promoters	bivalent	E1
chr15	85523601	85524800	1200	*	E11	E1	chr15	85524205	85525204	1000	+	promoter:54908	uc002bli.3	5151	PDE8A	hg19_genes_promoters	bivalent	E1
chr15	85523601	85524800	1200	*	E11	E1	chr15	85524205	85525204	1000	+	promoter:54909	uc002blj.3	5151	PDE8A	hg19_genes_promoters	bivalent	E1
chr15	85523601	85524800	1200	*	E11	E1	chr15	85524205	85525204	1000	+	promoter:54910	uc010bnc.3	5151	PDE8A	hg19_genes_promoters	bivalent	E1
chr15	85523601	85524800	1200	*	E11	E1	chr15	85524205	85525204	1000	+	promoter:54911	uc010bnd.3	5151	PDE8A	hg19_genes_promoters	bivalent	E1
chr15	85524801	85525000	200	*	E9	E5	chr15	85524205	85525204	1000	+	promoter:54907	uc002blh.3	5151	PDE8A	hg19_genes_promoters	bivalent	E5
chr15	85524801	85525000	200	*	E9	E5	chr15	85524205	85525204	1000	+	promoter:54908	uc002bli.3	5151	PDE8A	hg19_genes_promoters	bivalent	E5
chr15	85524801	85525000	200	*	E9	E5	chr15	85524205	85525204	1000	+	promoter:54909	uc002blj.3	5151	PDE8A	hg19_genes_promoters	bivalent	E5
chr15	85524801	85525000	200	*	E9	E5	chr15	85524205	85525204	1000	+	promoter:54910	uc010bnc.3	5151	PDE8A	hg19_genes_promoters	bivalent	E5
chr15	85524801	85525000	200	*	E9	E5	chr15	85524205	85525204	1000	+	promoter:54911	uc010bnd.3	5151	PDE8A	hg19_genes_promoters	bivalent	E5
chr15	85525001	85526400	1400	*	E10	E4	chr15	85524205	85525204	1000	+	promoter:54907	uc002blh.3	5151	PDE8A	hg19_genes_promoters	bivalent	E4
chr15	85525001	85526400	1400	*	E10	E4	chr15	85524205	85525204	1000	+	promoter:54908	uc002bli.3	5151	PDE8A	hg19_genes_promoters	bivalent	E4
chr15	85525001	85526400	1400	*	E10	E4	chr15	85524205	85525204	1000	+	promoter:54909	uc002blj.3	5151	PDE8A	hg19_genes_promoters	bivalent	E4
chr15	85525001	85526400	1400	*	E10	E4	chr15	85524205	85525204	1000	+	promoter:54910	uc010bnc.3	5151	PDE8A	hg19_genes_promoters	bivalent	E4
chr15	85525001	85526400	1400	*	E10	E4	chr15	85524205	85525204	1000	+	promoter:54911	uc010bnd.3	5151	PDE8A	hg19_genes_promoters	bivalent	E4
chr15	85573001	85612400	39400	*	E2	E8	chr15	85604728	85605727	1000	+	promoter:54912	uc002blk.3	5151	PDE8A	hg19_genes_promoters	bivalent	E8
chr15	85631801	85706800	75000	*	E2	E8	chr15	85662422	85663421	1000	+	promoter:54913	uc002bll.3	5151	PDE8A	hg19_genes_promoters	bivalent	E8
chr15	85521801	85522800	1000	*	E5	E9	chr15	85522744	85523743	1000	+	promoter:54906	uc021stv.1	5151	PDE8A	hg19_genes_promoters	bivalent		E9
chr15	85522801	85523200	400	*	E10	E4	chr15	85522744	85523743	1000	+	promoter:54906	uc021stv.1	5151	PDE8A	hg19_genes_promoters	bivalent		E4
chr15	85523201	85523400	200	*	E9	E5	chr15	85522744	85523743	1000	+	promoter:54906	uc021stv.1	5151	PDE8A	hg19_genes_promoters	bivalent		E5
chr15	85523401	85524600	1200	*	E11	E1	chr15	85522744	85523743	1000	+	promoter:54906	uc021stv.1	5151	PDE8A	hg19_genes_promoters	bivalent		E1
chr15	85523401	85524600	1200	*	E11	E1	chr15	85524205	85525204	1000	+	promoter:54907	uc002blh.3	5151	PDE8A	hg19_genes_promoters	bivalent		E1
chr15	85523401	85524600	1200	*	E11	E1	chr15	85524205	85525204	1000	+	promoter:54908	uc002bli.3	5151	PDE8A	hg19_genes_promoters	bivalent		E1
chr15	85523401	85524600	1200	*	E11	E1	chr15	85524205	85525204	1000	+	promoter:54909	uc002blj.3	5151	PDE8A	hg19_genes_promoters	bivalent		E1
chr15	85523401	85524600	1200	*	E11	E1	chr15	85524205	85525204	1000	+	promoter:54910	uc010bnc.3	5151	PDE8A	hg19_genes_promoters	bivalent		E1
chr15	85523401	85524600	1200	*	E11	E1	chr15	85524205	85525204	1000	+	promoter:54911	uc010bnd.3	5151	PDE8A	hg19_genes_promoters	bivalent		E1
chr15	85524601	85526200	1600	*	E10	E4	chr15	85524205	85525204	1000	+	promoter:54907	uc002blh.3	5151	PDE8A	hg19_genes_promoters	bivalent		E4
chr15	85524601	85526200	1600	*	E10	E4	chr15	85524205	85525204	1000	+	promoter:54908	uc002bli.3	5151	PDE8A	hg19_genes_promoters	bivalent		E4
chr15	85524601	85526200	1600	*	E10	E4	chr15	85524205	85525204	1000	+	promoter:54909	uc002blj.3	5151	PDE8A	hg19_genes_promoters	bivalent		E4
chr15	85524601	85526200	1600	*	E10	E4	chr15	85524205	85525204	1000	+	promoter:54910	uc010bnc.3	5151	PDE8A	hg19_genes_promoters	bivalent		E4
chr15	85524601	85526200	1600	*	E10	E4	chr15	85524205	85525204	1000	+	promoter:54911	uc010bnd.3	5151	PDE8A	hg19_genes_promoters	bivalent		E4
chr15	85588001	85610800	22800	*	E2	E8	chr15	85604728	85605727	1000	+	promoter:54912	uc002blk.3	5151	PDE8A	hg19_genes_promoters	bivalent		E8
chr15	85658601	85664200	5600	*	E3	E10	chr15	85662422	85663421	1000	+	promoter:54913	uc002bll.3	5151	PDE8A	hg19_genes_promoters	bivalent		E10
chr15	85522401	85523400	1000	*	E7	E3	chr15	85522744	85523743	1000	+	promoter:54906	uc021stv.1	5151	PDE8A	hg19_genes_promoters	bivalent			E3
chr15	85523401	85524000	600	*	E8	E2	chr15	85522744	85523743	1000	+	promoter:54906	uc021stv.1	5151	PDE8A	hg19_genes_promoters	bivalent			E2
chr15	85524001	85524400	400	*	E11	E1	chr15	85524205	85525204	1000	+	promoter:54907	uc002blh.3	5151	PDE8A	hg19_genes_promoters	bivalent			E1
chr15	85524001	85524400	400	*	E11	E1	chr15	85524205	85525204	1000	+	promoter:54908	uc002bli.3	5151	PDE8A	hg19_genes_promoters	bivalent			E1
chr15	85524001	85524400	400	*	E11	E1	chr15	85524205	85525204	1000	+	promoter:54909	uc002blj.3	5151	PDE8A	hg19_genes_promoters	bivalent			E1
chr15	85524001	85524400	400	*	E11	E1	chr15	85524205	85525204	1000	+	promoter:54910	uc010bnc.3	5151	PDE8A	hg19_genes_promoters	bivalent			E1
chr15	85524001	85524400	400	*	E11	E1	chr15	85524205	85525204	1000	+	promoter:54911	uc010bnd.3	5151	PDE8A	hg19_genes_promoters	bivalent			E1
chr15	85524401	85524600	200	*	E8	E2	chr15	85524205	85525204	1000	+	promoter:54907	uc002blh.3	5151	PDE8A	hg19_genes_promoters	bivalent			E2
chr15	85524401	85524600	200	*	E8	E2	chr15	85524205	85525204	1000	+	promoter:54908	uc002bli.3	5151	PDE8A	hg19_genes_promoters	bivalent			E2
chr15	85524401	85524600	200	*	E8	E2	chr15	85524205	85525204	1000	+	promoter:54909	uc002blj.3	5151	PDE8A	hg19_genes_promoters	bivalent			E2
chr15	85524401	85524600	200	*	E8	E2	chr15	85524205	85525204	1000	+	promoter:54910	uc010bnc.3	5151	PDE8A	hg19_genes_promoters	bivalent			E2
chr15	85524401	85524600	200	*	E8	E2	chr15	85524205	85525204	1000	+	promoter:54911	uc010bnd.3	5151	PDE8A	hg19_genes_promoters	bivalent			E2
chr15	85524601	85526000	1400	*	E11	E1	chr15	85524205	85525204	1000	+	promoter:54907	uc002blh.3	5151	PDE8A	hg19_genes_promoters	bivalent			E1
chr15	85524601	85526000	1400	*	E11	E1	chr15	85524205	85525204	1000	+	promoter:54908	uc002bli.3	5151	PDE8A	hg19_genes_promoters	bivalent			E1
chr15	85524601	85526000	1400	*	E11	E1	chr15	85524205	85525204	1000	+	promoter:54909	uc002blj.3	5151	PDE8A	hg19_genes_promoters	bivalent			E1
chr15	85524601	85526000	1400	*	E11	E1	chr15	85524205	85525204	1000	+	promoter:54910	uc010bnc.3	5151	PDE8A	hg19_genes_promoters	bivalent			E1
chr15	85524601	85526000	1400	*	E11	E1	chr15	85524205	85525204	1000	+	promoter:54911	uc010bnd.3	5151	PDE8A	hg19_genes_promoters	bivalent			E1
chr15	85604601	85606000	1400	*	E3	E10	chr15	85604728	85605727	1000	+	promoter:54912	uc002blk.3	5151	PDE8A	hg19_genes_promoters	bivalent			E10
chr15	85661601	85677800	16200	*	E5	E9	chr15	85662422	85663421	1000	+	promoter:54913	uc002bll.3	5151	PDE8A	hg19_genes_promoters	bivalent			E9
chr15	85519401	85523000	3600	*	E6	E7	chr15	85522744	85523743	1000	+	promoter:54906	uc021stv.1	5151	PDE8A	hg19_genes_promoters	bivalent				E7
chr15	85523001	85523400	400	*	E9	E5	chr15	85522744	85523743	1000	+	promoter:54906	uc021stv.1	5151	PDE8A	hg19_genes_promoters	bivalent				E5
chr15	85523401	85524600	1200	*	E11	E1	chr15	85522744	85523743	1000	+	promoter:54906	uc021stv.1	5151	PDE8A	hg19_genes_promoters	bivalent				E1
chr15	85523401	85524600	1200	*	E11	E1	chr15	85524205	85525204	1000	+	promoter:54907	uc002blh.3	5151	PDE8A	hg19_genes_promoters	bivalent				E1
chr15	85523401	85524600	1200	*	E11	E1	chr15	85524205	85525204	1000	+	promoter:54908	uc002bli.3	5151	PDE8A	hg19_genes_promoters	bivalent				E1
chr15	85523401	85524600	1200	*	E11	E1	chr15	85524205	85525204	1000	+	promoter:54909	uc002blj.3	5151	PDE8A	hg19_genes_promoters	bivalent				E1
chr15	85523401	85524600	1200	*	E11	E1	chr15	85524205	85525204	1000	+	promoter:54910	uc010bnc.3	5151	PDE8A	hg19_genes_promoters	bivalent				E1
chr15	85523401	85524600	1200	*	E11	E1	chr15	85524205	85525204	1000	+	promoter:54911	uc010bnd.3	5151	PDE8A	hg19_genes_promoters	bivalent				E1
chr15	85524601	85526200	1600	*	E10	E4	chr15	85524205	85525204	1000	+	promoter:54907	uc002blh.3	5151	PDE8A	hg19_genes_promoters	bivalent				E4
chr15	85524601	85526200	1600	*	E10	E4	chr15	85524205	85525204	1000	+	promoter:54908	uc002bli.3	5151	PDE8A	hg19_genes_promoters	bivalent				E4
chr15	85524601	85526200	1600	*	E10	E4	chr15	85524205	85525204	1000	+	promoter:54909	uc002blj.3	5151	PDE8A	hg19_genes_promoters	bivalent				E4
chr15	85524601	85526200	1600	*	E10	E4	chr15	85524205	85525204	1000	+	promoter:54910	uc010bnc.3	5151	PDE8A	hg19_genes_promoters	bivalent				E4
chr15	85524601	85526200	1600	*	E10	E4	chr15	85524205	85525204	1000	+	promoter:54911	uc010bnd.3	5151	PDE8A	hg19_genes_promoters	bivalent				E4
chr15	85588401	85680200	91800	*	E2	E8	chr15	85604728	85605727	1000	+	promoter:54912	uc002blk.3	5151	PDE8A	hg19_genes_promoters	bivalent				E8
chr15	85588401	85680200	91800	*	E2	E8	chr15	85662422	85663421	1000	+	promoter:54913	uc002bll.3	5151	PDE8A	hg19_genes_promoters	bivalent				E8
chr15	85522401	85523200	800	*	E5	E9	chr15	85522744	85523743	1000	+	promoter:54906	uc021stv.1	5151	PDE8A	hg19_genes_promoters	bivalent					E9
chr15	85523201	85523400	200	*	E6	E7	chr15	85522744	85523743	1000	+	promoter:54906	uc021stv.1	5151	PDE8A	hg19_genes_promoters	bivalent					E7
chr15	85523401	85523600	200	*	E9	E5	chr15	85522744	85523743	1000	+	promoter:54906	uc021stv.1	5151	PDE8A	hg19_genes_promoters	bivalent					E5
chr15	85523601	85524600	1000	*	E11	E1	chr15	85522744	85523743	1000	+	promoter:54906	uc021stv.1	5151	PDE8A	hg19_genes_promoters	bivalent					E1
chr15	85523601	85524600	1000	*	E11	E1	chr15	85524205	85525204	1000	+	promoter:54907	uc002blh.3	5151	PDE8A	hg19_genes_promoters	bivalent					E1
chr15	85523601	85524600	1000	*	E11	E1	chr15	85524205	85525204	1000	+	promoter:54908	uc002bli.3	5151	PDE8A	hg19_genes_promoters	bivalent					E1
chr15	85523601	85524600	1000	*	E11	E1	chr15	85524205	85525204	1000	+	promoter:54909	uc002blj.3	5151	PDE8A	hg19_genes_promoters	bivalent					E1
chr15	85523601	85524600	1000	*	E11	E1	chr15	85524205	85525204	1000	+	promoter:54910	uc010bnc.3	5151	PDE8A	hg19_genes_promoters	bivalent					E1
chr15	85523601	85524600	1000	*	E11	E1	chr15	85524205	85525204	1000	+	promoter:54911	uc010bnd.3	5151	PDE8A	hg19_genes_promoters	bivalent					E1
chr15	85524601	85526000	1400	*	E10	E4	chr15	85524205	85525204	1000	+	promoter:54907	uc002blh.3	5151	PDE8A	hg19_genes_promoters	bivalent					E4
chr15	85524601	85526000	1400	*	E10	E4	chr15	85524205	85525204	1000	+	promoter:54908	uc002bli.3	5151	PDE8A	hg19_genes_promoters	bivalent					E4
chr15	85524601	85526000	1400	*	E10	E4	chr15	85524205	85525204	1000	+	promoter:54909	uc002blj.3	5151	PDE8A	hg19_genes_promoters	bivalent					E4
chr15	85524601	85526000	1400	*	E10	E4	chr15	85524205	85525204	1000	+	promoter:54910	uc010bnc.3	5151	PDE8A	hg19_genes_promoters	bivalent					E4
chr15	85524601	85526000	1400	*	E10	E4	chr15	85524205	85525204	1000	+	promoter:54911	uc010bnd.3	5151	PDE8A	hg19_genes_promoters	bivalent					E4
chr15	85587801	85611800	24000	*	E2	E8	chr15	85604728	85605727	1000	+	promoter:54912	uc002blk.3	5151	PDE8A	hg19_genes_promoters	bivalent					E8
chr15	85639601	85662800	23200	*	E3	E10	chr15	85662422	85663421	1000	+	promoter:54913	uc002bll.3	5151	PDE8A	hg19_genes_promoters	bivalent					E10
chr15	85662801	85669400	6600	*	E2	E8	chr15	85662422	85663421	1000	+	promoter:54913	uc002bll.3	5151	PDE8A	hg19_genes_promoters	bivalent					E8
chr15	85522601	85522800	200	*	E11	E1	chr15	85522744	85523743	1000	+	promoter:54906	uc021stv.1	5151	PDE8A	hg19_genes_promoters	bivalent						E1
chr15	85522801	85523600	800	*	E9	E5	chr15	85522744	85523743	1000	+	promoter:54906	uc021stv.1	5151	PDE8A	hg19_genes_promoters	bivalent						E5
chr15	85523601	85525200	1600	*	E11	E1	chr15	85522744	85523743	1000	+	promoter:54906	uc021stv.1	5151	PDE8A	hg19_genes_promoters	bivalent						E1
chr15	85523601	85525200	1600	*	E11	E1	chr15	85524205	85525204	1000	+	promoter:54907	uc002blh.3	5151	PDE8A	hg19_genes_promoters	bivalent						E1
chr15	85523601	85525200	1600	*	E11	E1	chr15	85524205	85525204	1000	+	promoter:54908	uc002bli.3	5151	PDE8A	hg19_genes_promoters	bivalent						E1
chr15	85523601	85525200	1600	*	E11	E1	chr15	85524205	85525204	1000	+	promoter:54909	uc002blj.3	5151	PDE8A	hg19_genes_promoters	bivalent						E1
chr15	85523601	85525200	1600	*	E11	E1	chr15	85524205	85525204	1000	+	promoter:54910	uc010bnc.3	5151	PDE8A	hg19_genes_promoters	bivalent						E1
chr15	85523601	85525200	1600	*	E11	E1	chr15	85524205	85525204	1000	+	promoter:54911	uc010bnd.3	5151	PDE8A	hg19_genes_promoters	bivalent						E1
chr15	85525201	85526200	1000	*	E10	E4	chr15	85524205	85525204	1000	+	promoter:54907	uc002blh.3	5151	PDE8A	hg19_genes_promoters	bivalent						E4
chr15	85525201	85526200	1000	*	E10	E4	chr15	85524205	85525204	1000	+	promoter:54908	uc002bli.3	5151	PDE8A	hg19_genes_promoters	bivalent						E4
chr15	85525201	85526200	1000	*	E10	E4	chr15	85524205	85525204	1000	+	promoter:54909	uc002blj.3	5151	PDE8A	hg19_genes_promoters	bivalent						E4
chr15	85525201	85526200	1000	*	E10	E4	chr15	85524205	85525204	1000	+	promoter:54910	uc010bnc.3	5151	PDE8A	hg19_genes_promoters	bivalent						E4
chr15	85525201	85526200	1000	*	E10	E4	chr15	85524205	85525204	1000	+	promoter:54911	uc010bnd.3	5151	PDE8A	hg19_genes_promoters	bivalent						E4
chr15	85601601	85605800	4200	*	E4	E6	chr15	85604728	85605727	1000	+	promoter:54912	uc002blk.3	5151	PDE8A	hg19_genes_promoters	bivalent						E6
chr15	85606001	85714000	108000	*	E2	E8	chr15	85662422	85663421	1000	+	promoter:54913	uc002bll.3	5151	PDE8A	hg19_genes_promoters	bivalent						E8
chr15	85499001	85522800	23800	*	E2	E8	chr15	85522744	85523743	1000	+	promoter:54906	uc021stv.1	5151	PDE8A	hg19_genes_promoters	bivalent							E8
chr15	85522801	85523400	600	*	E9	E5	chr15	85522744	85523743	1000	+	promoter:54906	uc021stv.1	5151	PDE8A	hg19_genes_promoters	bivalent							E5
chr15	85523401	85524600	1200	*	E11	E1	chr15	85522744	85523743	1000	+	promoter:54906	uc021stv.1	5151	PDE8A	hg19_genes_promoters	bivalent							E1
chr15	85523401	85524600	1200	*	E11	E1	chr15	85524205	85525204	1000	+	promoter:54907	uc002blh.3	5151	PDE8A	hg19_genes_promoters	bivalent							E1
chr15	85523401	85524600	1200	*	E11	E1	chr15	85524205	85525204	1000	+	promoter:54908	uc002bli.3	5151	PDE8A	hg19_genes_promoters	bivalent							E1
chr15	85523401	85524600	1200	*	E11	E1	chr15	85524205	85525204	1000	+	promoter:54909	uc002blj.3	5151	PDE8A	hg19_genes_promoters	bivalent							E1
chr15	85523401	85524600	1200	*	E11	E1	chr15	85524205	85525204	1000	+	promoter:54910	uc010bnc.3	5151	PDE8A	hg19_genes_promoters	bivalent							E1
chr15	85523401	85524600	1200	*	E11	E1	chr15	85524205	85525204	1000	+	promoter:54911	uc010bnd.3	5151	PDE8A	hg19_genes_promoters	bivalent							E1
chr15	85524601	85526000	1400	*	E8	E2	chr15	85524205	85525204	1000	+	promoter:54907	uc002blh.3	5151	PDE8A	hg19_genes_promoters	bivalent							E2
chr15	85524601	85526000	1400	*	E8	E2	chr15	85524205	85525204	1000	+	promoter:54908	uc002bli.3	5151	PDE8A	hg19_genes_promoters	bivalent							E2
chr15	85524601	85526000	1400	*	E8	E2	chr15	85524205	85525204	1000	+	promoter:54909	uc002blj.3	5151	PDE8A	hg19_genes_promoters	bivalent							E2
chr15	85524601	85526000	1400	*	E8	E2	chr15	85524205	85525204	1000	+	promoter:54910	uc010bnc.3	5151	PDE8A	hg19_genes_promoters	bivalent							E2
chr15	85524601	85526000	1400	*	E8	E2	chr15	85524205	85525204	1000	+	promoter:54911	uc010bnd.3	5151	PDE8A	hg19_genes_promoters	bivalent							E2
chr15	85601601	85610200	8600	*	E6	E7	chr15	85604728	85605727	1000	+	promoter:54912	uc002blk.3	5151	PDE8A	hg19_genes_promoters	bivalent							E7
chr15	85659801	85671000	11200	*	E5	E9	chr15	85662422	85663421	1000	+	promoter:54913	uc002bll.3	5151	PDE8A	hg19_genes_promoters	bivalent							E9
chr15	85522001	85523400	1400	*	E5	E9	chr15	85522744	85523743	1000	+	promoter:54906	uc021stv.1	5151	PDE8A	hg19_genes_promoters	bivalent								E9
chr15	85523401	85523800	400	*	E10	E4	chr15	85522744	85523743	1000	+	promoter:54906	uc021stv.1	5151	PDE8A	hg19_genes_promoters	bivalent								E4
chr15	85523801	85524600	800	*	E11	E1	chr15	85524205	85525204	1000	+	promoter:54907	uc002blh.3	5151	PDE8A	hg19_genes_promoters	bivalent								E1
chr15	85523801	85524600	800	*	E11	E1	chr15	85524205	85525204	1000	+	promoter:54908	uc002bli.3	5151	PDE8A	hg19_genes_promoters	bivalent								E1
chr15	85523801	85524600	800	*	E11	E1	chr15	85524205	85525204	1000	+	promoter:54909	uc002blj.3	5151	PDE8A	hg19_genes_promoters	bivalent								E1
chr15	85523801	85524600	800	*	E11	E1	chr15	85524205	85525204	1000	+	promoter:54910	uc010bnc.3	5151	PDE8A	hg19_genes_promoters	bivalent								E1
chr15	85523801	85524600	800	*	E11	E1	chr15	85524205	85525204	1000	+	promoter:54911	uc010bnd.3	5151	PDE8A	hg19_genes_promoters	bivalent								E1
chr15	85524601	85526200	1600	*	E10	E4	chr15	85524205	85525204	1000	+	promoter:54907	uc002blh.3	5151	PDE8A	hg19_genes_promoters	bivalent								E4
chr15	85524601	85526200	1600	*	E10	E4	chr15	85524205	85525204	1000	+	promoter:54908	uc002bli.3	5151	PDE8A	hg19_genes_promoters	bivalent								E4
chr15	85524601	85526200	1600	*	E10	E4	chr15	85524205	85525204	1000	+	promoter:54909	uc002blj.3	5151	PDE8A	hg19_genes_promoters	bivalent								E4
chr15	85524601	85526200	1600	*	E10	E4	chr15	85524205	85525204	1000	+	promoter:54910	uc010bnc.3	5151	PDE8A	hg19_genes_promoters	bivalent								E4
chr15	85524601	85526200	1600	*	E10	E4	chr15	85524205	85525204	1000	+	promoter:54911	uc010bnd.3	5151	PDE8A	hg19_genes_promoters	bivalent								E4
chr15	85568801	85677000	108200	*	E2	E8	chr15	85604728	85605727	1000	+	promoter:54912	uc002blk.3	5151	PDE8A	hg19_genes_promoters	bivalent								E8
chr15	85568801	85677000	108200	*	E2	E8	chr15	85662422	85663421	1000	+	promoter:54913	uc002bll.3	5151	PDE8A	hg19_genes_promoters	bivalent								E8
chr19	1508801	1535200	26400	*	E6	E7	chr19	1523073	1524072	1000	+	promoter:65857	uc002ltf.3	126520	PLK5	hg19_genes_promoters	bivalent	E7
chr19	1508801	1535200	26400	*	E6	E7	chr19	1523958	1524957	1000	+	promoter:65858	uc002ltg.1	126520	PLK5	hg19_genes_promoters	bivalent	E7
chr19	1508801	1535200	26400	*	E6	E7	chr19	1526935	1527934	1000	+	promoter:65859	uc010dsm.1	126520	PLK5	hg19_genes_promoters	bivalent	E7
chr19	1514201	1523600	9400	*	E5	E9	chr19	1523073	1524072	1000	+	promoter:65857	uc002ltf.3	126520	PLK5	hg19_genes_promoters	bivalent		E9
chr19	1523601	1524800	1200	*	E10	E4	chr19	1523073	1524072	1000	+	promoter:65857	uc002ltf.3	126520	PLK5	hg19_genes_promoters	bivalent		E4
chr19	1523601	1524800	1200	*	E10	E4	chr19	1523958	1524957	1000	+	promoter:65858	uc002ltg.1	126520	PLK5	hg19_genes_promoters	bivalent		E4
chr19	1524801	1529600	4800	*	E5	E9	chr19	1523958	1524957	1000	+	promoter:65858	uc002ltg.1	126520	PLK5	hg19_genes_promoters	bivalent		E9
chr19	1524801	1529600	4800	*	E5	E9	chr19	1526935	1527934	1000	+	promoter:65859	uc010dsm.1	126520	PLK5	hg19_genes_promoters	bivalent		E9
chr19	1522201	1524200	2000	*	E7	E3	chr19	1523073	1524072	1000	+	promoter:65857	uc002ltf.3	126520	PLK5	hg19_genes_promoters	bivalent			E3
chr19	1522201	1524200	2000	*	E7	E3	chr19	1523958	1524957	1000	+	promoter:65858	uc002ltg.1	126520	PLK5	hg19_genes_promoters	bivalent			E3
chr19	1524201	1525200	1000	*	E8	E2	chr19	1523958	1524957	1000	+	promoter:65858	uc002ltg.1	126520	PLK5	hg19_genes_promoters	bivalent			E2
chr19	1525201	1529800	4600	*	E7	E3	chr19	1526935	1527934	1000	+	promoter:65859	uc010dsm.1	126520	PLK5	hg19_genes_promoters	bivalent			E3
chr19	1520001	1523600	3600	*	E5	E9	chr19	1523073	1524072	1000	+	promoter:65857	uc002ltf.3	126520	PLK5	hg19_genes_promoters	bivalent				E9
chr19	1523601	1524800	1200	*	E10	E4	chr19	1523073	1524072	1000	+	promoter:65857	uc002ltf.3	126520	PLK5	hg19_genes_promoters	bivalent				E4
chr19	1523601	1524800	1200	*	E10	E4	chr19	1523958	1524957	1000	+	promoter:65858	uc002ltg.1	126520	PLK5	hg19_genes_promoters	bivalent				E4
chr19	1524801	1529800	5000	*	E5	E9	chr19	1523958	1524957	1000	+	promoter:65858	uc002ltg.1	126520	PLK5	hg19_genes_promoters	bivalent				E9
chr19	1524801	1529800	5000	*	E5	E9	chr19	1526935	1527934	1000	+	promoter:65859	uc010dsm.1	126520	PLK5	hg19_genes_promoters	bivalent				E9
chr19	1514001	1523600	9600	*	E5	E9	chr19	1523073	1524072	1000	+	promoter:65857	uc002ltf.3	126520	PLK5	hg19_genes_promoters	bivalent					E9
chr19	1523601	1524800	1200	*	E10	E4	chr19	1523073	1524072	1000	+	promoter:65857	uc002ltf.3	126520	PLK5	hg19_genes_promoters	bivalent					E4
chr19	1523601	1524800	1200	*	E10	E4	chr19	1523958	1524957	1000	+	promoter:65858	uc002ltg.1	126520	PLK5	hg19_genes_promoters	bivalent					E4
chr19	1524801	1532200	7400	*	E5	E9	chr19	1523958	1524957	1000	+	promoter:65858	uc002ltg.1	126520	PLK5	hg19_genes_promoters	bivalent					E9
chr19	1524801	1532200	7400	*	E5	E9	chr19	1526935	1527934	1000	+	promoter:65859	uc010dsm.1	126520	PLK5	hg19_genes_promoters	bivalent					E9
chr19	1514601	1546000	31400	*	E6	E7	chr19	1523073	1524072	1000	+	promoter:65857	uc002ltf.3	126520	PLK5	hg19_genes_promoters	bivalent						E7
chr19	1514601	1546000	31400	*	E6	E7	chr19	1523958	1524957	1000	+	promoter:65858	uc002ltg.1	126520	PLK5	hg19_genes_promoters	bivalent						E7
chr19	1514601	1546000	31400	*	E6	E7	chr19	1526935	1527934	1000	+	promoter:65859	uc010dsm.1	126520	PLK5	hg19_genes_promoters	bivalent						E7
chr19	1522601	1523800	1200	*	E7	E3	chr19	1523073	1524072	1000	+	promoter:65857	uc002ltf.3	126520	PLK5	hg19_genes_promoters	bivalent							E3
chr19	1523801	1526000	2200	*	E8	E2	chr19	1523073	1524072	1000	+	promoter:65857	uc002ltf.3	126520	PLK5	hg19_genes_promoters	bivalent							E2
chr19	1523801	1526000	2200	*	E8	E2	chr19	1523958	1524957	1000	+	promoter:65858	uc002ltg.1	126520	PLK5	hg19_genes_promoters	bivalent							E2
chr19	1526001	1528200	2200	*	E3	E10	chr19	1526935	1527934	1000	+	promoter:65859	uc010dsm.1	126520	PLK5	hg19_genes_promoters	bivalent							E10
chr19	1517801	1523600	5800	*	E5	E9	chr19	1523073	1524072	1000	+	promoter:65857	uc002ltf.3	126520	PLK5	hg19_genes_promoters	bivalent								E9
chr19	1523601	1524800	1200	*	E10	E4	chr19	1523073	1524072	1000	+	promoter:65857	uc002ltf.3	126520	PLK5	hg19_genes_promoters	bivalent								E4
chr19	1523601	1524800	1200	*	E10	E4	chr19	1523958	1524957	1000	+	promoter:65858	uc002ltg.1	126520	PLK5	hg19_genes_promoters	bivalent								E4
chr19	1524801	1535400	10600	*	E5	E9	chr19	1523958	1524957	1000	+	promoter:65858	uc002ltg.1	126520	PLK5	hg19_genes_promoters	bivalent								E9
chr19	1524801	1535400	10600	*	E5	E9	chr19	1526935	1527934	1000	+	promoter:65859	uc010dsm.1	126520	PLK5	hg19_genes_promoters	bivalent								E9
chr19	46000601	46010200	9600	*	E6	E7	chr19	46000731	46001730	1000	+	promoter:67327	uc002pce.3	147699	PPM1N	hg19_genes_promoters	bivalent	E7
chr19	46000601	46010200	9600	*	E6	E7	chr19	46001868	46002867	1000	+	promoter:67328	uc002pcf.3	147699	PPM1N	hg19_genes_promoters	bivalent	E7
chr19	46000601	46000800	200	*	E10	E4	chr19	46000731	46001730	1000	+	promoter:67327	uc002pce.3	147699	PPM1N	hg19_genes_promoters	bivalent		E4
chr19	46000801	46001600	800	*	E5	E9	chr19	46000731	46001730	1000	+	promoter:67327	uc002pce.3	147699	PPM1N	hg19_genes_promoters	bivalent		E9
chr19	46001601	46003000	1400	*	E10	E4	chr19	46000731	46001730	1000	+	promoter:67327	uc002pce.3	147699	PPM1N	hg19_genes_promoters	bivalent		E4
chr19	46001601	46003000	1400	*	E10	E4	chr19	46001868	46002867	1000	+	promoter:67328	uc002pcf.3	147699	PPM1N	hg19_genes_promoters	bivalent		E4
chr19	46000401	46000800	400	*	E11	E1	chr19	46000731	46001730	1000	+	promoter:67327	uc002pce.3	147699	PPM1N	hg19_genes_promoters	bivalent			E1
chr19	46000801	46001000	200	*	E9	E5	chr19	46000731	46001730	1000	+	promoter:67327	uc002pce.3	147699	PPM1N	hg19_genes_promoters	bivalent			E5
chr19	46001001	46001800	800	*	E7	E3	chr19	46000731	46001730	1000	+	promoter:67327	uc002pce.3	147699	PPM1N	hg19_genes_promoters	bivalent			E3
chr19	46001801	46002800	1000	*	E8	E2	chr19	46001868	46002867	1000	+	promoter:67328	uc002pcf.3	147699	PPM1N	hg19_genes_promoters	bivalent			E2
chr19	46002801	46003000	200	*	E1	E11	chr19	46001868	46002867	1000	+	promoter:67328	uc002pcf.3	147699	PPM1N	hg19_genes_promoters	bivalent			E11
chr19	46000001	46000800	800	*	E10	E4	chr19	46000731	46001730	1000	+	promoter:67327	uc002pce.3	147699	PPM1N	hg19_genes_promoters	bivalent				E4
chr19	46000801	46001600	800	*	E5	E9	chr19	46000731	46001730	1000	+	promoter:67327	uc002pce.3	147699	PPM1N	hg19_genes_promoters	bivalent				E9
chr19	46001601	46003000	1400	*	E10	E4	chr19	46000731	46001730	1000	+	promoter:67327	uc002pce.3	147699	PPM1N	hg19_genes_promoters	bivalent				E4
chr19	46001601	46003000	1400	*	E10	E4	chr19	46001868	46002867	1000	+	promoter:67328	uc002pcf.3	147699	PPM1N	hg19_genes_promoters	bivalent				E4
chr19	46000401	46000800	400	*	E10	E4	chr19	46000731	46001730	1000	+	promoter:67327	uc002pce.3	147699	PPM1N	hg19_genes_promoters	bivalent					E4
chr19	46000801	46001600	800	*	E5	E9	chr19	46000731	46001730	1000	+	promoter:67327	uc002pce.3	147699	PPM1N	hg19_genes_promoters	bivalent					E9
chr19	46001601	46002800	1200	*	E10	E4	chr19	46000731	46001730	1000	+	promoter:67327	uc002pce.3	147699	PPM1N	hg19_genes_promoters	bivalent					E4
chr19	46001601	46002800	1200	*	E10	E4	chr19	46001868	46002867	1000	+	promoter:67328	uc002pcf.3	147699	PPM1N	hg19_genes_promoters	bivalent					E4
chr19	46002801	46006800	4000	*	E5	E9	chr19	46001868	46002867	1000	+	promoter:67328	uc002pcf.3	147699	PPM1N	hg19_genes_promoters	bivalent					E9
chr19	46000201	46002000	1800	*	E7	E3	chr19	46000731	46001730	1000	+	promoter:67327	uc002pce.3	147699	PPM1N	hg19_genes_promoters	bivalent						E3
chr19	46000201	46002000	1800	*	E7	E3	chr19	46001868	46002867	1000	+	promoter:67328	uc002pcf.3	147699	PPM1N	hg19_genes_promoters	bivalent						E3
chr19	46002001	46002600	600	*	E8	E2	chr19	46001868	46002867	1000	+	promoter:67328	uc002pcf.3	147699	PPM1N	hg19_genes_promoters	bivalent						E2
chr19	46002601	46003000	400	*	E7	E3	chr19	46001868	46002867	1000	+	promoter:67328	uc002pcf.3	147699	PPM1N	hg19_genes_promoters	bivalent						E3
chr19	46000201	46001600	1400	*	E7	E3	chr19	46000731	46001730	1000	+	promoter:67327	uc002pce.3	147699	PPM1N	hg19_genes_promoters	bivalent							E3
chr19	46001601	46002800	1200	*	E8	E2	chr19	46000731	46001730	1000	+	promoter:67327	uc002pce.3	147699	PPM1N	hg19_genes_promoters	bivalent							E2
chr19	46001601	46002800	1200	*	E8	E2	chr19	46001868	46002867	1000	+	promoter:67328	uc002pcf.3	147699	PPM1N	hg19_genes_promoters	bivalent							E2
chr19	46002801	46003200	400	*	E3	E10	chr19	46001868	46002867	1000	+	promoter:67328	uc002pcf.3	147699	PPM1N	hg19_genes_promoters	bivalent							E10
chr19	46000401	46000800	400	*	E10	E4	chr19	46000731	46001730	1000	+	promoter:67327	uc002pce.3	147699	PPM1N	hg19_genes_promoters	bivalent								E4
chr19	46000801	46001600	800	*	E5	E9	chr19	46000731	46001730	1000	+	promoter:67327	uc002pce.3	147699	PPM1N	hg19_genes_promoters	bivalent								E9
chr19	46001601	46002800	1200	*	E10	E4	chr19	46000731	46001730	1000	+	promoter:67327	uc002pce.3	147699	PPM1N	hg19_genes_promoters	bivalent								E4
chr19	46001601	46002800	1200	*	E10	E4	chr19	46001868	46002867	1000	+	promoter:67328	uc002pcf.3	147699	PPM1N	hg19_genes_promoters	bivalent								E4
chr19	46002801	46007000	4200	*	E5	E9	chr19	46001868	46002867	1000	+	promoter:67328	uc002pcf.3	147699	PPM1N	hg19_genes_promoters	bivalent								E9
chr12	52264001	52299800	35800	*	E6	E7	chr12	52280793	52281792	1000	+	promoter:46262	uc001rzh.4	341405	ANKRD33	hg19_genes_promoters	methylation	E7
chr12	52264001	52299800	35800	*	E6	E7	chr12	52280793	52281792	1000	+	promoter:46263	uc001rzd.3	341405	ANKRD33	hg19_genes_promoters	methylation	E7
chr12	52264001	52299800	35800	*	E6	E7	chr12	52280793	52281792	1000	+	promoter:46264	uc001rze.3	341405	ANKRD33	hg19_genes_promoters	methylation	E7
chr12	52264001	52299800	35800	*	E6	E7	chr12	52280793	52281792	1000	+	promoter:46265	uc001rzf.4	341405	ANKRD33	hg19_genes_promoters	methylation	E7
chr12	52264001	52299800	35800	*	E6	E7	chr12	52280793	52281792	1000	+	promoter:46266	uc001rzg.4	341405	ANKRD33	hg19_genes_promoters	methylation	E7
chr12	52264001	52299800	35800	*	E6	E7	chr12	52280796	52281795	1000	+	promoter:46267	uc001rzi.4	341405	ANKRD33	hg19_genes_promoters	methylation	E7
chr12	52269401	52281200	11800	*	E6	E7	chr12	52280793	52281792	1000	+	promoter:46262	uc001rzh.4	341405	ANKRD33	hg19_genes_promoters	methylation		E7
chr12	52269401	52281200	11800	*	E6	E7	chr12	52280793	52281792	1000	+	promoter:46263	uc001rzd.3	341405	ANKRD33	hg19_genes_promoters	methylation		E7
chr12	52269401	52281200	11800	*	E6	E7	chr12	52280793	52281792	1000	+	promoter:46264	uc001rze.3	341405	ANKRD33	hg19_genes_promoters	methylation		E7
chr12	52269401	52281200	11800	*	E6	E7	chr12	52280793	52281792	1000	+	promoter:46265	uc001rzf.4	341405	ANKRD33	hg19_genes_promoters	methylation		E7
chr12	52269401	52281200	11800	*	E6	E7	chr12	52280793	52281792	1000	+	promoter:46266	uc001rzg.4	341405	ANKRD33	hg19_genes_promoters	methylation		E7
chr12	52269401	52281200	11800	*	E6	E7	chr12	52280796	52281795	1000	+	promoter:46267	uc001rzi.4	341405	ANKRD33	hg19_genes_promoters	methylation		E7
chr12	52281201	52281600	400	*	E2	E8	chr12	52280793	52281792	1000	+	promoter:46262	uc001rzh.4	341405	ANKRD33	hg19_genes_promoters	methylation		E8
chr12	52281201	52281600	400	*	E2	E8	chr12	52280793	52281792	1000	+	promoter:46263	uc001rzd.3	341405	ANKRD33	hg19_genes_promoters	methylation		E8
chr12	52281201	52281600	400	*	E2	E8	chr12	52280793	52281792	1000	+	promoter:46264	uc001rze.3	341405	ANKRD33	hg19_genes_promoters	methylation		E8
chr12	52281201	52281600	400	*	E2	E8	chr12	52280793	52281792	1000	+	promoter:46265	uc001rzf.4	341405	ANKRD33	hg19_genes_promoters	methylation		E8
chr12	52281201	52281600	400	*	E2	E8	chr12	52280793	52281792	1000	+	promoter:46266	uc001rzg.4	341405	ANKRD33	hg19_genes_promoters	methylation		E8
chr12	52281201	52281600	400	*	E2	E8	chr12	52280796	52281795	1000	+	promoter:46267	uc001rzi.4	341405	ANKRD33	hg19_genes_promoters	methylation		E8
chr12	52281601	52281800	200	*	E9	E5	chr12	52280793	52281792	1000	+	promoter:46262	uc001rzh.4	341405	ANKRD33	hg19_genes_promoters	methylation		E5
chr12	52281601	52281800	200	*	E9	E5	chr12	52280793	52281792	1000	+	promoter:46263	uc001rzd.3	341405	ANKRD33	hg19_genes_promoters	methylation		E5
chr12	52281601	52281800	200	*	E9	E5	chr12	52280793	52281792	1000	+	promoter:46264	uc001rze.3	341405	ANKRD33	hg19_genes_promoters	methylation		E5
chr12	52281601	52281800	200	*	E9	E5	chr12	52280793	52281792	1000	+	promoter:46265	uc001rzf.4	341405	ANKRD33	hg19_genes_promoters	methylation		E5
chr12	52281601	52281800	200	*	E9	E5	chr12	52280793	52281792	1000	+	promoter:46266	uc001rzg.4	341405	ANKRD33	hg19_genes_promoters	methylation		E5
chr12	52281601	52281800	200	*	E9	E5	chr12	52280796	52281795	1000	+	promoter:46267	uc001rzi.4	341405	ANKRD33	hg19_genes_promoters	methylation		E5
chr12	52269401	52281600	12200	*	E6	E7	chr12	52280793	52281792	1000	+	promoter:46262	uc001rzh.4	341405	ANKRD33	hg19_genes_promoters	methylation			E7
chr12	52269401	52281600	12200	*	E6	E7	chr12	52280793	52281792	1000	+	promoter:46263	uc001rzd.3	341405	ANKRD33	hg19_genes_promoters	methylation			E7
chr12	52269401	52281600	12200	*	E6	E7	chr12	52280793	52281792	1000	+	promoter:46264	uc001rze.3	341405	ANKRD33	hg19_genes_promoters	methylation			E7
chr12	52269401	52281600	12200	*	E6	E7	chr12	52280793	52281792	1000	+	promoter:46265	uc001rzf.4	341405	ANKRD33	hg19_genes_promoters	methylation			E7
chr12	52269401	52281600	12200	*	E6	E7	chr12	52280793	52281792	1000	+	promoter:46266	uc001rzg.4	341405	ANKRD33	hg19_genes_promoters	methylation			E7
chr12	52269401	52281600	12200	*	E6	E7	chr12	52280796	52281795	1000	+	promoter:46267	uc001rzi.4	341405	ANKRD33	hg19_genes_promoters	methylation			E7
chr12	52281601	52282000	400	*	E7	E3	chr12	52280793	52281792	1000	+	promoter:46262	uc001rzh.4	341405	ANKRD33	hg19_genes_promoters	methylation			E3
chr12	52281601	52282000	400	*	E7	E3	chr12	52280793	52281792	1000	+	promoter:46263	uc001rzd.3	341405	ANKRD33	hg19_genes_promoters	methylation			E3
chr12	52281601	52282000	400	*	E7	E3	chr12	52280793	52281792	1000	+	promoter:46264	uc001rze.3	341405	ANKRD33	hg19_genes_promoters	methylation			E3
chr12	52281601	52282000	400	*	E7	E3	chr12	52280793	52281792	1000	+	promoter:46265	uc001rzf.4	341405	ANKRD33	hg19_genes_promoters	methylation			E3
chr12	52281601	52282000	400	*	E7	E3	chr12	52280793	52281792	1000	+	promoter:46266	uc001rzg.4	341405	ANKRD33	hg19_genes_promoters	methylation			E3
chr12	52281601	52282000	400	*	E7	E3	chr12	52280796	52281795	1000	+	promoter:46267	uc001rzi.4	341405	ANKRD33	hg19_genes_promoters	methylation			E3
chr12	52269601	52282000	12400	*	E6	E7	chr12	52280793	52281792	1000	+	promoter:46262	uc001rzh.4	341405	ANKRD33	hg19_genes_promoters	methylation				E7
chr12	52269601	52282000	12400	*	E6	E7	chr12	52280793	52281792	1000	+	promoter:46263	uc001rzd.3	341405	ANKRD33	hg19_genes_promoters	methylation				E7
chr12	52269601	52282000	12400	*	E6	E7	chr12	52280793	52281792	1000	+	promoter:46264	uc001rze.3	341405	ANKRD33	hg19_genes_promoters	methylation				E7
chr12	52269601	52282000	12400	*	E6	E7	chr12	52280793	52281792	1000	+	promoter:46265	uc001rzf.4	341405	ANKRD33	hg19_genes_promoters	methylation				E7
chr12	52269601	52282000	12400	*	E6	E7	chr12	52280793	52281792	1000	+	promoter:46266	uc001rzg.4	341405	ANKRD33	hg19_genes_promoters	methylation				E7
chr12	52269601	52282000	12400	*	E6	E7	chr12	52280796	52281795	1000	+	promoter:46267	uc001rzi.4	341405	ANKRD33	hg19_genes_promoters	methylation				E7
chr12	52269401	52281600	12200	*	E2	E8	chr12	52280793	52281792	1000	+	promoter:46262	uc001rzh.4	341405	ANKRD33	hg19_genes_promoters	methylation					E8
chr12	52269401	52281600	12200	*	E2	E8	chr12	52280793	52281792	1000	+	promoter:46263	uc001rzd.3	341405	ANKRD33	hg19_genes_promoters	methylation					E8
chr12	52269401	52281600	12200	*	E2	E8	chr12	52280793	52281792	1000	+	promoter:46264	uc001rze.3	341405	ANKRD33	hg19_genes_promoters	methylation					E8
chr12	52269401	52281600	12200	*	E2	E8	chr12	52280793	52281792	1000	+	promoter:46265	uc001rzf.4	341405	ANKRD33	hg19_genes_promoters	methylation					E8
chr12	52269401	52281600	12200	*	E2	E8	chr12	52280793	52281792	1000	+	promoter:46266	uc001rzg.4	341405	ANKRD33	hg19_genes_promoters	methylation					E8
chr12	52269401	52281600	12200	*	E2	E8	chr12	52280796	52281795	1000	+	promoter:46267	uc001rzi.4	341405	ANKRD33	hg19_genes_promoters	methylation					E8
chr12	52281601	52282000	400	*	E9	E5	chr12	52280793	52281792	1000	+	promoter:46262	uc001rzh.4	341405	ANKRD33	hg19_genes_promoters	methylation					E5
chr12	52281601	52282000	400	*	E9	E5	chr12	52280793	52281792	1000	+	promoter:46263	uc001rzd.3	341405	ANKRD33	hg19_genes_promoters	methylation					E5
chr12	52281601	52282000	400	*	E9	E5	chr12	52280793	52281792	1000	+	promoter:46264	uc001rze.3	341405	ANKRD33	hg19_genes_promoters	methylation					E5
chr12	52281601	52282000	400	*	E9	E5	chr12	52280793	52281792	1000	+	promoter:46265	uc001rzf.4	341405	ANKRD33	hg19_genes_promoters	methylation					E5
chr12	52281601	52282000	400	*	E9	E5	chr12	52280793	52281792	1000	+	promoter:46266	uc001rzg.4	341405	ANKRD33	hg19_genes_promoters	methylation					E5
chr12	52281601	52282000	400	*	E9	E5	chr12	52280796	52281795	1000	+	promoter:46267	uc001rzi.4	341405	ANKRD33	hg19_genes_promoters	methylation					E5
chr12	52267601	52281200	13600	*	E6	E7	chr12	52280793	52281792	1000	+	promoter:46262	uc001rzh.4	341405	ANKRD33	hg19_genes_promoters	methylation						E7
chr12	52267601	52281200	13600	*	E6	E7	chr12	52280793	52281792	1000	+	promoter:46263	uc001rzd.3	341405	ANKRD33	hg19_genes_promoters	methylation						E7
chr12	52267601	52281200	13600	*	E6	E7	chr12	52280793	52281792	1000	+	promoter:46264	uc001rze.3	341405	ANKRD33	hg19_genes_promoters	methylation						E7
chr12	52267601	52281200	13600	*	E6	E7	chr12	52280793	52281792	1000	+	promoter:46265	uc001rzf.4	341405	ANKRD33	hg19_genes_promoters	methylation						E7
chr12	52267601	52281200	13600	*	E6	E7	chr12	52280793	52281792	1000	+	promoter:46266	uc001rzg.4	341405	ANKRD33	hg19_genes_promoters	methylation						E7
chr12	52267601	52281200	13600	*	E6	E7	chr12	52280796	52281795	1000	+	promoter:46267	uc001rzi.4	341405	ANKRD33	hg19_genes_promoters	methylation						E7
chr12	52281201	52281400	200	*	E5	E9	chr12	52280793	52281792	1000	+	promoter:46262	uc001rzh.4	341405	ANKRD33	hg19_genes_promoters	methylation						E9
chr12	52281201	52281400	200	*	E5	E9	chr12	52280793	52281792	1000	+	promoter:46263	uc001rzd.3	341405	ANKRD33	hg19_genes_promoters	methylation						E9
chr12	52281201	52281400	200	*	E5	E9	chr12	52280793	52281792	1000	+	promoter:46264	uc001rze.3	341405	ANKRD33	hg19_genes_promoters	methylation						E9
chr12	52281201	52281400	200	*	E5	E9	chr12	52280793	52281792	1000	+	promoter:46265	uc001rzf.4	341405	ANKRD33	hg19_genes_promoters	methylation						E9
chr12	52281201	52281400	200	*	E5	E9	chr12	52280793	52281792	1000	+	promoter:46266	uc001rzg.4	341405	ANKRD33	hg19_genes_promoters	methylation						E9
chr12	52281201	52281400	200	*	E5	E9	chr12	52280796	52281795	1000	+	promoter:46267	uc001rzi.4	341405	ANKRD33	hg19_genes_promoters	methylation						E9
chr12	52281401	52282400	1000	*	E10	E4	chr12	52280793	52281792	1000	+	promoter:46262	uc001rzh.4	341405	ANKRD33	hg19_genes_promoters	methylation						E4
chr12	52281401	52282400	1000	*	E10	E4	chr12	52280793	52281792	1000	+	promoter:46263	uc001rzd.3	341405	ANKRD33	hg19_genes_promoters	methylation						E4
chr12	52281401	52282400	1000	*	E10	E4	chr12	52280793	52281792	1000	+	promoter:46264	uc001rze.3	341405	ANKRD33	hg19_genes_promoters	methylation						E4
chr12	52281401	52282400	1000	*	E10	E4	chr12	52280793	52281792	1000	+	promoter:46265	uc001rzf.4	341405	ANKRD33	hg19_genes_promoters	methylation						E4
chr12	52281401	52282400	1000	*	E10	E4	chr12	52280793	52281792	1000	+	promoter:46266	uc001rzg.4	341405	ANKRD33	hg19_genes_promoters	methylation						E4
chr12	52281401	52282400	1000	*	E10	E4	chr12	52280796	52281795	1000	+	promoter:46267	uc001rzi.4	341405	ANKRD33	hg19_genes_promoters	methylation						E4
chr12	52269601	52281400	11800	*	E6	E7	chr12	52280793	52281792	1000	+	promoter:46262	uc001rzh.4	341405	ANKRD33	hg19_genes_promoters	methylation							E7
chr12	52269601	52281400	11800	*	E6	E7	chr12	52280793	52281792	1000	+	promoter:46263	uc001rzd.3	341405	ANKRD33	hg19_genes_promoters	methylation							E7
chr12	52269601	52281400	11800	*	E6	E7	chr12	52280793	52281792	1000	+	promoter:46264	uc001rze.3	341405	ANKRD33	hg19_genes_promoters	methylation							E7
chr12	52269601	52281400	11800	*	E6	E7	chr12	52280793	52281792	1000	+	promoter:46265	uc001rzf.4	341405	ANKRD33	hg19_genes_promoters	methylation							E7
chr12	52269601	52281400	11800	*	E6	E7	chr12	52280793	52281792	1000	+	promoter:46266	uc001rzg.4	341405	ANKRD33	hg19_genes_promoters	methylation							E7
chr12	52269601	52281400	11800	*	E6	E7	chr12	52280796	52281795	1000	+	promoter:46267	uc001rzi.4	341405	ANKRD33	hg19_genes_promoters	methylation							E7
chr12	52281401	52281600	200	*	E7	E3	chr12	52280793	52281792	1000	+	promoter:46262	uc001rzh.4	341405	ANKRD33	hg19_genes_promoters	methylation							E3
chr12	52281401	52281600	200	*	E7	E3	chr12	52280793	52281792	1000	+	promoter:46263	uc001rzd.3	341405	ANKRD33	hg19_genes_promoters	methylation							E3
chr12	52281401	52281600	200	*	E7	E3	chr12	52280793	52281792	1000	+	promoter:46264	uc001rze.3	341405	ANKRD33	hg19_genes_promoters	methylation							E3
chr12	52281401	52281600	200	*	E7	E3	chr12	52280793	52281792	1000	+	promoter:46265	uc001rzf.4	341405	ANKRD33	hg19_genes_promoters	methylation							E3
chr12	52281401	52281600	200	*	E7	E3	chr12	52280793	52281792	1000	+	promoter:46266	uc001rzg.4	341405	ANKRD33	hg19_genes_promoters	methylation							E3
chr12	52281401	52281600	200	*	E7	E3	chr12	52280796	52281795	1000	+	promoter:46267	uc001rzi.4	341405	ANKRD33	hg19_genes_promoters	methylation							E3
chr12	52281601	52283600	2000	*	E8	E2	chr12	52280793	52281792	1000	+	promoter:46262	uc001rzh.4	341405	ANKRD33	hg19_genes_promoters	methylation							E2
chr12	52281601	52283600	2000	*	E8	E2	chr12	52280793	52281792	1000	+	promoter:46263	uc001rzd.3	341405	ANKRD33	hg19_genes_promoters	methylation							E2
chr12	52281601	52283600	2000	*	E8	E2	chr12	52280793	52281792	1000	+	promoter:46264	uc001rze.3	341405	ANKRD33	hg19_genes_promoters	methylation							E2
chr12	52281601	52283600	2000	*	E8	E2	chr12	52280793	52281792	1000	+	promoter:46265	uc001rzf.4	341405	ANKRD33	hg19_genes_promoters	methylation							E2
chr12	52281601	52283600	2000	*	E8	E2	chr12	52280793	52281792	1000	+	promoter:46266	uc001rzg.4	341405	ANKRD33	hg19_genes_promoters	methylation							E2
chr12	52281601	52283600	2000	*	E8	E2	chr12	52280796	52281795	1000	+	promoter:46267	uc001rzi.4	341405	ANKRD33	hg19_genes_promoters	methylation							E2
chr12	52269401	52281600	12200	*	E6	E7	chr12	52280793	52281792	1000	+	promoter:46262	uc001rzh.4	341405	ANKRD33	hg19_genes_promoters	methylation								E7
chr12	52269401	52281600	12200	*	E6	E7	chr12	52280793	52281792	1000	+	promoter:46263	uc001rzd.3	341405	ANKRD33	hg19_genes_promoters	methylation								E7
chr12	52269401	52281600	12200	*	E6	E7	chr12	52280793	52281792	1000	+	promoter:46264	uc001rze.3	341405	ANKRD33	hg19_genes_promoters	methylation								E7
chr12	52269401	52281600	12200	*	E6	E7	chr12	52280793	52281792	1000	+	promoter:46265	uc001rzf.4	341405	ANKRD33	hg19_genes_promoters	methylation								E7
chr12	52269401	52281600	12200	*	E6	E7	chr12	52280793	52281792	1000	+	promoter:46266	uc001rzg.4	341405	ANKRD33	hg19_genes_promoters	methylation								E7
chr12	52269401	52281600	12200	*	E6	E7	chr12	52280796	52281795	1000	+	promoter:46267	uc001rzi.4	341405	ANKRD33	hg19_genes_promoters	methylation								E7
chr12	52281601	52282000	400	*	E9	E5	chr12	52280793	52281792	1000	+	promoter:46262	uc001rzh.4	341405	ANKRD33	hg19_genes_promoters	methylation								E5
chr12	52281601	52282000	400	*	E9	E5	chr12	52280793	52281792	1000	+	promoter:46263	uc001rzd.3	341405	ANKRD33	hg19_genes_promoters	methylation								E5
chr12	52281601	52282000	400	*	E9	E5	chr12	52280793	52281792	1000	+	promoter:46264	uc001rze.3	341405	ANKRD33	hg19_genes_promoters	methylation								E5
chr12	52281601	52282000	400	*	E9	E5	chr12	52280793	52281792	1000	+	promoter:46265	uc001rzf.4	341405	ANKRD33	hg19_genes_promoters	methylation								E5
chr12	52281601	52282000	400	*	E9	E5	chr12	52280793	52281792	1000	+	promoter:46266	uc001rzg.4	341405	ANKRD33	hg19_genes_promoters	methylation								E5
chr12	52281601	52282000	400	*	E9	E5	chr12	52280796	52281795	1000	+	promoter:46267	uc001rzi.4	341405	ANKRD33	hg19_genes_promoters	methylation								E5
chr8	82441801	82463400	21600	*	E2	E8	chr8	82443551	82444550	1000	-	promoter:33675	uc003ycg.4	646486	FABP12	hg19_genes_promoters	methylation	E8
chr8	82441801	82463400	21600	*	E2	E8	chr8	82443551	82444550	1000	-	promoter:33676	uc011lfp.2	646486	FABP12	hg19_genes_promoters	methylation	E8
chr8	82287201	82503000	215800	*	E2	E8	chr8	82443551	82444550	1000	-	promoter:33675	uc003ycg.4	646486	FABP12	hg19_genes_promoters	methylation		E8
chr8	82287201	82503000	215800	*	E2	E8	chr8	82443551	82444550	1000	-	promoter:33676	uc011lfp.2	646486	FABP12	hg19_genes_promoters	methylation		E8
chr8	82340401	82461400	121000	*	E2	E8	chr8	82443551	82444550	1000	-	promoter:33675	uc003ycg.4	646486	FABP12	hg19_genes_promoters	methylation			E8
chr8	82340401	82461400	121000	*	E2	E8	chr8	82443551	82444550	1000	-	promoter:33676	uc011lfp.2	646486	FABP12	hg19_genes_promoters	methylation			E8
chr8	82284401	82451800	167400	*	E2	E8	chr8	82443551	82444550	1000	-	promoter:33675	uc003ycg.4	646486	FABP12	hg19_genes_promoters	methylation				E8
chr8	82284401	82451800	167400	*	E2	E8	chr8	82443551	82444550	1000	-	promoter:33676	uc011lfp.2	646486	FABP12	hg19_genes_promoters	methylation				E8
chr8	82284601	82451800	167200	*	E2	E8	chr8	82443551	82444550	1000	-	promoter:33675	uc003ycg.4	646486	FABP12	hg19_genes_promoters	methylation					E8
chr8	82284601	82451800	167200	*	E2	E8	chr8	82443551	82444550	1000	-	promoter:33676	uc011lfp.2	646486	FABP12	hg19_genes_promoters	methylation					E8
chr8	82352401	82542800	190400	*	E2	E8	chr8	82443551	82444550	1000	-	promoter:33675	uc003ycg.4	646486	FABP12	hg19_genes_promoters	methylation						E8
chr8	82352401	82542800	190400	*	E2	E8	chr8	82443551	82444550	1000	-	promoter:33676	uc011lfp.2	646486	FABP12	hg19_genes_promoters	methylation						E8
chr8	82345201	82461000	115800	*	E2	E8	chr8	82443551	82444550	1000	-	promoter:33675	uc003ycg.4	646486	FABP12	hg19_genes_promoters	methylation							E8
chr8	82345201	82461000	115800	*	E2	E8	chr8	82443551	82444550	1000	-	promoter:33676	uc011lfp.2	646486	FABP12	hg19_genes_promoters	methylation							E8
chr8	82194401	82451800	257400	*	E2	E8	chr8	82443551	82444550	1000	-	promoter:33675	uc003ycg.4	646486	FABP12	hg19_genes_promoters	methylation								E8
chr8	82194401	82451800	257400	*	E2	E8	chr8	82443551	82444550	1000	-	promoter:33676	uc011lfp.2	646486	FABP12	hg19_genes_promoters	methylation								E8
chr7	128379801	128470600	90800	*	E6	E7	chr7	128415845	128416844	1000	-	promoter:31360	uc003vnt.4	611	OPN1SW	hg19_genes_promoters	methylation	E7
chr7	128415401	128423200	7800	*	E2	E8	chr7	128415845	128416844	1000	-	promoter:31360	uc003vnt.4	611	OPN1SW	hg19_genes_promoters	methylation		E8
chr7	128415401	128430400	15000	*	E6	E7	chr7	128415845	128416844	1000	-	promoter:31360	uc003vnt.4	611	OPN1SW	hg19_genes_promoters	methylation			E7
chr7	128382001	128428800	46800	*	E2	E8	chr7	128415845	128416844	1000	-	promoter:31360	uc003vnt.4	611	OPN1SW	hg19_genes_promoters	methylation				E8
chr7	128415001	128428600	13600	*	E6	E7	chr7	128415845	128416844	1000	-	promoter:31360	uc003vnt.4	611	OPN1SW	hg19_genes_promoters	methylation					E7
chr7	128415601	128430600	15000	*	E6	E7	chr7	128415845	128416844	1000	-	promoter:31360	uc003vnt.4	611	OPN1SW	hg19_genes_promoters	methylation						E7
chr7	128415401	128422200	6800	*	E6	E7	chr7	128415845	128416844	1000	-	promoter:31360	uc003vnt.4	611	OPN1SW	hg19_genes_promoters	methylation							E7
chr7	128396001	128428800	32800	*	E6	E7	chr7	128415845	128416844	1000	-	promoter:31360	uc003vnt.4	611	OPN1SW	hg19_genes_promoters	methylation								E7
chr10	48362601	48391800	29200	*	E6	E7	chr10	48390992	48391991	1000	-	promoter:39728	uc001jez.3	5949	RBP3	hg19_genes_promoters	methylation	E7
chr10	48391801	48392600	800	*	E7	E3	chr10	48390992	48391991	1000	-	promoter:39728	uc001jez.3	5949	RBP3	hg19_genes_promoters	methylation	E3
chr10	48388601	48391000	2400	*	E8	E2	chr10	48390992	48391991	1000	-	promoter:39728	uc001jez.3	5949	RBP3	hg19_genes_promoters	methylation		E2
chr10	48391001	48391800	800	*	E7	E3	chr10	48390992	48391991	1000	-	promoter:39728	uc001jez.3	5949	RBP3	hg19_genes_promoters	methylation		E3
chr10	48391801	48392400	600	*	E8	E2	chr10	48390992	48391991	1000	-	promoter:39728	uc001jez.3	5949	RBP3	hg19_genes_promoters	methylation		E2
chr10	48388801	48391000	2200	*	E8	E2	chr10	48390992	48391991	1000	-	promoter:39728	uc001jez.3	5949	RBP3	hg19_genes_promoters	methylation			E2
chr10	48391001	48391600	600	*	E7	E3	chr10	48390992	48391991	1000	-	promoter:39728	uc001jez.3	5949	RBP3	hg19_genes_promoters	methylation			E3
chr10	48391601	48393000	1400	*	E8	E2	chr10	48390992	48391991	1000	-	promoter:39728	uc001jez.3	5949	RBP3	hg19_genes_promoters	methylation			E2
chr10	48390201	48393000	2800	*	E9	E5	chr10	48390992	48391991	1000	-	promoter:39728	uc001jez.3	5949	RBP3	hg19_genes_promoters	methylation				E5
chr10	48384801	48391000	6200	*	E11	E1	chr10	48390992	48391991	1000	-	promoter:39728	uc001jez.3	5949	RBP3	hg19_genes_promoters	methylation					E1
chr10	48391001	48391600	600	*	E9	E5	chr10	48390992	48391991	1000	-	promoter:39728	uc001jez.3	5949	RBP3	hg19_genes_promoters	methylation					E5
chr10	48391601	48393200	1600	*	E8	E2	chr10	48390992	48391991	1000	-	promoter:39728	uc001jez.3	5949	RBP3	hg19_genes_promoters	methylation					E2
chr10	48390401	48391000	600	*	E8	E2	chr10	48390992	48391991	1000	-	promoter:39728	uc001jez.3	5949	RBP3	hg19_genes_promoters	methylation						E2
chr10	48391001	48392200	1200	*	E7	E3	chr10	48390992	48391991	1000	-	promoter:39728	uc001jez.3	5949	RBP3	hg19_genes_promoters	methylation						E3
chr10	48390801	48391200	400	*	E11	E1	chr10	48390992	48391991	1000	-	promoter:39728	uc001jez.3	5949	RBP3	hg19_genes_promoters	methylation							E1
chr10	48391201	48392200	1000	*	E8	E2	chr10	48390992	48391991	1000	-	promoter:39728	uc001jez.3	5949	RBP3	hg19_genes_promoters	methylation							E2
chr10	48385401	48391200	5800	*	E11	E1	chr10	48390992	48391991	1000	-	promoter:39728	uc001jez.3	5949	RBP3	hg19_genes_promoters	methylation								E1
chr10	48391201	48394200	3000	*	E8	E2	chr10	48390992	48391991	1000	-	promoter:39728	uc001jez.3	5949	RBP3	hg19_genes_promoters	methylation								E2
chr1	151672201	151682400	10200	*	E6	E7	chr1	151681909	151682908	1000	+	promoter:2449	uc001eyu.2	284485	RIIAD1	hg19_genes_promoters	methylation	E7
chr1	151682401	151682800	400	*	E7	E3	chr1	151681909	151682908	1000	+	promoter:2449	uc001eyu.2	284485	RIIAD1	hg19_genes_promoters	methylation	E3
chr1	151682801	151688600	5800	*	E6	E7	chr1	151681909	151682908	1000	+	promoter:2449	uc001eyu.2	284485	RIIAD1	hg19_genes_promoters	methylation	E7
chr1	151690401	151701000	10600	*	E6	E7	chr1	151693013	151694012	1000	+	promoter:2450	uc010pdj.1	284485	RIIAD1	hg19_genes_promoters	methylation	E7
chr1	151681401	151686400	5000	*	E8	E2	chr1	151681909	151682908	1000	+	promoter:2449	uc001eyu.2	284485	RIIAD1	hg19_genes_promoters	methylation		E2
chr1	151692601	151693800	1200	*	E9	E5	chr1	151693013	151694012	1000	+	promoter:2450	uc010pdj.1	284485	RIIAD1	hg19_genes_promoters	methylation		E5
chr1	151693801	151694400	600	*	E11	E1	chr1	151693013	151694012	1000	+	promoter:2450	uc010pdj.1	284485	RIIAD1	hg19_genes_promoters	methylation		E1
chr1	151677001	151683600	6600	*	E7	E3	chr1	151681909	151682908	1000	+	promoter:2449	uc001eyu.2	284485	RIIAD1	hg19_genes_promoters	methylation			E3
chr1	151693001	151693200	200	*	E10	E4	chr1	151693013	151694012	1000	+	promoter:2450	uc010pdj.1	284485	RIIAD1	hg19_genes_promoters	methylation			E4
chr1	151693201	151694000	800	*	E9	E5	chr1	151693013	151694012	1000	+	promoter:2450	uc010pdj.1	284485	RIIAD1	hg19_genes_promoters	methylation			E5
chr1	151694001	151694400	400	*	E11	E1	chr1	151693013	151694012	1000	+	promoter:2450	uc010pdj.1	284485	RIIAD1	hg19_genes_promoters	methylation			E1
chr1	151681601	151686400	4800	*	E8	E2	chr1	151681909	151682908	1000	+	promoter:2449	uc001eyu.2	284485	RIIAD1	hg19_genes_promoters	methylation				E2
chr1	151690201	151693600	3400	*	E9	E5	chr1	151693013	151694012	1000	+	promoter:2450	uc010pdj.1	284485	RIIAD1	hg19_genes_promoters	methylation				E5
chr1	151693601	151694400	800	*	E11	E1	chr1	151693013	151694012	1000	+	promoter:2450	uc010pdj.1	284485	RIIAD1	hg19_genes_promoters	methylation				E1
chr1	151669401	151682000	12600	*	E4	E6	chr1	151681909	151682908	1000	+	promoter:2449	uc001eyu.2	284485	RIIAD1	hg19_genes_promoters	methylation					E6
chr1	151682001	151682200	200	*	E7	E3	chr1	151681909	151682908	1000	+	promoter:2449	uc001eyu.2	284485	RIIAD1	hg19_genes_promoters	methylation					E3
chr1	151682201	151684800	2600	*	E8	E2	chr1	151681909	151682908	1000	+	promoter:2449	uc001eyu.2	284485	RIIAD1	hg19_genes_promoters	methylation					E2
chr1	151690601	151693800	3200	*	E9	E5	chr1	151693013	151694012	1000	+	promoter:2450	uc010pdj.1	284485	RIIAD1	hg19_genes_promoters	methylation					E5
chr1	151693801	151694000	200	*	E11	E1	chr1	151693013	151694012	1000	+	promoter:2450	uc010pdj.1	284485	RIIAD1	hg19_genes_promoters	methylation					E1
chr1	151694001	151694400	400	*	E10	E4	chr1	151693013	151694012	1000	+	promoter:2450	uc010pdj.1	284485	RIIAD1	hg19_genes_promoters	methylation					E4
chr1	151680201	151683600	3400	*	E10	E4	chr1	151681909	151682908	1000	+	promoter:2449	uc001eyu.2	284485	RIIAD1	hg19_genes_promoters	methylation						E4
chr1	151690801	151693800	3000	*	E6	E7	chr1	151693013	151694012	1000	+	promoter:2450	uc010pdj.1	284485	RIIAD1	hg19_genes_promoters	methylation						E7
chr1	151693801	151694400	600	*	E10	E4	chr1	151693013	151694012	1000	+	promoter:2450	uc010pdj.1	284485	RIIAD1	hg19_genes_promoters	methylation						E4
chr1	151681601	151685000	3400	*	E8	E2	chr1	151681909	151682908	1000	+	promoter:2449	uc001eyu.2	284485	RIIAD1	hg19_genes_promoters	methylation							E2
chr1	151690401	151694400	4000	*	E10	E4	chr1	151693013	151694012	1000	+	promoter:2450	uc010pdj.1	284485	RIIAD1	hg19_genes_promoters	methylation							E4
chr1	151681601	151684400	2800	*	E8	E2	chr1	151681909	151682908	1000	+	promoter:2449	uc001eyu.2	284485	RIIAD1	hg19_genes_promoters	methylation								E2
chr1	151693001	151694000	1000	*	E9	E5	chr1	151693013	151694012	1000	+	promoter:2450	uc010pdj.1	284485	RIIAD1	hg19_genes_promoters	methylation								E5
chr1	151694001	151694400	400	*	E10	E4	chr1	151693013	151694012	1000	+	promoter:2450	uc010pdj.1	284485	RIIAD1	hg19_genes_promoters	methylation								E4
chr3	169621601	169683600	62000	*	E6	E7	chr3	169628482	169629481	1000	+	promoter:14886	uc003fgd.3	344658	SAMD7	hg19_genes_promoters	methylation	E7
chr3	169621601	169683600	62000	*	E6	E7	chr3	169628482	169629481	1000	+	promoter:14887	uc003fge.3	344658	SAMD7	hg19_genes_promoters	methylation	E7
chr3	169621601	169683600	62000	*	E6	E7	chr3	169632155	169633154	1000	+	promoter:14888	uc011bpo.2	344658	SAMD7	hg19_genes_promoters	methylation	E7
chr3	169597801	169683800	86000	*	E2	E8	chr3	169628482	169629481	1000	+	promoter:14886	uc003fgd.3	344658	SAMD7	hg19_genes_promoters	methylation		E8
chr3	169597801	169683800	86000	*	E2	E8	chr3	169628482	169629481	1000	+	promoter:14887	uc003fge.3	344658	SAMD7	hg19_genes_promoters	methylation		E8
chr3	169597801	169683800	86000	*	E2	E8	chr3	169632155	169633154	1000	+	promoter:14888	uc011bpo.2	344658	SAMD7	hg19_genes_promoters	methylation		E8
chr3	169621801	169683600	61800	*	E2	E8	chr3	169628482	169629481	1000	+	promoter:14886	uc003fgd.3	344658	SAMD7	hg19_genes_promoters	methylation			E8
chr3	169621801	169683600	61800	*	E2	E8	chr3	169628482	169629481	1000	+	promoter:14887	uc003fge.3	344658	SAMD7	hg19_genes_promoters	methylation			E8
chr3	169621801	169683600	61800	*	E2	E8	chr3	169632155	169633154	1000	+	promoter:14888	uc011bpo.2	344658	SAMD7	hg19_genes_promoters	methylation			E8
chr3	169581801	169683600	101800	*	E2	E8	chr3	169628482	169629481	1000	+	promoter:14886	uc003fgd.3	344658	SAMD7	hg19_genes_promoters	methylation				E8
chr3	169581801	169683600	101800	*	E2	E8	chr3	169628482	169629481	1000	+	promoter:14887	uc003fge.3	344658	SAMD7	hg19_genes_promoters	methylation				E8
chr3	169581801	169683600	101800	*	E2	E8	chr3	169632155	169633154	1000	+	promoter:14888	uc011bpo.2	344658	SAMD7	hg19_genes_promoters	methylation				E8
chr3	169581601	169630600	49000	*	E2	E8	chr3	169628482	169629481	1000	+	promoter:14886	uc003fgd.3	344658	SAMD7	hg19_genes_promoters	methylation					E8
chr3	169581601	169630600	49000	*	E2	E8	chr3	169628482	169629481	1000	+	promoter:14887	uc003fge.3	344658	SAMD7	hg19_genes_promoters	methylation					E8
chr3	169631601	169633000	1400	*	E9	E5	chr3	169632155	169633154	1000	+	promoter:14888	uc011bpo.2	344658	SAMD7	hg19_genes_promoters	methylation					E5
chr3	169633001	169676000	43000	*	E2	E8	chr3	169632155	169633154	1000	+	promoter:14888	uc011bpo.2	344658	SAMD7	hg19_genes_promoters	methylation					E8
chr3	169621801	169630800	9000	*	E2	E8	chr3	169628482	169629481	1000	+	promoter:14886	uc003fgd.3	344658	SAMD7	hg19_genes_promoters	methylation						E8
chr3	169621801	169630800	9000	*	E2	E8	chr3	169628482	169629481	1000	+	promoter:14887	uc003fge.3	344658	SAMD7	hg19_genes_promoters	methylation						E8
chr3	169631401	169683200	51800	*	E2	E8	chr3	169632155	169633154	1000	+	promoter:14888	uc011bpo.2	344658	SAMD7	hg19_genes_promoters	methylation						E8
chr3	169628401	169628600	200	*	E9	E5	chr3	169628482	169629481	1000	+	promoter:14886	uc003fgd.3	344658	SAMD7	hg19_genes_promoters	methylation							E5
chr3	169628401	169628600	200	*	E9	E5	chr3	169628482	169629481	1000	+	promoter:14887	uc003fge.3	344658	SAMD7	hg19_genes_promoters	methylation							E5
chr3	169628601	169630600	2000	*	E6	E7	chr3	169628482	169629481	1000	+	promoter:14886	uc003fgd.3	344658	SAMD7	hg19_genes_promoters	methylation							E7
chr3	169628601	169630600	2000	*	E6	E7	chr3	169628482	169629481	1000	+	promoter:14887	uc003fge.3	344658	SAMD7	hg19_genes_promoters	methylation							E7
chr3	169630601	169632800	2200	*	E9	E5	chr3	169632155	169633154	1000	+	promoter:14888	uc011bpo.2	344658	SAMD7	hg19_genes_promoters	methylation							E5
chr3	169632801	169641200	8400	*	E6	E7	chr3	169632155	169633154	1000	+	promoter:14888	uc011bpo.2	344658	SAMD7	hg19_genes_promoters	methylation							E7
chr3	169555001	169630400	75400	*	E2	E8	chr3	169628482	169629481	1000	+	promoter:14886	uc003fgd.3	344658	SAMD7	hg19_genes_promoters	methylation								E8
chr3	169555001	169630400	75400	*	E2	E8	chr3	169628482	169629481	1000	+	promoter:14887	uc003fge.3	344658	SAMD7	hg19_genes_promoters	methylation								E8
chr3	169630401	169632800	2400	*	E9	E5	chr3	169632155	169633154	1000	+	promoter:14888	uc011bpo.2	344658	SAMD7	hg19_genes_promoters	methylation								E5
chr3	169632801	169683400	50600	*	E2	E8	chr3	169632155	169633154	1000	+	promoter:14888	uc011bpo.2	344658	SAMD7	hg19_genes_promoters	methylation								E8
chr15	65394201	65395200	1000	*	E7	E3	chr15	65395023	65396022	1000	-	promoter:56116	uc010bhe.3	390595	UBAP1L	hg19_genes_promoters	methylation	E3
chr15	65395201	65395400	200	*	E1	E11	chr15	65395023	65396022	1000	-	promoter:56116	uc010bhe.3	390595	UBAP1L	hg19_genes_promoters	methylation	E11
chr15	65395401	65424800	29400	*	E6	E7	chr15	65395023	65396022	1000	-	promoter:56116	uc010bhe.3	390595	UBAP1L	hg19_genes_promoters	methylation	E7
chr15	65395401	65424800	29400	*	E6	E7	chr15	65398727	65399726	1000	-	promoter:56117	uc010uit.2	390595	UBAP1L	hg19_genes_promoters	methylation	E7
chr15	65395401	65424800	29400	*	E6	E7	chr15	65398727	65399726	1000	-	promoter:56119	uc010bhf.1	390595	UBAP1L	hg19_genes_promoters	methylation	E7
chr15	65395401	65424800	29400	*	E6	E7	chr15	65407536	65408535	1000	-	promoter:56118	uc002aok.3	390595	UBAP1L	hg19_genes_promoters	methylation	E7
chr15	65395001	65395200	200	*	E9	E5	chr15	65395023	65396022	1000	-	promoter:56116	uc010bhe.3	390595	UBAP1L	hg19_genes_promoters	methylation		E5
chr15	65395201	65396800	1600	*	E6	E7	chr15	65395023	65396022	1000	-	promoter:56116	uc010bhe.3	390595	UBAP1L	hg19_genes_promoters	methylation		E7
chr15	65397001	65398800	1800	*	E4	E6	chr15	65398727	65399726	1000	-	promoter:56117	uc010uit.2	390595	UBAP1L	hg19_genes_promoters	methylation		E6
chr15	65397001	65398800	1800	*	E4	E6	chr15	65398727	65399726	1000	-	promoter:56119	uc010bhf.1	390595	UBAP1L	hg19_genes_promoters	methylation		E6
chr15	65398801	65404200	5400	*	E3	E10	chr15	65398727	65399726	1000	-	promoter:56117	uc010uit.2	390595	UBAP1L	hg19_genes_promoters	methylation		E10
chr15	65398801	65404200	5400	*	E3	E10	chr15	65398727	65399726	1000	-	promoter:56119	uc010bhf.1	390595	UBAP1L	hg19_genes_promoters	methylation		E10
chr15	65406601	65410000	3400	*	E3	E10	chr15	65407536	65408535	1000	-	promoter:56118	uc002aok.3	390595	UBAP1L	hg19_genes_promoters	methylation		E10
chr15	65395001	65395200	200	*	E9	E5	chr15	65395023	65396022	1000	-	promoter:56116	uc010bhe.3	390595	UBAP1L	hg19_genes_promoters	methylation			E5
chr15	65395201	65405800	10600	*	E6	E7	chr15	65395023	65396022	1000	-	promoter:56116	uc010bhe.3	390595	UBAP1L	hg19_genes_promoters	methylation			E7
chr15	65395201	65405800	10600	*	E6	E7	chr15	65398727	65399726	1000	-	promoter:56117	uc010uit.2	390595	UBAP1L	hg19_genes_promoters	methylation			E7
chr15	65395201	65405800	10600	*	E6	E7	chr15	65398727	65399726	1000	-	promoter:56119	uc010bhf.1	390595	UBAP1L	hg19_genes_promoters	methylation			E7
chr15	65407401	65410600	3200	*	E5	E9	chr15	65407536	65408535	1000	-	promoter:56118	uc002aok.3	390595	UBAP1L	hg19_genes_promoters	methylation			E9
chr15	65395001	65395400	400	*	E9	E5	chr15	65395023	65396022	1000	-	promoter:56116	uc010bhe.3	390595	UBAP1L	hg19_genes_promoters	methylation				E5
chr15	65395401	65396000	600	*	E6	E7	chr15	65395023	65396022	1000	-	promoter:56116	uc010bhe.3	390595	UBAP1L	hg19_genes_promoters	methylation				E7
chr15	65396001	65423200	27200	*	E2	E8	chr15	65395023	65396022	1000	-	promoter:56116	uc010bhe.3	390595	UBAP1L	hg19_genes_promoters	methylation				E8
chr15	65396001	65423200	27200	*	E2	E8	chr15	65398727	65399726	1000	-	promoter:56117	uc010uit.2	390595	UBAP1L	hg19_genes_promoters	methylation				E8
chr15	65396001	65423200	27200	*	E2	E8	chr15	65398727	65399726	1000	-	promoter:56119	uc010bhf.1	390595	UBAP1L	hg19_genes_promoters	methylation				E8
chr15	65396001	65423200	27200	*	E2	E8	chr15	65407536	65408535	1000	-	promoter:56118	uc002aok.3	390595	UBAP1L	hg19_genes_promoters	methylation				E8
chr15	65395001	65395200	200	*	E9	E5	chr15	65395023	65396022	1000	-	promoter:56116	uc010bhe.3	390595	UBAP1L	hg19_genes_promoters	methylation					E5
chr15	65395201	65395600	400	*	E6	E7	chr15	65395023	65396022	1000	-	promoter:56116	uc010bhe.3	390595	UBAP1L	hg19_genes_promoters	methylation					E7
chr15	65395601	65396200	600	*	E3	E10	chr15	65395023	65396022	1000	-	promoter:56116	uc010bhe.3	390595	UBAP1L	hg19_genes_promoters	methylation					E10
chr15	65396201	65398800	2600	*	E4	E6	chr15	65398727	65399726	1000	-	promoter:56117	uc010uit.2	390595	UBAP1L	hg19_genes_promoters	methylation					E6
chr15	65396201	65398800	2600	*	E4	E6	chr15	65398727	65399726	1000	-	promoter:56119	uc010bhf.1	390595	UBAP1L	hg19_genes_promoters	methylation					E6
chr15	65398801	65402600	3800	*	E6	E7	chr15	65398727	65399726	1000	-	promoter:56117	uc010uit.2	390595	UBAP1L	hg19_genes_promoters	methylation					E7
chr15	65398801	65402600	3800	*	E6	E7	chr15	65398727	65399726	1000	-	promoter:56119	uc010bhf.1	390595	UBAP1L	hg19_genes_promoters	methylation					E7
chr15	65407201	65408800	1600	*	E7	E3	chr15	65407536	65408535	1000	-	promoter:56118	uc002aok.3	390595	UBAP1L	hg19_genes_promoters	methylation					E3
chr15	65395001	65402600	7600	*	E6	E7	chr15	65395023	65396022	1000	-	promoter:56116	uc010bhe.3	390595	UBAP1L	hg19_genes_promoters	methylation						E7
chr15	65395001	65402600	7600	*	E6	E7	chr15	65398727	65399726	1000	-	promoter:56117	uc010uit.2	390595	UBAP1L	hg19_genes_promoters	methylation						E7
chr15	65395001	65402600	7600	*	E6	E7	chr15	65398727	65399726	1000	-	promoter:56119	uc010bhf.1	390595	UBAP1L	hg19_genes_promoters	methylation						E7
chr15	65403801	65424600	20800	*	E6	E7	chr15	65407536	65408535	1000	-	promoter:56118	uc002aok.3	390595	UBAP1L	hg19_genes_promoters	methylation						E7
chr15	65394201	65395200	1000	*	E10	E4	chr15	65395023	65396022	1000	-	promoter:56116	uc010bhe.3	390595	UBAP1L	hg19_genes_promoters	methylation							E4
chr15	65395201	65397400	2200	*	E5	E9	chr15	65395023	65396022	1000	-	promoter:56116	uc010bhe.3	390595	UBAP1L	hg19_genes_promoters	methylation							E9
chr15	65397401	65399200	1800	*	E4	E6	chr15	65398727	65399726	1000	-	promoter:56117	uc010uit.2	390595	UBAP1L	hg19_genes_promoters	methylation							E6
chr15	65397401	65399200	1800	*	E4	E6	chr15	65398727	65399726	1000	-	promoter:56119	uc010bhf.1	390595	UBAP1L	hg19_genes_promoters	methylation							E6
chr15	65399201	65402400	3200	*	E6	E7	chr15	65398727	65399726	1000	-	promoter:56117	uc010uit.2	390595	UBAP1L	hg19_genes_promoters	methylation							E7
chr15	65399201	65402400	3200	*	E6	E7	chr15	65398727	65399726	1000	-	promoter:56119	uc010bhf.1	390595	UBAP1L	hg19_genes_promoters	methylation							E7
chr15	65407401	65408600	1200	*	E6	E7	chr15	65407536	65408535	1000	-	promoter:56118	uc002aok.3	390595	UBAP1L	hg19_genes_promoters	methylation							E7
chr15	65395001	65395200	200	*	E9	E5	chr15	65395023	65396022	1000	-	promoter:56116	uc010bhe.3	390595	UBAP1L	hg19_genes_promoters	methylation								E5
chr15	65395201	65400600	5400	*	E6	E7	chr15	65395023	65396022	1000	-	promoter:56116	uc010bhe.3	390595	UBAP1L	hg19_genes_promoters	methylation								E7
chr15	65395201	65400600	5400	*	E6	E7	chr15	65398727	65399726	1000	-	promoter:56117	uc010uit.2	390595	UBAP1L	hg19_genes_promoters	methylation								E7
chr15	65395201	65400600	5400	*	E6	E7	chr15	65398727	65399726	1000	-	promoter:56119	uc010bhf.1	390595	UBAP1L	hg19_genes_promoters	methylation								E7
chr15	65407401	65407800	400	*	E9	E5	chr15	65407536	65408535	1000	-	promoter:56118	uc002aok.3	390595	UBAP1L	hg19_genes_promoters	methylation								E5
chr15	65407801	65408200	400	*	E8	E2	chr15	65407536	65408535	1000	-	promoter:56118	uc002aok.3	390595	UBAP1L	hg19_genes_promoters	methylation								E2
chr15	65408201	65408400	200	*	E7	E3	chr15	65407536	65408535	1000	-	promoter:56118	uc002aok.3	390595	UBAP1L	hg19_genes_promoters	methylation								E3
chr15	65408401	65422600	14200	*	E6	E7	chr15	65407536	65408535	1000	-	promoter:56118	uc002aok.3	390595	UBAP1L	hg19_genes_promoters	methylation								E7

## Sheet: emission HS
Old Em	New Em
E1	E11
E2	E8
E3	E10
E4	E6
E5	E9
E6	E7
E7	E3
E8	E2
E9	E5
E10	E4
E11	E1

## Sheet: Genes HS
Genes mm	experiment	chromatin state mm	Genes hs	chromatin state hs	evidence
Pde8a	bivalent	bivalent then permissive	PDE8A	permisssive	Supplementary Data S10
Plk5	bivalent	bivalent then permissive	PLK5	bivalent	Supplementary Data S10
Ppm1n	bivalent	bivalent then permissive	PPM1N	bivalent	Supplementary Data S10
Ankrd33	methylation	empty then permissive	ANKRD33	empty then permissive
Fabp12	methylation	empty then permissive	FABP12	empty
Opn1sw	methylation	empty then permissive	OPN1SW	empty
Rbp3	methylation	permisssive	RBP3	permisssive
Riiad1	methylation	permisssive	RIIAD1	permisssive
Samd7	methylation	empty then permissive	SAMD7	empty
Ubap1l	methylation	permisssive	UBAP1L	permisssive
