# Supplementary material for: The Potential Role of Epigenetic Mechanisms in the Development of Retinitis Pigmentosa and Related Photoreceptor Dystrophies
Source: Front Genet. 2022 Mar 11;13:827274. doi: 10.3389/fgene.2022.827274 (PMC8961674; doi:10.3389/fgene.2022.827274)
Supplement: Supplementary file 8 [file Table4.XLSX]

## Sheet: title page 
Title: The potential role of epigenetic mechanisms in the development of retinitis pigmentosa and related photoreceptor dystrophies
Galina Dvoriantchikova, Bascom Palmer Eye Institute, Department of Ophthalmology, University of Miami Miller School of Medicine, Miami, FL, 33136, USA
Karin Rose Lypka, Bascom Palmer Eye Institute, Department of Ophthalmology, University of Miami Miller School of Medicine, Miami, FL, 33136, USA
Dmitry Ivanov, Bascom Palmer Eye Institute, Department of Ophthalmology, University of Miami Miller School of Medicine, Miami, FL, 33136, USA; Department of Microbiology and Immunology, University of Miami Miller School of Medicine, Miami, FL, 33136, USA; divanov@med.miami.edu.
Supplementary Data S7: Changes of methylome/chromatin states in promoters of photoreceptor-related genes during photoreceptor/retinal development

## Sheet: methylation
seqnames	start	end	width	strand	state	methyl, %	annot.seqnames	annot.start	annot.end	annot.width	annot.strand	annot.id	annot.tx_id	annot.gene_id	annot.symbol	annot.type	Function	E11.5 Ret	E12.5 Ret	E14.5 Ret	P0 RPCs	P3 RPCs	cones	rods	P21 Ret
chr3	122042804	122050315	7512	*	1	25.0403	chr3	122043460	122044459	1000	+	promoter:10104	uc008rel.1	11304	Abca4	mm10_genes_promoters	phototransduction	25.0403
chr3	122083421	122242902	159482	*	4	87.2861	chr3	122119030	122120029	1000	+	promoter:10105	uc008rem.1	11304	Abca4	mm10_genes_promoters	phototransduction	87.2861
chr3	122083421	122242902	159482	*	4	87.2861	chr3	122172115	122173114	1000	+	promoter:10106	uc008ren.1	11304	Abca4	mm10_genes_promoters	phototransduction	87.2861
chr3	122042641	122049334	6694	*	UMR	16.1765	chr3	122043460	122044459	1000	+	promoter:10104	uc008rel.1	11304	Abca4	mm10_genes_promoters	phototransduction	16.1765
chr3	122042804	122048312	5509	*	1	20.5272	chr3	122043460	122044459	1000	+	promoter:10104	uc008rel.1	11304	Abca4	mm10_genes_promoters	phototransduction		20.5272
chr3	122104836	122171789	66954	*	4	87.1068	chr3	122119030	122120029	1000	+	promoter:10105	uc008rem.1	11304	Abca4	mm10_genes_promoters	phototransduction		87.1068
chr3	122172819	122174144	1326	*	2	32.4009	chr3	122172115	122173114	1000	+	promoter:10106	uc008ren.1	11304	Abca4	mm10_genes_promoters	phototransduction		32.4009
chr3	122042577	122047132	4556	*	UMR	13.2053	chr3	122043460	122044459	1000	+	promoter:10104	uc008rel.1	11304	Abca4	mm10_genes_promoters	phototransduction		13.2053
chr3	121745505	121751710	6206	*	2	14.5734	chr3	121746378	121747377	1000	+	promoter:8900	uc008rel.1	11304	Abca4	mm9_genes_promoters	phototransduction			14.5734
chr3	121807753	121824913	17161	*	4	85.605	chr3	121821948	121822947	1000	+	promoter:8901	uc008rem.1	11304	Abca4	mm9_genes_promoters	phototransduction			85.605
chr3	121873164	121876207	3044	*	4	87.4434	chr3	121875033	121876032	1000	+	promoter:8902	uc008ren.1	11304	Abca4	mm9_genes_promoters	phototransduction			87.4434
chr3	121745751	121749982	4232	*	UMR	8.14204	chr3	121746378	121747377	1000	+	promoter:8900	uc008rel.1	11304	Abca4	mm9_genes_promoters	phototransduction			8.14204
chr3	122041093	122048312	7220	*	2	31.6119	chr3	122043460	122044459	1000	+	promoter:10104	uc008rel.1	11304	Abca4	mm10_genes_promoters	phototransduction				31.6119
chr3	122078031	122244903	166873	*	4	82.4148	chr3	122119030	122120029	1000	+	promoter:10105	uc008rem.1	11304	Abca4	mm10_genes_promoters	phototransduction				82.4148
chr3	122078031	122244903	166873	*	4	82.4148	chr3	122172115	122173114	1000	+	promoter:10106	uc008ren.1	11304	Abca4	mm10_genes_promoters	phototransduction				82.4148
chr3	122042577	122045382	2806	*	UMR	19.1693	chr3	122043460	122044459	1000	+	promoter:10104	uc008rel.1	11304	Abca4	mm10_genes_promoters	phototransduction				19.1693
chr3	122041093	122048312	7220	*	1	19.8186	chr3	122043460	122044459	1000	+	promoter:10104	uc008rel.1	11304	Abca4	mm10_genes_promoters	phototransduction					19.8186
chr3	122104913	122242991	138079	*	4	81.7833	chr3	122119030	122120029	1000	+	promoter:10105	uc008rem.1	11304	Abca4	mm10_genes_promoters	phototransduction					81.7833
chr3	122104913	122242991	138079	*	4	81.7833	chr3	122172115	122173114	1000	+	promoter:10106	uc008ren.1	11304	Abca4	mm10_genes_promoters	phototransduction					81.7833
chr3	122042641	122047852	5212	*	UMR	17.8268	chr3	122043460	122044459	1000	+	promoter:10104	uc008rel.1	11304	Abca4	mm10_genes_promoters	phototransduction					17.8268
chr3	121745505	121751575	6071	*	1	20.3066	chr3	121746378	121747377	1000	+	promoter:8900	uc008rel.1	11304	Abca4	mm9_genes_promoters	phototransduction						20.3066
chr3	121814900	121824705	9806	*	4	86.7008	chr3	121821948	121822947	1000	+	promoter:8901	uc008rem.1	11304	Abca4	mm9_genes_promoters	phototransduction						86.7008
chr3	121875541	121876852	1312	*	2	32.7451	chr3	121875033	121876032	1000	+	promoter:8902	uc008ren.1	11304	Abca4	mm9_genes_promoters	phototransduction						32.7451
chr3	121745614	121751994	6381	*	UMR	19.4296	chr3	121746378	121747377	1000	+	promoter:8900	uc008rel.1	11304	Abca4	mm9_genes_promoters	phototransduction						19.4296
chr3	121745393	121752205	6813	*	1	9.06265	chr3	121746378	121747377	1000	+	promoter:8900	uc008rel.1	11304	Abca4	mm9_genes_promoters	phototransduction							9.06265
chr3	121807753	121824890	17138	*	4	86.1865	chr3	121821948	121822947	1000	+	promoter:8901	uc008rem.1	11304	Abca4	mm9_genes_promoters	phototransduction							86.1865
chr3	121832476	121875541	43066	*	4	81.6194	chr3	121875033	121876032	1000	+	promoter:8902	uc008ren.1	11304	Abca4	mm9_genes_promoters	phototransduction							81.6194
chr3	121875575	121877017	1443	*	2	22.9412	chr3	121875033	121876032	1000	+	promoter:8902	uc008ren.1	11304	Abca4	mm9_genes_promoters	phototransduction							22.9412
chr3	121745614	121752263	6650	*	UMR	5.98205	chr3	121746378	121747377	1000	+	promoter:8900	uc008rel.1	11304	Abca4	mm9_genes_promoters	phototransduction							5.98205
chr3	121746065	121751846	5782	*	1	19.0588	chr3	121746378	121747377	1000	+	promoter:8900	uc008rel.1	11304	Abca4	mm9_genes_promoters	phototransduction								19.0588
chr3	121807776	121824913	17138	*	4	83.873	chr3	121821948	121822947	1000	+	promoter:8901	uc008rem.1	11304	Abca4	mm9_genes_promoters	phototransduction								83.873
chr3	121862691	121875541	12851	*	4	81.3453	chr3	121875033	121876032	1000	+	promoter:8902	uc008ren.1	11304	Abca4	mm9_genes_promoters	phototransduction								81.3453
chr3	121875575	121877017	1443	*	2	31.1765	chr3	121875033	121876032	1000	+	promoter:8902	uc008ren.1	11304	Abca4	mm9_genes_promoters	phototransduction								31.1765
chr3	121745751	121751881	6131	*	UMR	18.4624	chr3	121746378	121747377	1000	+	promoter:8900	uc008rel.1	11304	Abca4	mm9_genes_promoters	phototransduction								18.4624
chr13	81136008	81568323	432316	*	4	89.4476	chr13	81444579	81445578	1000	-	promoter:46560	uc011zcf.1	110789	Adgrv1	mm10_genes_promoters	photoreceptor connecting cilium	89.4476
chr13	81136008	81568323	432316	*	4	89.4476	chr13	81533382	81534381	1000	-	promoter:46562	uc007rho.1	110789	Adgrv1	mm10_genes_promoters	photoreceptor connecting cilium	89.4476
chr13	81136008	81568323	432316	*	4	89.4476	chr13	81544645	81545644	1000	-	promoter:46565	uc007rhr.1	110789	Adgrv1	mm10_genes_promoters	photoreceptor connecting cilium	89.4476
chr13	81568384	81572986	4603	*	2	50.5801	chr13	81570641	81571640	1000	-	promoter:46563	uc007rhp.1	110789	Adgrv1	mm10_genes_promoters	photoreceptor connecting cilium	50.5801
chr13	81573130	81594889	21760	*	3	90.7897	chr13	81584857	81585856	1000	-	promoter:46564	uc007rhq.1	110789	Adgrv1	mm10_genes_promoters	photoreceptor connecting cilium	90.7897
chr13	81598275	81641388	43114	*	4	86.1978	chr13	81633145	81634144	1000	-	promoter:46561	uc007rhn.1	110789	Adgrv1	mm10_genes_promoters	photoreceptor connecting cilium	86.1978
chr13	81598275	81641388	43114	*	4	86.1978	chr13	81633145	81634144	1000	-	promoter:46566	uc007rhs.1	110789	Adgrv1	mm10_genes_promoters	photoreceptor connecting cilium	86.1978
chr13	81598275	81641388	43114	*	4	86.1978	chr13	81633145	81634144	1000	-	promoter:46567	uc007rht.1	110789	Adgrv1	mm10_genes_promoters	photoreceptor connecting cilium	86.1978
chr13	81598275	81641388	43114	*	4	86.1978	chr13	81633145	81634144	1000	-	promoter:46568	uc007rhu.1	110789	Adgrv1	mm10_genes_promoters	photoreceptor connecting cilium	86.1978
chr13	81569941	81571104	1164	*	LMR	25.2336	chr13	81570641	81571640	1000	-	promoter:46563	uc007rhp.1	110789	Adgrv1	mm10_genes_promoters	photoreceptor connecting cilium	25.2336
chr13	81571361	81572026	666	*	LMR	22.3529	chr13	81570641	81571640	1000	-	promoter:46563	uc007rhp.1	110789	Adgrv1	mm10_genes_promoters	photoreceptor connecting cilium	22.3529
chr13	81631888	81633300	1413	*	UMR	14.1791	chr13	81633145	81634144	1000	-	promoter:46561	uc007rhn.1	110789	Adgrv1	mm10_genes_promoters	photoreceptor connecting cilium	14.1791
chr13	81631888	81633300	1413	*	UMR	14.1791	chr13	81633145	81634144	1000	-	promoter:46566	uc007rhs.1	110789	Adgrv1	mm10_genes_promoters	photoreceptor connecting cilium	14.1791
chr13	81631888	81633300	1413	*	UMR	14.1791	chr13	81633145	81634144	1000	-	promoter:46567	uc007rht.1	110789	Adgrv1	mm10_genes_promoters	photoreceptor connecting cilium	14.1791
chr13	81631888	81633300	1413	*	UMR	14.1791	chr13	81633145	81634144	1000	-	promoter:46568	uc007rhu.1	110789	Adgrv1	mm10_genes_promoters	photoreceptor connecting cilium	14.1791
chr13	81440229	81568213	127985	*	4	89.9355	chr13	81444579	81445578	1000	-	promoter:46560	uc011zcf.1	110789	Adgrv1	mm10_genes_promoters	photoreceptor connecting cilium		89.9355
chr13	81440229	81568213	127985	*	4	89.9355	chr13	81533382	81534381	1000	-	promoter:46562	uc007rho.1	110789	Adgrv1	mm10_genes_promoters	photoreceptor connecting cilium		89.9355
chr13	81440229	81568213	127985	*	4	89.9355	chr13	81544645	81545644	1000	-	promoter:46565	uc007rhr.1	110789	Adgrv1	mm10_genes_promoters	photoreceptor connecting cilium		89.9355
chr13	81568323	81572570	4248	*	2	31.4719	chr13	81570641	81571640	1000	-	promoter:46563	uc007rhp.1	110789	Adgrv1	mm10_genes_promoters	photoreceptor connecting cilium		31.4719
chr13	81572583	81594142	21560	*	4	89.837	chr13	81584857	81585856	1000	-	promoter:46564	uc007rhq.1	110789	Adgrv1	mm10_genes_promoters	photoreceptor connecting cilium		89.837
chr13	81632115	81633724	1610	*	1	11.0331	chr13	81633145	81634144	1000	-	promoter:46561	uc007rhn.1	110789	Adgrv1	mm10_genes_promoters	photoreceptor connecting cilium		11.0331
chr13	81632115	81633724	1610	*	1	11.0331	chr13	81633145	81634144	1000	-	promoter:46566	uc007rhs.1	110789	Adgrv1	mm10_genes_promoters	photoreceptor connecting cilium		11.0331
chr13	81632115	81633724	1610	*	1	11.0331	chr13	81633145	81634144	1000	-	promoter:46567	uc007rht.1	110789	Adgrv1	mm10_genes_promoters	photoreceptor connecting cilium		11.0331
chr13	81632115	81633724	1610	*	1	11.0331	chr13	81633145	81634144	1000	-	promoter:46568	uc007rhu.1	110789	Adgrv1	mm10_genes_promoters	photoreceptor connecting cilium		11.0331
chr13	81633773	81639221	5449	*	3	80.9641	chr13	81633145	81634144	1000	-	promoter:46561	uc007rhn.1	110789	Adgrv1	mm10_genes_promoters	photoreceptor connecting cilium		80.9641
chr13	81633773	81639221	5449	*	3	80.9641	chr13	81633145	81634144	1000	-	promoter:46566	uc007rhs.1	110789	Adgrv1	mm10_genes_promoters	photoreceptor connecting cilium		80.9641
chr13	81633773	81639221	5449	*	3	80.9641	chr13	81633145	81634144	1000	-	promoter:46567	uc007rht.1	110789	Adgrv1	mm10_genes_promoters	photoreceptor connecting cilium		80.9641
chr13	81633773	81639221	5449	*	3	80.9641	chr13	81633145	81634144	1000	-	promoter:46568	uc007rhu.1	110789	Adgrv1	mm10_genes_promoters	photoreceptor connecting cilium		80.9641
chr13	81568355	81572570	4216	*	UMR	28.3828	chr13	81570641	81571640	1000	-	promoter:46563	uc007rhp.1	110789	Adgrv1	mm10_genes_promoters	photoreceptor connecting cilium		28.3828
chr13	81631888	81633774	1887	*	UMR	10.951	chr13	81633145	81634144	1000	-	promoter:46561	uc007rhn.1	110789	Adgrv1	mm10_genes_promoters	photoreceptor connecting cilium		10.951
chr13	81631888	81633774	1887	*	UMR	10.951	chr13	81633145	81634144	1000	-	promoter:46566	uc007rhs.1	110789	Adgrv1	mm10_genes_promoters	photoreceptor connecting cilium		10.951
chr13	81631888	81633774	1887	*	UMR	10.951	chr13	81633145	81634144	1000	-	promoter:46567	uc007rht.1	110789	Adgrv1	mm10_genes_promoters	photoreceptor connecting cilium		10.951
chr13	81631888	81633774	1887	*	UMR	10.951	chr13	81633145	81634144	1000	-	promoter:46568	uc007rhu.1	110789	Adgrv1	mm10_genes_promoters	photoreceptor connecting cilium		10.951
chr13	81410155	81707211	297057	*	4	89.8556	chr13	81583578	81584577	1000	-	promoter:40667	uc011zcf.1	110789	Adgrv1	mm9_genes_promoters	photoreceptor connecting cilium			89.8556
chr13	81410155	81707211	297057	*	4	89.8556	chr13	81672381	81673380	1000	-	promoter:40669	uc007rho.1	110789	Adgrv1	mm9_genes_promoters	photoreceptor connecting cilium			89.8556
chr13	81410155	81707211	297057	*	4	89.8556	chr13	81683644	81684643	1000	-	promoter:40672	uc007rhr.1	110789	Adgrv1	mm9_genes_promoters	photoreceptor connecting cilium			89.8556
chr13	81707321	81711542	4222	*	2	15.8088	chr13	81709640	81710639	1000	-	promoter:40670	uc007rhp.1	110789	Adgrv1	mm9_genes_promoters	photoreceptor connecting cilium			15.8088
chr13	81711568	81734048	22481	*	4	89.9277	chr13	81723856	81724855	1000	-	promoter:40671	uc007rhq.1	110789	Adgrv1	mm9_genes_promoters	photoreceptor connecting cilium			89.9277
chr13	81767720	81772772	5053	*	2	11.1673	chr13	81772144	81773143	1000	-	promoter:40668	uc007rhn.1	110789	Adgrv1	mm9_genes_promoters	photoreceptor connecting cilium			11.1673
chr13	81767720	81772772	5053	*	2	11.1673	chr13	81772144	81773143	1000	-	promoter:40673	uc007rhs.1	110789	Adgrv1	mm9_genes_promoters	photoreceptor connecting cilium			11.1673
chr13	81767720	81772772	5053	*	2	11.1673	chr13	81772144	81773143	1000	-	promoter:40674	uc007rht.1	110789	Adgrv1	mm9_genes_promoters	photoreceptor connecting cilium			11.1673
chr13	81767720	81772772	5053	*	2	11.1673	chr13	81772144	81773143	1000	-	promoter:40675	uc007rhu.1	110789	Adgrv1	mm9_genes_promoters	photoreceptor connecting cilium			11.1673
chr13	81772963	81794781	21819	*	3	79.4118	chr13	81772144	81773143	1000	-	promoter:40668	uc007rhn.1	110789	Adgrv1	mm9_genes_promoters	photoreceptor connecting cilium			79.4118
chr13	81772963	81794781	21819	*	3	79.4118	chr13	81772144	81773143	1000	-	promoter:40673	uc007rhs.1	110789	Adgrv1	mm9_genes_promoters	photoreceptor connecting cilium			79.4118
chr13	81772963	81794781	21819	*	3	79.4118	chr13	81772144	81773143	1000	-	promoter:40674	uc007rht.1	110789	Adgrv1	mm9_genes_promoters	photoreceptor connecting cilium			79.4118
chr13	81772963	81794781	21819	*	3	79.4118	chr13	81772144	81773143	1000	-	promoter:40675	uc007rhu.1	110789	Adgrv1	mm9_genes_promoters	photoreceptor connecting cilium			79.4118
chr13	81707267	81711305	4039	*	UMR	13.4675	chr13	81709640	81710639	1000	-	promoter:40670	uc007rhp.1	110789	Adgrv1	mm9_genes_promoters	photoreceptor connecting cilium			13.4675
chr13	81767431	81772748	5318	*	UMR	10.5239	chr13	81772144	81773143	1000	-	promoter:40668	uc007rhn.1	110789	Adgrv1	mm9_genes_promoters	photoreceptor connecting cilium			10.5239
chr13	81767431	81772748	5318	*	UMR	10.5239	chr13	81772144	81773143	1000	-	promoter:40673	uc007rhs.1	110789	Adgrv1	mm9_genes_promoters	photoreceptor connecting cilium			10.5239
chr13	81767431	81772748	5318	*	UMR	10.5239	chr13	81772144	81773143	1000	-	promoter:40674	uc007rht.1	110789	Adgrv1	mm9_genes_promoters	photoreceptor connecting cilium			10.5239
chr13	81767431	81772748	5318	*	UMR	10.5239	chr13	81772144	81773143	1000	-	promoter:40675	uc007rhu.1	110789	Adgrv1	mm9_genes_promoters	photoreceptor connecting cilium			10.5239
chr13	81136017	81568213	432197	*	4	88.6807	chr13	81444579	81445578	1000	-	promoter:46560	uc011zcf.1	110789	Adgrv1	mm10_genes_promoters	photoreceptor connecting cilium				88.6807
chr13	81136017	81568213	432197	*	4	88.6807	chr13	81533382	81534381	1000	-	promoter:46562	uc007rho.1	110789	Adgrv1	mm10_genes_promoters	photoreceptor connecting cilium				88.6807
chr13	81136017	81568213	432197	*	4	88.6807	chr13	81544645	81545644	1000	-	promoter:46565	uc007rhr.1	110789	Adgrv1	mm10_genes_promoters	photoreceptor connecting cilium				88.6807
chr13	81568323	81572570	4248	*	1	26.0595	chr13	81570641	81571640	1000	-	promoter:46563	uc007rhp.1	110789	Adgrv1	mm10_genes_promoters	photoreceptor connecting cilium				26.0595
chr13	81572584	81595050	22467	*	4	89.7402	chr13	81584857	81585856	1000	-	promoter:46564	uc007rhq.1	110789	Adgrv1	mm10_genes_promoters	photoreceptor connecting cilium				89.7402
chr13	81628581	81633725	5145	*	1	13.4492	chr13	81633145	81634144	1000	-	promoter:46561	uc007rhn.1	110789	Adgrv1	mm10_genes_promoters	photoreceptor connecting cilium				13.4492
chr13	81628581	81633725	5145	*	1	13.4492	chr13	81633145	81634144	1000	-	promoter:46566	uc007rhs.1	110789	Adgrv1	mm10_genes_promoters	photoreceptor connecting cilium				13.4492
chr13	81628581	81633725	5145	*	1	13.4492	chr13	81633145	81634144	1000	-	promoter:46567	uc007rht.1	110789	Adgrv1	mm10_genes_promoters	photoreceptor connecting cilium				13.4492
chr13	81628581	81633725	5145	*	1	13.4492	chr13	81633145	81634144	1000	-	promoter:46568	uc007rhu.1	110789	Adgrv1	mm10_genes_promoters	photoreceptor connecting cilium				13.4492
chr13	81633773	81640842	7070	*	3	77.5258	chr13	81633145	81634144	1000	-	promoter:46561	uc007rhn.1	110789	Adgrv1	mm10_genes_promoters	photoreceptor connecting cilium				77.5258
chr13	81633773	81640842	7070	*	3	77.5258	chr13	81633145	81634144	1000	-	promoter:46566	uc007rhs.1	110789	Adgrv1	mm10_genes_promoters	photoreceptor connecting cilium				77.5258
chr13	81633773	81640842	7070	*	3	77.5258	chr13	81633145	81634144	1000	-	promoter:46567	uc007rht.1	110789	Adgrv1	mm10_genes_promoters	photoreceptor connecting cilium				77.5258
chr13	81633773	81640842	7070	*	3	77.5258	chr13	81633145	81634144	1000	-	promoter:46568	uc007rhu.1	110789	Adgrv1	mm10_genes_promoters	photoreceptor connecting cilium				77.5258
chr13	81568269	81572026	3758	*	UMR	16.9518	chr13	81570641	81571640	1000	-	promoter:46563	uc007rhp.1	110789	Adgrv1	mm10_genes_promoters	photoreceptor connecting cilium				16.9518
chr13	81631888	81633774	1887	*	UMR	4.07609	chr13	81633145	81634144	1000	-	promoter:46561	uc007rhn.1	110789	Adgrv1	mm10_genes_promoters	photoreceptor connecting cilium				4.07609
chr13	81631888	81633774	1887	*	UMR	4.07609	chr13	81633145	81634144	1000	-	promoter:46566	uc007rhs.1	110789	Adgrv1	mm10_genes_promoters	photoreceptor connecting cilium				4.07609
chr13	81631888	81633774	1887	*	UMR	4.07609	chr13	81633145	81634144	1000	-	promoter:46567	uc007rht.1	110789	Adgrv1	mm10_genes_promoters	photoreceptor connecting cilium				4.07609
chr13	81631888	81633774	1887	*	UMR	4.07609	chr13	81633145	81634144	1000	-	promoter:46568	uc007rhu.1	110789	Adgrv1	mm10_genes_promoters	photoreceptor connecting cilium				4.07609
chr13	80964029	81568213	604185	*	4	88.559	chr13	81444579	81445578	1000	-	promoter:46560	uc011zcf.1	110789	Adgrv1	mm10_genes_promoters	photoreceptor connecting cilium					88.559
chr13	80964029	81568213	604185	*	4	88.559	chr13	81533382	81534381	1000	-	promoter:46562	uc007rho.1	110789	Adgrv1	mm10_genes_promoters	photoreceptor connecting cilium					88.559
chr13	80964029	81568213	604185	*	4	88.559	chr13	81544645	81545644	1000	-	promoter:46565	uc007rhr.1	110789	Adgrv1	mm10_genes_promoters	photoreceptor connecting cilium					88.559
chr13	81568323	81572570	4248	*	2	29.6101	chr13	81570641	81571640	1000	-	promoter:46563	uc007rhp.1	110789	Adgrv1	mm10_genes_promoters	photoreceptor connecting cilium					29.6101
chr13	81572584	81594143	21560	*	4	87.6655	chr13	81584857	81585856	1000	-	promoter:46564	uc007rhq.1	110789	Adgrv1	mm10_genes_promoters	photoreceptor connecting cilium					87.6655
chr13	81628582	81633572	4991	*	1	24.7843	chr13	81633145	81634144	1000	-	promoter:46561	uc007rhn.1	110789	Adgrv1	mm10_genes_promoters	photoreceptor connecting cilium					24.7843
chr13	81628582	81633572	4991	*	1	24.7843	chr13	81633145	81634144	1000	-	promoter:46566	uc007rhs.1	110789	Adgrv1	mm10_genes_promoters	photoreceptor connecting cilium					24.7843
chr13	81628582	81633572	4991	*	1	24.7843	chr13	81633145	81634144	1000	-	promoter:46567	uc007rht.1	110789	Adgrv1	mm10_genes_promoters	photoreceptor connecting cilium					24.7843
chr13	81628582	81633572	4991	*	1	24.7843	chr13	81633145	81634144	1000	-	promoter:46568	uc007rhu.1	110789	Adgrv1	mm10_genes_promoters	photoreceptor connecting cilium					24.7843
chr13	81633964	81639221	5258	*	4	80.0861	chr13	81633145	81634144	1000	-	promoter:46561	uc007rhn.1	110789	Adgrv1	mm10_genes_promoters	photoreceptor connecting cilium					80.0861
chr13	81633964	81639221	5258	*	4	80.0861	chr13	81633145	81634144	1000	-	promoter:46566	uc007rhs.1	110789	Adgrv1	mm10_genes_promoters	photoreceptor connecting cilium					80.0861
chr13	81633964	81639221	5258	*	4	80.0861	chr13	81633145	81634144	1000	-	promoter:46567	uc007rht.1	110789	Adgrv1	mm10_genes_promoters	photoreceptor connecting cilium					80.0861
chr13	81633964	81639221	5258	*	4	80.0861	chr13	81633145	81634144	1000	-	promoter:46568	uc007rhu.1	110789	Adgrv1	mm10_genes_promoters	photoreceptor connecting cilium					80.0861
chr13	81568863	81572026	3164	*	LMR	16.2791	chr13	81570641	81571640	1000	-	promoter:46563	uc007rhp.1	110789	Adgrv1	mm10_genes_promoters	photoreceptor connecting cilium					16.2791
chr13	81628137	81633749	5613	*	UMR	20.7877	chr13	81633145	81634144	1000	-	promoter:46561	uc007rhn.1	110789	Adgrv1	mm10_genes_promoters	photoreceptor connecting cilium					20.7877
chr13	81628137	81633749	5613	*	UMR	20.7877	chr13	81633145	81634144	1000	-	promoter:46566	uc007rhs.1	110789	Adgrv1	mm10_genes_promoters	photoreceptor connecting cilium					20.7877
chr13	81628137	81633749	5613	*	UMR	20.7877	chr13	81633145	81634144	1000	-	promoter:46567	uc007rht.1	110789	Adgrv1	mm10_genes_promoters	photoreceptor connecting cilium					20.7877
chr13	81628137	81633749	5613	*	UMR	20.7877	chr13	81633145	81634144	1000	-	promoter:46568	uc007rhu.1	110789	Adgrv1	mm10_genes_promoters	photoreceptor connecting cilium					20.7877
chr13	81578985	81708824	129840	*	4	91.2871	chr13	81583578	81584577	1000	-	promoter:40667	uc011zcf.1	110789	Adgrv1	mm9_genes_promoters	photoreceptor connecting cilium						91.2871
chr13	81578985	81708824	129840	*	4	91.2871	chr13	81672381	81673380	1000	-	promoter:40669	uc007rho.1	110789	Adgrv1	mm9_genes_promoters	photoreceptor connecting cilium						91.2871
chr13	81578985	81708824	129840	*	4	91.2871	chr13	81683644	81684643	1000	-	promoter:40672	uc007rhr.1	110789	Adgrv1	mm9_genes_promoters	photoreceptor connecting cilium						91.2871
chr13	81709054	81710877	1824	*	2	37.8151	chr13	81709640	81710639	1000	-	promoter:40670	uc007rhp.1	110789	Adgrv1	mm9_genes_promoters	photoreceptor connecting cilium						37.8151
chr13	81711173	81734775	23603	*	4	90.2745	chr13	81723856	81724855	1000	-	promoter:40671	uc007rhq.1	110789	Adgrv1	mm9_genes_promoters	photoreceptor connecting cilium						90.2745
chr13	81767720	81772723	5004	*	1	19.1742	chr13	81772144	81773143	1000	-	promoter:40668	uc007rhn.1	110789	Adgrv1	mm9_genes_promoters	photoreceptor connecting cilium						19.1742
chr13	81767720	81772723	5004	*	1	19.1742	chr13	81772144	81773143	1000	-	promoter:40673	uc007rhs.1	110789	Adgrv1	mm9_genes_promoters	photoreceptor connecting cilium						19.1742
chr13	81767720	81772723	5004	*	1	19.1742	chr13	81772144	81773143	1000	-	promoter:40674	uc007rht.1	110789	Adgrv1	mm9_genes_promoters	photoreceptor connecting cilium						19.1742
chr13	81767720	81772723	5004	*	1	19.1742	chr13	81772144	81773143	1000	-	promoter:40675	uc007rhu.1	110789	Adgrv1	mm9_genes_promoters	photoreceptor connecting cilium						19.1742
chr13	81772772	81777015	4244	*	4	84.2711	chr13	81772144	81773143	1000	-	promoter:40668	uc007rhn.1	110789	Adgrv1	mm9_genes_promoters	photoreceptor connecting cilium						84.2711
chr13	81772772	81777015	4244	*	4	84.2711	chr13	81772144	81773143	1000	-	promoter:40673	uc007rhs.1	110789	Adgrv1	mm9_genes_promoters	photoreceptor connecting cilium						84.2711
chr13	81772772	81777015	4244	*	4	84.2711	chr13	81772144	81773143	1000	-	promoter:40674	uc007rht.1	110789	Adgrv1	mm9_genes_promoters	photoreceptor connecting cilium						84.2711
chr13	81772772	81777015	4244	*	4	84.2711	chr13	81772144	81773143	1000	-	promoter:40675	uc007rhu.1	110789	Adgrv1	mm9_genes_promoters	photoreceptor connecting cilium						84.2711
chr13	81708821	81709881	1061	*	LMR	28.4314	chr13	81709640	81710639	1000	-	promoter:40670	uc007rhp.1	110789	Adgrv1	mm9_genes_promoters	photoreceptor connecting cilium						28.4314
chr13	81769208	81772748	3541	*	UMR	12.9959	chr13	81772144	81773143	1000	-	promoter:40668	uc007rhn.1	110789	Adgrv1	mm9_genes_promoters	photoreceptor connecting cilium						12.9959
chr13	81769208	81772748	3541	*	UMR	12.9959	chr13	81772144	81773143	1000	-	promoter:40673	uc007rhs.1	110789	Adgrv1	mm9_genes_promoters	photoreceptor connecting cilium						12.9959
chr13	81769208	81772748	3541	*	UMR	12.9959	chr13	81772144	81773143	1000	-	promoter:40674	uc007rht.1	110789	Adgrv1	mm9_genes_promoters	photoreceptor connecting cilium						12.9959
chr13	81769208	81772748	3541	*	UMR	12.9959	chr13	81772144	81773143	1000	-	promoter:40675	uc007rhu.1	110789	Adgrv1	mm9_genes_promoters	photoreceptor connecting cilium						12.9959
chr13	81410155	81707211	297057	*	4	90.1524	chr13	81583578	81584577	1000	-	promoter:40667	uc011zcf.1	110789	Adgrv1	mm9_genes_promoters	photoreceptor connecting cilium							90.1524
chr13	81410155	81707211	297057	*	4	90.1524	chr13	81672381	81673380	1000	-	promoter:40669	uc007rho.1	110789	Adgrv1	mm9_genes_promoters	photoreceptor connecting cilium							90.1524
chr13	81410155	81707211	297057	*	4	90.1524	chr13	81683644	81684643	1000	-	promoter:40672	uc007rhr.1	110789	Adgrv1	mm9_genes_promoters	photoreceptor connecting cilium							90.1524
chr13	81707321	81711542	4222	*	2	38.2353	chr13	81709640	81710639	1000	-	promoter:40670	uc007rhp.1	110789	Adgrv1	mm9_genes_promoters	photoreceptor connecting cilium							38.2353
chr13	81711568	81732698	21131	*	4	91.965	chr13	81723856	81724855	1000	-	promoter:40671	uc007rhq.1	110789	Adgrv1	mm9_genes_promoters	photoreceptor connecting cilium							91.965
chr13	81766642	81772723	6082	*	1	9.72222	chr13	81772144	81773143	1000	-	promoter:40668	uc007rhn.1	110789	Adgrv1	mm9_genes_promoters	photoreceptor connecting cilium							9.72222
chr13	81766642	81772723	6082	*	1	9.72222	chr13	81772144	81773143	1000	-	promoter:40673	uc007rhs.1	110789	Adgrv1	mm9_genes_promoters	photoreceptor connecting cilium							9.72222
chr13	81766642	81772723	6082	*	1	9.72222	chr13	81772144	81773143	1000	-	promoter:40674	uc007rht.1	110789	Adgrv1	mm9_genes_promoters	photoreceptor connecting cilium							9.72222
chr13	81766642	81772723	6082	*	1	9.72222	chr13	81772144	81773143	1000	-	promoter:40675	uc007rhu.1	110789	Adgrv1	mm9_genes_promoters	photoreceptor connecting cilium							9.72222
chr13	81772772	81778219	5448	*	3	70.0792	chr13	81772144	81773143	1000	-	promoter:40668	uc007rhn.1	110789	Adgrv1	mm9_genes_promoters	photoreceptor connecting cilium							70.0792
chr13	81772772	81778219	5448	*	3	70.0792	chr13	81772144	81773143	1000	-	promoter:40673	uc007rhs.1	110789	Adgrv1	mm9_genes_promoters	photoreceptor connecting cilium							70.0792
chr13	81772772	81778219	5448	*	3	70.0792	chr13	81772144	81773143	1000	-	promoter:40674	uc007rht.1	110789	Adgrv1	mm9_genes_promoters	photoreceptor connecting cilium							70.0792
chr13	81772772	81778219	5448	*	3	70.0792	chr13	81772144	81773143	1000	-	promoter:40675	uc007rhu.1	110789	Adgrv1	mm9_genes_promoters	photoreceptor connecting cilium							70.0792
chr13	81708809	81711025	2217	*	LMR	28.2609	chr13	81709640	81710639	1000	-	promoter:40670	uc007rhp.1	110789	Adgrv1	mm9_genes_promoters	photoreceptor connecting cilium							28.2609
chr13	81766817	81772748	5932	*	UMR	8.86495	chr13	81772144	81773143	1000	-	promoter:40668	uc007rhn.1	110789	Adgrv1	mm9_genes_promoters	photoreceptor connecting cilium							8.86495
chr13	81766817	81772748	5932	*	UMR	8.86495	chr13	81772144	81773143	1000	-	promoter:40673	uc007rhs.1	110789	Adgrv1	mm9_genes_promoters	photoreceptor connecting cilium							8.86495
chr13	81766817	81772748	5932	*	UMR	8.86495	chr13	81772144	81773143	1000	-	promoter:40674	uc007rht.1	110789	Adgrv1	mm9_genes_promoters	photoreceptor connecting cilium							8.86495
chr13	81766817	81772748	5932	*	UMR	8.86495	chr13	81772144	81773143	1000	-	promoter:40675	uc007rhu.1	110789	Adgrv1	mm9_genes_promoters	photoreceptor connecting cilium							8.86495
chr13	81102857	81707063	604207	*	4	87.9494	chr13	81583578	81584577	1000	-	promoter:40667	uc011zcf.1	110789	Adgrv1	mm9_genes_promoters	photoreceptor connecting cilium								87.9494
chr13	81102857	81707063	604207	*	4	87.9494	chr13	81672381	81673380	1000	-	promoter:40669	uc007rho.1	110789	Adgrv1	mm9_genes_promoters	photoreceptor connecting cilium								87.9494
chr13	81102857	81707063	604207	*	4	87.9494	chr13	81683644	81684643	1000	-	promoter:40672	uc007rhr.1	110789	Adgrv1	mm9_genes_promoters	photoreceptor connecting cilium								87.9494
chr13	81707321	81710877	3557	*	2	30.9221	chr13	81709640	81710639	1000	-	promoter:40670	uc007rhp.1	110789	Adgrv1	mm9_genes_promoters	photoreceptor connecting cilium								30.9221
chr13	81711173	81732698	21526	*	4	90.107	chr13	81723856	81724855	1000	-	promoter:40671	uc007rhq.1	110789	Adgrv1	mm9_genes_promoters	photoreceptor connecting cilium								90.107
chr13	81766557	81773692	7136	*	2	31.308	chr13	81772144	81773143	1000	-	promoter:40668	uc007rhn.1	110789	Adgrv1	mm9_genes_promoters	photoreceptor connecting cilium								31.308
chr13	81766557	81773692	7136	*	2	31.308	chr13	81772144	81773143	1000	-	promoter:40673	uc007rhs.1	110789	Adgrv1	mm9_genes_promoters	photoreceptor connecting cilium								31.308
chr13	81766557	81773692	7136	*	2	31.308	chr13	81772144	81773143	1000	-	promoter:40674	uc007rht.1	110789	Adgrv1	mm9_genes_promoters	photoreceptor connecting cilium								31.308
chr13	81766557	81773692	7136	*	2	31.308	chr13	81772144	81773143	1000	-	promoter:40675	uc007rhu.1	110789	Adgrv1	mm9_genes_promoters	photoreceptor connecting cilium								31.308
chr13	81707353	81711025	3673	*	UMR	28.5948	chr13	81709640	81710639	1000	-	promoter:40670	uc007rhp.1	110789	Adgrv1	mm9_genes_promoters	photoreceptor connecting cilium								28.5948
chr13	81766601	81772748	6148	*	UMR	22.6006	chr13	81772144	81773143	1000	-	promoter:40668	uc007rhn.1	110789	Adgrv1	mm9_genes_promoters	photoreceptor connecting cilium								22.6006
chr13	81766601	81772748	6148	*	UMR	22.6006	chr13	81772144	81773143	1000	-	promoter:40673	uc007rhs.1	110789	Adgrv1	mm9_genes_promoters	photoreceptor connecting cilium								22.6006
chr13	81766601	81772748	6148	*	UMR	22.6006	chr13	81772144	81773143	1000	-	promoter:40674	uc007rht.1	110789	Adgrv1	mm9_genes_promoters	photoreceptor connecting cilium								22.6006
chr13	81766601	81772748	6148	*	UMR	22.6006	chr13	81772144	81773143	1000	-	promoter:40675	uc007rhu.1	110789	Adgrv1	mm9_genes_promoters	photoreceptor connecting cilium								22.6006
chr10	20725901	20951648	225748	*	4	88.1768	chr10	20951547	20952546	1000	+	promoter:34799	uc011xbc.1	52906	Ahi1	mm10_genes_promoters	photoreceptor outer segment	88.1768
chr10	20725901	20951648	225748	*	4	88.1768	chr10	20951547	20952546	1000	+	promoter:34800	uc007eod.2	52906	Ahi1	mm10_genes_promoters	photoreceptor outer segment	88.1768
chr10	20955380	21157885	202506	*	4	88.6268	chr10	20958612	20959611	1000	+	promoter:34801	uc007eoe.1	52906	Ahi1	mm10_genes_promoters	photoreceptor outer segment	88.6268
chr10	20955380	21157885	202506	*	4	88.6268	chr10	21039820	21040819	1000	+	promoter:34802	uc007eof.1	52906	Ahi1	mm10_genes_promoters	photoreceptor outer segment	88.6268
chr10	20952375	20953474	1100	*	UMR	7.40741	chr10	20951547	20952546	1000	+	promoter:34799	uc011xbc.1	52906	Ahi1	mm10_genes_promoters	photoreceptor outer segment	7.40741
chr10	20952375	20953474	1100	*	UMR	7.40741	chr10	20951547	20952546	1000	+	promoter:34800	uc007eod.2	52906	Ahi1	mm10_genes_promoters	photoreceptor outer segment	7.40741
chr10	20738281	20951973	213693	*	4	87.0785	chr10	20951547	20952546	1000	+	promoter:34799	uc011xbc.1	52906	Ahi1	mm10_genes_promoters	photoreceptor outer segment		87.0785
chr10	20738281	20951973	213693	*	4	87.0785	chr10	20951547	20952546	1000	+	promoter:34800	uc007eod.2	52906	Ahi1	mm10_genes_promoters	photoreceptor outer segment		87.0785
chr10	20953592	21054063	100472	*	4	87.6735	chr10	20958612	20959611	1000	+	promoter:34801	uc007eoe.1	52906	Ahi1	mm10_genes_promoters	photoreceptor outer segment		87.6735
chr10	20953592	21054063	100472	*	4	87.6735	chr10	21039820	21040819	1000	+	promoter:34802	uc007eof.1	52906	Ahi1	mm10_genes_promoters	photoreceptor outer segment		87.6735
chr10	20952009	20953570	1562	*	UMR	15.3846	chr10	20951547	20952546	1000	+	promoter:34799	uc011xbc.1	52906	Ahi1	mm10_genes_promoters	photoreceptor outer segment		15.3846
chr10	20952009	20953570	1562	*	UMR	15.3846	chr10	20951547	20952546	1000	+	promoter:34800	uc007eod.2	52906	Ahi1	mm10_genes_promoters	photoreceptor outer segment		15.3846
chr10	20575260	20671779	96520	*	4	87.2024	chr10	20671353	20672352	1000	+	promoter:30556	uc011xbc.1	52906	Ahi1	mm9_genes_promoters	photoreceptor outer segment			87.2024
chr10	20575260	20671779	96520	*	4	87.2024	chr10	20671353	20672352	1000	+	promoter:30557	uc007eod.2	52906	Ahi1	mm9_genes_promoters	photoreceptor outer segment			87.2024
chr10	20671847	20674307	2461	*	2	18.3373	chr10	20671353	20672352	1000	+	promoter:30556	uc011xbc.1	52906	Ahi1	mm9_genes_promoters	photoreceptor outer segment			18.3373
chr10	20671847	20674307	2461	*	2	18.3373	chr10	20671353	20672352	1000	+	promoter:30557	uc007eod.2	52906	Ahi1	mm9_genes_promoters	photoreceptor outer segment			18.3373
chr10	20674490	20685831	11342	*	4	91.0217	chr10	20678418	20679417	1000	+	promoter:30558	uc007eoe.1	52906	Ahi1	mm9_genes_promoters	photoreceptor outer segment			91.0217
chr10	20686284	20773978	87695	*	4	86.2218	chr10	20759626	20760625	1000	+	promoter:30559	uc007eof.1	52906	Ahi1	mm9_genes_promoters	photoreceptor outer segment			86.2218
chr10	20671814	20673387	1574	*	UMR	7.39496	chr10	20671353	20672352	1000	+	promoter:30556	uc011xbc.1	52906	Ahi1	mm9_genes_promoters	photoreceptor outer segment			7.39496
chr10	20671814	20673387	1574	*	UMR	7.39496	chr10	20671353	20672352	1000	+	promoter:30557	uc007eod.2	52906	Ahi1	mm9_genes_promoters	photoreceptor outer segment			7.39496
chr10	20738281	20951648	213368	*	4	84.8648	chr10	20951547	20952546	1000	+	promoter:34799	uc011xbc.1	52906	Ahi1	mm10_genes_promoters	photoreceptor outer segment				84.8648
chr10	20738281	20951648	213368	*	4	84.8648	chr10	20951547	20952546	1000	+	promoter:34800	uc007eod.2	52906	Ahi1	mm10_genes_promoters	photoreceptor outer segment				84.8648
chr10	20955380	21053972	98593	*	4	87.2146	chr10	20958612	20959611	1000	+	promoter:34801	uc007eoe.1	52906	Ahi1	mm10_genes_promoters	photoreceptor outer segment				87.2146
chr10	20955380	21053972	98593	*	4	87.2146	chr10	21039820	21040819	1000	+	promoter:34802	uc007eof.1	52906	Ahi1	mm10_genes_promoters	photoreceptor outer segment				87.2146
chr10	20952375	20954064	1690	*	UMR	28.2648	chr10	20951547	20952546	1000	+	promoter:34799	uc011xbc.1	52906	Ahi1	mm10_genes_promoters	photoreceptor outer segment				28.2648
chr10	20952375	20954064	1690	*	UMR	28.2648	chr10	20951547	20952546	1000	+	promoter:34800	uc007eod.2	52906	Ahi1	mm10_genes_promoters	photoreceptor outer segment				28.2648
chr10	20725901	20951648	225748	*	4	84.1989	chr10	20951547	20952546	1000	+	promoter:34799	uc011xbc.1	52906	Ahi1	mm10_genes_promoters	photoreceptor outer segment					84.1989
chr10	20725901	20951648	225748	*	4	84.1989	chr10	20951547	20952546	1000	+	promoter:34800	uc007eod.2	52906	Ahi1	mm10_genes_promoters	photoreceptor outer segment					84.1989
chr10	20955380	21023887	68508	*	4	87.2956	chr10	20958612	20959611	1000	+	promoter:34801	uc007eoe.1	52906	Ahi1	mm10_genes_promoters	photoreceptor outer segment					87.2956
chr10	21026237	21054063	27827	*	4	86.3751	chr10	21039820	21040819	1000	+	promoter:34802	uc007eof.1	52906	Ahi1	mm10_genes_promoters	photoreceptor outer segment					86.3751
chr10	20951916	20953570	1655	*	UMR	14.9606	chr10	20951547	20952546	1000	+	promoter:34799	uc011xbc.1	52906	Ahi1	mm10_genes_promoters	photoreceptor outer segment					14.9606
chr10	20951916	20953570	1655	*	UMR	14.9606	chr10	20951547	20952546	1000	+	promoter:34800	uc007eod.2	52906	Ahi1	mm10_genes_promoters	photoreceptor outer segment					14.9606
chr10	20575260	20671779	96520	*	4	88.3026	chr10	20671353	20672352	1000	+	promoter:30556	uc011xbc.1	52906	Ahi1	mm9_genes_promoters	photoreceptor outer segment						88.3026
chr10	20575260	20671779	96520	*	4	88.3026	chr10	20671353	20672352	1000	+	promoter:30557	uc007eod.2	52906	Ahi1	mm9_genes_promoters	photoreceptor outer segment						88.3026
chr10	20671847	20674220	2374	*	1	21.9975	chr10	20671353	20672352	1000	+	promoter:30556	uc011xbc.1	52906	Ahi1	mm9_genes_promoters	photoreceptor outer segment						21.9975
chr10	20671847	20674220	2374	*	1	21.9975	chr10	20671353	20672352	1000	+	promoter:30557	uc007eod.2	52906	Ahi1	mm9_genes_promoters	photoreceptor outer segment						21.9975
chr10	20674228	20685801	11574	*	4	89.6594	chr10	20678418	20679417	1000	+	promoter:30558	uc007eoe.1	52906	Ahi1	mm9_genes_promoters	photoreceptor outer segment						89.6594
chr10	20749939	20773978	24040	*	4	90.5473	chr10	20759626	20760625	1000	+	promoter:30559	uc007eof.1	52906	Ahi1	mm9_genes_promoters	photoreceptor outer segment						90.5473
chr10	20671814	20673510	1697	*	UMR	14.4118	chr10	20671353	20672352	1000	+	promoter:30556	uc011xbc.1	52906	Ahi1	mm9_genes_promoters	photoreceptor outer segment						14.4118
chr10	20671814	20673510	1697	*	UMR	14.4118	chr10	20671353	20672352	1000	+	promoter:30557	uc007eod.2	52906	Ahi1	mm9_genes_promoters	photoreceptor outer segment						14.4118
chr10	20629099	20671779	42681	*	4	86.3499	chr10	20671353	20672352	1000	+	promoter:30556	uc011xbc.1	52906	Ahi1	mm9_genes_promoters	photoreceptor outer segment							86.3499
chr10	20629099	20671779	42681	*	4	86.3499	chr10	20671353	20672352	1000	+	promoter:30557	uc007eod.2	52906	Ahi1	mm9_genes_promoters	photoreceptor outer segment							86.3499
chr10	20671847	20674303	2457	*	2	18.3529	chr10	20671353	20672352	1000	+	promoter:30556	uc011xbc.1	52906	Ahi1	mm9_genes_promoters	photoreceptor outer segment							18.3529
chr10	20671847	20674303	2457	*	2	18.3529	chr10	20671353	20672352	1000	+	promoter:30557	uc007eod.2	52906	Ahi1	mm9_genes_promoters	photoreceptor outer segment							18.3529
chr10	20674490	20685903	11414	*	4	90.8918	chr10	20678418	20679417	1000	+	promoter:30558	uc007eoe.1	52906	Ahi1	mm9_genes_promoters	photoreceptor outer segment							90.8918
chr10	20686461	20773978	87518	*	4	85.0592	chr10	20759626	20760625	1000	+	promoter:30559	uc007eof.1	52906	Ahi1	mm9_genes_promoters	photoreceptor outer segment							85.0592
chr10	20671771	20674248	2478	*	UMR	16.2185	chr10	20671353	20672352	1000	+	promoter:30556	uc011xbc.1	52906	Ahi1	mm9_genes_promoters	photoreceptor outer segment							16.2185
chr10	20671771	20674248	2478	*	UMR	16.2185	chr10	20671353	20672352	1000	+	promoter:30557	uc007eod.2	52906	Ahi1	mm9_genes_promoters	photoreceptor outer segment							16.2185
chr10	20648164	20671454	23291	*	4	82.6203	chr10	20671353	20672352	1000	+	promoter:30556	uc011xbc.1	52906	Ahi1	mm9_genes_promoters	photoreceptor outer segment								82.6203
chr10	20648164	20671454	23291	*	4	82.6203	chr10	20671353	20672352	1000	+	promoter:30557	uc007eod.2	52906	Ahi1	mm9_genes_promoters	photoreceptor outer segment								82.6203
chr10	20671762	20674309	2548	*	2	27.1968	chr10	20671353	20672352	1000	+	promoter:30556	uc011xbc.1	52906	Ahi1	mm9_genes_promoters	photoreceptor outer segment								27.1968
chr10	20671762	20674309	2548	*	2	27.1968	chr10	20671353	20672352	1000	+	promoter:30557	uc007eod.2	52906	Ahi1	mm9_genes_promoters	photoreceptor outer segment								27.1968
chr10	20674490	20685831	11342	*	4	90.3149	chr10	20678418	20679417	1000	+	promoter:30558	uc007eoe.1	52906	Ahi1	mm9_genes_promoters	photoreceptor outer segment								90.3149
chr10	20749939	20773975	24037	*	4	88.3081	chr10	20759626	20760625	1000	+	promoter:30559	uc007eof.1	52906	Ahi1	mm9_genes_promoters	photoreceptor outer segment								88.3081
chr10	20671771	20673387	1617	*	UMR	13.009	chr10	20671353	20672352	1000	+	promoter:30556	uc011xbc.1	52906	Ahi1	mm9_genes_promoters	photoreceptor outer segment								13.009
chr10	20671771	20673387	1617	*	UMR	13.009	chr10	20671353	20672352	1000	+	promoter:30557	uc007eod.2	52906	Ahi1	mm9_genes_promoters	photoreceptor outer segment								13.009
chr11	71992105	72361047	368943	*	4	86.0792	chr11	72037510	72038509	1000	-	promoter:41040	uc007jxy.3	114230	Aipl1	mm10_genes_promoters	phototransduction	86.0792
chr11	72015052	72039470	24419	*	4	84.3026	chr11	72037510	72038509	1000	-	promoter:41040	uc007jxy.3	114230	Aipl1	mm10_genes_promoters	phototransduction		84.3026
chr11	71843007	71852840	9834	*	3	77.2198	chr11	71851012	71852011	1000	-	promoter:35978	uc007jxy.2	114230	Aipl1	mm9_genes_promoters	phototransduction			77.2198
chr11	71851275	71851984	710	*	LMR	20.5882	chr11	71851012	71852011	1000	-	promoter:35978	uc007jxy.2	114230	Aipl1	mm9_genes_promoters	phototransduction			20.5882
chr11	72024993	72039236	14244	*	4	86.9611	chr11	72037510	72038509	1000	-	promoter:41040	uc007jxy.3	114230	Aipl1	mm10_genes_promoters	phototransduction				86.9611
chr11	72013592	72039236	25645	*	4	78.9204	chr11	72037510	72038509	1000	-	promoter:41040	uc007jxy.3	114230	Aipl1	mm10_genes_promoters	phototransduction					78.9204
chr11	71846960	71851700	4741	*	2	25.5319	chr11	71851012	71852011	1000	-	promoter:35978	uc007jxy.2	114230	Aipl1	mm9_genes_promoters	phototransduction						25.5319
chr11	71851898	71853354	1457	*	2	57.451	chr11	71851012	71852011	1000	-	promoter:35978	uc007jxy.2	114230	Aipl1	mm9_genes_promoters	phototransduction						57.451
chr11	71845436	71851984	6549	*	UMR	28.0749	chr11	71851012	71852011	1000	-	promoter:35978	uc007jxy.2	114230	Aipl1	mm9_genes_promoters	phototransduction						28.0749
chr11	71845430	71851700	6271	*	2	16.7388	chr11	71851012	71852011	1000	-	promoter:35978	uc007jxy.2	114230	Aipl1	mm9_genes_promoters	phototransduction							16.7388
chr11	71851898	71855134	3237	*	2	50.5882	chr11	71851012	71852011	1000	-	promoter:35978	uc007jxy.2	114230	Aipl1	mm9_genes_promoters	phototransduction							50.5882
chr11	71845280	71851984	6705	*	UMR	16.5546	chr11	71851012	71852011	1000	-	promoter:35978	uc007jxy.2	114230	Aipl1	mm9_genes_promoters	phototransduction							16.5546
chr11	71849556	71852971	3416	*	2	48.8372	chr11	71851012	71852011	1000	-	promoter:35978	uc007jxy.2	114230	Aipl1	mm9_genes_promoters	phototransduction								48.8372
chr11	71850433	71851984	1552	*	LMR	28.8235	chr11	71851012	71852011	1000	-	promoter:35978	uc007jxy.2	114230	Aipl1	mm9_genes_promoters	phototransduction								28.8235
chr19	46534467	46598434	63968	*	4	88.9194	chr19	46573086	46574085	1000	-	promoter:60468	uc008htt.1	56350	Arl3	mm10_genes_promoters	photoreceptor connecting cilium	88.9194
chr19	46571885	46574284	2400	*	UMR	18.75	chr19	46573086	46574085	1000	-	promoter:60468	uc008htt.1	56350	Arl3	mm10_genes_promoters	photoreceptor connecting cilium	18.75
chr19	46571940	46574205	2266	*	1	12.537	chr19	46573086	46574085	1000	-	promoter:60468	uc008htt.1	56350	Arl3	mm10_genes_promoters	photoreceptor connecting cilium		12.537
chr19	46571942	46574284	2343	*	UMR	7.48663	chr19	46573086	46574085	1000	-	promoter:60468	uc008htt.1	56350	Arl3	mm10_genes_promoters	photoreceptor connecting cilium		7.48663
chr19	46646189	46648694	2506	*	1	3.15379	chr19	46647576	46648575	1000	-	promoter:52922	uc008htt.1	56350	Arl3	mm9_genes_promoters	photoreceptor connecting cilium			3.15379
chr19	46646253	46648773	2521	*	UMR	2.36729	chr19	46647576	46648575	1000	-	promoter:52922	uc008htt.1	56350	Arl3	mm9_genes_promoters	photoreceptor connecting cilium			2.36729
chr19	46571940	46574205	2266	*	1	9.05206	chr19	46573086	46574085	1000	-	promoter:60468	uc008htt.1	56350	Arl3	mm10_genes_promoters	photoreceptor connecting cilium				9.05206
chr19	46571765	46574284	2520	*	UMR	6.56566	chr19	46573086	46574085	1000	-	promoter:60468	uc008htt.1	56350	Arl3	mm10_genes_promoters	photoreceptor connecting cilium				6.56566
chr19	46571940	46574205	2266	*	1	5.73504	chr19	46573086	46574085	1000	-	promoter:60468	uc008htt.1	56350	Arl3	mm10_genes_promoters	photoreceptor connecting cilium					5.73504
chr19	46571271	46574284	3014	*	UMR	9.31034	chr19	46573086	46574085	1000	-	promoter:60468	uc008htt.1	56350	Arl3	mm10_genes_promoters	photoreceptor connecting cilium					9.31034
chr19	46645307	46648511	3205	*	1	7.74749	chr19	46647576	46648575	1000	-	promoter:52922	uc008htt.1	56350	Arl3	mm9_genes_promoters	photoreceptor connecting cilium						7.74749
chr19	46648535	46673070	24536	*	4	91.1091	chr19	46647576	46648575	1000	-	promoter:52922	uc008htt.1	56350	Arl3	mm9_genes_promoters	photoreceptor connecting cilium						91.1091
chr19	46644336	46648523	4188	*	UMR	9.2437	chr19	46647576	46648575	1000	-	promoter:52922	uc008htt.1	56350	Arl3	mm9_genes_promoters	photoreceptor connecting cilium						9.2437
chr19	46645307	46648932	3626	*	1	5.47988	chr19	46647576	46648575	1000	-	promoter:52922	uc008htt.1	56350	Arl3	mm9_genes_promoters	photoreceptor connecting cilium							5.47988
chr19	46645131	46648773	3643	*	UMR	2.8133	chr19	46647576	46648575	1000	-	promoter:52922	uc008htt.1	56350	Arl3	mm9_genes_promoters	photoreceptor connecting cilium							2.8133
chr19	46645307	46648694	3388	*	1	10.6618	chr19	46647576	46648575	1000	-	promoter:52922	uc008htt.1	56350	Arl3	mm9_genes_promoters	photoreceptor connecting cilium								10.6618
chr19	46645131	46648773	3643	*	UMR	9.32487	chr19	46647576	46648575	1000	-	promoter:52922	uc008htt.1	56350	Arl3	mm9_genes_promoters	photoreceptor connecting cilium								9.32487
chr7	99501631	99617583	115953	*	3	85.315	chr7	99534486	99535485	1000	+	promoter:24628	uc009ilu.1	109689	Arrb1	mm10_genes_promoters	phototransduction	85.315
chr7	99501631	99617583	115953	*	3	85.315	chr7	99534486	99535485	1000	+	promoter:24629	uc009ilv.1	109689	Arrb1	mm10_genes_promoters	phototransduction	85.315
chr7	99533381	99538492	5112	*	UMR	19.4175	chr7	99534486	99535485	1000	+	promoter:24628	uc009ilu.1	109689	Arrb1	mm10_genes_promoters	phototransduction	19.4175
chr7	99533381	99538492	5112	*	UMR	19.4175	chr7	99534486	99535485	1000	+	promoter:24629	uc009ilv.1	109689	Arrb1	mm10_genes_promoters	phototransduction	19.4175
chr7	99534952	99542502	7551	*	2	47.0511	chr7	99534486	99535485	1000	+	promoter:24628	uc009ilu.1	109689	Arrb1	mm10_genes_promoters	phototransduction		47.0511
chr7	99534952	99542502	7551	*	2	47.0511	chr7	99534486	99535485	1000	+	promoter:24629	uc009ilv.1	109689	Arrb1	mm10_genes_promoters	phototransduction		47.0511
chr7	99534475	99537808	3334	*	UMR	20.9059	chr7	99534486	99535485	1000	+	promoter:24628	uc009ilu.1	109689	Arrb1	mm10_genes_promoters	phototransduction		20.9059
chr7	99534475	99537808	3334	*	UMR	20.9059	chr7	99534486	99535485	1000	+	promoter:24629	uc009ilv.1	109689	Arrb1	mm10_genes_promoters	phototransduction		20.9059
chr7	106682663	106688457	5795	*	2	18.8235	chr7	106682996	106683995	1000	+	promoter:21545	uc009ilu.1	109689	Arrb1	mm9_genes_promoters	phototransduction			18.8235
chr7	106682663	106688457	5795	*	2	18.8235	chr7	106682996	106683995	1000	+	promoter:21546	uc009ilv.1	109689	Arrb1	mm9_genes_promoters	phototransduction			18.8235
chr7	106682814	106686581	3768	*	UMR	12.5838	chr7	106682996	106683995	1000	+	promoter:21545	uc009ilu.1	109689	Arrb1	mm9_genes_promoters	phototransduction			12.5838
chr7	106682814	106686581	3768	*	UMR	12.5838	chr7	106682996	106683995	1000	+	promoter:21546	uc009ilv.1	109689	Arrb1	mm9_genes_promoters	phototransduction			12.5838
chr7	99501631	99794768	293138	*	4	81.3274	chr7	99534486	99535485	1000	+	promoter:24628	uc009ilu.1	109689	Arrb1	mm10_genes_promoters	phototransduction				81.3274
chr7	99501631	99794768	293138	*	4	81.3274	chr7	99534486	99535485	1000	+	promoter:24629	uc009ilv.1	109689	Arrb1	mm10_genes_promoters	phototransduction				81.3274
chr7	99534475	99537417	2943	*	UMR	15.1515	chr7	99534486	99535485	1000	+	promoter:24628	uc009ilu.1	109689	Arrb1	mm10_genes_promoters	phototransduction				15.1515
chr7	99534475	99537417	2943	*	UMR	15.1515	chr7	99534486	99535485	1000	+	promoter:24629	uc009ilv.1	109689	Arrb1	mm10_genes_promoters	phototransduction				15.1515
chr7	99501631	99657458	155828	*	4	80.3419	chr7	99534486	99535485	1000	+	promoter:24628	uc009ilu.1	109689	Arrb1	mm10_genes_promoters	phototransduction					80.3419
chr7	99501631	99657458	155828	*	4	80.3419	chr7	99534486	99535485	1000	+	promoter:24629	uc009ilv.1	109689	Arrb1	mm10_genes_promoters	phototransduction					80.3419
chr7	99534475	99536774	2300	*	UMR	17.9487	chr7	99534486	99535485	1000	+	promoter:24628	uc009ilu.1	109689	Arrb1	mm10_genes_promoters	phototransduction					17.9487
chr7	99534475	99536774	2300	*	UMR	17.9487	chr7	99534486	99535485	1000	+	promoter:24629	uc009ilv.1	109689	Arrb1	mm10_genes_promoters	phototransduction					17.9487
chr7	106649492	106683265	33774	*	4	85.7732	chr7	106682996	106683995	1000	+	promoter:21545	uc009ilu.1	109689	Arrb1	mm9_genes_promoters	phototransduction						85.7732
chr7	106649492	106683265	33774	*	4	85.7732	chr7	106682996	106683995	1000	+	promoter:21546	uc009ilv.1	109689	Arrb1	mm9_genes_promoters	phototransduction						85.7732
chr7	106683286	106684741	1456	*	2	24.7549	chr7	106682996	106683995	1000	+	promoter:21545	uc009ilu.1	109689	Arrb1	mm9_genes_promoters	phototransduction						24.7549
chr7	106683286	106684741	1456	*	2	24.7549	chr7	106682996	106683995	1000	+	promoter:21546	uc009ilv.1	109689	Arrb1	mm9_genes_promoters	phototransduction						24.7549
chr7	106683277	106684710	1434	*	UMR	23.5294	chr7	106682996	106683995	1000	+	promoter:21545	uc009ilu.1	109689	Arrb1	mm9_genes_promoters	phototransduction						23.5294
chr7	106683277	106684710	1434	*	UMR	23.5294	chr7	106682996	106683995	1000	+	promoter:21546	uc009ilv.1	109689	Arrb1	mm9_genes_promoters	phototransduction						23.5294
chr7	106659460	106683461	24002	*	4	86.7015	chr7	106682996	106683995	1000	+	promoter:21545	uc009ilu.1	109689	Arrb1	mm9_genes_promoters	phototransduction							86.7015
chr7	106659460	106683461	24002	*	4	86.7015	chr7	106682996	106683995	1000	+	promoter:21546	uc009ilv.1	109689	Arrb1	mm9_genes_promoters	phototransduction							86.7015
chr7	106683644	106684656	1013	*	1	11.6782	chr7	106682996	106683995	1000	+	promoter:21545	uc009ilu.1	109689	Arrb1	mm9_genes_promoters	phototransduction							11.6782
chr7	106683644	106684656	1013	*	1	11.6782	chr7	106682996	106683995	1000	+	promoter:21546	uc009ilv.1	109689	Arrb1	mm9_genes_promoters	phototransduction							11.6782
chr7	106683553	106684646	1094	*	UMR	9.375	chr7	106682996	106683995	1000	+	promoter:21545	uc009ilu.1	109689	Arrb1	mm9_genes_promoters	phototransduction							9.375
chr7	106683553	106684646	1094	*	UMR	9.375	chr7	106682996	106683995	1000	+	promoter:21546	uc009ilv.1	109689	Arrb1	mm9_genes_promoters	phototransduction							9.375
chr7	106683002	106684770	1769	*	1	21.2803	chr7	106682996	106683995	1000	+	promoter:21545	uc009ilu.1	109689	Arrb1	mm9_genes_promoters	phototransduction								21.2803
chr7	106683002	106684770	1769	*	1	21.2803	chr7	106682996	106683995	1000	+	promoter:21546	uc009ilv.1	109689	Arrb1	mm9_genes_promoters	phototransduction								21.2803
chr7	106683277	106684779	1503	*	UMR	13.7931	chr7	106682996	106683995	1000	+	promoter:21545	uc009ilu.1	109689	Arrb1	mm9_genes_promoters	phototransduction								13.7931
chr7	106683277	106684779	1503	*	UMR	13.7931	chr7	106682996	106683995	1000	+	promoter:21546	uc009ilv.1	109689	Arrb1	mm9_genes_promoters	phototransduction								13.7931
chr19	8968560	9962492	993933	*	3	83.7977	chr19	9135567	9136566	1000	-	promoter:59979	uc008gon.1	66514	Asrgl1	mm10_genes_promoters	photoreceptor inner segment	83.7977
chr19	9134511	9136072	1562	*	UMR	18.0328	chr19	9135567	9136566	1000	-	promoter:59979	uc008gon.1	66514	Asrgl1	mm10_genes_promoters	photoreceptor inner segment	18.0328
chr19	9134724	9135869	1146	*	1	5.21284	chr19	9135567	9136566	1000	-	promoter:59979	uc008gon.1	66514	Asrgl1	mm10_genes_promoters	photoreceptor inner segment		5.21284
chr19	9136059	9514685	378627	*	3	83.3661	chr19	9135567	9136566	1000	-	promoter:59979	uc008gon.1	66514	Asrgl1	mm10_genes_promoters	photoreceptor inner segment		83.3661
chr19	9134664	9136072	1409	*	UMR	8.69565	chr19	9135567	9136566	1000	-	promoter:59979	uc008gon.1	66514	Asrgl1	mm10_genes_promoters	photoreceptor inner segment		8.69565
chr19	9209214	9210358	1145	*	1	1.59521	chr19	9210057	9211056	1000	-	promoter:52476	uc008gon.1	66514	Asrgl1	mm9_genes_promoters	photoreceptor inner segment			1.59521
chr19	9210548	9910357	699810	*	4	83.6268	chr19	9210057	9211056	1000	-	promoter:52476	uc008gon.1	66514	Asrgl1	mm9_genes_promoters	photoreceptor inner segment			83.6268
chr19	9209154	9210453	1300	*	UMR	1.44566	chr19	9210057	9211056	1000	-	promoter:52476	uc008gon.1	66514	Asrgl1	mm9_genes_promoters	photoreceptor inner segment			1.44566
chr19	9136059	9981339	845281	*	4	78.8374	chr19	9135567	9136566	1000	-	promoter:59979	uc008gon.1	66514	Asrgl1	mm10_genes_promoters	photoreceptor inner segment				78.8374
chr19	9134664	9135964	1301	*	UMR	3.01508	chr19	9135567	9136566	1000	-	promoter:59979	uc008gon.1	66514	Asrgl1	mm10_genes_promoters	photoreceptor inner segment				3.01508
chr19	9084376	9729704	645329	*	4	79.1064	chr19	9135567	9136566	1000	-	promoter:59979	uc008gon.1	66514	Asrgl1	mm10_genes_promoters	photoreceptor inner segment					79.1064
chr19	9134990	9135964	975	*	UMR	3.01724	chr19	9135567	9136566	1000	-	promoter:59979	uc008gon.1	66514	Asrgl1	mm10_genes_promoters	photoreceptor inner segment					3.01724
chr19	9209214	9210574	1361	*	1	6.98529	chr19	9210057	9211056	1000	-	promoter:52476	uc008gon.1	66514	Asrgl1	mm9_genes_promoters	photoreceptor inner segment						6.98529
chr19	9210789	9906898	696110	*	4	85.5162	chr19	9210057	9211056	1000	-	promoter:52476	uc008gon.1	66514	Asrgl1	mm9_genes_promoters	photoreceptor inner segment						85.5162
chr19	9209154	9210561	1408	*	UMR	5.50528	chr19	9210057	9211056	1000	-	promoter:52476	uc008gon.1	66514	Asrgl1	mm9_genes_promoters	photoreceptor inner segment						5.50528
chr19	9207594	9210574	2981	*	1	10.522	chr19	9210057	9211056	1000	-	promoter:52476	uc008gon.1	66514	Asrgl1	mm9_genes_promoters	photoreceptor inner segment							10.522
chr19	9210789	9906898	696110	*	4	84.1606	chr19	9210057	9211056	1000	-	promoter:52476	uc008gon.1	66514	Asrgl1	mm9_genes_promoters	photoreceptor inner segment							84.1606
chr19	9209154	9210561	1408	*	UMR	3.88994	chr19	9210057	9211056	1000	-	promoter:52476	uc008gon.1	66514	Asrgl1	mm9_genes_promoters	photoreceptor inner segment							3.88994
chr19	9209214	9210574	1361	*	1	7.23982	chr19	9210057	9211056	1000	-	promoter:52476	uc008gon.1	66514	Asrgl1	mm9_genes_promoters	photoreceptor inner segment								7.23982
chr19	9210789	9910357	699569	*	4	82.1325	chr19	9210057	9211056	1000	-	promoter:52476	uc008gon.1	66514	Asrgl1	mm9_genes_promoters	photoreceptor inner segment								82.1325
chr19	9209154	9210561	1408	*	UMR	5.99769	chr19	9210057	9211056	1000	-	promoter:52476	uc008gon.1	66514	Asrgl1	mm9_genes_promoters	photoreceptor inner segment								5.99769
chr3	101463742	101708330	244589	*	4	85.9147	chr3	101604708	101605707	1000	-	promoter:11317	uc008qrj.2	11928	Atp1a1	mm10_genes_promoters	photoreceptor inner segment	85.9147
chr3	101603306	101605602	2297	*	UMR	4.6875	chr3	101604708	101605707	1000	-	promoter:11317	uc008qrj.2	11928	Atp1a1	mm10_genes_promoters	photoreceptor inner segment	4.6875
chr3	101603595	101605658	2064	*	1	3.63636	chr3	101604708	101605707	1000	-	promoter:11317	uc008qrj.2	11928	Atp1a1	mm10_genes_promoters	photoreceptor inner segment		3.63636
chr3	101603305	101605658	2354	*	UMR	4.89796	chr3	101604708	101605707	1000	-	promoter:11317	uc008qrj.2	11928	Atp1a1	mm10_genes_promoters	photoreceptor inner segment		4.89796
chr3	101407111	101409581	2471	*	1	4.85294	chr3	101408581	101409580	1000	-	promoter:9921	uc008qrj.1	11928	Atp1a1	mm9_genes_promoters	photoreceptor inner segment			4.85294
chr3	101407156	101409688	2533	*	UMR	3.28054	chr3	101408581	101409580	1000	-	promoter:9921	uc008qrj.1	11928	Atp1a1	mm9_genes_promoters	photoreceptor inner segment			3.28054
chr3	101603188	101606853	3666	*	2	50.8701	chr3	101604708	101605707	1000	-	promoter:11317	uc008qrj.2	11928	Atp1a1	mm10_genes_promoters	photoreceptor inner segment				50.8701
chr3	101603233	101605602	2370	*	UMR	11.2676	chr3	101604708	101605707	1000	-	promoter:11317	uc008qrj.2	11928	Atp1a1	mm10_genes_promoters	photoreceptor inner segment				11.2676
chr3	101462845	101650564	187720	*	4	82.4149	chr3	101604708	101605707	1000	-	promoter:11317	uc008qrj.2	11928	Atp1a1	mm10_genes_promoters	photoreceptor inner segment					82.4149
chr3	101603209	101605602	2394	*	UMR	10.5634	chr3	101604708	101605707	1000	-	promoter:11317	uc008qrj.2	11928	Atp1a1	mm10_genes_promoters	photoreceptor inner segment					10.5634
chr3	101407160	101409363	2204	*	1	13.9216	chr3	101408581	101409580	1000	-	promoter:9921	uc008qrj.1	11928	Atp1a1	mm9_genes_promoters	photoreceptor inner segment						13.9216
chr3	101409406	101456736	47331	*	4	86.9855	chr3	101408581	101409580	1000	-	promoter:9921	uc008qrj.1	11928	Atp1a1	mm9_genes_promoters	photoreceptor inner segment						86.9855
chr3	101407131	101409423	2293	*	UMR	15.625	chr3	101408581	101409580	1000	-	promoter:9921	uc008qrj.1	11928	Atp1a1	mm9_genes_promoters	photoreceptor inner segment						15.625
chr3	101403792	101409440	5649	*	2	13.9469	chr3	101408581	101409580	1000	-	promoter:9921	uc008qrj.1	11928	Atp1a1	mm9_genes_promoters	photoreceptor inner segment							13.9469
chr3	101409470	101450744	41275	*	4	85.4118	chr3	101408581	101409580	1000	-	promoter:9921	uc008qrj.1	11928	Atp1a1	mm9_genes_promoters	photoreceptor inner segment							85.4118
chr3	101406386	101409455	3070	*	UMR	5.55882	chr3	101408581	101409580	1000	-	promoter:9921	uc008qrj.1	11928	Atp1a1	mm9_genes_promoters	photoreceptor inner segment							5.55882
chr3	101407215	101410214	3000	*	1	11.9954	chr3	101408581	101409580	1000	-	promoter:9921	uc008qrj.1	11928	Atp1a1	mm9_genes_promoters	photoreceptor inner segment								11.9954
chr3	101407187	101409455	2269	*	UMR	6.94618	chr3	101408581	101409580	1000	-	promoter:9921	uc008qrj.1	11928	Atp1a1	mm9_genes_promoters	photoreceptor inner segment								6.94618
chr11	69599759	69606405	6647	*	1	21.5308	chr11	69605961	69606960	1000	-	promoter:40911	uc007jqo.1	11932	Atp1b2	mm10_genes_promoters	photoreceptor inner segment	21.5308
chr11	69606911	69621289	14379	*	2	72.817	chr11	69605961	69606960	1000	-	promoter:40911	uc007jqo.1	11932	Atp1b2	mm10_genes_promoters	photoreceptor inner segment	72.817
chr11	69604287	69606696	2410	*	UMR	8.86076	chr11	69605961	69606960	1000	-	promoter:40911	uc007jqo.1	11932	Atp1b2	mm10_genes_promoters	photoreceptor inner segment	8.86076
chr11	69605583	69606405	823	*	1	5.02747	chr11	69605961	69606960	1000	-	promoter:40911	uc007jqo.1	11932	Atp1b2	mm10_genes_promoters	photoreceptor inner segment		5.02747
chr11	69606911	69613289	6379	*	3	83.3139	chr11	69605961	69606960	1000	-	promoter:40911	uc007jqo.1	11932	Atp1b2	mm10_genes_promoters	photoreceptor inner segment		83.3139
chr11	69604474	69606550	2077	*	UMR	6.61578	chr11	69605961	69606960	1000	-	promoter:40911	uc007jqo.1	11932	Atp1b2	mm10_genes_promoters	photoreceptor inner segment		6.61578
chr11	69418017	69419982	1966	*	1	1.70455	chr11	69419463	69420462	1000	-	promoter:35858	uc007jqo.1	11932	Atp1b2	mm9_genes_promoters	photoreceptor inner segment			1.70455
chr11	69420121	69427038	6918	*	3	77.2203	chr11	69419463	69420462	1000	-	promoter:35858	uc007jqo.1	11932	Atp1b2	mm9_genes_promoters	photoreceptor inner segment			77.2203
chr11	69417975	69420052	2078	*	UMR	1.53743	chr11	69419463	69420462	1000	-	promoter:35858	uc007jqo.1	11932	Atp1b2	mm9_genes_promoters	photoreceptor inner segment			1.53743
chr11	69605702	69614197	8496	*	2	33.5913	chr11	69605961	69606960	1000	-	promoter:40911	uc007jqo.1	11932	Atp1b2	mm10_genes_promoters	photoreceptor inner segment				33.5913
chr11	69604928	69606512	1585	*	UMR	0.403226	chr11	69605961	69606960	1000	-	promoter:40911	uc007jqo.1	11932	Atp1b2	mm10_genes_promoters	photoreceptor inner segment				0.403226
chr11	69599896	69606480	6585	*	1	22.1957	chr11	69605961	69606960	1000	-	promoter:40911	uc007jqo.1	11932	Atp1b2	mm10_genes_promoters	photoreceptor inner segment					22.1957
chr11	69606911	69620870	13960	*	2	63.9002	chr11	69605961	69606960	1000	-	promoter:40911	uc007jqo.1	11932	Atp1b2	mm10_genes_promoters	photoreceptor inner segment					63.9002
chr11	69603977	69606696	2720	*	UMR	1.96629	chr11	69605961	69606960	1000	-	promoter:40911	uc007jqo.1	11932	Atp1b2	mm10_genes_promoters	photoreceptor inner segment					1.96629
chr11	69415382	69419982	4601	*	1	12.8378	chr11	69419463	69420462	1000	-	promoter:35858	uc007jqo.1	11932	Atp1b2	mm9_genes_promoters	photoreceptor inner segment						12.8378
chr11	69420121	69427240	7120	*	3	77.9085	chr11	69419463	69420462	1000	-	promoter:35858	uc007jqo.1	11932	Atp1b2	mm9_genes_promoters	photoreceptor inner segment						77.9085
chr11	69415241	69419976	4736	*	UMR	12.6391	chr11	69419463	69420462	1000	-	promoter:35858	uc007jqo.1	11932	Atp1b2	mm9_genes_promoters	photoreceptor inner segment						12.6391
chr11	69414998	69419907	4910	*	1	7.24138	chr11	69419463	69420462	1000	-	promoter:35858	uc007jqo.1	11932	Atp1b2	mm9_genes_promoters	photoreceptor inner segment							7.24138
chr11	69419970	69426932	6963	*	3	77.5663	chr11	69419463	69420462	1000	-	promoter:35858	uc007jqo.1	11932	Atp1b2	mm9_genes_promoters	photoreceptor inner segment							77.5663
chr11	69415241	69419976	4736	*	UMR	5.32703	chr11	69419463	69420462	1000	-	promoter:35858	uc007jqo.1	11932	Atp1b2	mm9_genes_promoters	photoreceptor inner segment							5.32703
chr11	69415382	69419907	4526	*	1	16.1765	chr11	69419463	69420462	1000	-	promoter:35858	uc007jqo.1	11932	Atp1b2	mm9_genes_promoters	photoreceptor inner segment								16.1765
chr11	69419970	69427072	7103	*	3	74.6324	chr11	69419463	69420462	1000	-	promoter:35858	uc007jqo.1	11932	Atp1b2	mm9_genes_promoters	photoreceptor inner segment								74.6324
chr11	69415339	69419976	4638	*	UMR	15.5209	chr11	69419463	69420462	1000	-	promoter:35858	uc007jqo.1	11932	Atp1b2	mm9_genes_promoters	photoreceptor inner segment								15.5209
chr14	59631499	59735688	104190	*	4	88.4013	chr14	59685042	59686041	1000	-	promoter:49092	uc007ues.2	50769	Atp8a2	mm10_genes_promoters	photoreceptor outer segment	88.4013
chr14	59989230	60250259	261030	*	4	87.4957	chr14	60086835	60087834	1000	-	promoter:49093	uc007uet.1	50769	Atp8a2	mm10_genes_promoters	photoreceptor outer segment	87.4957
chr14	59989230	60250259	261030	*	4	87.4957	chr14	60086835	60087834	1000	-	promoter:49094	uc007ueu.1	50769	Atp8a2	mm10_genes_promoters	photoreceptor outer segment	87.4957
chr14	59634631	59735688	101058	*	4	87.0005	chr14	59685042	59686041	1000	-	promoter:49092	uc007ues.2	50769	Atp8a2	mm10_genes_promoters	photoreceptor outer segment		87.0005
chr14	59989230	60176438	187209	*	4	86.8007	chr14	60086835	60087834	1000	-	promoter:49093	uc007uet.1	50769	Atp8a2	mm10_genes_promoters	photoreceptor outer segment		86.8007
chr14	59989230	60176438	187209	*	4	86.8007	chr14	60086835	60087834	1000	-	promoter:49094	uc007ueu.1	50769	Atp8a2	mm10_genes_promoters	photoreceptor outer segment		86.8007
chr14	60086023	60087500	1478	*	UMR	10.1449	chr14	60086835	60087834	1000	-	promoter:49093	uc007uet.1	50769	Atp8a2	mm10_genes_promoters	photoreceptor outer segment		10.1449
chr14	60086023	60087500	1478	*	UMR	10.1449	chr14	60086835	60087834	1000	-	promoter:49094	uc007ueu.1	50769	Atp8a2	mm10_genes_promoters	photoreceptor outer segment		10.1449
chr14	60261785	60309922	48138	*	4	84.5882	chr14	60303879	60304878	1000	-	promoter:42903	uc007ues.1	50769	Atp8a2	mm9_genes_promoters	photoreceptor outer segment			84.5882
chr14	60705171	60706407	1237	*	1	7.66254	chr14	60705672	60706671	1000	-	promoter:42904	uc007uet.1	50769	Atp8a2	mm9_genes_promoters	photoreceptor outer segment			7.66254
chr14	60705171	60706407	1237	*	1	7.66254	chr14	60705672	60706671	1000	-	promoter:42905	uc007ueu.1	50769	Atp8a2	mm9_genes_promoters	photoreceptor outer segment			7.66254
chr14	60706591	60740294	33704	*	4	87.708	chr14	60705672	60706671	1000	-	promoter:42904	uc007uet.1	50769	Atp8a2	mm9_genes_promoters	photoreceptor outer segment			87.708
chr14	60706591	60740294	33704	*	4	87.708	chr14	60705672	60706671	1000	-	promoter:42905	uc007ueu.1	50769	Atp8a2	mm9_genes_promoters	photoreceptor outer segment			87.708
chr14	60797263	60826378	29116	*	4	85.7365	chr14	60816017	60817016	1000	-	promoter:42906	uc007uev.1	50769	Atp8a2	mm9_genes_promoters	photoreceptor outer segment			85.7365
chr14	60705015	60706336	1322	*	UMR	4.11765	chr14	60705672	60706671	1000	-	promoter:42904	uc007uet.1	50769	Atp8a2	mm9_genes_promoters	photoreceptor outer segment			4.11765
chr14	60705015	60706336	1322	*	UMR	4.11765	chr14	60705672	60706671	1000	-	promoter:42905	uc007ueu.1	50769	Atp8a2	mm9_genes_promoters	photoreceptor outer segment			4.11765
chr14	59675876	59735862	59987	*	4	86.4437	chr14	59685042	59686041	1000	-	promoter:49092	uc007ues.2	50769	Atp8a2	mm10_genes_promoters	photoreceptor outer segment				86.4437
chr14	60046690	60250270	203581	*	4	86.1513	chr14	60086835	60087834	1000	-	promoter:49093	uc007uet.1	50769	Atp8a2	mm10_genes_promoters	photoreceptor outer segment				86.1513
chr14	60046690	60250270	203581	*	4	86.1513	chr14	60086835	60087834	1000	-	promoter:49094	uc007ueu.1	50769	Atp8a2	mm10_genes_promoters	photoreceptor outer segment				86.1513
chr14	60086179	60087500	1322	*	UMR	13.7255	chr14	60086835	60087834	1000	-	promoter:49093	uc007uet.1	50769	Atp8a2	mm10_genes_promoters	photoreceptor outer segment				13.7255
chr14	60086179	60087500	1322	*	UMR	13.7255	chr14	60086835	60087834	1000	-	promoter:49094	uc007ueu.1	50769	Atp8a2	mm10_genes_promoters	photoreceptor outer segment				13.7255
chr14	59675876	59735299	59424	*	4	87.0913	chr14	59685042	59686041	1000	-	promoter:49092	uc007ues.2	50769	Atp8a2	mm10_genes_promoters	photoreceptor outer segment					87.0913
chr14	59989332	60138737	149406	*	4	84.4542	chr14	60086835	60087834	1000	-	promoter:49093	uc007uet.1	50769	Atp8a2	mm10_genes_promoters	photoreceptor outer segment					84.4542
chr14	59989332	60138737	149406	*	4	84.4542	chr14	60086835	60087834	1000	-	promoter:49094	uc007ueu.1	50769	Atp8a2	mm10_genes_promoters	photoreceptor outer segment					84.4542
chr14	60261785	60354753	92969	*	4	89.7601	chr14	60303879	60304878	1000	-	promoter:42903	uc007ues.1	50769	Atp8a2	mm9_genes_promoters	photoreceptor outer segment						89.7601
chr14	60705171	60706227	1057	*	2	24.0642	chr14	60705672	60706671	1000	-	promoter:42904	uc007uet.1	50769	Atp8a2	mm9_genes_promoters	photoreceptor outer segment						24.0642
chr14	60705171	60706227	1057	*	2	24.0642	chr14	60705672	60706671	1000	-	promoter:42905	uc007ueu.1	50769	Atp8a2	mm9_genes_promoters	photoreceptor outer segment						24.0642
chr14	60706244	60739428	33185	*	4	88.1818	chr14	60705672	60706671	1000	-	promoter:42904	uc007uet.1	50769	Atp8a2	mm9_genes_promoters	photoreceptor outer segment						88.1818
chr14	60706244	60739428	33185	*	4	88.1818	chr14	60705672	60706671	1000	-	promoter:42905	uc007ueu.1	50769	Atp8a2	mm9_genes_promoters	photoreceptor outer segment						88.1818
chr14	60792960	60869043	76084	*	4	87.7544	chr14	60816017	60817016	1000	-	promoter:42906	uc007uev.1	50769	Atp8a2	mm9_genes_promoters	photoreceptor outer segment						87.7544
chr14	60705220	60706076	857	*	UMR	17.1569	chr14	60705672	60706671	1000	-	promoter:42904	uc007uet.1	50769	Atp8a2	mm9_genes_promoters	photoreceptor outer segment						17.1569
chr14	60705220	60706076	857	*	UMR	17.1569	chr14	60705672	60706671	1000	-	promoter:42905	uc007ueu.1	50769	Atp8a2	mm9_genes_promoters	photoreceptor outer segment						17.1569
chr14	60261785	60309891	48107	*	4	86.0857	chr14	60303879	60304878	1000	-	promoter:42903	uc007ues.1	50769	Atp8a2	mm9_genes_promoters	photoreceptor outer segment							86.0857
chr14	60705171	60706219	1049	*	1	9.53895	chr14	60705672	60706671	1000	-	promoter:42904	uc007uet.1	50769	Atp8a2	mm9_genes_promoters	photoreceptor outer segment							9.53895
chr14	60705171	60706219	1049	*	1	9.53895	chr14	60705672	60706671	1000	-	promoter:42905	uc007ueu.1	50769	Atp8a2	mm9_genes_promoters	photoreceptor outer segment							9.53895
chr14	60706227	60739242	33016	*	4	81.2187	chr14	60705672	60706671	1000	-	promoter:42904	uc007uet.1	50769	Atp8a2	mm9_genes_promoters	photoreceptor outer segment							81.2187
chr14	60706227	60739242	33016	*	4	81.2187	chr14	60705672	60706671	1000	-	promoter:42905	uc007ueu.1	50769	Atp8a2	mm9_genes_promoters	photoreceptor outer segment							81.2187
chr14	60797041	60869043	72003	*	4	86.9519	chr14	60816017	60817016	1000	-	promoter:42906	uc007uev.1	50769	Atp8a2	mm9_genes_promoters	photoreceptor outer segment							86.9519
chr14	60705015	60706223	1209	*	UMR	9.22099	chr14	60705672	60706671	1000	-	promoter:42904	uc007uet.1	50769	Atp8a2	mm9_genes_promoters	photoreceptor outer segment							9.22099
chr14	60705015	60706223	1209	*	UMR	9.22099	chr14	60705672	60706671	1000	-	promoter:42905	uc007ueu.1	50769	Atp8a2	mm9_genes_promoters	photoreceptor outer segment							9.22099
chr14	60261785	60309891	48107	*	4	84.8739	chr14	60303879	60304878	1000	-	promoter:42903	uc007ues.1	50769	Atp8a2	mm9_genes_promoters	photoreceptor outer segment								84.8739
chr14	60705171	60706227	1057	*	1	13.5854	chr14	60705672	60706671	1000	-	promoter:42904	uc007uet.1	50769	Atp8a2	mm9_genes_promoters	photoreceptor outer segment								13.5854
chr14	60705171	60706227	1057	*	1	13.5854	chr14	60705672	60706671	1000	-	promoter:42905	uc007ueu.1	50769	Atp8a2	mm9_genes_promoters	photoreceptor outer segment								13.5854
chr14	60706244	60739702	33459	*	4	82.0165	chr14	60705672	60706671	1000	-	promoter:42904	uc007uet.1	50769	Atp8a2	mm9_genes_promoters	photoreceptor outer segment								82.0165
chr14	60706244	60739702	33459	*	4	82.0165	chr14	60705672	60706671	1000	-	promoter:42905	uc007ueu.1	50769	Atp8a2	mm9_genes_promoters	photoreceptor outer segment								82.0165
chr14	60797205	60869043	71839	*	4	85.2088	chr14	60816017	60817016	1000	-	promoter:42906	uc007uev.1	50769	Atp8a2	mm9_genes_promoters	photoreceptor outer segment								85.2088
chr14	60705015	60706223	1209	*	UMR	10.2941	chr14	60705672	60706671	1000	-	promoter:42904	uc007uet.1	50769	Atp8a2	mm9_genes_promoters	photoreceptor outer segment								10.2941
chr14	60705015	60706223	1209	*	UMR	10.2941	chr14	60705672	60706671	1000	-	promoter:42905	uc007ueu.1	50769	Atp8a2	mm9_genes_promoters	photoreceptor outer segment								10.2941
chr9	59292656	59481655	189000	*	3	91.5824	chr9	59353509	59354508	1000	-	promoter:33647	uc009pxr.2	102774	Bbs4	mm10_genes_promoters	photoreceptor outer segment	91.5824
chr9	59352685	59353887	1203	*	UMR	26	chr9	59353509	59354508	1000	-	promoter:33647	uc009pxr.2	102774	Bbs4	mm10_genes_promoters	photoreceptor outer segment	26
chr9	59292656	59484054	191399	*	4	90.6565	chr9	59353509	59354508	1000	-	promoter:33647	uc009pxr.2	102774	Bbs4	mm10_genes_promoters	photoreceptor outer segment		90.6565
chr9	59352559	59353888	1330	*	UMR	11.9816	chr9	59353509	59354508	1000	-	promoter:33647	uc009pxr.2	102774	Bbs4	mm10_genes_promoters	photoreceptor outer segment		11.9816
chr9	59200164	59201616	1453	*	1	4.90196	chr9	59201316	59202315	1000	-	promoter:29570	uc009pxr.2	102774	Bbs4	mm9_genes_promoters	photoreceptor outer segment			4.90196
chr9	59201772	59331860	130089	*	4	90.5875	chr9	59201316	59202315	1000	-	promoter:29570	uc009pxr.2	102774	Bbs4	mm9_genes_promoters	photoreceptor outer segment			90.5875
chr9	59200327	59201694	1368	*	UMR	3.76471	chr9	59201316	59202315	1000	-	promoter:29570	uc009pxr.2	102774	Bbs4	mm9_genes_promoters	photoreceptor outer segment			3.76471
chr9	59292656	59531120	238465	*	4	87.3451	chr9	59353509	59354508	1000	-	promoter:33647	uc009pxr.2	102774	Bbs4	mm10_genes_promoters	photoreceptor outer segment				87.3451
chr9	59352685	59353810	1126	*	UMR	20	chr9	59353509	59354508	1000	-	promoter:33647	uc009pxr.2	102774	Bbs4	mm10_genes_promoters	photoreceptor outer segment				20
chr9	59292827	59483463	190637	*	4	89.6921	chr9	59353509	59354508	1000	-	promoter:33647	uc009pxr.2	102774	Bbs4	mm10_genes_promoters	photoreceptor outer segment					89.6921
chr9	59352521	59353810	1290	*	UMR	15.873	chr9	59353509	59354508	1000	-	promoter:33647	uc009pxr.2	102774	Bbs4	mm10_genes_promoters	photoreceptor outer segment					15.873
chr9	59199904	59201616	1713	*	1	11.4187	chr9	59201316	59202315	1000	-	promoter:29570	uc009pxr.2	102774	Bbs4	mm9_genes_promoters	photoreceptor outer segment						11.4187
chr9	59201772	59330646	128875	*	4	88.6838	chr9	59201316	59202315	1000	-	promoter:29570	uc009pxr.2	102774	Bbs4	mm9_genes_promoters	photoreceptor outer segment						88.6838
chr9	59199940	59201568	1629	*	UMR	7.84314	chr9	59201316	59202315	1000	-	promoter:29570	uc009pxr.2	102774	Bbs4	mm9_genes_promoters	photoreceptor outer segment						7.84314
chr9	59199904	59201616	1713	*	1	6.40756	chr9	59201316	59202315	1000	-	promoter:29570	uc009pxr.2	102774	Bbs4	mm9_genes_promoters	photoreceptor outer segment							6.40756
chr9	59201772	59331269	129498	*	4	87.8342	chr9	59201316	59202315	1000	-	promoter:29570	uc009pxr.2	102774	Bbs4	mm9_genes_promoters	photoreceptor outer segment							87.8342
chr9	59199733	59201568	1836	*	UMR	4.79303	chr9	59201316	59202315	1000	-	promoter:29570	uc009pxr.2	102774	Bbs4	mm9_genes_promoters	photoreceptor outer segment							4.79303
chr9	59199904	59201616	1713	*	1	15.9393	chr9	59201316	59202315	1000	-	promoter:29570	uc009pxr.2	102774	Bbs4	mm9_genes_promoters	photoreceptor outer segment								15.9393
chr9	59201772	59331269	129498	*	4	86.6026	chr9	59201316	59202315	1000	-	promoter:29570	uc009pxr.2	102774	Bbs4	mm9_genes_promoters	photoreceptor outer segment								86.6026
chr9	59199940	59201568	1629	*	UMR	14.503	chr9	59201316	59202315	1000	-	promoter:29570	uc009pxr.2	102774	Bbs4	mm9_genes_promoters	photoreceptor outer segment								14.503
chr3	36553361	37584847	1031487	*	4	88.7286	chr3	36613390	36614389	1000	-	promoter:10586	uc008ozp.2	71492	Bbs7	mm10_genes_promoters	photoreceptor outer segment	88.7286
chr3	36553361	37584847	1031487	*	4	88.7286	chr3	36613390	36614389	1000	-	promoter:10587	uc008ozq.2	71492	Bbs7	mm10_genes_promoters	photoreceptor outer segment	88.7286
chr3	36553361	37584847	1031487	*	4	88.7286	chr3	36613390	36614389	1000	-	promoter:10588	uc008ozr.1	71492	Bbs7	mm10_genes_promoters	photoreceptor outer segment	88.7286
chr3	36572883	36617949	45067	*	4	87.4736	chr3	36613390	36614389	1000	-	promoter:10586	uc008ozp.2	71492	Bbs7	mm10_genes_promoters	photoreceptor outer segment		87.4736
chr3	36572883	36617949	45067	*	4	87.4736	chr3	36613390	36614389	1000	-	promoter:10587	uc008ozq.2	71492	Bbs7	mm10_genes_promoters	photoreceptor outer segment		87.4736
chr3	36572883	36617949	45067	*	4	87.4736	chr3	36613390	36614389	1000	-	promoter:10588	uc008ozr.1	71492	Bbs7	mm10_genes_promoters	photoreceptor outer segment		87.4736
chr3	36612565	36613692	1128	*	UMR	5.33333	chr3	36613390	36614389	1000	-	promoter:10586	uc008ozp.2	71492	Bbs7	mm10_genes_promoters	photoreceptor outer segment		5.33333
chr3	36612565	36613692	1128	*	UMR	5.33333	chr3	36613390	36614389	1000	-	promoter:10587	uc008ozq.2	71492	Bbs7	mm10_genes_promoters	photoreceptor outer segment		5.33333
chr3	36612565	36613692	1128	*	UMR	5.33333	chr3	36613390	36614389	1000	-	promoter:10588	uc008ozr.1	71492	Bbs7	mm10_genes_promoters	photoreceptor outer segment		5.33333
chr3	36511429	36512679	1251	*	1	3.24755	chr3	36512312	36513311	1000	-	promoter:9318	uc008ozp.2	71492	Bbs7	mm9_genes_promoters	photoreceptor outer segment			3.24755
chr3	36511429	36512679	1251	*	1	3.24755	chr3	36512312	36513311	1000	-	promoter:9319	uc008ozq.2	71492	Bbs7	mm9_genes_promoters	photoreceptor outer segment			3.24755
chr3	36511429	36512679	1251	*	1	3.24755	chr3	36512312	36513311	1000	-	promoter:9320	uc008ozr.1	71492	Bbs7	mm9_genes_promoters	photoreceptor outer segment			3.24755
chr3	36512804	36516870	4067	*	4	80.5062	chr3	36512312	36513311	1000	-	promoter:9318	uc008ozp.2	71492	Bbs7	mm9_genes_promoters	photoreceptor outer segment			80.5062
chr3	36512804	36516870	4067	*	4	80.5062	chr3	36512312	36513311	1000	-	promoter:9319	uc008ozq.2	71492	Bbs7	mm9_genes_promoters	photoreceptor outer segment			80.5062
chr3	36512804	36516870	4067	*	4	80.5062	chr3	36512312	36513311	1000	-	promoter:9320	uc008ozr.1	71492	Bbs7	mm9_genes_promoters	photoreceptor outer segment			80.5062
chr3	36511487	36512742	1256	*	UMR	2.31539	chr3	36512312	36513311	1000	-	promoter:9318	uc008ozp.2	71492	Bbs7	mm9_genes_promoters	photoreceptor outer segment			2.31539
chr3	36511487	36512742	1256	*	UMR	2.31539	chr3	36512312	36513311	1000	-	promoter:9319	uc008ozq.2	71492	Bbs7	mm9_genes_promoters	photoreceptor outer segment			2.31539
chr3	36511487	36512742	1256	*	UMR	2.31539	chr3	36512312	36513311	1000	-	promoter:9320	uc008ozr.1	71492	Bbs7	mm9_genes_promoters	photoreceptor outer segment			2.31539
chr3	36573364	36687869	114506	*	4	85.3851	chr3	36613390	36614389	1000	-	promoter:10586	uc008ozp.2	71492	Bbs7	mm10_genes_promoters	photoreceptor outer segment				85.3851
chr3	36573364	36687869	114506	*	4	85.3851	chr3	36613390	36614389	1000	-	promoter:10587	uc008ozq.2	71492	Bbs7	mm10_genes_promoters	photoreceptor outer segment				85.3851
chr3	36573364	36687869	114506	*	4	85.3851	chr3	36613390	36614389	1000	-	promoter:10588	uc008ozr.1	71492	Bbs7	mm10_genes_promoters	photoreceptor outer segment				85.3851
chr3	36612565	36613901	1337	*	UMR	17.1053	chr3	36613390	36614389	1000	-	promoter:10586	uc008ozp.2	71492	Bbs7	mm10_genes_promoters	photoreceptor outer segment				17.1053
chr3	36612565	36613901	1337	*	UMR	17.1053	chr3	36613390	36614389	1000	-	promoter:10587	uc008ozq.2	71492	Bbs7	mm10_genes_promoters	photoreceptor outer segment				17.1053
chr3	36612565	36613901	1337	*	UMR	17.1053	chr3	36613390	36614389	1000	-	promoter:10588	uc008ozr.1	71492	Bbs7	mm10_genes_promoters	photoreceptor outer segment				17.1053
chr3	36573364	36773636	200273	*	4	83.5409	chr3	36613390	36614389	1000	-	promoter:10586	uc008ozp.2	71492	Bbs7	mm10_genes_promoters	photoreceptor outer segment					83.5409
chr3	36573364	36773636	200273	*	4	83.5409	chr3	36613390	36614389	1000	-	promoter:10587	uc008ozq.2	71492	Bbs7	mm10_genes_promoters	photoreceptor outer segment					83.5409
chr3	36573364	36773636	200273	*	4	83.5409	chr3	36613390	36614389	1000	-	promoter:10588	uc008ozr.1	71492	Bbs7	mm10_genes_promoters	photoreceptor outer segment					83.5409
chr3	36612565	36613901	1337	*	UMR	24.2424	chr3	36613390	36614389	1000	-	promoter:10586	uc008ozp.2	71492	Bbs7	mm10_genes_promoters	photoreceptor outer segment					24.2424
chr3	36612565	36613901	1337	*	UMR	24.2424	chr3	36613390	36614389	1000	-	promoter:10587	uc008ozq.2	71492	Bbs7	mm10_genes_promoters	photoreceptor outer segment					24.2424
chr3	36612565	36613901	1337	*	UMR	24.2424	chr3	36613390	36614389	1000	-	promoter:10588	uc008ozr.1	71492	Bbs7	mm10_genes_promoters	photoreceptor outer segment					24.2424
chr3	36511763	36512548	786	*	1	6.30252	chr3	36512312	36513311	1000	-	promoter:9318	uc008ozp.2	71492	Bbs7	mm9_genes_promoters	photoreceptor outer segment						6.30252
chr3	36511763	36512548	786	*	1	6.30252	chr3	36512312	36513311	1000	-	promoter:9319	uc008ozq.2	71492	Bbs7	mm9_genes_promoters	photoreceptor outer segment						6.30252
chr3	36511763	36512548	786	*	1	6.30252	chr3	36512312	36513311	1000	-	promoter:9320	uc008ozr.1	71492	Bbs7	mm9_genes_promoters	photoreceptor outer segment						6.30252
chr3	36513094	36516860	3767	*	3	73.6159	chr3	36512312	36513311	1000	-	promoter:9318	uc008ozp.2	71492	Bbs7	mm9_genes_promoters	photoreceptor outer segment						73.6159
chr3	36513094	36516860	3767	*	3	73.6159	chr3	36512312	36513311	1000	-	promoter:9319	uc008ozq.2	71492	Bbs7	mm9_genes_promoters	photoreceptor outer segment						73.6159
chr3	36513094	36516860	3767	*	3	73.6159	chr3	36512312	36513311	1000	-	promoter:9320	uc008ozr.1	71492	Bbs7	mm9_genes_promoters	photoreceptor outer segment						73.6159
chr3	36511487	36512821	1335	*	UMR	10.3922	chr3	36512312	36513311	1000	-	promoter:9318	uc008ozp.2	71492	Bbs7	mm9_genes_promoters	photoreceptor outer segment						10.3922
chr3	36511487	36512821	1335	*	UMR	10.3922	chr3	36512312	36513311	1000	-	promoter:9319	uc008ozq.2	71492	Bbs7	mm9_genes_promoters	photoreceptor outer segment						10.3922
chr3	36511487	36512821	1335	*	UMR	10.3922	chr3	36512312	36513311	1000	-	promoter:9320	uc008ozr.1	71492	Bbs7	mm9_genes_promoters	photoreceptor outer segment						10.3922
chr3	36511763	36512679	917	*	1	2.94118	chr3	36512312	36513311	1000	-	promoter:9318	uc008ozp.2	71492	Bbs7	mm9_genes_promoters	photoreceptor outer segment							2.94118
chr3	36511763	36512679	917	*	1	2.94118	chr3	36512312	36513311	1000	-	promoter:9319	uc008ozq.2	71492	Bbs7	mm9_genes_promoters	photoreceptor outer segment							2.94118
chr3	36511763	36512679	917	*	1	2.94118	chr3	36512312	36513311	1000	-	promoter:9320	uc008ozr.1	71492	Bbs7	mm9_genes_promoters	photoreceptor outer segment							2.94118
chr3	36512804	36516261	3458	*	3	67.9144	chr3	36512312	36513311	1000	-	promoter:9318	uc008ozp.2	71492	Bbs7	mm9_genes_promoters	photoreceptor outer segment							67.9144
chr3	36512804	36516261	3458	*	3	67.9144	chr3	36512312	36513311	1000	-	promoter:9319	uc008ozq.2	71492	Bbs7	mm9_genes_promoters	photoreceptor outer segment							67.9144
chr3	36512804	36516261	3458	*	3	67.9144	chr3	36512312	36513311	1000	-	promoter:9320	uc008ozr.1	71492	Bbs7	mm9_genes_promoters	photoreceptor outer segment							67.9144
chr3	36511393	36512949	1557	*	UMR	4.02161	chr3	36512312	36513311	1000	-	promoter:9318	uc008ozp.2	71492	Bbs7	mm9_genes_promoters	photoreceptor outer segment							4.02161
chr3	36511393	36512949	1557	*	UMR	4.02161	chr3	36512312	36513311	1000	-	promoter:9319	uc008ozq.2	71492	Bbs7	mm9_genes_promoters	photoreceptor outer segment							4.02161
chr3	36511393	36512949	1557	*	UMR	4.02161	chr3	36512312	36513311	1000	-	promoter:9320	uc008ozr.1	71492	Bbs7	mm9_genes_promoters	photoreceptor outer segment							4.02161
chr3	36511429	36512679	1251	*	1	17.5606	chr3	36512312	36513311	1000	-	promoter:9318	uc008ozp.2	71492	Bbs7	mm9_genes_promoters	photoreceptor outer segment								17.5606
chr3	36511429	36512679	1251	*	1	17.5606	chr3	36512312	36513311	1000	-	promoter:9319	uc008ozq.2	71492	Bbs7	mm9_genes_promoters	photoreceptor outer segment								17.5606
chr3	36511429	36512679	1251	*	1	17.5606	chr3	36512312	36513311	1000	-	promoter:9320	uc008ozr.1	71492	Bbs7	mm9_genes_promoters	photoreceptor outer segment								17.5606
chr3	36512804	36514041	1238	*	3	78.0392	chr3	36512312	36513311	1000	-	promoter:9318	uc008ozp.2	71492	Bbs7	mm9_genes_promoters	photoreceptor outer segment								78.0392
chr3	36512804	36514041	1238	*	3	78.0392	chr3	36512312	36513311	1000	-	promoter:9319	uc008ozq.2	71492	Bbs7	mm9_genes_promoters	photoreceptor outer segment								78.0392
chr3	36512804	36514041	1238	*	3	78.0392	chr3	36512312	36513311	1000	-	promoter:9320	uc008ozr.1	71492	Bbs7	mm9_genes_promoters	photoreceptor outer segment								78.0392
chr3	36511487	36513030	1544	*	UMR	18.3824	chr3	36512312	36513311	1000	-	promoter:9318	uc008ozp.2	71492	Bbs7	mm9_genes_promoters	photoreceptor outer segment								18.3824
chr3	36511487	36513030	1544	*	UMR	18.3824	chr3	36512312	36513311	1000	-	promoter:9319	uc008ozq.2	71492	Bbs7	mm9_genes_promoters	photoreceptor outer segment								18.3824
chr3	36511487	36513030	1544	*	UMR	18.3824	chr3	36512312	36513311	1000	-	promoter:9320	uc008ozr.1	71492	Bbs7	mm9_genes_promoters	photoreceptor outer segment								18.3824
chr9	107987672	108304776	317105	*	4	87.2795	chr9	108190384	108191383	1000	-	promoter:34384	uc009rov.1	12217	Bsn	mm10_genes_promoters	photoreceptor synapse	87.2795
chr9	108187813	108190994	3182	*	2	59.6158	chr9	108190384	108191383	1000	-	promoter:34384	uc009rov.1	12217	Bsn	mm10_genes_promoters	photoreceptor synapse		59.6158
chr9	108191010	108200167	9158	*	3	80.8567	chr9	108190384	108191383	1000	-	promoter:34384	uc009rov.1	12217	Bsn	mm10_genes_promoters	photoreceptor synapse		80.8567
chr9	108189468	108190728	1261	*	UMR	29.3103	chr9	108190384	108191383	1000	-	promoter:34384	uc009rov.1	12217	Bsn	mm10_genes_promoters	photoreceptor synapse		29.3103
chr9	108091864	108093203	1340	*	2	9.75232	chr9	108092715	108093714	1000	-	promoter:30212	uc009rov.1	12217	Bsn	mm9_genes_promoters	photoreceptor synapse			9.75232
chr9	108093235	108099529	6295	*	3	79.8147	chr9	108092715	108093714	1000	-	promoter:30212	uc009rov.1	12217	Bsn	mm9_genes_promoters	photoreceptor synapse			79.8147
chr9	108091845	108093060	1216	*	UMR	5.0173	chr9	108092715	108093714	1000	-	promoter:30212	uc009rov.1	12217	Bsn	mm9_genes_promoters	photoreceptor synapse			5.0173
chr9	108099165	108196282	97118	*	4	82.7307	chr9	108190384	108191383	1000	-	promoter:34384	uc009rov.1	12217	Bsn	mm10_genes_promoters	photoreceptor synapse				82.7307
chr9	108189495	108190728	1234	*	UMR	23.5294	chr9	108190384	108191383	1000	-	promoter:34384	uc009rov.1	12217	Bsn	mm10_genes_promoters	photoreceptor synapse				23.5294
chr9	108099165	108195478	96314	*	4	82.6811	chr9	108190384	108191383	1000	-	promoter:34384	uc009rov.1	12217	Bsn	mm10_genes_promoters	photoreceptor synapse					82.6811
chr9	108189482	108190868	1387	*	UMR	33.9806	chr9	108190384	108191383	1000	-	promoter:34384	uc009rov.1	12217	Bsn	mm10_genes_promoters	photoreceptor synapse					33.9806
chr9	108014089	108103100	89012	*	4	84.1148	chr9	108092715	108093714	1000	-	promoter:30212	uc009rov.1	12217	Bsn	mm9_genes_promoters	photoreceptor synapse						84.1148
chr9	108091845	108093060	1216	*	UMR	17.1569	chr9	108092715	108093714	1000	-	promoter:30212	uc009rov.1	12217	Bsn	mm9_genes_promoters	photoreceptor synapse						17.1569
chr9	108091864	108093194	1331	*	2	22.2426	chr9	108092715	108093714	1000	-	promoter:30212	uc009rov.1	12217	Bsn	mm9_genes_promoters	photoreceptor synapse							22.2426
chr9	108093203	108099753	6551	*	3	78.1225	chr9	108092715	108093714	1000	-	promoter:30212	uc009rov.1	12217	Bsn	mm9_genes_promoters	photoreceptor synapse							78.1225
chr9	108091812	108093060	1249	*	UMR	15.5462	chr9	108092715	108093714	1000	-	promoter:30212	uc009rov.1	12217	Bsn	mm9_genes_promoters	photoreceptor synapse							15.5462
chr9	108091864	108093106	1243	*	1	8.05627	chr9	108092715	108093714	1000	-	promoter:30212	uc009rov.1	12217	Bsn	mm9_genes_promoters	photoreceptor synapse								8.05627
chr9	108093194	108099619	6426	*	3	77.8219	chr9	108092715	108093714	1000	-	promoter:30212	uc009rov.1	12217	Bsn	mm9_genes_promoters	photoreceptor synapse								77.8219
chr9	108091812	108093086	1275	*	UMR	9.07928	chr9	108092715	108093714	1000	-	promoter:30212	uc009rov.1	12217	Bsn	mm9_genes_promoters	photoreceptor synapse								9.07928
chr19	4136240	4144288	8049	*	2	60.8063	chr19	4139610	4140609	1000	-	promoter:59701	uc008fyw.1	73660	Cabp4	mm10_genes_promoters	phototransduction	60.8063
chr19	4127296	4200035	72740	*	3	81.4041	chr19	4139610	4140609	1000	-	promoter:59701	uc008fyw.1	73660	Cabp4	mm10_genes_promoters	phototransduction		81.4041
chr19	4136743	4147948	11206	*	4	81.3788	chr19	4139610	4140609	1000	-	promoter:52224	uc008fyw.1	73660	Cabp4	mm9_genes_promoters	phototransduction			81.3788
chr19	4135244	4142159	6916	*	2	48.3883	chr19	4139610	4140609	1000	-	promoter:59701	uc008fyw.1	73660	Cabp4	mm10_genes_promoters	phototransduction				48.3883
chr19	4048802	4168570	119769	*	4	79.0841	chr19	4139610	4140609	1000	-	promoter:59701	uc008fyw.1	73660	Cabp4	mm10_genes_promoters	phototransduction					79.0841
chr19	4136072	4142403	6332	*	2	30.8165	chr19	4139610	4140609	1000	-	promoter:52224	uc008fyw.1	73660	Cabp4	mm9_genes_promoters	phototransduction						30.8165
chr19	4137135	4142281	5147	*	UMR	28.2113	chr19	4139610	4140609	1000	-	promoter:52224	uc008fyw.1	73660	Cabp4	mm9_genes_promoters	phototransduction						28.2113
chr19	4136072	4141339	5268	*	2	14.7059	chr19	4139610	4140609	1000	-	promoter:52224	uc008fyw.1	73660	Cabp4	mm9_genes_promoters	phototransduction							14.7059
chr19	4135729	4141382	5654	*	UMR	13.8107	chr19	4139610	4140609	1000	-	promoter:52224	uc008fyw.1	73660	Cabp4	mm9_genes_promoters	phototransduction							13.8107
chr19	4138800	4142159	3360	*	2	41.636	chr19	4139610	4140609	1000	-	promoter:52224	uc008fyw.1	73660	Cabp4	mm9_genes_promoters	phototransduction								41.636
chr19	4138755	4141382	2628	*	LMR	33.1551	chr19	4139610	4140609	1000	-	promoter:52224	uc008fyw.1	73660	Cabp4	mm9_genes_promoters	phototransduction								33.1551
chr2	14075154	15047959	972806	*	4	88.0754	chr2	14603306	14604305	1000	+	promoter:3684	uc008ikm.2	12296	Cacnb2	mm10_genes_promoters	photoreceptor synapse	88.0754
chr2	14075154	15047959	972806	*	4	88.0754	chr2	14604116	14605115	1000	+	promoter:3685	uc008ikn.1	12296	Cacnb2	mm10_genes_promoters	photoreceptor synapse	88.0754
chr2	14075154	15047959	972806	*	4	88.0754	chr2	14738599	14739598	1000	+	promoter:3687	uc029tvu.1	12296	Cacnb2	mm10_genes_promoters	photoreceptor synapse	88.0754
chr2	14075154	15047959	972806	*	4	88.0754	chr2	14738599	14739598	1000	+	promoter:3688	uc056zla.1	12296	Cacnb2	mm10_genes_promoters	photoreceptor synapse	88.0754
chr2	14075154	15047959	972806	*	4	88.0754	chr2	14823092	14824091	1000	+	promoter:3689	uc012brb.2	12296	Cacnb2	mm10_genes_promoters	photoreceptor synapse	88.0754
chr2	14075154	15047959	972806	*	4	88.0754	chr2	14872656	14873655	1000	+	promoter:3690	uc008ikr.1	12296	Cacnb2	mm10_genes_promoters	photoreceptor synapse	88.0754
chr2	14075154	15047959	972806	*	4	88.0754	chr2	14872656	14873655	1000	+	promoter:3691	uc008iks.2	12296	Cacnb2	mm10_genes_promoters	photoreceptor synapse	88.0754
chr2	14603153	14605990	2838	*	UMR	19.0476	chr2	14603306	14604305	1000	+	promoter:3684	uc008ikm.2	12296	Cacnb2	mm10_genes_promoters	photoreceptor synapse	19.0476
chr2	14603153	14605990	2838	*	UMR	19.0476	chr2	14604116	14605115	1000	+	promoter:3685	uc008ikn.1	12296	Cacnb2	mm10_genes_promoters	photoreceptor synapse	19.0476
chr2	14603206	14606546	3341	*	2	25.1113	chr2	14603306	14604305	1000	+	promoter:3684	uc008ikm.2	12296	Cacnb2	mm10_genes_promoters	photoreceptor synapse		25.1113
chr2	14603206	14606546	3341	*	2	25.1113	chr2	14604116	14605115	1000	+	promoter:3685	uc008ikn.1	12296	Cacnb2	mm10_genes_promoters	photoreceptor synapse		25.1113
chr2	14606629	14873601	266973	*	4	86.7263	chr2	14738599	14739598	1000	+	promoter:3687	uc029tvu.1	12296	Cacnb2	mm10_genes_promoters	photoreceptor synapse		86.7263
chr2	14606629	14873601	266973	*	4	86.7263	chr2	14738599	14739598	1000	+	promoter:3688	uc056zla.1	12296	Cacnb2	mm10_genes_promoters	photoreceptor synapse		86.7263
chr2	14606629	14873601	266973	*	4	86.7263	chr2	14823092	14824091	1000	+	promoter:3689	uc012brb.2	12296	Cacnb2	mm10_genes_promoters	photoreceptor synapse		86.7263
chr2	14606629	14873601	266973	*	4	86.7263	chr2	14872656	14873655	1000	+	promoter:3690	uc008ikr.1	12296	Cacnb2	mm10_genes_promoters	photoreceptor synapse		86.7263
chr2	14606629	14873601	266973	*	4	86.7263	chr2	14872656	14873655	1000	+	promoter:3691	uc008iks.2	12296	Cacnb2	mm10_genes_promoters	photoreceptor synapse		86.7263
chr2	14603207	14605708	2502	*	UMR	4.77178	chr2	14603306	14604305	1000	+	promoter:3684	uc008ikm.2	12296	Cacnb2	mm10_genes_promoters	photoreceptor synapse		4.77178
chr2	14603207	14605708	2502	*	UMR	4.77178	chr2	14604116	14605115	1000	+	promoter:3685	uc008ikn.1	12296	Cacnb2	mm10_genes_promoters	photoreceptor synapse		4.77178
chr2	14524905	14527316	2412	*	1	5.23256	chr2	14524933	14525932	1000	+	promoter:3196	uc008ikm.1	12296	Cacnb2	mm9_genes_promoters	photoreceptor synapse			5.23256
chr2	14524905	14527316	2412	*	1	5.23256	chr2	14525743	14526742	1000	+	promoter:3197	uc008ikn.1	12296	Cacnb2	mm9_genes_promoters	photoreceptor synapse			5.23256
chr2	14527353	14683815	156463	*	4	85.8836	chr2	14660226	14661225	1000	+	promoter:3199	uc008ikp.2	12296	Cacnb2	mm9_genes_promoters	photoreceptor synapse			85.8836
chr2	14685202	14745853	60652	*	4	84.4497	chr2	14744719	14745718	1000	+	promoter:3200	uc012brb.1	12296	Cacnb2	mm9_genes_promoters	photoreceptor synapse			84.4497
chr2	14747205	14795228	48024	*	4	83.7206	chr2	14794283	14795282	1000	+	promoter:3201	uc008ikr.1	12296	Cacnb2	mm9_genes_promoters	photoreceptor synapse			83.7206
chr2	14747205	14795228	48024	*	4	83.7206	chr2	14794283	14795282	1000	+	promoter:3202	uc008iks.1	12296	Cacnb2	mm9_genes_promoters	photoreceptor synapse			83.7206
chr2	14524869	14527208	2340	*	UMR	4.42907	chr2	14524933	14525932	1000	+	promoter:3196	uc008ikm.1	12296	Cacnb2	mm9_genes_promoters	photoreceptor synapse			4.42907
chr2	14524869	14527208	2340	*	UMR	4.42907	chr2	14525743	14526742	1000	+	promoter:3197	uc008ikn.1	12296	Cacnb2	mm9_genes_promoters	photoreceptor synapse			4.42907
chr2	14603097	14605689	2593	*	1	19.8623	chr2	14603306	14604305	1000	+	promoter:3684	uc008ikm.2	12296	Cacnb2	mm10_genes_promoters	photoreceptor synapse				19.8623
chr2	14603097	14605689	2593	*	1	19.8623	chr2	14604116	14605115	1000	+	promoter:3685	uc008ikn.1	12296	Cacnb2	mm10_genes_promoters	photoreceptor synapse				19.8623
chr2	14605731	14905567	299837	*	4	80.2201	chr2	14738599	14739598	1000	+	promoter:3687	uc029tvu.1	12296	Cacnb2	mm10_genes_promoters	photoreceptor synapse				80.2201
chr2	14605731	14905567	299837	*	4	80.2201	chr2	14738599	14739598	1000	+	promoter:3688	uc056zla.1	12296	Cacnb2	mm10_genes_promoters	photoreceptor synapse				80.2201
chr2	14605731	14905567	299837	*	4	80.2201	chr2	14823092	14824091	1000	+	promoter:3689	uc012brb.2	12296	Cacnb2	mm10_genes_promoters	photoreceptor synapse				80.2201
chr2	14605731	14905567	299837	*	4	80.2201	chr2	14872656	14873655	1000	+	promoter:3690	uc008ikr.1	12296	Cacnb2	mm10_genes_promoters	photoreceptor synapse				80.2201
chr2	14605731	14905567	299837	*	4	80.2201	chr2	14872656	14873655	1000	+	promoter:3691	uc008iks.2	12296	Cacnb2	mm10_genes_promoters	photoreceptor synapse				80.2201
chr2	14603153	14605708	2556	*	UMR	5.71429	chr2	14603306	14604305	1000	+	promoter:3684	uc008ikm.2	12296	Cacnb2	mm10_genes_promoters	photoreceptor synapse				5.71429
chr2	14603153	14605708	2556	*	UMR	5.71429	chr2	14604116	14605115	1000	+	promoter:3685	uc008ikn.1	12296	Cacnb2	mm10_genes_promoters	photoreceptor synapse				5.71429
chr2	14602983	14607287	4305	*	2	47.2531	chr2	14603306	14604305	1000	+	promoter:3684	uc008ikm.2	12296	Cacnb2	mm10_genes_promoters	photoreceptor synapse					47.2531
chr2	14602983	14607287	4305	*	2	47.2531	chr2	14604116	14605115	1000	+	promoter:3685	uc008ikn.1	12296	Cacnb2	mm10_genes_promoters	photoreceptor synapse					47.2531
chr2	14607355	14761328	153974	*	4	81.4749	chr2	14738599	14739598	1000	+	promoter:3687	uc029tvu.1	12296	Cacnb2	mm10_genes_promoters	photoreceptor synapse					81.4749
chr2	14607355	14761328	153974	*	4	81.4749	chr2	14738599	14739598	1000	+	promoter:3688	uc056zla.1	12296	Cacnb2	mm10_genes_promoters	photoreceptor synapse					81.4749
chr2	14766762	14936574	169813	*	4	79.8577	chr2	14823092	14824091	1000	+	promoter:3689	uc012brb.2	12296	Cacnb2	mm10_genes_promoters	photoreceptor synapse					79.8577
chr2	14766762	14936574	169813	*	4	79.8577	chr2	14872656	14873655	1000	+	promoter:3690	uc008ikr.1	12296	Cacnb2	mm10_genes_promoters	photoreceptor synapse					79.8577
chr2	14766762	14936574	169813	*	4	79.8577	chr2	14872656	14873655	1000	+	promoter:3691	uc008iks.2	12296	Cacnb2	mm10_genes_promoters	photoreceptor synapse					79.8577
chr2	14603099	14605708	2610	*	UMR	13.2275	chr2	14603306	14604305	1000	+	promoter:3684	uc008ikm.2	12296	Cacnb2	mm10_genes_promoters	photoreceptor synapse					13.2275
chr2	14603099	14605708	2610	*	UMR	13.2275	chr2	14604116	14605115	1000	+	promoter:3685	uc008ikn.1	12296	Cacnb2	mm10_genes_promoters	photoreceptor synapse					13.2275
chr2	14524724	14527316	2593	*	1	13.317	chr2	14524933	14525932	1000	+	promoter:3196	uc008ikm.1	12296	Cacnb2	mm9_genes_promoters	photoreceptor synapse						13.317
chr2	14524724	14527316	2593	*	1	13.317	chr2	14525743	14526742	1000	+	promoter:3197	uc008ikn.1	12296	Cacnb2	mm9_genes_promoters	photoreceptor synapse						13.317
chr2	14527353	14683815	156463	*	4	89.1846	chr2	14660226	14661225	1000	+	promoter:3199	uc008ikp.2	12296	Cacnb2	mm9_genes_promoters	photoreceptor synapse						89.1846
chr2	14688570	14745483	56914	*	3	80.335	chr2	14744719	14745718	1000	+	promoter:3200	uc012brb.1	12296	Cacnb2	mm9_genes_promoters	photoreceptor synapse						80.335
chr2	14745582	14747244	1663	*	2	42.3203	chr2	14744719	14745718	1000	+	promoter:3200	uc012brb.1	12296	Cacnb2	mm9_genes_promoters	photoreceptor synapse						42.3203
chr2	14748573	14795228	46656	*	3	81.1354	chr2	14794283	14795282	1000	+	promoter:3201	uc008ikr.1	12296	Cacnb2	mm9_genes_promoters	photoreceptor synapse						81.1354
chr2	14748573	14795228	46656	*	3	81.1354	chr2	14794283	14795282	1000	+	promoter:3202	uc008iks.1	12296	Cacnb2	mm9_genes_promoters	photoreceptor synapse						81.1354
chr2	14524869	14527208	2340	*	UMR	9.09091	chr2	14524933	14525932	1000	+	promoter:3196	uc008ikm.1	12296	Cacnb2	mm9_genes_promoters	photoreceptor synapse						9.09091
chr2	14524869	14527208	2340	*	UMR	9.09091	chr2	14525743	14526742	1000	+	promoter:3197	uc008ikn.1	12296	Cacnb2	mm9_genes_promoters	photoreceptor synapse						9.09091
chr2	14524724	14527353	2630	*	1	4.72041	chr2	14524933	14525932	1000	+	promoter:3196	uc008ikm.1	12296	Cacnb2	mm9_genes_promoters	photoreceptor synapse							4.72041
chr2	14524724	14527353	2630	*	1	4.72041	chr2	14525743	14526742	1000	+	promoter:3197	uc008ikn.1	12296	Cacnb2	mm9_genes_promoters	photoreceptor synapse							4.72041
chr2	14527358	14683815	156458	*	4	87.7434	chr2	14660226	14661225	1000	+	promoter:3199	uc008ikp.2	12296	Cacnb2	mm9_genes_promoters	photoreceptor synapse							87.7434
chr2	14702391	14745483	43093	*	3	80.1049	chr2	14744719	14745718	1000	+	promoter:3200	uc012brb.1	12296	Cacnb2	mm9_genes_promoters	photoreceptor synapse							80.1049
chr2	14745582	14747244	1663	*	2	37.4613	chr2	14744719	14745718	1000	+	promoter:3200	uc012brb.1	12296	Cacnb2	mm9_genes_promoters	photoreceptor synapse							37.4613
chr2	14785148	14794728	9581	*	4	82.7941	chr2	14794283	14795282	1000	+	promoter:3201	uc008ikr.1	12296	Cacnb2	mm9_genes_promoters	photoreceptor synapse							82.7941
chr2	14785148	14794728	9581	*	4	82.7941	chr2	14794283	14795282	1000	+	promoter:3202	uc008iks.1	12296	Cacnb2	mm9_genes_promoters	photoreceptor synapse							82.7941
chr2	14794970	14795842	873	*	2	24.8529	chr2	14794283	14795282	1000	+	promoter:3201	uc008ikr.1	12296	Cacnb2	mm9_genes_promoters	photoreceptor synapse							24.8529
chr2	14794970	14795842	873	*	2	24.8529	chr2	14794283	14795282	1000	+	promoter:3202	uc008iks.1	12296	Cacnb2	mm9_genes_promoters	photoreceptor synapse							24.8529
chr2	14524779	14527334	2556	*	UMR	2.82949	chr2	14524933	14525932	1000	+	promoter:3196	uc008ikm.1	12296	Cacnb2	mm9_genes_promoters	photoreceptor synapse							2.82949
chr2	14524779	14527334	2556	*	UMR	2.82949	chr2	14525743	14526742	1000	+	promoter:3197	uc008ikn.1	12296	Cacnb2	mm9_genes_promoters	photoreceptor synapse							2.82949
chr2	14524905	14527316	2412	*	1	8.77757	chr2	14524933	14525932	1000	+	promoter:3196	uc008ikm.1	12296	Cacnb2	mm9_genes_promoters	photoreceptor synapse								8.77757
chr2	14524905	14527316	2412	*	1	8.77757	chr2	14525743	14526742	1000	+	promoter:3197	uc008ikn.1	12296	Cacnb2	mm9_genes_promoters	photoreceptor synapse								8.77757
chr2	14527353	14683815	156463	*	4	85.4859	chr2	14660226	14661225	1000	+	promoter:3199	uc008ikp.2	12296	Cacnb2	mm9_genes_promoters	photoreceptor synapse								85.4859
chr2	14688389	14745457	57069	*	3	76.2752	chr2	14744719	14745718	1000	+	promoter:3200	uc012brb.1	12296	Cacnb2	mm9_genes_promoters	photoreceptor synapse								76.2752
chr2	14745483	14747244	1762	*	2	39.0374	chr2	14744719	14745718	1000	+	promoter:3200	uc012brb.1	12296	Cacnb2	mm9_genes_promoters	photoreceptor synapse								39.0374
chr2	14747802	14794728	46927	*	3	79.5259	chr2	14794283	14795282	1000	+	promoter:3201	uc008ikr.1	12296	Cacnb2	mm9_genes_promoters	photoreceptor synapse								79.5259
chr2	14747802	14794728	46927	*	3	79.5259	chr2	14794283	14795282	1000	+	promoter:3202	uc008iks.1	12296	Cacnb2	mm9_genes_promoters	photoreceptor synapse								79.5259
chr2	14794970	14797101	2132	*	2	35.1211	chr2	14794283	14795282	1000	+	promoter:3201	uc008ikr.1	12296	Cacnb2	mm9_genes_promoters	photoreceptor synapse								35.1211
chr2	14794970	14797101	2132	*	2	35.1211	chr2	14794283	14795282	1000	+	promoter:3202	uc008iks.1	12296	Cacnb2	mm9_genes_promoters	photoreceptor synapse								35.1211
chr2	14524869	14527208	2340	*	UMR	7.74977	chr2	14524933	14525932	1000	+	promoter:3196	uc008ikm.1	12296	Cacnb2	mm9_genes_promoters	photoreceptor synapse								7.74977
chr2	14524869	14527208	2340	*	UMR	7.74977	chr2	14525743	14526742	1000	+	promoter:3197	uc008ikn.1	12296	Cacnb2	mm9_genes_promoters	photoreceptor synapse								7.74977
chr12	100179817	100722833	543017	*	4	87.7076	chr12	100198435	100199434	1000	+	promoter:43139	uc007osq.2	12313	Calm1	mm10_genes_promoters	phototransduction	87.7076
chr12	100179817	100722833	543017	*	4	87.7076	chr12	100199144	100200143	1000	+	promoter:43140	uc029rxi.2	12313	Calm1	mm10_genes_promoters	phototransduction	87.7076
chr12	100188604	100198783	10180	*	3	82.7973	chr12	100198435	100199434	1000	+	promoter:43139	uc007osq.2	12313	Calm1	mm10_genes_promoters	phototransduction		82.7973
chr12	100198798	100201881	3084	*	2	47.8908	chr12	100198435	100199434	1000	+	promoter:43139	uc007osq.2	12313	Calm1	mm10_genes_promoters	phototransduction		47.8908
chr12	100198798	100201881	3084	*	2	47.8908	chr12	100199144	100200143	1000	+	promoter:43140	uc029rxi.2	12313	Calm1	mm10_genes_promoters	phototransduction		47.8908
chr12	100198973	100201194	2222	*	UMR	9.90991	chr12	100198435	100199434	1000	+	promoter:43139	uc007osq.2	12313	Calm1	mm10_genes_promoters	phototransduction		9.90991
chr12	100198973	100201194	2222	*	UMR	9.90991	chr12	100199144	100200143	1000	+	promoter:43140	uc029rxi.2	12313	Calm1	mm10_genes_promoters	phototransduction		9.90991
chr12	101431669	101437018	5350	*	3	80.2036	chr12	101436751	101437750	1000	+	promoter:37797	uc007osq.1	12313	Calm1	mm9_genes_promoters	phototransduction			80.2036
chr12	101437027	101440451	3425	*	1	3.18946	chr12	101436751	101437750	1000	+	promoter:37797	uc007osq.1	12313	Calm1	mm9_genes_promoters	phototransduction			3.18946
chr12	101437023	101440634	3612	*	UMR	2.96028	chr12	101436751	101437750	1000	+	promoter:37797	uc007osq.1	12313	Calm1	mm9_genes_promoters	phototransduction			2.96028
chr12	100188609	100532510	343902	*	4	85.428	chr12	100198435	100199434	1000	+	promoter:43139	uc007osq.2	12313	Calm1	mm10_genes_promoters	phototransduction				85.428
chr12	100188609	100532510	343902	*	4	85.428	chr12	100199144	100200143	1000	+	promoter:43140	uc029rxi.2	12313	Calm1	mm10_genes_promoters	phototransduction				85.428
chr12	100198819	100202424	3606	*	UMR	28.1081	chr12	100198435	100199434	1000	+	promoter:43139	uc007osq.2	12313	Calm1	mm10_genes_promoters	phototransduction				28.1081
chr12	100198819	100202424	3606	*	UMR	28.1081	chr12	100199144	100200143	1000	+	promoter:43140	uc029rxi.2	12313	Calm1	mm10_genes_promoters	phototransduction				28.1081
chr12	100188672	100274678	86007	*	4	83.017	chr12	100198435	100199434	1000	+	promoter:43139	uc007osq.2	12313	Calm1	mm10_genes_promoters	phototransduction					83.017
chr12	100188672	100274678	86007	*	4	83.017	chr12	100199144	100200143	1000	+	promoter:43140	uc029rxi.2	12313	Calm1	mm10_genes_promoters	phototransduction					83.017
chr12	100198819	100202424	3606	*	UMR	29	chr12	100198435	100199434	1000	+	promoter:43139	uc007osq.2	12313	Calm1	mm10_genes_promoters	phototransduction					29
chr12	100198819	100202424	3606	*	UMR	29	chr12	100199144	100200143	1000	+	promoter:43140	uc029rxi.2	12313	Calm1	mm10_genes_promoters	phototransduction					29
chr12	101426813	101437018	10206	*	3	80.3721	chr12	101436751	101437750	1000	+	promoter:37797	uc007osq.1	12313	Calm1	mm9_genes_promoters	phototransduction						80.3721
chr12	101437027	101440451	3425	*	1	13.7468	chr12	101436751	101437750	1000	+	promoter:37797	uc007osq.1	12313	Calm1	mm9_genes_promoters	phototransduction						13.7468
chr12	101437023	101440634	3612	*	UMR	12.9795	chr12	101436751	101437750	1000	+	promoter:37797	uc007osq.1	12313	Calm1	mm9_genes_promoters	phototransduction						12.9795
chr12	101431669	101437008	5340	*	3	76.6436	chr12	101436751	101437750	1000	+	promoter:37797	uc007osq.1	12313	Calm1	mm9_genes_promoters	phototransduction							76.6436
chr12	101437018	101440451	3434	*	1	8.98313	chr12	101436751	101437750	1000	+	promoter:37797	uc007osq.1	12313	Calm1	mm9_genes_promoters	phototransduction							8.98313
chr12	101437083	101440634	3552	*	UMR	7.52663	chr12	101436751	101437750	1000	+	promoter:37797	uc007osq.1	12313	Calm1	mm9_genes_promoters	phototransduction							7.52663
chr12	101431669	101437158	5490	*	3	76.3636	chr12	101436751	101437750	1000	+	promoter:37797	uc007osq.1	12313	Calm1	mm9_genes_promoters	phototransduction								76.3636
chr12	101437205	101440451	3247	*	1	20.0105	chr12	101436751	101437750	1000	+	promoter:37797	uc007osq.1	12313	Calm1	mm9_genes_promoters	phototransduction								20.0105
chr12	101437023	101440634	3612	*	UMR	19.99	chr12	101436751	101437750	1000	+	promoter:37797	uc007osq.1	12313	Calm1	mm9_genes_promoters	phototransduction								19.99
chr17	84959802	85116463	156662	*	4	88.8744	chr17	85089700	85090699	1000	+	promoter:55449	uc008dtt.1	73582	Camkmt	mm10_genes_promoters	phototransduction	88.8744
chr17	84959802	85116463	156662	*	4	88.8744	chr17	85091083	85092082	1000	+	promoter:55450	uc008dtu.1	73582	Camkmt	mm10_genes_promoters	phototransduction	88.8744
chr17	85089146	85091524	2379	*	UMR	6.46388	chr17	85089700	85090699	1000	+	promoter:55449	uc008dtt.1	73582	Camkmt	mm10_genes_promoters	phototransduction	6.46388
chr17	85089146	85091524	2379	*	UMR	6.46388	chr17	85091083	85092082	1000	+	promoter:55450	uc008dtu.1	73582	Camkmt	mm10_genes_promoters	phototransduction	6.46388
chr17	85089150	85091555	2406	*	1	5.50542	chr17	85089700	85090699	1000	+	promoter:55449	uc008dtt.1	73582	Camkmt	mm10_genes_promoters	phototransduction		5.50542
chr17	85089150	85091555	2406	*	1	5.50542	chr17	85091083	85092082	1000	+	promoter:55450	uc008dtu.1	73582	Camkmt	mm10_genes_promoters	phototransduction		5.50542
chr17	85091616	85116629	25014	*	4	89.1307	chr17	85091083	85092082	1000	+	promoter:55450	uc008dtu.1	73582	Camkmt	mm10_genes_promoters	phototransduction		89.1307
chr17	85089147	85091524	2378	*	UMR	5	chr17	85089700	85090699	1000	+	promoter:55449	uc008dtt.1	73582	Camkmt	mm10_genes_promoters	phototransduction		5
chr17	85089147	85091524	2378	*	UMR	5	chr17	85091083	85092082	1000	+	promoter:55450	uc008dtu.1	73582	Camkmt	mm10_genes_promoters	phototransduction		5
chr17	85488480	85490894	2415	*	1	2.84926	chr17	85489040	85490039	1000	+	promoter:48445	uc008dtt.1	73582	Camkmt	mm9_genes_promoters	phototransduction			2.84926
chr17	85488480	85490894	2415	*	1	2.84926	chr17	85490423	85491422	1000	+	promoter:48446	uc008dtu.1	73582	Camkmt	mm9_genes_promoters	phototransduction			2.84926
chr17	85490955	85516928	25974	*	4	87.6243	chr17	85490423	85491422	1000	+	promoter:48446	uc008dtu.1	73582	Camkmt	mm9_genes_promoters	phototransduction			87.6243
chr17	85488486	85490924	2439	*	UMR	2.35294	chr17	85489040	85490039	1000	+	promoter:48445	uc008dtt.1	73582	Camkmt	mm9_genes_promoters	phototransduction			2.35294
chr17	85488486	85490924	2439	*	UMR	2.35294	chr17	85490423	85491422	1000	+	promoter:48446	uc008dtu.1	73582	Camkmt	mm9_genes_promoters	phototransduction			2.35294
chr17	85089341	85090101	761	*	1	6.6034	chr17	85089700	85090699	1000	+	promoter:55449	uc008dtt.1	73582	Camkmt	mm10_genes_promoters	phototransduction				6.6034
chr17	85091833	85116644	24812	*	4	88.6384	chr17	85091083	85092082	1000	+	promoter:55450	uc008dtu.1	73582	Camkmt	mm10_genes_promoters	phototransduction				88.6384
chr17	85089101	85091586	2486	*	UMR	7.66962	chr17	85089700	85090699	1000	+	promoter:55449	uc008dtt.1	73582	Camkmt	mm10_genes_promoters	phototransduction				7.66962
chr17	85089101	85091586	2486	*	UMR	7.66962	chr17	85091083	85092082	1000	+	promoter:55450	uc008dtu.1	73582	Camkmt	mm10_genes_promoters	phototransduction				7.66962
chr17	85089140	85091127	1988	*	1	2.1978	chr17	85089700	85090699	1000	+	promoter:55449	uc008dtt.1	73582	Camkmt	mm10_genes_promoters	phototransduction					2.1978
chr17	85089140	85091127	1988	*	1	2.1978	chr17	85091083	85092082	1000	+	promoter:55450	uc008dtu.1	73582	Camkmt	mm10_genes_promoters	phototransduction					2.1978
chr17	85091833	85142365	50533	*	4	86.7657	chr17	85091083	85092082	1000	+	promoter:55450	uc008dtu.1	73582	Camkmt	mm10_genes_promoters	phototransduction					86.7657
chr17	85089122	85091694	2573	*	UMR	4.10959	chr17	85089700	85090699	1000	+	promoter:55449	uc008dtt.1	73582	Camkmt	mm10_genes_promoters	phototransduction					4.10959
chr17	85089122	85091694	2573	*	UMR	4.10959	chr17	85091083	85092082	1000	+	promoter:55450	uc008dtu.1	73582	Camkmt	mm10_genes_promoters	phototransduction					4.10959
chr17	85487666	85490894	3229	*	1	14.3754	chr17	85489040	85490039	1000	+	promoter:48445	uc008dtt.1	73582	Camkmt	mm9_genes_promoters	phototransduction						14.3754
chr17	85487666	85490894	3229	*	1	14.3754	chr17	85490423	85491422	1000	+	promoter:48446	uc008dtu.1	73582	Camkmt	mm9_genes_promoters	phototransduction						14.3754
chr17	85490955	85518512	27558	*	4	87.4749	chr17	85490423	85491422	1000	+	promoter:48446	uc008dtu.1	73582	Camkmt	mm9_genes_promoters	phototransduction						87.4749
chr17	85487873	85490862	2990	*	UMR	9.91285	chr17	85489040	85490039	1000	+	promoter:48445	uc008dtt.1	73582	Camkmt	mm9_genes_promoters	phototransduction						9.91285
chr17	85487873	85490862	2990	*	UMR	9.91285	chr17	85490423	85491422	1000	+	promoter:48446	uc008dtu.1	73582	Camkmt	mm9_genes_promoters	phototransduction						9.91285
chr17	85488437	85490894	2458	*	1	6.74319	chr17	85489040	85490039	1000	+	promoter:48445	uc008dtt.1	73582	Camkmt	mm9_genes_promoters	phototransduction							6.74319
chr17	85488437	85490894	2458	*	1	6.74319	chr17	85490423	85491422	1000	+	promoter:48446	uc008dtu.1	73582	Camkmt	mm9_genes_promoters	phototransduction							6.74319
chr17	85490955	85518766	27812	*	4	86.0158	chr17	85490423	85491422	1000	+	promoter:48446	uc008dtu.1	73582	Camkmt	mm9_genes_promoters	phototransduction							86.0158
chr17	85488462	85490924	2463	*	UMR	4.48529	chr17	85489040	85490039	1000	+	promoter:48445	uc008dtt.1	73582	Camkmt	mm9_genes_promoters	phototransduction							4.48529
chr17	85488462	85490924	2463	*	UMR	4.48529	chr17	85490423	85491422	1000	+	promoter:48446	uc008dtu.1	73582	Camkmt	mm9_genes_promoters	phototransduction							4.48529
chr17	85488442	85490894	2453	*	1	12.6144	chr17	85489040	85490039	1000	+	promoter:48445	uc008dtt.1	73582	Camkmt	mm9_genes_promoters	phototransduction								12.6144
chr17	85488442	85490894	2453	*	1	12.6144	chr17	85490423	85491422	1000	+	promoter:48446	uc008dtu.1	73582	Camkmt	mm9_genes_promoters	phototransduction								12.6144
chr17	85490955	85518766	27812	*	4	83.42	chr17	85490423	85491422	1000	+	promoter:48446	uc008dtu.1	73582	Camkmt	mm9_genes_promoters	phototransduction								83.42
chr17	85488441	85490924	2484	*	UMR	11.3399	chr17	85489040	85490039	1000	+	promoter:48445	uc008dtt.1	73582	Camkmt	mm9_genes_promoters	phototransduction								11.3399
chr17	85488441	85490924	2484	*	UMR	11.3399	chr17	85490423	85491422	1000	+	promoter:48446	uc008dtu.1	73582	Camkmt	mm9_genes_promoters	phototransduction								11.3399
chr14	27501393	27654358	152966	*	4	86.8748	chr14	27508461	27509460	1000	-	promoter:48564	uc007stw.3	320234	Ccdc66	mm10_genes_promoters	photoreceptor outer segment	86.8748
chr14	27501393	27654358	152966	*	4	86.8748	chr14	27508461	27509460	1000	-	promoter:48565	uc011zhw.3	320234	Ccdc66	mm10_genes_promoters	photoreceptor outer segment	86.8748
chr14	27501393	27654358	152966	*	4	86.8748	chr14	27508461	27509460	1000	-	promoter:48566	uc007stx.1	320234	Ccdc66	mm10_genes_promoters	photoreceptor outer segment	86.8748
chr14	27507789	27508636	848	*	UMR	7.01754	chr14	27508461	27509460	1000	-	promoter:48564	uc007stw.3	320234	Ccdc66	mm10_genes_promoters	photoreceptor outer segment	7.01754
chr14	27507789	27508636	848	*	UMR	7.01754	chr14	27508461	27509460	1000	-	promoter:48565	uc011zhw.3	320234	Ccdc66	mm10_genes_promoters	photoreceptor outer segment	7.01754
chr14	27507789	27508636	848	*	UMR	7.01754	chr14	27508461	27509460	1000	-	promoter:48566	uc007stx.1	320234	Ccdc66	mm10_genes_promoters	photoreceptor outer segment	7.01754
chr14	27391316	27620927	229612	*	4	88.4908	chr14	27508461	27509460	1000	-	promoter:48564	uc007stw.3	320234	Ccdc66	mm10_genes_promoters	photoreceptor outer segment		88.4908
chr14	27391316	27620927	229612	*	4	88.4908	chr14	27508461	27509460	1000	-	promoter:48565	uc011zhw.3	320234	Ccdc66	mm10_genes_promoters	photoreceptor outer segment		88.4908
chr14	27391316	27620927	229612	*	4	88.4908	chr14	27508461	27509460	1000	-	promoter:48566	uc007stx.1	320234	Ccdc66	mm10_genes_promoters	photoreceptor outer segment		88.4908
chr14	27507701	27509000	1300	*	UMR	12.5	chr14	27508461	27509460	1000	-	promoter:48564	uc007stw.3	320234	Ccdc66	mm10_genes_promoters	photoreceptor outer segment		12.5
chr14	27507701	27509000	1300	*	UMR	12.5	chr14	27508461	27509460	1000	-	promoter:48565	uc011zhw.3	320234	Ccdc66	mm10_genes_promoters	photoreceptor outer segment		12.5
chr14	27507701	27509000	1300	*	UMR	12.5	chr14	27508461	27509460	1000	-	promoter:48566	uc007stx.1	320234	Ccdc66	mm10_genes_promoters	photoreceptor outer segment		12.5
chr14	28320886	28322306	1421	*	1	7.03325	chr14	28321647	28322646	1000	-	promoter:42436	uc007stw.1	320234	Ccdc66	mm9_genes_promoters	photoreceptor outer segment			7.03325
chr14	28320886	28322306	1421	*	1	7.03325	chr14	28321647	28322646	1000	-	promoter:42437	uc011zhw.1	320234	Ccdc66	mm9_genes_promoters	photoreceptor outer segment			7.03325
chr14	28320886	28322306	1421	*	1	7.03325	chr14	28321647	28322646	1000	-	promoter:42438	uc007stx.1	320234	Ccdc66	mm9_genes_promoters	photoreceptor outer segment			7.03325
chr14	28322448	28434663	112216	*	4	84.5393	chr14	28321647	28322646	1000	-	promoter:42436	uc007stw.1	320234	Ccdc66	mm9_genes_promoters	photoreceptor outer segment			84.5393
chr14	28322448	28434663	112216	*	4	84.5393	chr14	28321647	28322646	1000	-	promoter:42437	uc011zhw.1	320234	Ccdc66	mm9_genes_promoters	photoreceptor outer segment			84.5393
chr14	28322448	28434663	112216	*	4	84.5393	chr14	28321647	28322646	1000	-	promoter:42438	uc007stx.1	320234	Ccdc66	mm9_genes_promoters	photoreceptor outer segment			84.5393
chr14	28320899	28322294	1396	*	UMR	4.05526	chr14	28321647	28322646	1000	-	promoter:42436	uc007stw.1	320234	Ccdc66	mm9_genes_promoters	photoreceptor outer segment			4.05526
chr14	28320899	28322294	1396	*	UMR	4.05526	chr14	28321647	28322646	1000	-	promoter:42437	uc011zhw.1	320234	Ccdc66	mm9_genes_promoters	photoreceptor outer segment			4.05526
chr14	28320899	28322294	1396	*	UMR	4.05526	chr14	28321647	28322646	1000	-	promoter:42438	uc007stx.1	320234	Ccdc66	mm9_genes_promoters	photoreceptor outer segment			4.05526
chr14	27392812	27654358	261547	*	4	85.3494	chr14	27508461	27509460	1000	-	promoter:48564	uc007stw.3	320234	Ccdc66	mm10_genes_promoters	photoreceptor outer segment				85.3494
chr14	27392812	27654358	261547	*	4	85.3494	chr14	27508461	27509460	1000	-	promoter:48565	uc011zhw.3	320234	Ccdc66	mm10_genes_promoters	photoreceptor outer segment				85.3494
chr14	27392812	27654358	261547	*	4	85.3494	chr14	27508461	27509460	1000	-	promoter:48566	uc007stx.1	320234	Ccdc66	mm10_genes_promoters	photoreceptor outer segment				85.3494
chr14	27507685	27509048	1364	*	UMR	16.6667	chr14	27508461	27509460	1000	-	promoter:48564	uc007stw.3	320234	Ccdc66	mm10_genes_promoters	photoreceptor outer segment				16.6667
chr14	27507685	27509048	1364	*	UMR	16.6667	chr14	27508461	27509460	1000	-	promoter:48565	uc011zhw.3	320234	Ccdc66	mm10_genes_promoters	photoreceptor outer segment				16.6667
chr14	27507685	27509048	1364	*	UMR	16.6667	chr14	27508461	27509460	1000	-	promoter:48566	uc007stx.1	320234	Ccdc66	mm10_genes_promoters	photoreceptor outer segment				16.6667
chr14	27338463	27654709	316247	*	4	85.6385	chr14	27508461	27509460	1000	-	promoter:48564	uc007stw.3	320234	Ccdc66	mm10_genes_promoters	photoreceptor outer segment					85.6385
chr14	27338463	27654709	316247	*	4	85.6385	chr14	27508461	27509460	1000	-	promoter:48565	uc011zhw.3	320234	Ccdc66	mm10_genes_promoters	photoreceptor outer segment					85.6385
chr14	27338463	27654709	316247	*	4	85.6385	chr14	27508461	27509460	1000	-	promoter:48566	uc007stx.1	320234	Ccdc66	mm10_genes_promoters	photoreceptor outer segment					85.6385
chr14	27507693	27509126	1434	*	UMR	10.9375	chr14	27508461	27509460	1000	-	promoter:48564	uc007stw.3	320234	Ccdc66	mm10_genes_promoters	photoreceptor outer segment					10.9375
chr14	27507693	27509126	1434	*	UMR	10.9375	chr14	27508461	27509460	1000	-	promoter:48565	uc011zhw.3	320234	Ccdc66	mm10_genes_promoters	photoreceptor outer segment					10.9375
chr14	27507693	27509126	1434	*	UMR	10.9375	chr14	27508461	27509460	1000	-	promoter:48566	uc007stx.1	320234	Ccdc66	mm10_genes_promoters	photoreceptor outer segment					10.9375
chr14	28320911	28322289	1379	*	1	6.11765	chr14	28321647	28322646	1000	-	promoter:42436	uc007stw.1	320234	Ccdc66	mm9_genes_promoters	photoreceptor outer segment						6.11765
chr14	28320911	28322289	1379	*	1	6.11765	chr14	28321647	28322646	1000	-	promoter:42437	uc011zhw.1	320234	Ccdc66	mm9_genes_promoters	photoreceptor outer segment						6.11765
chr14	28320911	28322289	1379	*	1	6.11765	chr14	28321647	28322646	1000	-	promoter:42438	uc007stx.1	320234	Ccdc66	mm9_genes_promoters	photoreceptor outer segment						6.11765
chr14	28322298	28435098	112801	*	4	86.282	chr14	28321647	28322646	1000	-	promoter:42436	uc007stw.1	320234	Ccdc66	mm9_genes_promoters	photoreceptor outer segment						86.282
chr14	28322298	28435098	112801	*	4	86.282	chr14	28321647	28322646	1000	-	promoter:42437	uc011zhw.1	320234	Ccdc66	mm9_genes_promoters	photoreceptor outer segment						86.282
chr14	28322298	28435098	112801	*	4	86.282	chr14	28321647	28322646	1000	-	promoter:42438	uc007stx.1	320234	Ccdc66	mm9_genes_promoters	photoreceptor outer segment						86.282
chr14	28320899	28322294	1396	*	UMR	5.05882	chr14	28321647	28322646	1000	-	promoter:42436	uc007stw.1	320234	Ccdc66	mm9_genes_promoters	photoreceptor outer segment						5.05882
chr14	28320899	28322294	1396	*	UMR	5.05882	chr14	28321647	28322646	1000	-	promoter:42437	uc011zhw.1	320234	Ccdc66	mm9_genes_promoters	photoreceptor outer segment						5.05882
chr14	28320899	28322294	1396	*	UMR	5.05882	chr14	28321647	28322646	1000	-	promoter:42438	uc007stx.1	320234	Ccdc66	mm9_genes_promoters	photoreceptor outer segment						5.05882
chr14	28320870	28322176	1307	*	1	5.54036	chr14	28321647	28322646	1000	-	promoter:42436	uc007stw.1	320234	Ccdc66	mm9_genes_promoters	photoreceptor outer segment							5.54036
chr14	28320870	28322176	1307	*	1	5.54036	chr14	28321647	28322646	1000	-	promoter:42437	uc011zhw.1	320234	Ccdc66	mm9_genes_promoters	photoreceptor outer segment							5.54036
chr14	28320870	28322176	1307	*	1	5.54036	chr14	28321647	28322646	1000	-	promoter:42438	uc007stx.1	320234	Ccdc66	mm9_genes_promoters	photoreceptor outer segment							5.54036
chr14	28322448	28435098	112651	*	4	83.1373	chr14	28321647	28322646	1000	-	promoter:42436	uc007stw.1	320234	Ccdc66	mm9_genes_promoters	photoreceptor outer segment							83.1373
chr14	28322448	28435098	112651	*	4	83.1373	chr14	28321647	28322646	1000	-	promoter:42437	uc011zhw.1	320234	Ccdc66	mm9_genes_promoters	photoreceptor outer segment							83.1373
chr14	28322448	28435098	112651	*	4	83.1373	chr14	28321647	28322646	1000	-	promoter:42438	uc007stx.1	320234	Ccdc66	mm9_genes_promoters	photoreceptor outer segment							83.1373
chr14	28320747	28322312	1566	*	UMR	6.41711	chr14	28321647	28322646	1000	-	promoter:42436	uc007stw.1	320234	Ccdc66	mm9_genes_promoters	photoreceptor outer segment							6.41711
chr14	28320747	28322312	1566	*	UMR	6.41711	chr14	28321647	28322646	1000	-	promoter:42437	uc011zhw.1	320234	Ccdc66	mm9_genes_promoters	photoreceptor outer segment							6.41711
chr14	28320747	28322312	1566	*	UMR	6.41711	chr14	28321647	28322646	1000	-	promoter:42438	uc007stx.1	320234	Ccdc66	mm9_genes_promoters	photoreceptor outer segment							6.41711
chr14	28320886	28322306	1421	*	1	11.7647	chr14	28321647	28322646	1000	-	promoter:42436	uc007stw.1	320234	Ccdc66	mm9_genes_promoters	photoreceptor outer segment								11.7647
chr14	28320886	28322306	1421	*	1	11.7647	chr14	28321647	28322646	1000	-	promoter:42437	uc011zhw.1	320234	Ccdc66	mm9_genes_promoters	photoreceptor outer segment								11.7647
chr14	28320886	28322306	1421	*	1	11.7647	chr14	28321647	28322646	1000	-	promoter:42438	uc007stx.1	320234	Ccdc66	mm9_genes_promoters	photoreceptor outer segment								11.7647
chr14	28322448	28406460	84013	*	4	85.1279	chr14	28321647	28322646	1000	-	promoter:42436	uc007stw.1	320234	Ccdc66	mm9_genes_promoters	photoreceptor outer segment								85.1279
chr14	28322448	28406460	84013	*	4	85.1279	chr14	28321647	28322646	1000	-	promoter:42437	uc011zhw.1	320234	Ccdc66	mm9_genes_promoters	photoreceptor outer segment								85.1279
chr14	28322448	28406460	84013	*	4	85.1279	chr14	28321647	28322646	1000	-	promoter:42438	uc007stx.1	320234	Ccdc66	mm9_genes_promoters	photoreceptor outer segment								85.1279
chr14	28320879	28322302	1424	*	UMR	10.4118	chr14	28321647	28322646	1000	-	promoter:42436	uc007stw.1	320234	Ccdc66	mm9_genes_promoters	photoreceptor outer segment								10.4118
chr14	28320879	28322302	1424	*	UMR	10.4118	chr14	28321647	28322646	1000	-	promoter:42437	uc011zhw.1	320234	Ccdc66	mm9_genes_promoters	photoreceptor outer segment								10.4118
chr14	28320879	28322302	1424	*	UMR	10.4118	chr14	28321647	28322646	1000	-	promoter:42438	uc007stx.1	320234	Ccdc66	mm9_genes_promoters	photoreceptor outer segment								10.4118
chr10	60193260	60904382	711123	*	3	85.2947	chr10	60305650	60306649	1000	-	promoter:36854	uc007fer.2	22295	Cdh23	mm10_genes_promoters	photoreceptor synapse	85.2947
chr10	60193260	60904382	711123	*	3	85.2947	chr10	60321586	60322585	1000	-	promoter:36855	uc007fes.2	22295	Cdh23	mm10_genes_promoters	photoreceptor synapse	85.2947
chr10	60193260	60904382	711123	*	3	85.2947	chr10	60321586	60322585	1000	-	promoter:36856	uc007fet.2	22295	Cdh23	mm10_genes_promoters	photoreceptor synapse	85.2947
chr10	60193260	60904382	711123	*	3	85.2947	chr10	60331842	60332841	1000	-	promoter:36857	uc011xeh.2	22295	Cdh23	mm10_genes_promoters	photoreceptor synapse	85.2947
chr10	60193260	60904382	711123	*	3	85.2947	chr10	60379347	60380346	1000	-	promoter:36858	uc007feu.3	22295	Cdh23	mm10_genes_promoters	photoreceptor synapse	85.2947
chr10	60193260	60904382	711123	*	3	85.2947	chr10	60696491	60697490	1000	-	promoter:36859	uc033fpk.2	22295	Cdh23	mm10_genes_promoters	photoreceptor synapse	85.2947
chr10	60193260	60904382	711123	*	3	85.2947	chr10	60696491	60697490	1000	-	promoter:36860	uc057kiv.1	22295	Cdh23	mm10_genes_promoters	photoreceptor synapse	85.2947
chr10	60193260	60904382	711123	*	3	85.2947	chr10	60696491	60697490	1000	-	promoter:36861	uc057kiw.1	22295	Cdh23	mm10_genes_promoters	photoreceptor synapse	85.2947
chr10	60193260	60904382	711123	*	3	85.2947	chr10	60596808	60597807	1000	-	promoter:36862	uc011xek.1	22295	Cdh23	mm10_genes_promoters	photoreceptor synapse	85.2947
chr10	60193260	60904382	711123	*	3	85.2947	chr10	60596808	60597807	1000	-	promoter:36863	uc011xel.1	22295	Cdh23	mm10_genes_promoters	photoreceptor synapse	85.2947
chr10	60193260	60904382	711123	*	3	85.2947	chr10	60696491	60697490	1000	-	promoter:36864	uc007fez.1	22295	Cdh23	mm10_genes_promoters	photoreceptor synapse	85.2947
chr10	60193260	60904382	711123	*	3	85.2947	chr10	60653034	60654033	1000	-	promoter:36865	uc007ffa.1	22295	Cdh23	mm10_genes_promoters	photoreceptor synapse	85.2947
chr10	60192545	60344672	152128	*	4	86.2525	chr10	60305650	60306649	1000	-	promoter:36854	uc007fer.2	22295	Cdh23	mm10_genes_promoters	photoreceptor synapse		86.2525
chr10	60192545	60344672	152128	*	4	86.2525	chr10	60321586	60322585	1000	-	promoter:36855	uc007fes.2	22295	Cdh23	mm10_genes_promoters	photoreceptor synapse		86.2525
chr10	60192545	60344672	152128	*	4	86.2525	chr10	60321586	60322585	1000	-	promoter:36856	uc007fet.2	22295	Cdh23	mm10_genes_promoters	photoreceptor synapse		86.2525
chr10	60192545	60344672	152128	*	4	86.2525	chr10	60331842	60332841	1000	-	promoter:36857	uc011xeh.2	22295	Cdh23	mm10_genes_promoters	photoreceptor synapse		86.2525
chr10	60352819	60429357	76539	*	4	87.0712	chr10	60379347	60380346	1000	-	promoter:36858	uc007feu.3	22295	Cdh23	mm10_genes_promoters	photoreceptor synapse		87.0712
chr10	60584180	60622512	38333	*	4	84.0094	chr10	60596808	60597807	1000	-	promoter:36862	uc011xek.1	22295	Cdh23	mm10_genes_promoters	photoreceptor synapse		84.0094
chr10	60584180	60622512	38333	*	4	84.0094	chr10	60596808	60597807	1000	-	promoter:36863	uc011xel.1	22295	Cdh23	mm10_genes_promoters	photoreceptor synapse		84.0094
chr10	60626315	60755948	129634	*	4	86.8224	chr10	60653034	60654033	1000	-	promoter:36865	uc007ffa.1	22295	Cdh23	mm10_genes_promoters	photoreceptor synapse		86.8224
chr10	60626315	60755948	129634	*	4	86.8224	chr10	60696491	60697490	1000	-	promoter:36859	uc033fpk.2	22295	Cdh23	mm10_genes_promoters	photoreceptor synapse		86.8224
chr10	60626315	60755948	129634	*	4	86.8224	chr10	60696491	60697490	1000	-	promoter:36860	uc057kiv.1	22295	Cdh23	mm10_genes_promoters	photoreceptor synapse		86.8224
chr10	60626315	60755948	129634	*	4	86.8224	chr10	60696491	60697490	1000	-	promoter:36861	uc057kiw.1	22295	Cdh23	mm10_genes_promoters	photoreceptor synapse		86.8224
chr10	60626315	60755948	129634	*	4	86.8224	chr10	60696491	60697490	1000	-	promoter:36864	uc007fez.1	22295	Cdh23	mm10_genes_promoters	photoreceptor synapse		86.8224
chr10	60304475	60305767	1293	*	LMR	40	chr10	60305650	60306649	1000	-	promoter:36854	uc007fer.2	22295	Cdh23	mm10_genes_promoters	photoreceptor synapse		40
chr10	59749095	59809166	60072	*	4	86.2648	chr10	59768398	59769397	1000	-	promoter:32288	uc007fer.1	22295	Cdh23	mm9_genes_promoters	photoreceptor synapse			86.2648
chr10	59749095	59809166	60072	*	4	86.2648	chr10	59784334	59785333	1000	-	promoter:32289	uc007fes.1	22295	Cdh23	mm9_genes_promoters	photoreceptor synapse			86.2648
chr10	59749095	59809166	60072	*	4	86.2648	chr10	59784334	59785333	1000	-	promoter:32290	uc007fet.1	22295	Cdh23	mm9_genes_promoters	photoreceptor synapse			86.2648
chr10	59749095	59809166	60072	*	4	86.2648	chr10	59794590	59795589	1000	-	promoter:32291	uc011xeh.1	22295	Cdh23	mm9_genes_promoters	photoreceptor synapse			86.2648
chr10	59826925	59874218	47294	*	4	81.7647	chr10	59842098	59843097	1000	-	promoter:32292	uc007feu.1	22295	Cdh23	mm9_genes_promoters	photoreceptor synapse			81.7647
chr10	59826925	59874218	47294	*	4	81.7647	chr10	59842098	59843097	1000	-	promoter:32293	uc011xei.1	22295	Cdh23	mm9_genes_promoters	photoreceptor synapse			81.7647
chr10	60056553	60086577	30025	*	4	80.7254	chr10	60059556	60060555	1000	-	promoter:32295	uc011xek.1	22295	Cdh23	mm9_genes_promoters	photoreceptor synapse			80.7254
chr10	60056553	60086577	30025	*	4	80.7254	chr10	60059556	60060555	1000	-	promoter:32296	uc011xel.1	22295	Cdh23	mm9_genes_promoters	photoreceptor synapse			80.7254
chr10	60099425	60148115	48691	*	4	84.4159	chr10	60115782	60116781	1000	-	promoter:32298	uc007ffa.1	22295	Cdh23	mm9_genes_promoters	photoreceptor synapse			84.4159
chr10	60151013	60161193	10181	*	3	79.7629	chr10	60159239	60160238	1000	-	promoter:32294	uc007fev.1	22295	Cdh23	mm9_genes_promoters	photoreceptor synapse			79.7629
chr10	60151013	60161193	10181	*	3	79.7629	chr10	60159239	60160238	1000	-	promoter:32297	uc007fez.1	22295	Cdh23	mm9_genes_promoters	photoreceptor synapse			79.7629
chr10	59767998	59768546	549	*	LMR	20	chr10	59768398	59769397	1000	-	promoter:32288	uc007fer.1	22295	Cdh23	mm9_genes_promoters	photoreceptor synapse			20
chr10	60159553	60160074	522	*	LMR	11.7647	chr10	60159239	60160238	1000	-	promoter:32294	uc007fev.1	22295	Cdh23	mm9_genes_promoters	photoreceptor synapse			11.7647
chr10	60159553	60160074	522	*	LMR	11.7647	chr10	60159239	60160238	1000	-	promoter:32297	uc007fez.1	22295	Cdh23	mm9_genes_promoters	photoreceptor synapse			11.7647
chr10	60193272	60343082	149811	*	4	84.6933	chr10	60305650	60306649	1000	-	promoter:36854	uc007fer.2	22295	Cdh23	mm10_genes_promoters	photoreceptor synapse				84.6933
chr10	60193272	60343082	149811	*	4	84.6933	chr10	60321586	60322585	1000	-	promoter:36855	uc007fes.2	22295	Cdh23	mm10_genes_promoters	photoreceptor synapse				84.6933
chr10	60193272	60343082	149811	*	4	84.6933	chr10	60321586	60322585	1000	-	promoter:36856	uc007fet.2	22295	Cdh23	mm10_genes_promoters	photoreceptor synapse				84.6933
chr10	60193272	60343082	149811	*	4	84.6933	chr10	60331842	60332841	1000	-	promoter:36857	uc011xeh.2	22295	Cdh23	mm10_genes_promoters	photoreceptor synapse				84.6933
chr10	60355177	60427133	71957	*	4	81.6752	chr10	60379347	60380346	1000	-	promoter:36858	uc007feu.3	22295	Cdh23	mm10_genes_promoters	photoreceptor synapse				81.6752
chr10	60439490	60622244	182755	*	4	80.1103	chr10	60596808	60597807	1000	-	promoter:36862	uc011xek.1	22295	Cdh23	mm10_genes_promoters	photoreceptor synapse				80.1103
chr10	60439490	60622244	182755	*	4	80.1103	chr10	60596808	60597807	1000	-	promoter:36863	uc011xel.1	22295	Cdh23	mm10_genes_promoters	photoreceptor synapse				80.1103
chr10	60626661	60800595	173935	*	4	84.6812	chr10	60696491	60697490	1000	-	promoter:36859	uc033fpk.2	22295	Cdh23	mm10_genes_promoters	photoreceptor synapse				84.6812
chr10	60626661	60800595	173935	*	4	84.6812	chr10	60696491	60697490	1000	-	promoter:36860	uc057kiv.1	22295	Cdh23	mm10_genes_promoters	photoreceptor synapse				84.6812
chr10	60626661	60800595	173935	*	4	84.6812	chr10	60696491	60697490	1000	-	promoter:36861	uc057kiw.1	22295	Cdh23	mm10_genes_promoters	photoreceptor synapse				84.6812
chr10	60626661	60800595	173935	*	4	84.6812	chr10	60696491	60697490	1000	-	promoter:36864	uc007fez.1	22295	Cdh23	mm10_genes_promoters	photoreceptor synapse				84.6812
chr10	60626661	60800595	173935	*	4	84.6812	chr10	60653034	60654033	1000	-	promoter:36865	uc007ffa.1	22295	Cdh23	mm10_genes_promoters	photoreceptor synapse				84.6812
chr10	60696939	60699439	2501	*	UMR	25.4545	chr10	60696491	60697490	1000	-	promoter:36859	uc033fpk.2	22295	Cdh23	mm10_genes_promoters	photoreceptor synapse				25.4545
chr10	60696939	60699439	2501	*	UMR	25.4545	chr10	60696491	60697490	1000	-	promoter:36860	uc057kiv.1	22295	Cdh23	mm10_genes_promoters	photoreceptor synapse				25.4545
chr10	60696939	60699439	2501	*	UMR	25.4545	chr10	60696491	60697490	1000	-	promoter:36861	uc057kiw.1	22295	Cdh23	mm10_genes_promoters	photoreceptor synapse				25.4545
chr10	60696939	60699439	2501	*	UMR	25.4545	chr10	60696491	60697490	1000	-	promoter:36864	uc007fez.1	22295	Cdh23	mm10_genes_promoters	photoreceptor synapse				25.4545
chr10	60195622	60790716	595095	*	4	82.3857	chr10	60305650	60306649	1000	-	promoter:36854	uc007fer.2	22295	Cdh23	mm10_genes_promoters	photoreceptor synapse					82.3857
chr10	60195622	60790716	595095	*	4	82.3857	chr10	60321586	60322585	1000	-	promoter:36855	uc007fes.2	22295	Cdh23	mm10_genes_promoters	photoreceptor synapse					82.3857
chr10	60195622	60790716	595095	*	4	82.3857	chr10	60321586	60322585	1000	-	promoter:36856	uc007fet.2	22295	Cdh23	mm10_genes_promoters	photoreceptor synapse					82.3857
chr10	60195622	60790716	595095	*	4	82.3857	chr10	60331842	60332841	1000	-	promoter:36857	uc011xeh.2	22295	Cdh23	mm10_genes_promoters	photoreceptor synapse					82.3857
chr10	60195622	60790716	595095	*	4	82.3857	chr10	60379347	60380346	1000	-	promoter:36858	uc007feu.3	22295	Cdh23	mm10_genes_promoters	photoreceptor synapse					82.3857
chr10	60195622	60790716	595095	*	4	82.3857	chr10	60696491	60697490	1000	-	promoter:36859	uc033fpk.2	22295	Cdh23	mm10_genes_promoters	photoreceptor synapse					82.3857
chr10	60195622	60790716	595095	*	4	82.3857	chr10	60696491	60697490	1000	-	promoter:36860	uc057kiv.1	22295	Cdh23	mm10_genes_promoters	photoreceptor synapse					82.3857
chr10	60195622	60790716	595095	*	4	82.3857	chr10	60696491	60697490	1000	-	promoter:36861	uc057kiw.1	22295	Cdh23	mm10_genes_promoters	photoreceptor synapse					82.3857
chr10	60195622	60790716	595095	*	4	82.3857	chr10	60596808	60597807	1000	-	promoter:36862	uc011xek.1	22295	Cdh23	mm10_genes_promoters	photoreceptor synapse					82.3857
chr10	60195622	60790716	595095	*	4	82.3857	chr10	60596808	60597807	1000	-	promoter:36863	uc011xel.1	22295	Cdh23	mm10_genes_promoters	photoreceptor synapse					82.3857
chr10	60195622	60790716	595095	*	4	82.3857	chr10	60696491	60697490	1000	-	promoter:36864	uc007fez.1	22295	Cdh23	mm10_genes_promoters	photoreceptor synapse					82.3857
chr10	60195622	60790716	595095	*	4	82.3857	chr10	60653034	60654033	1000	-	promoter:36865	uc007ffa.1	22295	Cdh23	mm10_genes_promoters	photoreceptor synapse					82.3857
chr10	59748552	59812944	64393	*	4	88.4621	chr10	59768398	59769397	1000	-	promoter:32288	uc007fer.1	22295	Cdh23	mm9_genes_promoters	photoreceptor synapse						88.4621
chr10	59748552	59812944	64393	*	4	88.4621	chr10	59784334	59785333	1000	-	promoter:32289	uc007fes.1	22295	Cdh23	mm9_genes_promoters	photoreceptor synapse						88.4621
chr10	59748552	59812944	64393	*	4	88.4621	chr10	59784334	59785333	1000	-	promoter:32290	uc007fet.1	22295	Cdh23	mm9_genes_promoters	photoreceptor synapse						88.4621
chr10	59748552	59812944	64393	*	4	88.4621	chr10	59794590	59795589	1000	-	promoter:32291	uc011xeh.1	22295	Cdh23	mm9_genes_promoters	photoreceptor synapse						88.4621
chr10	59815277	59892249	76973	*	4	85.5716	chr10	59842098	59843097	1000	-	promoter:32292	uc007feu.1	22295	Cdh23	mm9_genes_promoters	photoreceptor synapse						85.5716
chr10	59815277	59892249	76973	*	4	85.5716	chr10	59842098	59843097	1000	-	promoter:32293	uc011xei.1	22295	Cdh23	mm9_genes_promoters	photoreceptor synapse						85.5716
chr10	60057252	60086803	29552	*	4	87.6452	chr10	60059556	60060555	1000	-	promoter:32295	uc011xek.1	22295	Cdh23	mm9_genes_promoters	photoreceptor synapse						87.6452
chr10	60057252	60086803	29552	*	4	87.6452	chr10	60059556	60060555	1000	-	promoter:32296	uc011xel.1	22295	Cdh23	mm9_genes_promoters	photoreceptor synapse						87.6452
chr10	60099425	60148390	48966	*	4	89.1165	chr10	60115782	60116781	1000	-	promoter:32298	uc007ffa.1	22295	Cdh23	mm9_genes_promoters	photoreceptor synapse						89.1165
chr10	60150726	60161352	10627	*	4	86.9499	chr10	60159239	60160238	1000	-	promoter:32294	uc007fev.1	22295	Cdh23	mm9_genes_promoters	photoreceptor synapse						86.9499
chr10	60150726	60161352	10627	*	4	86.9499	chr10	60159239	60160238	1000	-	promoter:32297	uc007fez.1	22295	Cdh23	mm9_genes_promoters	photoreceptor synapse						86.9499
chr10	59767788	59768515	728	*	LMR	24.1176	chr10	59768398	59769397	1000	-	promoter:32288	uc007fer.1	22295	Cdh23	mm9_genes_promoters	photoreceptor synapse						24.1176
chr10	59742661	59809210	66550	*	4	86.1061	chr10	59768398	59769397	1000	-	promoter:32288	uc007fer.1	22295	Cdh23	mm9_genes_promoters	photoreceptor synapse							86.1061
chr10	59742661	59809210	66550	*	4	86.1061	chr10	59784334	59785333	1000	-	promoter:32289	uc007fes.1	22295	Cdh23	mm9_genes_promoters	photoreceptor synapse							86.1061
chr10	59742661	59809210	66550	*	4	86.1061	chr10	59784334	59785333	1000	-	promoter:32290	uc007fet.1	22295	Cdh23	mm9_genes_promoters	photoreceptor synapse							86.1061
chr10	59742661	59809210	66550	*	4	86.1061	chr10	59794590	59795589	1000	-	promoter:32291	uc011xeh.1	22295	Cdh23	mm9_genes_promoters	photoreceptor synapse							86.1061
chr10	59838920	59870180	31261	*	4	83.6418	chr10	59842098	59843097	1000	-	promoter:32292	uc007feu.1	22295	Cdh23	mm9_genes_promoters	photoreceptor synapse							83.6418
chr10	59838920	59870180	31261	*	4	83.6418	chr10	59842098	59843097	1000	-	promoter:32293	uc011xei.1	22295	Cdh23	mm9_genes_promoters	photoreceptor synapse							83.6418
chr10	60059209	60086772	27564	*	4	82.7362	chr10	60059556	60060555	1000	-	promoter:32295	uc011xek.1	22295	Cdh23	mm9_genes_promoters	photoreceptor synapse							82.7362
chr10	60059209	60086772	27564	*	4	82.7362	chr10	60059556	60060555	1000	-	promoter:32296	uc011xel.1	22295	Cdh23	mm9_genes_promoters	photoreceptor synapse							82.7362
chr10	60099203	60148115	48913	*	4	84.5653	chr10	60115782	60116781	1000	-	promoter:32298	uc007ffa.1	22295	Cdh23	mm9_genes_promoters	photoreceptor synapse							84.5653
chr10	60151013	60159492	8480	*	4	83.0762	chr10	60159239	60160238	1000	-	promoter:32294	uc007fev.1	22295	Cdh23	mm9_genes_promoters	photoreceptor synapse							83.0762
chr10	60151013	60159492	8480	*	4	83.0762	chr10	60159239	60160238	1000	-	promoter:32297	uc007fez.1	22295	Cdh23	mm9_genes_promoters	photoreceptor synapse							83.0762
chr10	60159612	60160568	957	*	2	44.385	chr10	60159239	60160238	1000	-	promoter:32294	uc007fev.1	22295	Cdh23	mm9_genes_promoters	photoreceptor synapse							44.385
chr10	60159612	60160568	957	*	2	44.385	chr10	60159239	60160238	1000	-	promoter:32297	uc007fez.1	22295	Cdh23	mm9_genes_promoters	photoreceptor synapse							44.385
chr10	59767895	59768515	621	*	LMR	26.9608	chr10	59768398	59769397	1000	-	promoter:32288	uc007fer.1	22295	Cdh23	mm9_genes_promoters	photoreceptor synapse							26.9608
chr10	59742759	59788852	46094	*	4	83.4617	chr10	59768398	59769397	1000	-	promoter:32288	uc007fer.1	22295	Cdh23	mm9_genes_promoters	photoreceptor synapse								83.4617
chr10	59742759	59788852	46094	*	4	83.4617	chr10	59784334	59785333	1000	-	promoter:32289	uc007fes.1	22295	Cdh23	mm9_genes_promoters	photoreceptor synapse								83.4617
chr10	59742759	59788852	46094	*	4	83.4617	chr10	59784334	59785333	1000	-	promoter:32290	uc007fet.1	22295	Cdh23	mm9_genes_promoters	photoreceptor synapse								83.4617
chr10	59789464	59809208	19745	*	4	86.1991	chr10	59794590	59795589	1000	-	promoter:32291	uc011xeh.1	22295	Cdh23	mm9_genes_promoters	photoreceptor synapse								86.1991
chr10	59826925	59870292	43368	*	4	83.1848	chr10	59842098	59843097	1000	-	promoter:32292	uc007feu.1	22295	Cdh23	mm9_genes_promoters	photoreceptor synapse								83.1848
chr10	59826925	59870292	43368	*	4	83.1848	chr10	59842098	59843097	1000	-	promoter:32293	uc011xei.1	22295	Cdh23	mm9_genes_promoters	photoreceptor synapse								83.1848
chr10	60059473	60086772	27300	*	4	84.2038	chr10	60059556	60060555	1000	-	promoter:32295	uc011xek.1	22295	Cdh23	mm9_genes_promoters	photoreceptor synapse								84.2038
chr10	60059473	60086772	27300	*	4	84.2038	chr10	60059556	60060555	1000	-	promoter:32296	uc011xel.1	22295	Cdh23	mm9_genes_promoters	photoreceptor synapse								84.2038
chr10	60099022	60148115	49094	*	4	84.3264	chr10	60115782	60116781	1000	-	promoter:32298	uc007ffa.1	22295	Cdh23	mm9_genes_promoters	photoreceptor synapse								84.3264
chr10	60150934	60159492	8559	*	4	83.0882	chr10	60159239	60160238	1000	-	promoter:32294	uc007fev.1	22295	Cdh23	mm9_genes_promoters	photoreceptor synapse								83.0882
chr10	60150934	60159492	8559	*	4	83.0882	chr10	60159239	60160238	1000	-	promoter:32297	uc007fez.1	22295	Cdh23	mm9_genes_promoters	photoreceptor synapse								83.0882
chr10	60159612	60160660	1049	*	2	45.8824	chr10	60159239	60160238	1000	-	promoter:32294	uc007fev.1	22295	Cdh23	mm9_genes_promoters	photoreceptor synapse								45.8824
chr10	60159612	60160660	1049	*	2	45.8824	chr10	60159239	60160238	1000	-	promoter:32297	uc007fez.1	22295	Cdh23	mm9_genes_promoters	photoreceptor synapse								45.8824
chr14	36707690	37818882	1111193	*	4	86.799	chr14	37098312	37099311	1000	-	promoter:48686	uc007tbu.1	170677	Cdhr1	mm10_genes_promoters	photoreceptor outer segment	86.799
chr14	37097650	37098844	1195	*	UMR	22.5806	chr14	37098312	37099311	1000	-	promoter:48686	uc007tbu.1	170677	Cdhr1	mm10_genes_promoters	photoreceptor outer segment	22.5806
chr14	37096139	37098876	2738	*	2	37.4088	chr14	37098312	37099311	1000	-	promoter:48686	uc007tbu.1	170677	Cdhr1	mm10_genes_promoters	photoreceptor outer segment		37.4088
chr14	37097650	37098844	1195	*	UMR	13.0435	chr14	37098312	37099311	1000	-	promoter:48686	uc007tbu.1	170677	Cdhr1	mm10_genes_promoters	photoreceptor outer segment		13.0435
chr14	37910608	37911997	1390	*	1	7.46055	chr14	37911498	37912497	1000	-	promoter:42552	uc007tbu.1	170677	Cdhr1	mm9_genes_promoters	photoreceptor outer segment			7.46055
chr14	37912062	37946965	34904	*	4	86.2007	chr14	37911498	37912497	1000	-	promoter:42552	uc007tbu.1	170677	Cdhr1	mm9_genes_promoters	photoreceptor outer segment			86.2007
chr14	37910836	37912030	1195	*	UMR	2.94118	chr14	37911498	37912497	1000	-	promoter:42552	uc007tbu.1	170677	Cdhr1	mm9_genes_promoters	photoreceptor outer segment			2.94118
chr14	37094729	37099723	4995	*	2	48.5258	chr14	37098312	37099311	1000	-	promoter:48686	uc007tbu.1	170677	Cdhr1	mm10_genes_promoters	photoreceptor outer segment				48.5258
chr14	37097650	37098844	1195	*	UMR	22.093	chr14	37098312	37099311	1000	-	promoter:48686	uc007tbu.1	170677	Cdhr1	mm10_genes_promoters	photoreceptor outer segment				22.093
chr14	36707924	37133779	425856	*	4	80.6691	chr14	37098312	37099311	1000	-	promoter:48686	uc007tbu.1	170677	Cdhr1	mm10_genes_promoters	photoreceptor outer segment					80.6691
chr14	37097037	37098876	1840	*	UMR	32.716	chr14	37098312	37099311	1000	-	promoter:48686	uc007tbu.1	170677	Cdhr1	mm10_genes_promoters	photoreceptor outer segment					32.716
chr14	37905787	37912564	6778	*	2	39.503	chr14	37911498	37912497	1000	-	promoter:42552	uc007tbu.1	170677	Cdhr1	mm9_genes_promoters	photoreceptor outer segment						39.503
chr14	37909162	37912585	3424	*	UMR	26.1438	chr14	37911498	37912497	1000	-	promoter:42552	uc007tbu.1	170677	Cdhr1	mm9_genes_promoters	photoreceptor outer segment						26.1438
chr14	37907151	37912606	5456	*	2	21.2074	chr14	37911498	37912497	1000	-	promoter:42552	uc007tbu.1	170677	Cdhr1	mm9_genes_promoters	photoreceptor outer segment							21.2074
chr14	37909162	37912674	3513	*	UMR	10.5392	chr14	37911498	37912497	1000	-	promoter:42552	uc007tbu.1	170677	Cdhr1	mm9_genes_promoters	photoreceptor outer segment							10.5392
chr14	37909224	37912564	3341	*	1	14.8169	chr14	37911498	37912497	1000	-	promoter:42552	uc007tbu.1	170677	Cdhr1	mm9_genes_promoters	photoreceptor outer segment								14.8169
chr14	37909162	37912585	3424	*	UMR	14.2619	chr14	37911498	37912497	1000	-	promoter:42552	uc007tbu.1	170677	Cdhr1	mm9_genes_promoters	photoreceptor outer segment								14.2619
chr5	101702483	101819200	116718	*	4	87.6567	chr5	101764130	101765129	1000	+	promoter:16544	uc008yio.1	74596	Cds1	mm10_genes_promoters	phototransduction	87.6567
chr5	101764091	101766556	2466	*	UMR	32.3741	chr5	101764130	101765129	1000	+	promoter:16544	uc008yio.1	74596	Cds1	mm10_genes_promoters	phototransduction	32.3741
chr5	101764302	101766500	2199	*	2	36.6224	chr5	101764130	101765129	1000	+	promoter:16544	uc008yio.1	74596	Cds1	mm10_genes_promoters	phototransduction		36.6224
chr5	101763802	101766022	2221	*	UMR	21.1765	chr5	101764130	101765129	1000	+	promoter:16544	uc008yio.1	74596	Cds1	mm10_genes_promoters	phototransduction		21.1765
chr5	102192592	102196093	3502	*	2	13.5233	chr5	102193149	102194148	1000	+	promoter:14533	uc008yio.1	74596	Cds1	mm9_genes_promoters	phototransduction			13.5233
chr5	102193154	102196148	2995	*	UMR	11.9545	chr5	102193149	102194148	1000	+	promoter:14533	uc008yio.1	74596	Cds1	mm9_genes_promoters	phototransduction			11.9545
chr5	101764078	101767075	2998	*	2	41.0441	chr5	101764130	101765129	1000	+	promoter:16544	uc008yio.1	74596	Cds1	mm10_genes_promoters	phototransduction				41.0441
chr5	101763537	101766906	3370	*	UMR	30.1546	chr5	101764130	101765129	1000	+	promoter:16544	uc008yio.1	74596	Cds1	mm10_genes_promoters	phototransduction				30.1546
chr5	101701872	101764233	62362	*	4	83.0456	chr5	101764130	101765129	1000	+	promoter:16544	uc008yio.1	74596	Cds1	mm10_genes_promoters	phototransduction					83.0456
chr5	101764302	101766976	2675	*	1	26.3082	chr5	101764130	101765129	1000	+	promoter:16544	uc008yio.1	74596	Cds1	mm10_genes_promoters	phototransduction					26.3082
chr5	101764201	101766252	2052	*	UMR	28.6486	chr5	101764130	101765129	1000	+	promoter:16544	uc008yio.1	74596	Cds1	mm10_genes_promoters	phototransduction					28.6486
chr5	102192862	102196409	3548	*	1	19.8235	chr5	102193149	102194148	1000	+	promoter:14533	uc008yio.1	74596	Cds1	mm9_genes_promoters	phototransduction						19.8235
chr5	102193025	102196302	3278	*	UMR	18.2598	chr5	102193149	102194148	1000	+	promoter:14533	uc008yio.1	74596	Cds1	mm9_genes_promoters	phototransduction						18.2598
chr5	102192862	102196409	3548	*	1	7.14286	chr5	102193149	102194148	1000	+	promoter:14533	uc008yio.1	74596	Cds1	mm9_genes_promoters	phototransduction							7.14286
chr5	102192728	102196424	3697	*	UMR	6.57263	chr5	102193149	102194148	1000	+	promoter:14533	uc008yio.1	74596	Cds1	mm9_genes_promoters	phototransduction							6.57263
chr5	102192592	102196409	3818	*	1	22.1289	chr5	102193149	102194148	1000	+	promoter:14533	uc008yio.1	74596	Cds1	mm9_genes_promoters	phototransduction								22.1289
chr5	102193219	102196302	3084	*	UMR	18.5924	chr5	102193149	102194148	1000	+	promoter:14533	uc008yio.1	74596	Cds1	mm9_genes_promoters	phototransduction								18.5924
chr2	132254297	132384147	129851	*	4	88.4571	chr2	132262148	132263147	1000	+	promoter:5507	uc008mmn.3	110911	Cds2	mm10_genes_promoters	phototransduction	88.4571
chr2	132254297	132384147	129851	*	4	88.4571	chr2	132262148	132263147	1000	+	promoter:5508	uc008mmo.2	110911	Cds2	mm10_genes_promoters	phototransduction	88.4571
chr2	132254297	132384147	129851	*	4	88.4571	chr2	132284939	132285938	1000	+	promoter:5509	uc029ueu.2	110911	Cds2	mm10_genes_promoters	phototransduction	88.4571
chr2	132254297	132262385	8089	*	4	90.3193	chr2	132262148	132263147	1000	+	promoter:5507	uc008mmn.3	110911	Cds2	mm10_genes_promoters	phototransduction		90.3193
chr2	132254297	132262385	8089	*	4	90.3193	chr2	132262148	132263147	1000	+	promoter:5508	uc008mmo.2	110911	Cds2	mm10_genes_promoters	phototransduction		90.3193
chr2	132262442	132264911	2470	*	2	28.0484	chr2	132262148	132263147	1000	+	promoter:5507	uc008mmn.3	110911	Cds2	mm10_genes_promoters	phototransduction		28.0484
chr2	132262442	132264911	2470	*	2	28.0484	chr2	132262148	132263147	1000	+	promoter:5508	uc008mmo.2	110911	Cds2	mm10_genes_promoters	phototransduction		28.0484
chr2	132284537	132388543	104007	*	4	87.3953	chr2	132284939	132285938	1000	+	promoter:5509	uc029ueu.2	110911	Cds2	mm10_genes_promoters	phototransduction		87.3953
chr2	132262664	132264619	1956	*	UMR	2.12014	chr2	132262148	132263147	1000	+	promoter:5507	uc008mmn.3	110911	Cds2	mm10_genes_promoters	phototransduction		2.12014
chr2	132262664	132264619	1956	*	UMR	2.12014	chr2	132262148	132263147	1000	+	promoter:5508	uc008mmo.2	110911	Cds2	mm10_genes_promoters	phototransduction		2.12014
chr2	132079974	132088281	8308	*	4	88.8499	chr2	132087993	132088992	1000	+	promoter:4786	uc008mmn.1	110911	Cds2	mm9_genes_promoters	phototransduction			88.8499
chr2	132079974	132088281	8308	*	4	88.8499	chr2	132087993	132088992	1000	+	promoter:4787	uc008mmo.1	110911	Cds2	mm9_genes_promoters	phototransduction			88.8499
chr2	132088516	132090268	1753	*	1	0.992204	chr2	132087993	132088992	1000	+	promoter:4786	uc008mmn.1	110911	Cds2	mm9_genes_promoters	phototransduction			0.992204
chr2	132088516	132090268	1753	*	1	0.992204	chr2	132087993	132088992	1000	+	promoter:4787	uc008mmo.1	110911	Cds2	mm9_genes_promoters	phototransduction			0.992204
chr2	132088399	132090538	2140	*	UMR	1.82073	chr2	132087993	132088992	1000	+	promoter:4786	uc008mmn.1	110911	Cds2	mm9_genes_promoters	phototransduction			1.82073
chr2	132088399	132090538	2140	*	UMR	1.82073	chr2	132087993	132088992	1000	+	promoter:4787	uc008mmo.1	110911	Cds2	mm9_genes_promoters	phototransduction			1.82073
chr2	132254297	132389366	135070	*	4	83.8993	chr2	132262148	132263147	1000	+	promoter:5507	uc008mmn.3	110911	Cds2	mm10_genes_promoters	phototransduction				83.8993
chr2	132254297	132389366	135070	*	4	83.8993	chr2	132262148	132263147	1000	+	promoter:5508	uc008mmo.2	110911	Cds2	mm10_genes_promoters	phototransduction				83.8993
chr2	132254297	132389366	135070	*	4	83.8993	chr2	132284939	132285938	1000	+	promoter:5509	uc029ueu.2	110911	Cds2	mm10_genes_promoters	phototransduction				83.8993
chr2	132262415	132264619	2205	*	UMR	12.5	chr2	132262148	132263147	1000	+	promoter:5507	uc008mmn.3	110911	Cds2	mm10_genes_promoters	phototransduction				12.5
chr2	132262415	132264619	2205	*	UMR	12.5	chr2	132262148	132263147	1000	+	promoter:5508	uc008mmo.2	110911	Cds2	mm10_genes_promoters	phototransduction				12.5
chr2	132254774	132652058	397285	*	4	83.4041	chr2	132262148	132263147	1000	+	promoter:5507	uc008mmn.3	110911	Cds2	mm10_genes_promoters	phototransduction					83.4041
chr2	132254774	132652058	397285	*	4	83.4041	chr2	132262148	132263147	1000	+	promoter:5508	uc008mmo.2	110911	Cds2	mm10_genes_promoters	phototransduction					83.4041
chr2	132254774	132652058	397285	*	4	83.4041	chr2	132284939	132285938	1000	+	promoter:5509	uc029ueu.2	110911	Cds2	mm10_genes_promoters	phototransduction					83.4041
chr2	132262664	132264802	2139	*	UMR	11.0236	chr2	132262148	132263147	1000	+	promoter:5507	uc008mmn.3	110911	Cds2	mm10_genes_promoters	phototransduction					11.0236
chr2	132262664	132264802	2139	*	UMR	11.0236	chr2	132262148	132263147	1000	+	promoter:5508	uc008mmo.2	110911	Cds2	mm10_genes_promoters	phototransduction					11.0236
chr2	132080509	132088281	7773	*	4	85.7281	chr2	132087993	132088992	1000	+	promoter:4786	uc008mmn.1	110911	Cds2	mm9_genes_promoters	phototransduction						85.7281
chr2	132080509	132088281	7773	*	4	85.7281	chr2	132087993	132088992	1000	+	promoter:4787	uc008mmo.1	110911	Cds2	mm9_genes_promoters	phototransduction						85.7281
chr2	132088516	132090647	2132	*	1	9.29412	chr2	132087993	132088992	1000	+	promoter:4786	uc008mmn.1	110911	Cds2	mm9_genes_promoters	phototransduction						9.29412
chr2	132088516	132090647	2132	*	1	9.29412	chr2	132087993	132088992	1000	+	promoter:4787	uc008mmo.1	110911	Cds2	mm9_genes_promoters	phototransduction						9.29412
chr2	132088399	132090754	2356	*	UMR	8.82353	chr2	132087993	132088992	1000	+	promoter:4786	uc008mmn.1	110911	Cds2	mm9_genes_promoters	phototransduction						8.82353
chr2	132088399	132090754	2356	*	UMR	8.82353	chr2	132087993	132088992	1000	+	promoter:4787	uc008mmo.1	110911	Cds2	mm9_genes_promoters	phototransduction						8.82353
chr2	132080509	132088281	7773	*	4	85.3819	chr2	132087993	132088992	1000	+	promoter:4786	uc008mmn.1	110911	Cds2	mm9_genes_promoters	phototransduction							85.3819
chr2	132080509	132088281	7773	*	4	85.3819	chr2	132087993	132088992	1000	+	promoter:4787	uc008mmo.1	110911	Cds2	mm9_genes_promoters	phototransduction							85.3819
chr2	132088516	132090647	2132	*	1	4.50089	chr2	132087993	132088992	1000	+	promoter:4786	uc008mmn.1	110911	Cds2	mm9_genes_promoters	phototransduction							4.50089
chr2	132088516	132090647	2132	*	1	4.50089	chr2	132087993	132088992	1000	+	promoter:4787	uc008mmo.1	110911	Cds2	mm9_genes_promoters	phototransduction							4.50089
chr2	132088399	132090754	2356	*	UMR	4.05526	chr2	132087993	132088992	1000	+	promoter:4786	uc008mmn.1	110911	Cds2	mm9_genes_promoters	phototransduction							4.05526
chr2	132088399	132090754	2356	*	UMR	4.05526	chr2	132087993	132088992	1000	+	promoter:4787	uc008mmo.1	110911	Cds2	mm9_genes_promoters	phototransduction							4.05526
chr2	132080509	132088281	7773	*	4	86.0181	chr2	132087993	132088992	1000	+	promoter:4786	uc008mmn.1	110911	Cds2	mm9_genes_promoters	phototransduction								86.0181
chr2	132080509	132088281	7773	*	4	86.0181	chr2	132087993	132088992	1000	+	promoter:4787	uc008mmo.1	110911	Cds2	mm9_genes_promoters	phototransduction								86.0181
chr2	132088516	132090647	2132	*	1	15.8645	chr2	132087993	132088992	1000	+	promoter:4786	uc008mmn.1	110911	Cds2	mm9_genes_promoters	phototransduction								15.8645
chr2	132088516	132090647	2132	*	1	15.8645	chr2	132087993	132088992	1000	+	promoter:4787	uc008mmo.1	110911	Cds2	mm9_genes_promoters	phototransduction								15.8645
chr2	132088399	132090640	2242	*	UMR	14.5221	chr2	132087993	132088992	1000	+	promoter:4786	uc008mmn.1	110911	Cds2	mm9_genes_promoters	phototransduction								14.5221
chr2	132088399	132090640	2242	*	UMR	14.5221	chr2	132087993	132088992	1000	+	promoter:4787	uc008mmo.1	110911	Cds2	mm9_genes_promoters	phototransduction								14.5221
chr2	155947361	155955863	8503	*	3	84.5518	chr2	155955558	155956557	1000	+	promoter:5937	uc008nlr.2	16328	Cep250	mm10_genes_promoters	photoreceptor outer segment	84.5518
chr2	155947361	155955863	8503	*	3	84.5518	chr2	155955558	155956557	1000	+	promoter:5938	uc008nlt.2	16328	Cep250	mm10_genes_promoters	photoreceptor outer segment	84.5518
chr2	155947361	155955863	8503	*	3	84.5518	chr2	155955558	155956557	1000	+	promoter:5939	uc012chh.1	16328	Cep250	mm10_genes_promoters	photoreceptor outer segment	84.5518
chr2	155947361	155955863	8503	*	3	84.5518	chr2	155955558	155956557	1000	+	promoter:5940	uc012chi.1	16328	Cep250	mm10_genes_promoters	photoreceptor outer segment	84.5518
chr2	155947361	155955863	8503	*	3	84.5518	chr2	155955558	155956557	1000	+	promoter:5941	uc012chj.1	16328	Cep250	mm10_genes_promoters	photoreceptor outer segment	84.5518
chr2	155955942	155957335	1394	*	2	32.7929	chr2	155955558	155956557	1000	+	promoter:5937	uc008nlr.2	16328	Cep250	mm10_genes_promoters	photoreceptor outer segment	32.7929
chr2	155955942	155957335	1394	*	2	32.7929	chr2	155955558	155956557	1000	+	promoter:5938	uc008nlt.2	16328	Cep250	mm10_genes_promoters	photoreceptor outer segment	32.7929
chr2	155955942	155957335	1394	*	2	32.7929	chr2	155955558	155956557	1000	+	promoter:5939	uc012chh.1	16328	Cep250	mm10_genes_promoters	photoreceptor outer segment	32.7929
chr2	155955942	155957335	1394	*	2	32.7929	chr2	155955558	155956557	1000	+	promoter:5940	uc012chi.1	16328	Cep250	mm10_genes_promoters	photoreceptor outer segment	32.7929
chr2	155955942	155957335	1394	*	2	32.7929	chr2	155955558	155956557	1000	+	promoter:5941	uc012chj.1	16328	Cep250	mm10_genes_promoters	photoreceptor outer segment	32.7929
chr2	155957346	156110217	152872	*	4	89.2289	chr2	155960872	155961871	1000	+	promoter:5942	uc008nlu.2	16328	Cep250	mm10_genes_promoters	photoreceptor outer segment	89.2289
chr2	155957346	156110217	152872	*	4	89.2289	chr2	155960872	155961871	1000	+	promoter:5943	uc012chk.1	16328	Cep250	mm10_genes_promoters	photoreceptor outer segment	89.2289
chr2	155957346	156110217	152872	*	4	89.2289	chr2	155975389	155976388	1000	+	promoter:5944	uc012chl.1	16328	Cep250	mm10_genes_promoters	photoreceptor outer segment	89.2289
chr2	155957346	156110217	152872	*	4	89.2289	chr2	155989216	155990215	1000	+	promoter:5945	uc012chm.1	16328	Cep250	mm10_genes_promoters	photoreceptor outer segment	89.2289
chr2	155955903	155957277	1375	*	UMR	16.955	chr2	155955558	155956557	1000	+	promoter:5937	uc008nlr.2	16328	Cep250	mm10_genes_promoters	photoreceptor outer segment	16.955
chr2	155955903	155957277	1375	*	UMR	16.955	chr2	155955558	155956557	1000	+	promoter:5938	uc008nlt.2	16328	Cep250	mm10_genes_promoters	photoreceptor outer segment	16.955
chr2	155955903	155957277	1375	*	UMR	16.955	chr2	155955558	155956557	1000	+	promoter:5939	uc012chh.1	16328	Cep250	mm10_genes_promoters	photoreceptor outer segment	16.955
chr2	155955903	155957277	1375	*	UMR	16.955	chr2	155955558	155956557	1000	+	promoter:5940	uc012chi.1	16328	Cep250	mm10_genes_promoters	photoreceptor outer segment	16.955
chr2	155955903	155957277	1375	*	UMR	16.955	chr2	155955558	155956557	1000	+	promoter:5941	uc012chj.1	16328	Cep250	mm10_genes_promoters	photoreceptor outer segment	16.955
chr2	155947313	155955863	8551	*	3	76.7565	chr2	155955558	155956557	1000	+	promoter:5937	uc008nlr.2	16328	Cep250	mm10_genes_promoters	photoreceptor outer segment		76.7565
chr2	155947313	155955863	8551	*	3	76.7565	chr2	155955558	155956557	1000	+	promoter:5938	uc008nlt.2	16328	Cep250	mm10_genes_promoters	photoreceptor outer segment		76.7565
chr2	155947313	155955863	8551	*	3	76.7565	chr2	155955558	155956557	1000	+	promoter:5939	uc012chh.1	16328	Cep250	mm10_genes_promoters	photoreceptor outer segment		76.7565
chr2	155947313	155955863	8551	*	3	76.7565	chr2	155955558	155956557	1000	+	promoter:5940	uc012chi.1	16328	Cep250	mm10_genes_promoters	photoreceptor outer segment		76.7565
chr2	155947313	155955863	8551	*	3	76.7565	chr2	155955558	155956557	1000	+	promoter:5941	uc012chj.1	16328	Cep250	mm10_genes_promoters	photoreceptor outer segment		76.7565
chr2	155955942	155957519	1578	*	2	31.7808	chr2	155955558	155956557	1000	+	promoter:5937	uc008nlr.2	16328	Cep250	mm10_genes_promoters	photoreceptor outer segment		31.7808
chr2	155955942	155957519	1578	*	2	31.7808	chr2	155955558	155956557	1000	+	promoter:5938	uc008nlt.2	16328	Cep250	mm10_genes_promoters	photoreceptor outer segment		31.7808
chr2	155955942	155957519	1578	*	2	31.7808	chr2	155955558	155956557	1000	+	promoter:5939	uc012chh.1	16328	Cep250	mm10_genes_promoters	photoreceptor outer segment		31.7808
chr2	155955942	155957519	1578	*	2	31.7808	chr2	155955558	155956557	1000	+	promoter:5940	uc012chi.1	16328	Cep250	mm10_genes_promoters	photoreceptor outer segment		31.7808
chr2	155955942	155957519	1578	*	2	31.7808	chr2	155955558	155956557	1000	+	promoter:5941	uc012chj.1	16328	Cep250	mm10_genes_promoters	photoreceptor outer segment		31.7808
chr2	155957615	156110217	152603	*	4	88.8419	chr2	155960872	155961871	1000	+	promoter:5942	uc008nlu.2	16328	Cep250	mm10_genes_promoters	photoreceptor outer segment		88.8419
chr2	155957615	156110217	152603	*	4	88.8419	chr2	155960872	155961871	1000	+	promoter:5943	uc012chk.1	16328	Cep250	mm10_genes_promoters	photoreceptor outer segment		88.8419
chr2	155957615	156110217	152603	*	4	88.8419	chr2	155975389	155976388	1000	+	promoter:5944	uc012chl.1	16328	Cep250	mm10_genes_promoters	photoreceptor outer segment		88.8419
chr2	155957615	156110217	152603	*	4	88.8419	chr2	155989216	155990215	1000	+	promoter:5945	uc012chm.1	16328	Cep250	mm10_genes_promoters	photoreceptor outer segment		88.8419
chr2	155955903	155957276	1374	*	UMR	15.6	chr2	155955558	155956557	1000	+	promoter:5937	uc008nlr.2	16328	Cep250	mm10_genes_promoters	photoreceptor outer segment		15.6
chr2	155955903	155957276	1374	*	UMR	15.6	chr2	155955558	155956557	1000	+	promoter:5938	uc008nlt.2	16328	Cep250	mm10_genes_promoters	photoreceptor outer segment		15.6
chr2	155955903	155957276	1374	*	UMR	15.6	chr2	155955558	155956557	1000	+	promoter:5939	uc012chh.1	16328	Cep250	mm10_genes_promoters	photoreceptor outer segment		15.6
chr2	155955903	155957276	1374	*	UMR	15.6	chr2	155955558	155956557	1000	+	promoter:5940	uc012chi.1	16328	Cep250	mm10_genes_promoters	photoreceptor outer segment		15.6
chr2	155955903	155957276	1374	*	UMR	15.6	chr2	155955558	155956557	1000	+	promoter:5941	uc012chj.1	16328	Cep250	mm10_genes_promoters	photoreceptor outer segment		15.6
chr2	155775851	155781599	5749	*	3	78.0749	chr2	155781294	155782293	1000	+	promoter:5172	uc008nlr.2	16328	Cep250	mm9_genes_promoters	photoreceptor outer segment			78.0749
chr2	155775851	155781599	5749	*	3	78.0749	chr2	155781294	155782293	1000	+	promoter:5173	uc008nlt.2	16328	Cep250	mm9_genes_promoters	photoreceptor outer segment			78.0749
chr2	155775851	155781599	5749	*	3	78.0749	chr2	155781294	155782293	1000	+	promoter:5174	uc012chh.1	16328	Cep250	mm9_genes_promoters	photoreceptor outer segment			78.0749
chr2	155775851	155781599	5749	*	3	78.0749	chr2	155781294	155782293	1000	+	promoter:5175	uc012chi.1	16328	Cep250	mm9_genes_promoters	photoreceptor outer segment			78.0749
chr2	155775851	155781599	5749	*	3	78.0749	chr2	155781294	155782293	1000	+	promoter:5176	uc012chj.1	16328	Cep250	mm9_genes_promoters	photoreceptor outer segment			78.0749
chr2	155781678	155783254	1577	*	1	8.16993	chr2	155781294	155782293	1000	+	promoter:5172	uc008nlr.2	16328	Cep250	mm9_genes_promoters	photoreceptor outer segment			8.16993
chr2	155781678	155783254	1577	*	1	8.16993	chr2	155781294	155782293	1000	+	promoter:5173	uc008nlt.2	16328	Cep250	mm9_genes_promoters	photoreceptor outer segment			8.16993
chr2	155781678	155783254	1577	*	1	8.16993	chr2	155781294	155782293	1000	+	promoter:5174	uc012chh.1	16328	Cep250	mm9_genes_promoters	photoreceptor outer segment			8.16993
chr2	155781678	155783254	1577	*	1	8.16993	chr2	155781294	155782293	1000	+	promoter:5175	uc012chi.1	16328	Cep250	mm9_genes_promoters	photoreceptor outer segment			8.16993
chr2	155781678	155783254	1577	*	1	8.16993	chr2	155781294	155782293	1000	+	promoter:5176	uc012chj.1	16328	Cep250	mm9_genes_promoters	photoreceptor outer segment			8.16993
chr2	155783351	155833402	50052	*	4	89.4077	chr2	155786608	155787607	1000	+	promoter:5177	uc008nlu.2	16328	Cep250	mm9_genes_promoters	photoreceptor outer segment			89.4077
chr2	155783351	155833402	50052	*	4	89.4077	chr2	155786608	155787607	1000	+	promoter:5178	uc012chk.1	16328	Cep250	mm9_genes_promoters	photoreceptor outer segment			89.4077
chr2	155783351	155833402	50052	*	4	89.4077	chr2	155801125	155802124	1000	+	promoter:5179	uc012chl.1	16328	Cep250	mm9_genes_promoters	photoreceptor outer segment			89.4077
chr2	155783351	155833402	50052	*	4	89.4077	chr2	155814952	155815951	1000	+	promoter:5180	uc012chm.1	16328	Cep250	mm9_genes_promoters	photoreceptor outer segment			89.4077
chr2	155781779	155783302	1524	*	UMR	6.56436	chr2	155781294	155782293	1000	+	promoter:5172	uc008nlr.2	16328	Cep250	mm9_genes_promoters	photoreceptor outer segment			6.56436
chr2	155781779	155783302	1524	*	UMR	6.56436	chr2	155781294	155782293	1000	+	promoter:5173	uc008nlt.2	16328	Cep250	mm9_genes_promoters	photoreceptor outer segment			6.56436
chr2	155781779	155783302	1524	*	UMR	6.56436	chr2	155781294	155782293	1000	+	promoter:5174	uc012chh.1	16328	Cep250	mm9_genes_promoters	photoreceptor outer segment			6.56436
chr2	155781779	155783302	1524	*	UMR	6.56436	chr2	155781294	155782293	1000	+	promoter:5175	uc012chi.1	16328	Cep250	mm9_genes_promoters	photoreceptor outer segment			6.56436
chr2	155781779	155783302	1524	*	UMR	6.56436	chr2	155781294	155782293	1000	+	promoter:5176	uc012chj.1	16328	Cep250	mm9_genes_promoters	photoreceptor outer segment			6.56436
chr2	155864034	155955863	91830	*	4	85.6807	chr2	155955558	155956557	1000	+	promoter:5937	uc008nlr.2	16328	Cep250	mm10_genes_promoters	photoreceptor outer segment				85.6807
chr2	155864034	155955863	91830	*	4	85.6807	chr2	155955558	155956557	1000	+	promoter:5938	uc008nlt.2	16328	Cep250	mm10_genes_promoters	photoreceptor outer segment				85.6807
chr2	155864034	155955863	91830	*	4	85.6807	chr2	155955558	155956557	1000	+	promoter:5939	uc012chh.1	16328	Cep250	mm10_genes_promoters	photoreceptor outer segment				85.6807
chr2	155864034	155955863	91830	*	4	85.6807	chr2	155955558	155956557	1000	+	promoter:5940	uc012chi.1	16328	Cep250	mm10_genes_promoters	photoreceptor outer segment				85.6807
chr2	155864034	155955863	91830	*	4	85.6807	chr2	155955558	155956557	1000	+	promoter:5941	uc012chj.1	16328	Cep250	mm10_genes_promoters	photoreceptor outer segment				85.6807
chr2	155955942	155958544	2603	*	2	41.7657	chr2	155955558	155956557	1000	+	promoter:5937	uc008nlr.2	16328	Cep250	mm10_genes_promoters	photoreceptor outer segment				41.7657
chr2	155955942	155958544	2603	*	2	41.7657	chr2	155955558	155956557	1000	+	promoter:5938	uc008nlt.2	16328	Cep250	mm10_genes_promoters	photoreceptor outer segment				41.7657
chr2	155955942	155958544	2603	*	2	41.7657	chr2	155955558	155956557	1000	+	promoter:5939	uc012chh.1	16328	Cep250	mm10_genes_promoters	photoreceptor outer segment				41.7657
chr2	155955942	155958544	2603	*	2	41.7657	chr2	155955558	155956557	1000	+	promoter:5940	uc012chi.1	16328	Cep250	mm10_genes_promoters	photoreceptor outer segment				41.7657
chr2	155955942	155958544	2603	*	2	41.7657	chr2	155955558	155956557	1000	+	promoter:5941	uc012chj.1	16328	Cep250	mm10_genes_promoters	photoreceptor outer segment				41.7657
chr2	155958580	156109401	150822	*	4	88.1435	chr2	155960872	155961871	1000	+	promoter:5942	uc008nlu.2	16328	Cep250	mm10_genes_promoters	photoreceptor outer segment				88.1435
chr2	155958580	156109401	150822	*	4	88.1435	chr2	155960872	155961871	1000	+	promoter:5943	uc012chk.1	16328	Cep250	mm10_genes_promoters	photoreceptor outer segment				88.1435
chr2	155958580	156109401	150822	*	4	88.1435	chr2	155975389	155976388	1000	+	promoter:5944	uc012chl.1	16328	Cep250	mm10_genes_promoters	photoreceptor outer segment				88.1435
chr2	155958580	156109401	150822	*	4	88.1435	chr2	155989216	155990215	1000	+	promoter:5945	uc012chm.1	16328	Cep250	mm10_genes_promoters	photoreceptor outer segment				88.1435
chr2	155955903	155957568	1666	*	UMR	20.7237	chr2	155955558	155956557	1000	+	promoter:5937	uc008nlr.2	16328	Cep250	mm10_genes_promoters	photoreceptor outer segment				20.7237
chr2	155955903	155957568	1666	*	UMR	20.7237	chr2	155955558	155956557	1000	+	promoter:5938	uc008nlt.2	16328	Cep250	mm10_genes_promoters	photoreceptor outer segment				20.7237
chr2	155955903	155957568	1666	*	UMR	20.7237	chr2	155955558	155956557	1000	+	promoter:5939	uc012chh.1	16328	Cep250	mm10_genes_promoters	photoreceptor outer segment				20.7237
chr2	155955903	155957568	1666	*	UMR	20.7237	chr2	155955558	155956557	1000	+	promoter:5940	uc012chi.1	16328	Cep250	mm10_genes_promoters	photoreceptor outer segment				20.7237
chr2	155955903	155957568	1666	*	UMR	20.7237	chr2	155955558	155956557	1000	+	promoter:5941	uc012chj.1	16328	Cep250	mm10_genes_promoters	photoreceptor outer segment				20.7237
chr2	155947792	155955863	8072	*	3	72.5454	chr2	155955558	155956557	1000	+	promoter:5937	uc008nlr.2	16328	Cep250	mm10_genes_promoters	photoreceptor outer segment					72.5454
chr2	155947792	155955863	8072	*	3	72.5454	chr2	155955558	155956557	1000	+	promoter:5938	uc008nlt.2	16328	Cep250	mm10_genes_promoters	photoreceptor outer segment					72.5454
chr2	155947792	155955863	8072	*	3	72.5454	chr2	155955558	155956557	1000	+	promoter:5939	uc012chh.1	16328	Cep250	mm10_genes_promoters	photoreceptor outer segment					72.5454
chr2	155947792	155955863	8072	*	3	72.5454	chr2	155955558	155956557	1000	+	promoter:5940	uc012chi.1	16328	Cep250	mm10_genes_promoters	photoreceptor outer segment					72.5454
chr2	155947792	155955863	8072	*	3	72.5454	chr2	155955558	155956557	1000	+	promoter:5941	uc012chj.1	16328	Cep250	mm10_genes_promoters	photoreceptor outer segment					72.5454
chr2	155955942	155957519	1578	*	1	19.1087	chr2	155955558	155956557	1000	+	promoter:5937	uc008nlr.2	16328	Cep250	mm10_genes_promoters	photoreceptor outer segment					19.1087
chr2	155955942	155957519	1578	*	1	19.1087	chr2	155955558	155956557	1000	+	promoter:5938	uc008nlt.2	16328	Cep250	mm10_genes_promoters	photoreceptor outer segment					19.1087
chr2	155955942	155957519	1578	*	1	19.1087	chr2	155955558	155956557	1000	+	promoter:5939	uc012chh.1	16328	Cep250	mm10_genes_promoters	photoreceptor outer segment					19.1087
chr2	155955942	155957519	1578	*	1	19.1087	chr2	155955558	155956557	1000	+	promoter:5940	uc012chi.1	16328	Cep250	mm10_genes_promoters	photoreceptor outer segment					19.1087
chr2	155955942	155957519	1578	*	1	19.1087	chr2	155955558	155956557	1000	+	promoter:5941	uc012chj.1	16328	Cep250	mm10_genes_promoters	photoreceptor outer segment					19.1087
chr2	155957616	156109400	151785	*	4	87.8598	chr2	155960872	155961871	1000	+	promoter:5942	uc008nlu.2	16328	Cep250	mm10_genes_promoters	photoreceptor outer segment					87.8598
chr2	155957616	156109400	151785	*	4	87.8598	chr2	155960872	155961871	1000	+	promoter:5943	uc012chk.1	16328	Cep250	mm10_genes_promoters	photoreceptor outer segment					87.8598
chr2	155957616	156109400	151785	*	4	87.8598	chr2	155975389	155976388	1000	+	promoter:5944	uc012chl.1	16328	Cep250	mm10_genes_promoters	photoreceptor outer segment					87.8598
chr2	155957616	156109400	151785	*	4	87.8598	chr2	155989216	155990215	1000	+	promoter:5945	uc012chm.1	16328	Cep250	mm10_genes_promoters	photoreceptor outer segment					87.8598
chr2	155956051	155957567	1517	*	UMR	19.305	chr2	155955558	155956557	1000	+	promoter:5937	uc008nlr.2	16328	Cep250	mm10_genes_promoters	photoreceptor outer segment					19.305
chr2	155956051	155957567	1517	*	UMR	19.305	chr2	155955558	155956557	1000	+	promoter:5938	uc008nlt.2	16328	Cep250	mm10_genes_promoters	photoreceptor outer segment					19.305
chr2	155956051	155957567	1517	*	UMR	19.305	chr2	155955558	155956557	1000	+	promoter:5939	uc012chh.1	16328	Cep250	mm10_genes_promoters	photoreceptor outer segment					19.305
chr2	155956051	155957567	1517	*	UMR	19.305	chr2	155955558	155956557	1000	+	promoter:5940	uc012chi.1	16328	Cep250	mm10_genes_promoters	photoreceptor outer segment					19.305
chr2	155956051	155957567	1517	*	UMR	19.305	chr2	155955558	155956557	1000	+	promoter:5941	uc012chj.1	16328	Cep250	mm10_genes_promoters	photoreceptor outer segment					19.305
chr2	155775851	155781599	5749	*	3	77.3396	chr2	155781294	155782293	1000	+	promoter:5172	uc008nlr.2	16328	Cep250	mm9_genes_promoters	photoreceptor outer segment						77.3396
chr2	155775851	155781599	5749	*	3	77.3396	chr2	155781294	155782293	1000	+	promoter:5173	uc008nlt.2	16328	Cep250	mm9_genes_promoters	photoreceptor outer segment						77.3396
chr2	155775851	155781599	5749	*	3	77.3396	chr2	155781294	155782293	1000	+	promoter:5174	uc012chh.1	16328	Cep250	mm9_genes_promoters	photoreceptor outer segment						77.3396
chr2	155775851	155781599	5749	*	3	77.3396	chr2	155781294	155782293	1000	+	promoter:5175	uc012chi.1	16328	Cep250	mm9_genes_promoters	photoreceptor outer segment						77.3396
chr2	155775851	155781599	5749	*	3	77.3396	chr2	155781294	155782293	1000	+	promoter:5176	uc012chj.1	16328	Cep250	mm9_genes_promoters	photoreceptor outer segment						77.3396
chr2	155781678	155783254	1577	*	1	17.507	chr2	155781294	155782293	1000	+	promoter:5172	uc008nlr.2	16328	Cep250	mm9_genes_promoters	photoreceptor outer segment						17.507
chr2	155781678	155783254	1577	*	1	17.507	chr2	155781294	155782293	1000	+	promoter:5173	uc008nlt.2	16328	Cep250	mm9_genes_promoters	photoreceptor outer segment						17.507
chr2	155781678	155783254	1577	*	1	17.507	chr2	155781294	155782293	1000	+	promoter:5174	uc012chh.1	16328	Cep250	mm9_genes_promoters	photoreceptor outer segment						17.507
chr2	155781678	155783254	1577	*	1	17.507	chr2	155781294	155782293	1000	+	promoter:5175	uc012chi.1	16328	Cep250	mm9_genes_promoters	photoreceptor outer segment						17.507
chr2	155781678	155783254	1577	*	1	17.507	chr2	155781294	155782293	1000	+	promoter:5176	uc012chj.1	16328	Cep250	mm9_genes_promoters	photoreceptor outer segment						17.507
chr2	155783351	155798242	14892	*	3	81.695	chr2	155786608	155787607	1000	+	promoter:5177	uc008nlu.2	16328	Cep250	mm9_genes_promoters	photoreceptor outer segment						81.695
chr2	155783351	155798242	14892	*	3	81.695	chr2	155786608	155787607	1000	+	promoter:5178	uc012chk.1	16328	Cep250	mm9_genes_promoters	photoreceptor outer segment						81.695
chr2	155800302	155833128	32827	*	4	86.6639	chr2	155801125	155802124	1000	+	promoter:5179	uc012chl.1	16328	Cep250	mm9_genes_promoters	photoreceptor outer segment						86.6639
chr2	155800302	155833128	32827	*	4	86.6639	chr2	155814952	155815951	1000	+	promoter:5180	uc012chm.1	16328	Cep250	mm9_genes_promoters	photoreceptor outer segment						86.6639
chr2	155781787	155783302	1516	*	UMR	12.8483	chr2	155781294	155782293	1000	+	promoter:5172	uc008nlr.2	16328	Cep250	mm9_genes_promoters	photoreceptor outer segment						12.8483
chr2	155781787	155783302	1516	*	UMR	12.8483	chr2	155781294	155782293	1000	+	promoter:5173	uc008nlt.2	16328	Cep250	mm9_genes_promoters	photoreceptor outer segment						12.8483
chr2	155781787	155783302	1516	*	UMR	12.8483	chr2	155781294	155782293	1000	+	promoter:5174	uc012chh.1	16328	Cep250	mm9_genes_promoters	photoreceptor outer segment						12.8483
chr2	155781787	155783302	1516	*	UMR	12.8483	chr2	155781294	155782293	1000	+	promoter:5175	uc012chi.1	16328	Cep250	mm9_genes_promoters	photoreceptor outer segment						12.8483
chr2	155781787	155783302	1516	*	UMR	12.8483	chr2	155781294	155782293	1000	+	promoter:5176	uc012chj.1	16328	Cep250	mm9_genes_promoters	photoreceptor outer segment						12.8483
chr2	155814673	155815201	529	*	LMR	33.5294	chr2	155814952	155815951	1000	+	promoter:5180	uc012chm.1	16328	Cep250	mm9_genes_promoters	photoreceptor outer segment						33.5294
chr2	155775851	155781801	5951	*	3	70.2753	chr2	155781294	155782293	1000	+	promoter:5172	uc008nlr.2	16328	Cep250	mm9_genes_promoters	photoreceptor outer segment							70.2753
chr2	155775851	155781801	5951	*	3	70.2753	chr2	155781294	155782293	1000	+	promoter:5173	uc008nlt.2	16328	Cep250	mm9_genes_promoters	photoreceptor outer segment							70.2753
chr2	155775851	155781801	5951	*	3	70.2753	chr2	155781294	155782293	1000	+	promoter:5174	uc012chh.1	16328	Cep250	mm9_genes_promoters	photoreceptor outer segment							70.2753
chr2	155775851	155781801	5951	*	3	70.2753	chr2	155781294	155782293	1000	+	promoter:5175	uc012chi.1	16328	Cep250	mm9_genes_promoters	photoreceptor outer segment							70.2753
chr2	155775851	155781801	5951	*	3	70.2753	chr2	155781294	155782293	1000	+	promoter:5176	uc012chj.1	16328	Cep250	mm9_genes_promoters	photoreceptor outer segment							70.2753
chr2	155781814	155783254	1441	*	1	4.1939	chr2	155781294	155782293	1000	+	promoter:5172	uc008nlr.2	16328	Cep250	mm9_genes_promoters	photoreceptor outer segment							4.1939
chr2	155781814	155783254	1441	*	1	4.1939	chr2	155781294	155782293	1000	+	promoter:5173	uc008nlt.2	16328	Cep250	mm9_genes_promoters	photoreceptor outer segment							4.1939
chr2	155781814	155783254	1441	*	1	4.1939	chr2	155781294	155782293	1000	+	promoter:5174	uc012chh.1	16328	Cep250	mm9_genes_promoters	photoreceptor outer segment							4.1939
chr2	155781814	155783254	1441	*	1	4.1939	chr2	155781294	155782293	1000	+	promoter:5175	uc012chi.1	16328	Cep250	mm9_genes_promoters	photoreceptor outer segment							4.1939
chr2	155781814	155783254	1441	*	1	4.1939	chr2	155781294	155782293	1000	+	promoter:5176	uc012chj.1	16328	Cep250	mm9_genes_promoters	photoreceptor outer segment							4.1939
chr2	155783351	155798906	15556	*	3	78.0214	chr2	155786608	155787607	1000	+	promoter:5177	uc008nlu.2	16328	Cep250	mm9_genes_promoters	photoreceptor outer segment							78.0214
chr2	155783351	155798906	15556	*	3	78.0214	chr2	155786608	155787607	1000	+	promoter:5178	uc012chk.1	16328	Cep250	mm9_genes_promoters	photoreceptor outer segment							78.0214
chr2	155800234	155814124	13891	*	4	86.7846	chr2	155801125	155802124	1000	+	promoter:5179	uc012chl.1	16328	Cep250	mm9_genes_promoters	photoreceptor outer segment							86.7846
chr2	155814228	155815293	1066	*	2	39.2157	chr2	155814952	155815951	1000	+	promoter:5180	uc012chm.1	16328	Cep250	mm9_genes_promoters	photoreceptor outer segment							39.2157
chr2	155815299	155833402	18104	*	4	89.2325	chr2	155814952	155815951	1000	+	promoter:5180	uc012chm.1	16328	Cep250	mm9_genes_promoters	photoreceptor outer segment							89.2325
chr2	155781795	155783302	1508	*	UMR	4.27807	chr2	155781294	155782293	1000	+	promoter:5172	uc008nlr.2	16328	Cep250	mm9_genes_promoters	photoreceptor outer segment							4.27807
chr2	155781795	155783302	1508	*	UMR	4.27807	chr2	155781294	155782293	1000	+	promoter:5173	uc008nlt.2	16328	Cep250	mm9_genes_promoters	photoreceptor outer segment							4.27807
chr2	155781795	155783302	1508	*	UMR	4.27807	chr2	155781294	155782293	1000	+	promoter:5174	uc012chh.1	16328	Cep250	mm9_genes_promoters	photoreceptor outer segment							4.27807
chr2	155781795	155783302	1508	*	UMR	4.27807	chr2	155781294	155782293	1000	+	promoter:5175	uc012chi.1	16328	Cep250	mm9_genes_promoters	photoreceptor outer segment							4.27807
chr2	155781795	155783302	1508	*	UMR	4.27807	chr2	155781294	155782293	1000	+	promoter:5176	uc012chj.1	16328	Cep250	mm9_genes_promoters	photoreceptor outer segment							4.27807
chr2	155814673	155815296	624	*	LMR	13.8655	chr2	155814952	155815951	1000	+	promoter:5180	uc012chm.1	16328	Cep250	mm9_genes_promoters	photoreceptor outer segment							13.8655
chr2	155775860	155781599	5740	*	3	75.1387	chr2	155781294	155782293	1000	+	promoter:5172	uc008nlr.2	16328	Cep250	mm9_genes_promoters	photoreceptor outer segment								75.1387
chr2	155775860	155781599	5740	*	3	75.1387	chr2	155781294	155782293	1000	+	promoter:5173	uc008nlt.2	16328	Cep250	mm9_genes_promoters	photoreceptor outer segment								75.1387
chr2	155775860	155781599	5740	*	3	75.1387	chr2	155781294	155782293	1000	+	promoter:5174	uc012chh.1	16328	Cep250	mm9_genes_promoters	photoreceptor outer segment								75.1387
chr2	155775860	155781599	5740	*	3	75.1387	chr2	155781294	155782293	1000	+	promoter:5175	uc012chi.1	16328	Cep250	mm9_genes_promoters	photoreceptor outer segment								75.1387
chr2	155775860	155781599	5740	*	3	75.1387	chr2	155781294	155782293	1000	+	promoter:5176	uc012chj.1	16328	Cep250	mm9_genes_promoters	photoreceptor outer segment								75.1387
chr2	155781678	155783178	1501	*	1	16.9935	chr2	155781294	155782293	1000	+	promoter:5172	uc008nlr.2	16328	Cep250	mm9_genes_promoters	photoreceptor outer segment								16.9935
chr2	155781678	155783178	1501	*	1	16.9935	chr2	155781294	155782293	1000	+	promoter:5173	uc008nlt.2	16328	Cep250	mm9_genes_promoters	photoreceptor outer segment								16.9935
chr2	155781678	155783178	1501	*	1	16.9935	chr2	155781294	155782293	1000	+	promoter:5174	uc012chh.1	16328	Cep250	mm9_genes_promoters	photoreceptor outer segment								16.9935
chr2	155781678	155783178	1501	*	1	16.9935	chr2	155781294	155782293	1000	+	promoter:5175	uc012chi.1	16328	Cep250	mm9_genes_promoters	photoreceptor outer segment								16.9935
chr2	155781678	155783178	1501	*	1	16.9935	chr2	155781294	155782293	1000	+	promoter:5176	uc012chj.1	16328	Cep250	mm9_genes_promoters	photoreceptor outer segment								16.9935
chr2	155783217	155798906	15690	*	3	76.1115	chr2	155786608	155787607	1000	+	promoter:5177	uc008nlu.2	16328	Cep250	mm9_genes_promoters	photoreceptor outer segment								76.1115
chr2	155783217	155798906	15690	*	3	76.1115	chr2	155786608	155787607	1000	+	promoter:5178	uc012chk.1	16328	Cep250	mm9_genes_promoters	photoreceptor outer segment								76.1115
chr2	155800302	155833283	32982	*	4	85.389	chr2	155801125	155802124	1000	+	promoter:5179	uc012chl.1	16328	Cep250	mm9_genes_promoters	photoreceptor outer segment								85.389
chr2	155800302	155833283	32982	*	4	85.389	chr2	155814952	155815951	1000	+	promoter:5180	uc012chm.1	16328	Cep250	mm9_genes_promoters	photoreceptor outer segment								85.389
chr2	155781779	155783302	1524	*	UMR	13.9037	chr2	155781294	155782293	1000	+	promoter:5172	uc008nlr.2	16328	Cep250	mm9_genes_promoters	photoreceptor outer segment								13.9037
chr2	155781779	155783302	1524	*	UMR	13.9037	chr2	155781294	155782293	1000	+	promoter:5173	uc008nlt.2	16328	Cep250	mm9_genes_promoters	photoreceptor outer segment								13.9037
chr2	155781779	155783302	1524	*	UMR	13.9037	chr2	155781294	155782293	1000	+	promoter:5174	uc012chh.1	16328	Cep250	mm9_genes_promoters	photoreceptor outer segment								13.9037
chr2	155781779	155783302	1524	*	UMR	13.9037	chr2	155781294	155782293	1000	+	promoter:5175	uc012chi.1	16328	Cep250	mm9_genes_promoters	photoreceptor outer segment								13.9037
chr2	155781779	155783302	1524	*	UMR	13.9037	chr2	155781294	155782293	1000	+	promoter:5176	uc012chj.1	16328	Cep250	mm9_genes_promoters	photoreceptor outer segment								13.9037
chr2	155814673	155815296	624	*	LMR	25.8824	chr2	155814952	155815951	1000	+	promoter:5180	uc012chm.1	16328	Cep250	mm9_genes_promoters	photoreceptor outer segment								25.8824
chr10	100018530	100628427	609898	*	4	88.8377	chr10	100487289	100488288	1000	+	promoter:36023	uc011xmr.1	216274	Cep290	mm10_genes_promoters	photoreceptor outer segment	88.8377
chr10	100018530	100628427	609898	*	4	88.8377	chr10	100543425	100544424	1000	+	promoter:36024	uc007gxw.2	216274	Cep290	mm10_genes_promoters	photoreceptor outer segment	88.8377
chr10	100486474	100488246	1773	*	UMR	24.0385	chr10	100487289	100488288	1000	+	promoter:36023	uc011xmr.1	216274	Cep290	mm10_genes_promoters	photoreceptor outer segment	24.0385
chr10	100486559	100488364	1806	*	1	8.12854	chr10	100487289	100488288	1000	+	promoter:36023	uc011xmr.1	216274	Cep290	mm10_genes_promoters	photoreceptor outer segment		8.12854
chr10	100489112	100588438	99327	*	4	90.4168	chr10	100543425	100544424	1000	+	promoter:36024	uc007gxw.2	216274	Cep290	mm10_genes_promoters	photoreceptor outer segment		90.4168
chr10	100486474	100488364	1891	*	UMR	11.465	chr10	100487289	100488288	1000	+	promoter:36023	uc011xmr.1	216274	Cep290	mm10_genes_promoters	photoreceptor outer segment		11.465
chr10	99948999	99950998	2000	*	1	3.64989	chr10	99949923	99950922	1000	+	promoter:31587	uc011xmr.1	216274	Cep290	mm9_genes_promoters	photoreceptor outer segment			3.64989
chr10	99951746	100051243	99498	*	4	90.2562	chr10	100006059	100007058	1000	+	promoter:31588	uc007gxw.2	216274	Cep290	mm9_genes_promoters	photoreceptor outer segment			90.2562
chr10	99949027	99950920	1894	*	UMR	2.3602	chr10	99949923	99950922	1000	+	promoter:31587	uc011xmr.1	216274	Cep290	mm9_genes_promoters	photoreceptor outer segment			2.3602
chr10	100201001	100588438	387438	*	4	84.784	chr10	100487289	100488288	1000	+	promoter:36023	uc011xmr.1	216274	Cep290	mm10_genes_promoters	photoreceptor outer segment				84.784
chr10	100201001	100588438	387438	*	4	84.784	chr10	100543425	100544424	1000	+	promoter:36024	uc007gxw.2	216274	Cep290	mm10_genes_promoters	photoreceptor outer segment				84.784
chr10	100486421	100488738	2318	*	UMR	24.1176	chr10	100487289	100488288	1000	+	promoter:36023	uc011xmr.1	216274	Cep290	mm10_genes_promoters	photoreceptor outer segment				24.1176
chr10	100486365	100488364	2000	*	1	26.1469	chr10	100487289	100488288	1000	+	promoter:36023	uc011xmr.1	216274	Cep290	mm10_genes_promoters	photoreceptor outer segment					26.1469
chr10	100489112	100629557	140446	*	4	85.2914	chr10	100543425	100544424	1000	+	promoter:36024	uc007gxw.2	216274	Cep290	mm10_genes_promoters	photoreceptor outer segment					85.2914
chr10	100486367	100488286	1920	*	UMR	18.1818	chr10	100487289	100488288	1000	+	promoter:36023	uc011xmr.1	216274	Cep290	mm10_genes_promoters	photoreceptor outer segment					18.1818
chr10	99949054	99950998	1945	*	1	8.23529	chr10	99949923	99950922	1000	+	promoter:31587	uc011xmr.1	216274	Cep290	mm9_genes_promoters	photoreceptor outer segment						8.23529
chr10	99965665	100051072	85408	*	4	92.8889	chr10	100006059	100007058	1000	+	promoter:31588	uc007gxw.2	216274	Cep290	mm9_genes_promoters	photoreceptor outer segment						92.8889
chr10	99949027	99951372	2346	*	UMR	7.52941	chr10	99949923	99950922	1000	+	promoter:31587	uc011xmr.1	216274	Cep290	mm9_genes_promoters	photoreceptor outer segment						7.52941
chr10	99948999	99950998	2000	*	1	3.71517	chr10	99949923	99950922	1000	+	promoter:31587	uc011xmr.1	216274	Cep290	mm9_genes_promoters	photoreceptor outer segment							3.71517
chr10	99965665	100051072	85408	*	4	92.0182	chr10	100006059	100007058	1000	+	promoter:31588	uc007gxw.2	216274	Cep290	mm9_genes_promoters	photoreceptor outer segment							92.0182
chr10	99949027	99951422	2396	*	UMR	2.66667	chr10	99949923	99950922	1000	+	promoter:31587	uc011xmr.1	216274	Cep290	mm9_genes_promoters	photoreceptor outer segment							2.66667
chr10	99949158	99950998	1841	*	1	14.1383	chr10	99949923	99950922	1000	+	promoter:31587	uc011xmr.1	216274	Cep290	mm9_genes_promoters	photoreceptor outer segment								14.1383
chr10	99965400	100051072	85673	*	4	90.5936	chr10	100006059	100007058	1000	+	promoter:31588	uc007gxw.2	216274	Cep290	mm9_genes_promoters	photoreceptor outer segment								90.5936
chr10	99949027	99951372	2346	*	UMR	14.0974	chr10	99949923	99950922	1000	+	promoter:31587	uc011xmr.1	216274	Cep290	mm9_genes_promoters	photoreceptor outer segment								14.0974
chr2	78966166	79396461	430296	*	4	87.4471	chr2	79355065	79356064	1000	-	promoter:7300	uc029tyf.1	228094	Cerkl	mm10_genes_promoters	photoreceptor outer segment	87.4471
chr2	78966166	79396461	430296	*	4	87.4471	chr2	79355065	79356064	1000	-	promoter:7301	uc029tyg.1	228094	Cerkl	mm10_genes_promoters	photoreceptor outer segment	87.4471
chr2	78966166	79396461	430296	*	4	87.4471	chr2	79355065	79356064	1000	-	promoter:7302	uc029tyh.1	228094	Cerkl	mm10_genes_promoters	photoreceptor outer segment	87.4471
chr2	78966166	79396461	430296	*	4	87.4471	chr2	79368868	79369867	1000	-	promoter:7303	uc029tyi.1	228094	Cerkl	mm10_genes_promoters	photoreceptor outer segment	87.4471
chr2	78966166	79396461	430296	*	4	87.4471	chr2	79368868	79369867	1000	-	promoter:7304	uc029tyj.1	228094	Cerkl	mm10_genes_promoters	photoreceptor outer segment	87.4471
chr2	78966166	79396461	430296	*	4	87.4471	chr2	79370866	79371865	1000	-	promoter:7305	uc029tyk.1	228094	Cerkl	mm10_genes_promoters	photoreceptor outer segment	87.4471
chr2	78966166	79396461	430296	*	4	87.4471	chr2	79370866	79371865	1000	-	promoter:7306	uc029tyl.1	228094	Cerkl	mm10_genes_promoters	photoreceptor outer segment	87.4471
chr2	78966166	79396461	430296	*	4	87.4471	chr2	79370866	79371865	1000	-	promoter:7307	uc029tym.1	228094	Cerkl	mm10_genes_promoters	photoreceptor outer segment	87.4471
chr2	78966166	79396461	430296	*	4	87.4471	chr2	79370866	79371865	1000	-	promoter:7308	uc029tyn.1	228094	Cerkl	mm10_genes_promoters	photoreceptor outer segment	87.4471
chr2	79428371	79429486	1116	*	1	6.11759	chr2	79428989	79429988	1000	-	promoter:7309	uc008kgs.1	228094	Cerkl	mm10_genes_promoters	photoreceptor outer segment	6.11759
chr2	79428371	79429486	1116	*	1	6.11759	chr2	79428989	79429988	1000	-	promoter:7310	uc012bxx.1	228094	Cerkl	mm10_genes_promoters	photoreceptor outer segment	6.11759
chr2	79428371	79429486	1116	*	1	6.11759	chr2	79428989	79429988	1000	-	promoter:7311	uc029tyo.1	228094	Cerkl	mm10_genes_promoters	photoreceptor outer segment	6.11759
chr2	79428371	79429486	1116	*	1	6.11759	chr2	79428989	79429988	1000	-	promoter:7312	uc029typ.1	228094	Cerkl	mm10_genes_promoters	photoreceptor outer segment	6.11759
chr2	79428371	79429486	1116	*	1	6.11759	chr2	79428989	79429988	1000	-	promoter:7313	uc029tyq.1	228094	Cerkl	mm10_genes_promoters	photoreceptor outer segment	6.11759
chr2	79428371	79429486	1116	*	1	6.11759	chr2	79428989	79429988	1000	-	promoter:7314	uc029tyr.1	228094	Cerkl	mm10_genes_promoters	photoreceptor outer segment	6.11759
chr2	79428371	79429486	1116	*	1	6.11759	chr2	79428989	79429988	1000	-	promoter:7315	uc029tys.1	228094	Cerkl	mm10_genes_promoters	photoreceptor outer segment	6.11759
chr2	79428371	79429486	1116	*	1	6.11759	chr2	79428989	79429988	1000	-	promoter:7316	uc029tyt.1	228094	Cerkl	mm10_genes_promoters	photoreceptor outer segment	6.11759
chr2	79428371	79429486	1116	*	1	6.11759	chr2	79428989	79429988	1000	-	promoter:7317	uc029tyu.1	228094	Cerkl	mm10_genes_promoters	photoreceptor outer segment	6.11759
chr2	79428371	79429486	1116	*	1	6.11759	chr2	79428989	79429988	1000	-	promoter:7318	uc029tyv.1	228094	Cerkl	mm10_genes_promoters	photoreceptor outer segment	6.11759
chr2	79428371	79429486	1116	*	1	6.11759	chr2	79428989	79429988	1000	-	promoter:7319	uc029tyw.1	228094	Cerkl	mm10_genes_promoters	photoreceptor outer segment	6.11759
chr2	79428371	79429486	1116	*	1	6.11759	chr2	79428989	79429988	1000	-	promoter:7320	uc029tyx.1	228094	Cerkl	mm10_genes_promoters	photoreceptor outer segment	6.11759
chr2	79453822	79461375	7554	*	1	9.65492	chr2	79456637	79457636	1000	-	promoter:7321	uc029tyy.1	228094	Cerkl	mm10_genes_promoters	photoreceptor outer segment	9.65492
chr2	79453822	79461375	7554	*	1	9.65492	chr2	79456637	79457636	1000	-	promoter:7322	uc029tyz.1	228094	Cerkl	mm10_genes_promoters	photoreceptor outer segment	9.65492
chr2	79453822	79461375	7554	*	1	9.65492	chr2	79456637	79457636	1000	-	promoter:7323	uc029tza.1	228094	Cerkl	mm10_genes_promoters	photoreceptor outer segment	9.65492
chr2	79453822	79461375	7554	*	1	9.65492	chr2	79456637	79457636	1000	-	promoter:7324	uc029tzb.1	228094	Cerkl	mm10_genes_promoters	photoreceptor outer segment	9.65492
chr2	79453822	79461375	7554	*	1	9.65492	chr2	79456637	79457636	1000	-	promoter:7325	uc029tzc.1	228094	Cerkl	mm10_genes_promoters	photoreceptor outer segment	9.65492
chr2	79453822	79461375	7554	*	1	9.65492	chr2	79456637	79457636	1000	-	promoter:7326	uc029tzd.1	228094	Cerkl	mm10_genes_promoters	photoreceptor outer segment	9.65492
chr2	79453822	79461375	7554	*	1	9.65492	chr2	79456637	79457636	1000	-	promoter:7327	uc029tze.1	228094	Cerkl	mm10_genes_promoters	photoreceptor outer segment	9.65492
chr2	79453822	79461375	7554	*	1	9.65492	chr2	79456637	79457636	1000	-	promoter:7328	uc029tzf.1	228094	Cerkl	mm10_genes_promoters	photoreceptor outer segment	9.65492
chr2	79453822	79461375	7554	*	1	9.65492	chr2	79456637	79457636	1000	-	promoter:7329	uc029tzg.1	228094	Cerkl	mm10_genes_promoters	photoreceptor outer segment	9.65492
chr2	79453822	79461375	7554	*	1	9.65492	chr2	79456637	79457636	1000	-	promoter:7330	uc029tzh.1	228094	Cerkl	mm10_genes_promoters	photoreceptor outer segment	9.65492
chr2	79428108	79430081	1974	*	UMR	7.0922	chr2	79428989	79429988	1000	-	promoter:7309	uc008kgs.1	228094	Cerkl	mm10_genes_promoters	photoreceptor outer segment	7.0922
chr2	79428108	79430081	1974	*	UMR	7.0922	chr2	79428989	79429988	1000	-	promoter:7310	uc012bxx.1	228094	Cerkl	mm10_genes_promoters	photoreceptor outer segment	7.0922
chr2	79428108	79430081	1974	*	UMR	7.0922	chr2	79428989	79429988	1000	-	promoter:7311	uc029tyo.1	228094	Cerkl	mm10_genes_promoters	photoreceptor outer segment	7.0922
chr2	79428108	79430081	1974	*	UMR	7.0922	chr2	79428989	79429988	1000	-	promoter:7312	uc029typ.1	228094	Cerkl	mm10_genes_promoters	photoreceptor outer segment	7.0922
chr2	79428108	79430081	1974	*	UMR	7.0922	chr2	79428989	79429988	1000	-	promoter:7313	uc029tyq.1	228094	Cerkl	mm10_genes_promoters	photoreceptor outer segment	7.0922
chr2	79428108	79430081	1974	*	UMR	7.0922	chr2	79428989	79429988	1000	-	promoter:7314	uc029tyr.1	228094	Cerkl	mm10_genes_promoters	photoreceptor outer segment	7.0922
chr2	79428108	79430081	1974	*	UMR	7.0922	chr2	79428989	79429988	1000	-	promoter:7315	uc029tys.1	228094	Cerkl	mm10_genes_promoters	photoreceptor outer segment	7.0922
chr2	79428108	79430081	1974	*	UMR	7.0922	chr2	79428989	79429988	1000	-	promoter:7316	uc029tyt.1	228094	Cerkl	mm10_genes_promoters	photoreceptor outer segment	7.0922
chr2	79428108	79430081	1974	*	UMR	7.0922	chr2	79428989	79429988	1000	-	promoter:7317	uc029tyu.1	228094	Cerkl	mm10_genes_promoters	photoreceptor outer segment	7.0922
chr2	79428108	79430081	1974	*	UMR	7.0922	chr2	79428989	79429988	1000	-	promoter:7318	uc029tyv.1	228094	Cerkl	mm10_genes_promoters	photoreceptor outer segment	7.0922
chr2	79428108	79430081	1974	*	UMR	7.0922	chr2	79428989	79429988	1000	-	promoter:7319	uc029tyw.1	228094	Cerkl	mm10_genes_promoters	photoreceptor outer segment	7.0922
chr2	79428108	79430081	1974	*	UMR	7.0922	chr2	79428989	79429988	1000	-	promoter:7320	uc029tyx.1	228094	Cerkl	mm10_genes_promoters	photoreceptor outer segment	7.0922
chr2	79453703	79461374	7672	*	UMR	11.6343	chr2	79456637	79457636	1000	-	promoter:7321	uc029tyy.1	228094	Cerkl	mm10_genes_promoters	photoreceptor outer segment	11.6343
chr2	79453703	79461374	7672	*	UMR	11.6343	chr2	79456637	79457636	1000	-	promoter:7322	uc029tyz.1	228094	Cerkl	mm10_genes_promoters	photoreceptor outer segment	11.6343
chr2	79453703	79461374	7672	*	UMR	11.6343	chr2	79456637	79457636	1000	-	promoter:7323	uc029tza.1	228094	Cerkl	mm10_genes_promoters	photoreceptor outer segment	11.6343
chr2	79453703	79461374	7672	*	UMR	11.6343	chr2	79456637	79457636	1000	-	promoter:7324	uc029tzb.1	228094	Cerkl	mm10_genes_promoters	photoreceptor outer segment	11.6343
chr2	79453703	79461374	7672	*	UMR	11.6343	chr2	79456637	79457636	1000	-	promoter:7325	uc029tzc.1	228094	Cerkl	mm10_genes_promoters	photoreceptor outer segment	11.6343
chr2	79453703	79461374	7672	*	UMR	11.6343	chr2	79456637	79457636	1000	-	promoter:7326	uc029tzd.1	228094	Cerkl	mm10_genes_promoters	photoreceptor outer segment	11.6343
chr2	79453703	79461374	7672	*	UMR	11.6343	chr2	79456637	79457636	1000	-	promoter:7327	uc029tze.1	228094	Cerkl	mm10_genes_promoters	photoreceptor outer segment	11.6343
chr2	79453703	79461374	7672	*	UMR	11.6343	chr2	79456637	79457636	1000	-	promoter:7328	uc029tzf.1	228094	Cerkl	mm10_genes_promoters	photoreceptor outer segment	11.6343
chr2	79453703	79461374	7672	*	UMR	11.6343	chr2	79456637	79457636	1000	-	promoter:7329	uc029tzg.1	228094	Cerkl	mm10_genes_promoters	photoreceptor outer segment	11.6343
chr2	79453703	79461374	7672	*	UMR	11.6343	chr2	79456637	79457636	1000	-	promoter:7330	uc029tzh.1	228094	Cerkl	mm10_genes_promoters	photoreceptor outer segment	11.6343
chr2	78967235	79368250	401016	*	4	86.3661	chr2	79355065	79356064	1000	-	promoter:7300	uc029tyf.1	228094	Cerkl	mm10_genes_promoters	photoreceptor outer segment		86.3661
chr2	78967235	79368250	401016	*	4	86.3661	chr2	79355065	79356064	1000	-	promoter:7301	uc029tyg.1	228094	Cerkl	mm10_genes_promoters	photoreceptor outer segment		86.3661
chr2	78967235	79368250	401016	*	4	86.3661	chr2	79355065	79356064	1000	-	promoter:7302	uc029tyh.1	228094	Cerkl	mm10_genes_promoters	photoreceptor outer segment		86.3661
chr2	79368276	79370362	2087	*	2	57.7356	chr2	79368868	79369867	1000	-	promoter:7303	uc029tyi.1	228094	Cerkl	mm10_genes_promoters	photoreceptor outer segment		57.7356
chr2	79368276	79370362	2087	*	2	57.7356	chr2	79368868	79369867	1000	-	promoter:7304	uc029tyj.1	228094	Cerkl	mm10_genes_promoters	photoreceptor outer segment		57.7356
chr2	79370492	79378151	7660	*	4	86.3811	chr2	79370866	79371865	1000	-	promoter:7305	uc029tyk.1	228094	Cerkl	mm10_genes_promoters	photoreceptor outer segment		86.3811
chr2	79370492	79378151	7660	*	4	86.3811	chr2	79370866	79371865	1000	-	promoter:7306	uc029tyl.1	228094	Cerkl	mm10_genes_promoters	photoreceptor outer segment		86.3811
chr2	79370492	79378151	7660	*	4	86.3811	chr2	79370866	79371865	1000	-	promoter:7307	uc029tym.1	228094	Cerkl	mm10_genes_promoters	photoreceptor outer segment		86.3811
chr2	79370492	79378151	7660	*	4	86.3811	chr2	79370866	79371865	1000	-	promoter:7308	uc029tyn.1	228094	Cerkl	mm10_genes_promoters	photoreceptor outer segment		86.3811
chr2	79427919	79429486	1568	*	1	17.9827	chr2	79428989	79429988	1000	-	promoter:7309	uc008kgs.1	228094	Cerkl	mm10_genes_promoters	photoreceptor outer segment		17.9827
chr2	79427919	79429486	1568	*	1	17.9827	chr2	79428989	79429988	1000	-	promoter:7310	uc012bxx.1	228094	Cerkl	mm10_genes_promoters	photoreceptor outer segment		17.9827
chr2	79427919	79429486	1568	*	1	17.9827	chr2	79428989	79429988	1000	-	promoter:7311	uc029tyo.1	228094	Cerkl	mm10_genes_promoters	photoreceptor outer segment		17.9827
chr2	79427919	79429486	1568	*	1	17.9827	chr2	79428989	79429988	1000	-	promoter:7312	uc029typ.1	228094	Cerkl	mm10_genes_promoters	photoreceptor outer segment		17.9827
chr2	79427919	79429486	1568	*	1	17.9827	chr2	79428989	79429988	1000	-	promoter:7313	uc029tyq.1	228094	Cerkl	mm10_genes_promoters	photoreceptor outer segment		17.9827
chr2	79427919	79429486	1568	*	1	17.9827	chr2	79428989	79429988	1000	-	promoter:7314	uc029tyr.1	228094	Cerkl	mm10_genes_promoters	photoreceptor outer segment		17.9827
chr2	79427919	79429486	1568	*	1	17.9827	chr2	79428989	79429988	1000	-	promoter:7315	uc029tys.1	228094	Cerkl	mm10_genes_promoters	photoreceptor outer segment		17.9827
chr2	79427919	79429486	1568	*	1	17.9827	chr2	79428989	79429988	1000	-	promoter:7316	uc029tyt.1	228094	Cerkl	mm10_genes_promoters	photoreceptor outer segment		17.9827
chr2	79427919	79429486	1568	*	1	17.9827	chr2	79428989	79429988	1000	-	promoter:7317	uc029tyu.1	228094	Cerkl	mm10_genes_promoters	photoreceptor outer segment		17.9827
chr2	79427919	79429486	1568	*	1	17.9827	chr2	79428989	79429988	1000	-	promoter:7318	uc029tyv.1	228094	Cerkl	mm10_genes_promoters	photoreceptor outer segment		17.9827
chr2	79427919	79429486	1568	*	1	17.9827	chr2	79428989	79429988	1000	-	promoter:7319	uc029tyw.1	228094	Cerkl	mm10_genes_promoters	photoreceptor outer segment		17.9827
chr2	79427919	79429486	1568	*	1	17.9827	chr2	79428989	79429988	1000	-	promoter:7320	uc029tyx.1	228094	Cerkl	mm10_genes_promoters	photoreceptor outer segment		17.9827
chr2	79453821	79461374	7554	*	1	10.7743	chr2	79456637	79457636	1000	-	promoter:7321	uc029tyy.1	228094	Cerkl	mm10_genes_promoters	photoreceptor outer segment		10.7743
chr2	79453821	79461374	7554	*	1	10.7743	chr2	79456637	79457636	1000	-	promoter:7322	uc029tyz.1	228094	Cerkl	mm10_genes_promoters	photoreceptor outer segment		10.7743
chr2	79453821	79461374	7554	*	1	10.7743	chr2	79456637	79457636	1000	-	promoter:7323	uc029tza.1	228094	Cerkl	mm10_genes_promoters	photoreceptor outer segment		10.7743
chr2	79453821	79461374	7554	*	1	10.7743	chr2	79456637	79457636	1000	-	promoter:7324	uc029tzb.1	228094	Cerkl	mm10_genes_promoters	photoreceptor outer segment		10.7743
chr2	79453821	79461374	7554	*	1	10.7743	chr2	79456637	79457636	1000	-	promoter:7325	uc029tzc.1	228094	Cerkl	mm10_genes_promoters	photoreceptor outer segment		10.7743
chr2	79453821	79461374	7554	*	1	10.7743	chr2	79456637	79457636	1000	-	promoter:7326	uc029tzd.1	228094	Cerkl	mm10_genes_promoters	photoreceptor outer segment		10.7743
chr2	79453821	79461374	7554	*	1	10.7743	chr2	79456637	79457636	1000	-	promoter:7327	uc029tze.1	228094	Cerkl	mm10_genes_promoters	photoreceptor outer segment		10.7743
chr2	79453821	79461374	7554	*	1	10.7743	chr2	79456637	79457636	1000	-	promoter:7328	uc029tzf.1	228094	Cerkl	mm10_genes_promoters	photoreceptor outer segment		10.7743
chr2	79453821	79461374	7554	*	1	10.7743	chr2	79456637	79457636	1000	-	promoter:7329	uc029tzg.1	228094	Cerkl	mm10_genes_promoters	photoreceptor outer segment		10.7743
chr2	79453821	79461374	7554	*	1	10.7743	chr2	79456637	79457636	1000	-	promoter:7330	uc029tzh.1	228094	Cerkl	mm10_genes_promoters	photoreceptor outer segment		10.7743
chr2	79427919	79430278	2360	*	UMR	15.5709	chr2	79428989	79429988	1000	-	promoter:7309	uc008kgs.1	228094	Cerkl	mm10_genes_promoters	photoreceptor outer segment		15.5709
chr2	79427919	79430278	2360	*	UMR	15.5709	chr2	79428989	79429988	1000	-	promoter:7310	uc012bxx.1	228094	Cerkl	mm10_genes_promoters	photoreceptor outer segment		15.5709
chr2	79427919	79430278	2360	*	UMR	15.5709	chr2	79428989	79429988	1000	-	promoter:7311	uc029tyo.1	228094	Cerkl	mm10_genes_promoters	photoreceptor outer segment		15.5709
chr2	79427919	79430278	2360	*	UMR	15.5709	chr2	79428989	79429988	1000	-	promoter:7312	uc029typ.1	228094	Cerkl	mm10_genes_promoters	photoreceptor outer segment		15.5709
chr2	79427919	79430278	2360	*	UMR	15.5709	chr2	79428989	79429988	1000	-	promoter:7313	uc029tyq.1	228094	Cerkl	mm10_genes_promoters	photoreceptor outer segment		15.5709
chr2	79427919	79430278	2360	*	UMR	15.5709	chr2	79428989	79429988	1000	-	promoter:7314	uc029tyr.1	228094	Cerkl	mm10_genes_promoters	photoreceptor outer segment		15.5709
chr2	79427919	79430278	2360	*	UMR	15.5709	chr2	79428989	79429988	1000	-	promoter:7315	uc029tys.1	228094	Cerkl	mm10_genes_promoters	photoreceptor outer segment		15.5709
chr2	79427919	79430278	2360	*	UMR	15.5709	chr2	79428989	79429988	1000	-	promoter:7316	uc029tyt.1	228094	Cerkl	mm10_genes_promoters	photoreceptor outer segment		15.5709
chr2	79427919	79430278	2360	*	UMR	15.5709	chr2	79428989	79429988	1000	-	promoter:7317	uc029tyu.1	228094	Cerkl	mm10_genes_promoters	photoreceptor outer segment		15.5709
chr2	79427919	79430278	2360	*	UMR	15.5709	chr2	79428989	79429988	1000	-	promoter:7318	uc029tyv.1	228094	Cerkl	mm10_genes_promoters	photoreceptor outer segment		15.5709
chr2	79427919	79430278	2360	*	UMR	15.5709	chr2	79428989	79429988	1000	-	promoter:7319	uc029tyw.1	228094	Cerkl	mm10_genes_promoters	photoreceptor outer segment		15.5709
chr2	79427919	79430278	2360	*	UMR	15.5709	chr2	79428989	79429988	1000	-	promoter:7320	uc029tyx.1	228094	Cerkl	mm10_genes_promoters	photoreceptor outer segment		15.5709
chr2	79453703	79461374	7672	*	UMR	9.49848	chr2	79456637	79457636	1000	-	promoter:7321	uc029tyy.1	228094	Cerkl	mm10_genes_promoters	photoreceptor outer segment		9.49848
chr2	79453703	79461374	7672	*	UMR	9.49848	chr2	79456637	79457636	1000	-	promoter:7322	uc029tyz.1	228094	Cerkl	mm10_genes_promoters	photoreceptor outer segment		9.49848
chr2	79453703	79461374	7672	*	UMR	9.49848	chr2	79456637	79457636	1000	-	promoter:7323	uc029tza.1	228094	Cerkl	mm10_genes_promoters	photoreceptor outer segment		9.49848
chr2	79453703	79461374	7672	*	UMR	9.49848	chr2	79456637	79457636	1000	-	promoter:7324	uc029tzb.1	228094	Cerkl	mm10_genes_promoters	photoreceptor outer segment		9.49848
chr2	79453703	79461374	7672	*	UMR	9.49848	chr2	79456637	79457636	1000	-	promoter:7325	uc029tzc.1	228094	Cerkl	mm10_genes_promoters	photoreceptor outer segment		9.49848
chr2	79453703	79461374	7672	*	UMR	9.49848	chr2	79456637	79457636	1000	-	promoter:7326	uc029tzd.1	228094	Cerkl	mm10_genes_promoters	photoreceptor outer segment		9.49848
chr2	79453703	79461374	7672	*	UMR	9.49848	chr2	79456637	79457636	1000	-	promoter:7327	uc029tze.1	228094	Cerkl	mm10_genes_promoters	photoreceptor outer segment		9.49848
chr2	79453703	79461374	7672	*	UMR	9.49848	chr2	79456637	79457636	1000	-	promoter:7328	uc029tzf.1	228094	Cerkl	mm10_genes_promoters	photoreceptor outer segment		9.49848
chr2	79453703	79461374	7672	*	UMR	9.49848	chr2	79456637	79457636	1000	-	promoter:7329	uc029tzg.1	228094	Cerkl	mm10_genes_promoters	photoreceptor outer segment		9.49848
chr2	79453703	79461374	7672	*	UMR	9.49848	chr2	79456637	79457636	1000	-	promoter:7330	uc029tzh.1	228094	Cerkl	mm10_genes_promoters	photoreceptor outer segment		9.49848
chr2	79268217	79270037	1821	*	1	3.57555	chr2	79269146	79270145	1000	-	promoter:6423	uc008kgs.1	228094	Cerkl	mm9_genes_promoters	photoreceptor outer segment			3.57555
chr2	79268217	79270037	1821	*	1	3.57555	chr2	79269146	79270145	1000	-	promoter:6424	uc012bxx.1	228094	Cerkl	mm9_genes_promoters	photoreceptor outer segment			3.57555
chr2	79268129	79270434	2306	*	UMR	4.24208	chr2	79269146	79270145	1000	-	promoter:6423	uc008kgs.1	228094	Cerkl	mm9_genes_promoters	photoreceptor outer segment			4.24208
chr2	79268129	79270434	2306	*	UMR	4.24208	chr2	79269146	79270145	1000	-	promoter:6424	uc012bxx.1	228094	Cerkl	mm9_genes_promoters	photoreceptor outer segment			4.24208
chr2	79174702	79378680	203979	*	4	84.1697	chr2	79355065	79356064	1000	-	promoter:7300	uc029tyf.1	228094	Cerkl	mm10_genes_promoters	photoreceptor outer segment				84.1697
chr2	79174702	79378680	203979	*	4	84.1697	chr2	79355065	79356064	1000	-	promoter:7301	uc029tyg.1	228094	Cerkl	mm10_genes_promoters	photoreceptor outer segment				84.1697
chr2	79174702	79378680	203979	*	4	84.1697	chr2	79355065	79356064	1000	-	promoter:7302	uc029tyh.1	228094	Cerkl	mm10_genes_promoters	photoreceptor outer segment				84.1697
chr2	79174702	79378680	203979	*	4	84.1697	chr2	79368868	79369867	1000	-	promoter:7303	uc029tyi.1	228094	Cerkl	mm10_genes_promoters	photoreceptor outer segment				84.1697
chr2	79174702	79378680	203979	*	4	84.1697	chr2	79368868	79369867	1000	-	promoter:7304	uc029tyj.1	228094	Cerkl	mm10_genes_promoters	photoreceptor outer segment				84.1697
chr2	79174702	79378680	203979	*	4	84.1697	chr2	79370866	79371865	1000	-	promoter:7305	uc029tyk.1	228094	Cerkl	mm10_genes_promoters	photoreceptor outer segment				84.1697
chr2	79174702	79378680	203979	*	4	84.1697	chr2	79370866	79371865	1000	-	promoter:7306	uc029tyl.1	228094	Cerkl	mm10_genes_promoters	photoreceptor outer segment				84.1697
chr2	79174702	79378680	203979	*	4	84.1697	chr2	79370866	79371865	1000	-	promoter:7307	uc029tym.1	228094	Cerkl	mm10_genes_promoters	photoreceptor outer segment				84.1697
chr2	79174702	79378680	203979	*	4	84.1697	chr2	79370866	79371865	1000	-	promoter:7308	uc029tyn.1	228094	Cerkl	mm10_genes_promoters	photoreceptor outer segment				84.1697
chr2	79427918	79429486	1569	*	1	18.5737	chr2	79428989	79429988	1000	-	promoter:7309	uc008kgs.1	228094	Cerkl	mm10_genes_promoters	photoreceptor outer segment				18.5737
chr2	79427918	79429486	1569	*	1	18.5737	chr2	79428989	79429988	1000	-	promoter:7310	uc012bxx.1	228094	Cerkl	mm10_genes_promoters	photoreceptor outer segment				18.5737
chr2	79427918	79429486	1569	*	1	18.5737	chr2	79428989	79429988	1000	-	promoter:7311	uc029tyo.1	228094	Cerkl	mm10_genes_promoters	photoreceptor outer segment				18.5737
chr2	79427918	79429486	1569	*	1	18.5737	chr2	79428989	79429988	1000	-	promoter:7312	uc029typ.1	228094	Cerkl	mm10_genes_promoters	photoreceptor outer segment				18.5737
chr2	79427918	79429486	1569	*	1	18.5737	chr2	79428989	79429988	1000	-	promoter:7313	uc029tyq.1	228094	Cerkl	mm10_genes_promoters	photoreceptor outer segment				18.5737
chr2	79427918	79429486	1569	*	1	18.5737	chr2	79428989	79429988	1000	-	promoter:7314	uc029tyr.1	228094	Cerkl	mm10_genes_promoters	photoreceptor outer segment				18.5737
chr2	79427918	79429486	1569	*	1	18.5737	chr2	79428989	79429988	1000	-	promoter:7315	uc029tys.1	228094	Cerkl	mm10_genes_promoters	photoreceptor outer segment				18.5737
chr2	79427918	79429486	1569	*	1	18.5737	chr2	79428989	79429988	1000	-	promoter:7316	uc029tyt.1	228094	Cerkl	mm10_genes_promoters	photoreceptor outer segment				18.5737
chr2	79427918	79429486	1569	*	1	18.5737	chr2	79428989	79429988	1000	-	promoter:7317	uc029tyu.1	228094	Cerkl	mm10_genes_promoters	photoreceptor outer segment				18.5737
chr2	79427918	79429486	1569	*	1	18.5737	chr2	79428989	79429988	1000	-	promoter:7318	uc029tyv.1	228094	Cerkl	mm10_genes_promoters	photoreceptor outer segment				18.5737
chr2	79427918	79429486	1569	*	1	18.5737	chr2	79428989	79429988	1000	-	promoter:7319	uc029tyw.1	228094	Cerkl	mm10_genes_promoters	photoreceptor outer segment				18.5737
chr2	79427918	79429486	1569	*	1	18.5737	chr2	79428989	79429988	1000	-	promoter:7320	uc029tyx.1	228094	Cerkl	mm10_genes_promoters	photoreceptor outer segment				18.5737
chr2	79453821	79461375	7555	*	1	12.4963	chr2	79456637	79457636	1000	-	promoter:7321	uc029tyy.1	228094	Cerkl	mm10_genes_promoters	photoreceptor outer segment				12.4963
chr2	79453821	79461375	7555	*	1	12.4963	chr2	79456637	79457636	1000	-	promoter:7322	uc029tyz.1	228094	Cerkl	mm10_genes_promoters	photoreceptor outer segment				12.4963
chr2	79453821	79461375	7555	*	1	12.4963	chr2	79456637	79457636	1000	-	promoter:7323	uc029tza.1	228094	Cerkl	mm10_genes_promoters	photoreceptor outer segment				12.4963
chr2	79453821	79461375	7555	*	1	12.4963	chr2	79456637	79457636	1000	-	promoter:7324	uc029tzb.1	228094	Cerkl	mm10_genes_promoters	photoreceptor outer segment				12.4963
chr2	79453821	79461375	7555	*	1	12.4963	chr2	79456637	79457636	1000	-	promoter:7325	uc029tzc.1	228094	Cerkl	mm10_genes_promoters	photoreceptor outer segment				12.4963
chr2	79453821	79461375	7555	*	1	12.4963	chr2	79456637	79457636	1000	-	promoter:7326	uc029tzd.1	228094	Cerkl	mm10_genes_promoters	photoreceptor outer segment				12.4963
chr2	79453821	79461375	7555	*	1	12.4963	chr2	79456637	79457636	1000	-	promoter:7327	uc029tze.1	228094	Cerkl	mm10_genes_promoters	photoreceptor outer segment				12.4963
chr2	79453821	79461375	7555	*	1	12.4963	chr2	79456637	79457636	1000	-	promoter:7328	uc029tzf.1	228094	Cerkl	mm10_genes_promoters	photoreceptor outer segment				12.4963
chr2	79453821	79461375	7555	*	1	12.4963	chr2	79456637	79457636	1000	-	promoter:7329	uc029tzg.1	228094	Cerkl	mm10_genes_promoters	photoreceptor outer segment				12.4963
chr2	79453821	79461375	7555	*	1	12.4963	chr2	79456637	79457636	1000	-	promoter:7330	uc029tzh.1	228094	Cerkl	mm10_genes_promoters	photoreceptor outer segment				12.4963
chr2	79369079	79369586	508	*	LMR	25.3165	chr2	79368868	79369867	1000	-	promoter:7303	uc029tyi.1	228094	Cerkl	mm10_genes_promoters	photoreceptor outer segment				25.3165
chr2	79369079	79369586	508	*	LMR	25.3165	chr2	79368868	79369867	1000	-	promoter:7304	uc029tyj.1	228094	Cerkl	mm10_genes_promoters	photoreceptor outer segment				25.3165
chr2	79428061	79429683	1623	*	UMR	13.1707	chr2	79428989	79429988	1000	-	promoter:7309	uc008kgs.1	228094	Cerkl	mm10_genes_promoters	photoreceptor outer segment				13.1707
chr2	79428061	79429683	1623	*	UMR	13.1707	chr2	79428989	79429988	1000	-	promoter:7310	uc012bxx.1	228094	Cerkl	mm10_genes_promoters	photoreceptor outer segment				13.1707
chr2	79428061	79429683	1623	*	UMR	13.1707	chr2	79428989	79429988	1000	-	promoter:7311	uc029tyo.1	228094	Cerkl	mm10_genes_promoters	photoreceptor outer segment				13.1707
chr2	79428061	79429683	1623	*	UMR	13.1707	chr2	79428989	79429988	1000	-	promoter:7312	uc029typ.1	228094	Cerkl	mm10_genes_promoters	photoreceptor outer segment				13.1707
chr2	79428061	79429683	1623	*	UMR	13.1707	chr2	79428989	79429988	1000	-	promoter:7313	uc029tyq.1	228094	Cerkl	mm10_genes_promoters	photoreceptor outer segment				13.1707
chr2	79428061	79429683	1623	*	UMR	13.1707	chr2	79428989	79429988	1000	-	promoter:7314	uc029tyr.1	228094	Cerkl	mm10_genes_promoters	photoreceptor outer segment				13.1707
chr2	79428061	79429683	1623	*	UMR	13.1707	chr2	79428989	79429988	1000	-	promoter:7315	uc029tys.1	228094	Cerkl	mm10_genes_promoters	photoreceptor outer segment				13.1707
chr2	79428061	79429683	1623	*	UMR	13.1707	chr2	79428989	79429988	1000	-	promoter:7316	uc029tyt.1	228094	Cerkl	mm10_genes_promoters	photoreceptor outer segment				13.1707
chr2	79428061	79429683	1623	*	UMR	13.1707	chr2	79428989	79429988	1000	-	promoter:7317	uc029tyu.1	228094	Cerkl	mm10_genes_promoters	photoreceptor outer segment				13.1707
chr2	79428061	79429683	1623	*	UMR	13.1707	chr2	79428989	79429988	1000	-	promoter:7318	uc029tyv.1	228094	Cerkl	mm10_genes_promoters	photoreceptor outer segment				13.1707
chr2	79428061	79429683	1623	*	UMR	13.1707	chr2	79428989	79429988	1000	-	promoter:7319	uc029tyw.1	228094	Cerkl	mm10_genes_promoters	photoreceptor outer segment				13.1707
chr2	79428061	79429683	1623	*	UMR	13.1707	chr2	79428989	79429988	1000	-	promoter:7320	uc029tyx.1	228094	Cerkl	mm10_genes_promoters	photoreceptor outer segment				13.1707
chr2	79453703	79461374	7672	*	UMR	11.6364	chr2	79456637	79457636	1000	-	promoter:7321	uc029tyy.1	228094	Cerkl	mm10_genes_promoters	photoreceptor outer segment				11.6364
chr2	79453703	79461374	7672	*	UMR	11.6364	chr2	79456637	79457636	1000	-	promoter:7322	uc029tyz.1	228094	Cerkl	mm10_genes_promoters	photoreceptor outer segment				11.6364
chr2	79453703	79461374	7672	*	UMR	11.6364	chr2	79456637	79457636	1000	-	promoter:7323	uc029tza.1	228094	Cerkl	mm10_genes_promoters	photoreceptor outer segment				11.6364
chr2	79453703	79461374	7672	*	UMR	11.6364	chr2	79456637	79457636	1000	-	promoter:7324	uc029tzb.1	228094	Cerkl	mm10_genes_promoters	photoreceptor outer segment				11.6364
chr2	79453703	79461374	7672	*	UMR	11.6364	chr2	79456637	79457636	1000	-	promoter:7325	uc029tzc.1	228094	Cerkl	mm10_genes_promoters	photoreceptor outer segment				11.6364
chr2	79453703	79461374	7672	*	UMR	11.6364	chr2	79456637	79457636	1000	-	promoter:7326	uc029tzd.1	228094	Cerkl	mm10_genes_promoters	photoreceptor outer segment				11.6364
chr2	79453703	79461374	7672	*	UMR	11.6364	chr2	79456637	79457636	1000	-	promoter:7327	uc029tze.1	228094	Cerkl	mm10_genes_promoters	photoreceptor outer segment				11.6364
chr2	79453703	79461374	7672	*	UMR	11.6364	chr2	79456637	79457636	1000	-	promoter:7328	uc029tzf.1	228094	Cerkl	mm10_genes_promoters	photoreceptor outer segment				11.6364
chr2	79453703	79461374	7672	*	UMR	11.6364	chr2	79456637	79457636	1000	-	promoter:7329	uc029tzg.1	228094	Cerkl	mm10_genes_promoters	photoreceptor outer segment				11.6364
chr2	79453703	79461374	7672	*	UMR	11.6364	chr2	79456637	79457636	1000	-	promoter:7330	uc029tzh.1	228094	Cerkl	mm10_genes_promoters	photoreceptor outer segment				11.6364
chr2	79175970	79378680	202711	*	4	84.3006	chr2	79355065	79356064	1000	-	promoter:7300	uc029tyf.1	228094	Cerkl	mm10_genes_promoters	photoreceptor outer segment					84.3006
chr2	79175970	79378680	202711	*	4	84.3006	chr2	79355065	79356064	1000	-	promoter:7301	uc029tyg.1	228094	Cerkl	mm10_genes_promoters	photoreceptor outer segment					84.3006
chr2	79175970	79378680	202711	*	4	84.3006	chr2	79355065	79356064	1000	-	promoter:7302	uc029tyh.1	228094	Cerkl	mm10_genes_promoters	photoreceptor outer segment					84.3006
chr2	79175970	79378680	202711	*	4	84.3006	chr2	79368868	79369867	1000	-	promoter:7303	uc029tyi.1	228094	Cerkl	mm10_genes_promoters	photoreceptor outer segment					84.3006
chr2	79175970	79378680	202711	*	4	84.3006	chr2	79368868	79369867	1000	-	promoter:7304	uc029tyj.1	228094	Cerkl	mm10_genes_promoters	photoreceptor outer segment					84.3006
chr2	79175970	79378680	202711	*	4	84.3006	chr2	79370866	79371865	1000	-	promoter:7305	uc029tyk.1	228094	Cerkl	mm10_genes_promoters	photoreceptor outer segment					84.3006
chr2	79175970	79378680	202711	*	4	84.3006	chr2	79370866	79371865	1000	-	promoter:7306	uc029tyl.1	228094	Cerkl	mm10_genes_promoters	photoreceptor outer segment					84.3006
chr2	79175970	79378680	202711	*	4	84.3006	chr2	79370866	79371865	1000	-	promoter:7307	uc029tym.1	228094	Cerkl	mm10_genes_promoters	photoreceptor outer segment					84.3006
chr2	79175970	79378680	202711	*	4	84.3006	chr2	79370866	79371865	1000	-	promoter:7308	uc029tyn.1	228094	Cerkl	mm10_genes_promoters	photoreceptor outer segment					84.3006
chr2	79427398	79430820	3423	*	2	34.5129	chr2	79428989	79429988	1000	-	promoter:7309	uc008kgs.1	228094	Cerkl	mm10_genes_promoters	photoreceptor outer segment					34.5129
chr2	79427398	79430820	3423	*	2	34.5129	chr2	79428989	79429988	1000	-	promoter:7310	uc012bxx.1	228094	Cerkl	mm10_genes_promoters	photoreceptor outer segment					34.5129
chr2	79427398	79430820	3423	*	2	34.5129	chr2	79428989	79429988	1000	-	promoter:7311	uc029tyo.1	228094	Cerkl	mm10_genes_promoters	photoreceptor outer segment					34.5129
chr2	79427398	79430820	3423	*	2	34.5129	chr2	79428989	79429988	1000	-	promoter:7312	uc029typ.1	228094	Cerkl	mm10_genes_promoters	photoreceptor outer segment					34.5129
chr2	79427398	79430820	3423	*	2	34.5129	chr2	79428989	79429988	1000	-	promoter:7313	uc029tyq.1	228094	Cerkl	mm10_genes_promoters	photoreceptor outer segment					34.5129
chr2	79427398	79430820	3423	*	2	34.5129	chr2	79428989	79429988	1000	-	promoter:7314	uc029tyr.1	228094	Cerkl	mm10_genes_promoters	photoreceptor outer segment					34.5129
chr2	79427398	79430820	3423	*	2	34.5129	chr2	79428989	79429988	1000	-	promoter:7315	uc029tys.1	228094	Cerkl	mm10_genes_promoters	photoreceptor outer segment					34.5129
chr2	79427398	79430820	3423	*	2	34.5129	chr2	79428989	79429988	1000	-	promoter:7316	uc029tyt.1	228094	Cerkl	mm10_genes_promoters	photoreceptor outer segment					34.5129
chr2	79427398	79430820	3423	*	2	34.5129	chr2	79428989	79429988	1000	-	promoter:7317	uc029tyu.1	228094	Cerkl	mm10_genes_promoters	photoreceptor outer segment					34.5129
chr2	79427398	79430820	3423	*	2	34.5129	chr2	79428989	79429988	1000	-	promoter:7318	uc029tyv.1	228094	Cerkl	mm10_genes_promoters	photoreceptor outer segment					34.5129
chr2	79427398	79430820	3423	*	2	34.5129	chr2	79428989	79429988	1000	-	promoter:7319	uc029tyw.1	228094	Cerkl	mm10_genes_promoters	photoreceptor outer segment					34.5129
chr2	79427398	79430820	3423	*	2	34.5129	chr2	79428989	79429988	1000	-	promoter:7320	uc029tyx.1	228094	Cerkl	mm10_genes_promoters	photoreceptor outer segment					34.5129
chr2	79453702	79461374	7673	*	1	13.1294	chr2	79456637	79457636	1000	-	promoter:7321	uc029tyy.1	228094	Cerkl	mm10_genes_promoters	photoreceptor outer segment					13.1294
chr2	79453702	79461374	7673	*	1	13.1294	chr2	79456637	79457636	1000	-	promoter:7322	uc029tyz.1	228094	Cerkl	mm10_genes_promoters	photoreceptor outer segment					13.1294
chr2	79453702	79461374	7673	*	1	13.1294	chr2	79456637	79457636	1000	-	promoter:7323	uc029tza.1	228094	Cerkl	mm10_genes_promoters	photoreceptor outer segment					13.1294
chr2	79453702	79461374	7673	*	1	13.1294	chr2	79456637	79457636	1000	-	promoter:7324	uc029tzb.1	228094	Cerkl	mm10_genes_promoters	photoreceptor outer segment					13.1294
chr2	79453702	79461374	7673	*	1	13.1294	chr2	79456637	79457636	1000	-	promoter:7325	uc029tzc.1	228094	Cerkl	mm10_genes_promoters	photoreceptor outer segment					13.1294
chr2	79453702	79461374	7673	*	1	13.1294	chr2	79456637	79457636	1000	-	promoter:7326	uc029tzd.1	228094	Cerkl	mm10_genes_promoters	photoreceptor outer segment					13.1294
chr2	79453702	79461374	7673	*	1	13.1294	chr2	79456637	79457636	1000	-	promoter:7327	uc029tze.1	228094	Cerkl	mm10_genes_promoters	photoreceptor outer segment					13.1294
chr2	79453702	79461374	7673	*	1	13.1294	chr2	79456637	79457636	1000	-	promoter:7328	uc029tzf.1	228094	Cerkl	mm10_genes_promoters	photoreceptor outer segment					13.1294
chr2	79453702	79461374	7673	*	1	13.1294	chr2	79456637	79457636	1000	-	promoter:7329	uc029tzg.1	228094	Cerkl	mm10_genes_promoters	photoreceptor outer segment					13.1294
chr2	79453702	79461374	7673	*	1	13.1294	chr2	79456637	79457636	1000	-	promoter:7330	uc029tzh.1	228094	Cerkl	mm10_genes_promoters	photoreceptor outer segment					13.1294
chr2	79428045	79430081	2037	*	UMR	6.59341	chr2	79428989	79429988	1000	-	promoter:7309	uc008kgs.1	228094	Cerkl	mm10_genes_promoters	photoreceptor outer segment					6.59341
chr2	79428045	79430081	2037	*	UMR	6.59341	chr2	79428989	79429988	1000	-	promoter:7310	uc012bxx.1	228094	Cerkl	mm10_genes_promoters	photoreceptor outer segment					6.59341
chr2	79428045	79430081	2037	*	UMR	6.59341	chr2	79428989	79429988	1000	-	promoter:7311	uc029tyo.1	228094	Cerkl	mm10_genes_promoters	photoreceptor outer segment					6.59341
chr2	79428045	79430081	2037	*	UMR	6.59341	chr2	79428989	79429988	1000	-	promoter:7312	uc029typ.1	228094	Cerkl	mm10_genes_promoters	photoreceptor outer segment					6.59341
chr2	79428045	79430081	2037	*	UMR	6.59341	chr2	79428989	79429988	1000	-	promoter:7313	uc029tyq.1	228094	Cerkl	mm10_genes_promoters	photoreceptor outer segment					6.59341
chr2	79428045	79430081	2037	*	UMR	6.59341	chr2	79428989	79429988	1000	-	promoter:7314	uc029tyr.1	228094	Cerkl	mm10_genes_promoters	photoreceptor outer segment					6.59341
chr2	79428045	79430081	2037	*	UMR	6.59341	chr2	79428989	79429988	1000	-	promoter:7315	uc029tys.1	228094	Cerkl	mm10_genes_promoters	photoreceptor outer segment					6.59341
chr2	79428045	79430081	2037	*	UMR	6.59341	chr2	79428989	79429988	1000	-	promoter:7316	uc029tyt.1	228094	Cerkl	mm10_genes_promoters	photoreceptor outer segment					6.59341
chr2	79428045	79430081	2037	*	UMR	6.59341	chr2	79428989	79429988	1000	-	promoter:7317	uc029tyu.1	228094	Cerkl	mm10_genes_promoters	photoreceptor outer segment					6.59341
chr2	79428045	79430081	2037	*	UMR	6.59341	chr2	79428989	79429988	1000	-	promoter:7318	uc029tyv.1	228094	Cerkl	mm10_genes_promoters	photoreceptor outer segment					6.59341
chr2	79428045	79430081	2037	*	UMR	6.59341	chr2	79428989	79429988	1000	-	promoter:7319	uc029tyw.1	228094	Cerkl	mm10_genes_promoters	photoreceptor outer segment					6.59341
chr2	79428045	79430081	2037	*	UMR	6.59341	chr2	79428989	79429988	1000	-	promoter:7320	uc029tyx.1	228094	Cerkl	mm10_genes_promoters	photoreceptor outer segment					6.59341
chr2	79453703	79461374	7672	*	UMR	8.46063	chr2	79456637	79457636	1000	-	promoter:7321	uc029tyy.1	228094	Cerkl	mm10_genes_promoters	photoreceptor outer segment					8.46063
chr2	79453703	79461374	7672	*	UMR	8.46063	chr2	79456637	79457636	1000	-	promoter:7322	uc029tyz.1	228094	Cerkl	mm10_genes_promoters	photoreceptor outer segment					8.46063
chr2	79453703	79461374	7672	*	UMR	8.46063	chr2	79456637	79457636	1000	-	promoter:7323	uc029tza.1	228094	Cerkl	mm10_genes_promoters	photoreceptor outer segment					8.46063
chr2	79453703	79461374	7672	*	UMR	8.46063	chr2	79456637	79457636	1000	-	promoter:7324	uc029tzb.1	228094	Cerkl	mm10_genes_promoters	photoreceptor outer segment					8.46063
chr2	79453703	79461374	7672	*	UMR	8.46063	chr2	79456637	79457636	1000	-	promoter:7325	uc029tzc.1	228094	Cerkl	mm10_genes_promoters	photoreceptor outer segment					8.46063
chr2	79453703	79461374	7672	*	UMR	8.46063	chr2	79456637	79457636	1000	-	promoter:7326	uc029tzd.1	228094	Cerkl	mm10_genes_promoters	photoreceptor outer segment					8.46063
chr2	79453703	79461374	7672	*	UMR	8.46063	chr2	79456637	79457636	1000	-	promoter:7327	uc029tze.1	228094	Cerkl	mm10_genes_promoters	photoreceptor outer segment					8.46063
chr2	79453703	79461374	7672	*	UMR	8.46063	chr2	79456637	79457636	1000	-	promoter:7328	uc029tzf.1	228094	Cerkl	mm10_genes_promoters	photoreceptor outer segment					8.46063
chr2	79453703	79461374	7672	*	UMR	8.46063	chr2	79456637	79457636	1000	-	promoter:7329	uc029tzg.1	228094	Cerkl	mm10_genes_promoters	photoreceptor outer segment					8.46063
chr2	79453703	79461374	7672	*	UMR	8.46063	chr2	79456637	79457636	1000	-	promoter:7330	uc029tzh.1	228094	Cerkl	mm10_genes_promoters	photoreceptor outer segment					8.46063
chr2	79267288	79270037	2750	*	1	21.6319	chr2	79269146	79270145	1000	-	promoter:6423	uc008kgs.1	228094	Cerkl	mm9_genes_promoters	photoreceptor outer segment						21.6319
chr2	79267288	79270037	2750	*	1	21.6319	chr2	79269146	79270145	1000	-	promoter:6424	uc012bxx.1	228094	Cerkl	mm9_genes_promoters	photoreceptor outer segment						21.6319
chr2	79267164	79270434	3271	*	UMR	20.3985	chr2	79269146	79270145	1000	-	promoter:6423	uc008kgs.1	228094	Cerkl	mm9_genes_promoters	photoreceptor outer segment						20.3985
chr2	79267164	79270434	3271	*	UMR	20.3985	chr2	79269146	79270145	1000	-	promoter:6424	uc012bxx.1	228094	Cerkl	mm9_genes_promoters	photoreceptor outer segment						20.3985
chr2	79267038	79270037	3000	*	1	11.7647	chr2	79269146	79270145	1000	-	promoter:6423	uc008kgs.1	228094	Cerkl	mm9_genes_promoters	photoreceptor outer segment							11.7647
chr2	79267038	79270037	3000	*	1	11.7647	chr2	79269146	79270145	1000	-	promoter:6424	uc012bxx.1	228094	Cerkl	mm9_genes_promoters	photoreceptor outer segment							11.7647
chr2	79266809	79270016	3208	*	UMR	10.9769	chr2	79269146	79270145	1000	-	promoter:6423	uc008kgs.1	228094	Cerkl	mm9_genes_promoters	photoreceptor outer segment							10.9769
chr2	79266809	79270016	3208	*	UMR	10.9769	chr2	79269146	79270145	1000	-	promoter:6424	uc012bxx.1	228094	Cerkl	mm9_genes_promoters	photoreceptor outer segment							10.9769
chr2	79267038	79270037	3000	*	2	27.5952	chr2	79269146	79270145	1000	-	promoter:6423	uc008kgs.1	228094	Cerkl	mm9_genes_promoters	photoreceptor outer segment								27.5952
chr2	79267038	79270037	3000	*	2	27.5952	chr2	79269146	79270145	1000	-	promoter:6424	uc012bxx.1	228094	Cerkl	mm9_genes_promoters	photoreceptor outer segment								27.5952
chr2	79267847	79270434	2588	*	UMR	23.0223	chr2	79269146	79270145	1000	-	promoter:6423	uc008kgs.1	228094	Cerkl	mm9_genes_promoters	photoreceptor outer segment								23.0223
chr2	79267847	79270434	2588	*	UMR	23.0223	chr2	79269146	79270145	1000	-	promoter:6424	uc012bxx.1	228094	Cerkl	mm9_genes_promoters	photoreceptor outer segment								23.0223
chr18	9452918	10179605	726688	*	4	89.1015	chr18	9619470	9620469	1000	-	promoter:57955	uc012aze.1	26369	Cetn1	mm10_genes_promoters	photoreceptor connecting cilium	89.1015
chr18	9217304	9704286	486983	*	4	87.4613	chr18	9619470	9620469	1000	-	promoter:57955	uc012aze.1	26369	Cetn1	mm10_genes_promoters	photoreceptor connecting cilium		87.4613
chr18	9598837	9707008	108172	*	4	86.9243	chr18	9619468	9620467	1000	-	promoter:50669	uc012aze.1	26369	Cetn1	mm9_genes_promoters	photoreceptor connecting cilium			86.9243
chr18	9598837	9707008	108172	*	4	86.9243	chr18	9619477	9620476	1000	-	promoter:50668	uc008eaj.1	26369	Cetn1	mm9_genes_promoters	photoreceptor connecting cilium			86.9243
chr18	9598840	10028584	429745	*	4	84.2803	chr18	9619470	9620469	1000	-	promoter:57955	uc012aze.1	26369	Cetn1	mm10_genes_promoters	photoreceptor connecting cilium				84.2803
chr18	9598968	10028758	429791	*	4	83.5277	chr18	9619470	9620469	1000	-	promoter:57955	uc012aze.1	26369	Cetn1	mm10_genes_promoters	photoreceptor connecting cilium					83.5277
chr18	9450976	9707172	256197	*	4	87.0711	chr18	9619468	9620467	1000	-	promoter:50669	uc012aze.1	26369	Cetn1	mm9_genes_promoters	photoreceptor connecting cilium						87.0711
chr18	9450976	9707172	256197	*	4	87.0711	chr18	9619477	9620476	1000	-	promoter:50668	uc008eaj.1	26369	Cetn1	mm9_genes_promoters	photoreceptor connecting cilium						87.0711
chr18	9555576	9707008	151433	*	4	87.2437	chr18	9619468	9620467	1000	-	promoter:50669	uc012aze.1	26369	Cetn1	mm9_genes_promoters	photoreceptor connecting cilium							87.2437
chr18	9555576	9707008	151433	*	4	87.2437	chr18	9619477	9620476	1000	-	promoter:50668	uc008eaj.1	26369	Cetn1	mm9_genes_promoters	photoreceptor connecting cilium							87.2437
chr18	9555524	9707172	151649	*	4	84.8717	chr18	9619468	9620467	1000	-	promoter:50669	uc012aze.1	26369	Cetn1	mm9_genes_promoters	photoreceptor connecting cilium								84.8717
chr18	9555524	9707172	151649	*	4	84.8717	chr18	9619477	9620476	1000	-	promoter:50668	uc008eaj.1	26369	Cetn1	mm9_genes_promoters	photoreceptor connecting cilium								84.8717
chr13	81713888	82302895	589008	*	4	87.488	chr13	81782292	81783291	1000	+	promoter:45375	uc007rid.1	12626	Cetn3	mm10_genes_promoters	photoreceptor connecting cilium	87.488
chr13	81782736	81784301	1566	*	UMR	6.2069	chr13	81782292	81783291	1000	+	promoter:45375	uc007rid.1	12626	Cetn3	mm10_genes_promoters	photoreceptor connecting cilium	6.2069
chr13	81762253	81791500	29248	*	4	85.5202	chr13	81782292	81783291	1000	+	promoter:45375	uc007rid.1	12626	Cetn3	mm10_genes_promoters	photoreceptor connecting cilium		85.5202
chr13	81782736	81784301	1566	*	UMR	6.25	chr13	81782292	81783291	1000	+	promoter:45375	uc007rid.1	12626	Cetn3	mm10_genes_promoters	photoreceptor connecting cilium		6.25
chr13	81901252	81921703	20452	*	4	86.8431	chr13	81921291	81922290	1000	+	promoter:39664	uc007rid.1	12626	Cetn3	mm9_genes_promoters	photoreceptor connecting cilium			86.8431
chr13	81921765	81923677	1913	*	1	2.94118	chr13	81921291	81922290	1000	+	promoter:39664	uc007rid.1	12626	Cetn3	mm9_genes_promoters	photoreceptor connecting cilium			2.94118
chr13	81921673	81923300	1628	*	UMR	2.10561	chr13	81921291	81922290	1000	+	promoter:39664	uc007rid.1	12626	Cetn3	mm9_genes_promoters	photoreceptor connecting cilium			2.10561
chr13	81712467	81782583	70117	*	4	84.677	chr13	81782292	81783291	1000	+	promoter:45375	uc007rid.1	12626	Cetn3	mm10_genes_promoters	photoreceptor connecting cilium				84.677
chr13	81782587	81784136	1550	*	1	20.3047	chr13	81782292	81783291	1000	+	promoter:45375	uc007rid.1	12626	Cetn3	mm10_genes_promoters	photoreceptor connecting cilium				20.3047
chr13	81782675	81784301	1627	*	UMR	7.5	chr13	81782292	81783291	1000	+	promoter:45375	uc007rid.1	12626	Cetn3	mm10_genes_promoters	photoreceptor connecting cilium				7.5
chr13	81713888	81782546	68659	*	4	83.5522	chr13	81782292	81783291	1000	+	promoter:45375	uc007rid.1	12626	Cetn3	mm10_genes_promoters	photoreceptor connecting cilium					83.5522
chr13	81782643	81784136	1494	*	1	16.8409	chr13	81782292	81783291	1000	+	promoter:45375	uc007rid.1	12626	Cetn3	mm10_genes_promoters	photoreceptor connecting cilium					16.8409
chr13	81782736	81784301	1566	*	UMR	4.32692	chr13	81782292	81783291	1000	+	promoter:45375	uc007rid.1	12626	Cetn3	mm10_genes_promoters	photoreceptor connecting cilium					4.32692
chr13	81901555	81921544	19990	*	4	86.6533	chr13	81921291	81922290	1000	+	promoter:39664	uc007rid.1	12626	Cetn3	mm9_genes_promoters	photoreceptor connecting cilium						86.6533
chr13	81921582	81923739	2158	*	1	10.2003	chr13	81921291	81922290	1000	+	promoter:39664	uc007rid.1	12626	Cetn3	mm9_genes_promoters	photoreceptor connecting cilium						10.2003
chr13	81921564	81923300	1737	*	UMR	5.68182	chr13	81921291	81922290	1000	+	promoter:39664	uc007rid.1	12626	Cetn3	mm9_genes_promoters	photoreceptor connecting cilium						5.68182
chr13	81852103	81921349	69247	*	4	83.9043	chr13	81921291	81922290	1000	+	promoter:39664	uc007rid.1	12626	Cetn3	mm9_genes_promoters	photoreceptor connecting cilium							83.9043
chr13	81921356	81923134	1779	*	1	6.39216	chr13	81921291	81922290	1000	+	promoter:39664	uc007rid.1	12626	Cetn3	mm9_genes_promoters	photoreceptor connecting cilium							6.39216
chr13	81921353	81923300	1948	*	UMR	5.92157	chr13	81921291	81922290	1000	+	promoter:39664	uc007rid.1	12626	Cetn3	mm9_genes_promoters	photoreceptor connecting cilium							5.92157
chr13	81901555	81921426	19872	*	4	83.7344	chr13	81921291	81922290	1000	+	promoter:39664	uc007rid.1	12626	Cetn3	mm9_genes_promoters	photoreceptor connecting cilium								83.7344
chr13	81921544	81923134	1591	*	1	13.5874	chr13	81921291	81922290	1000	+	promoter:39664	uc007rid.1	12626	Cetn3	mm9_genes_promoters	photoreceptor connecting cilium								13.5874
chr13	81921564	81923300	1737	*	UMR	12.2689	chr13	81921291	81922290	1000	+	promoter:39664	uc007rid.1	12626	Cetn3	mm9_genes_promoters	photoreceptor connecting cilium								12.2689
chr9	54503960	54676253	172294	*	4	85.5658	chr9	54560080	54561079	1000	-	promoter:33546	uc009prf.1	56506	Cib2	mm10_genes_promoters	photoreceptor outer segment	85.5658
chr9	54559558	54560602	1045	*	UMR	9.375	chr9	54560080	54561079	1000	-	promoter:33546	uc009prf.1	56506	Cib2	mm10_genes_promoters	photoreceptor outer segment	9.375
chr9	54503960	54565380	61421	*	4	85.2251	chr9	54560080	54561079	1000	-	promoter:33546	uc009prf.1	56506	Cib2	mm10_genes_promoters	photoreceptor outer segment		85.2251
chr9	54559361	54560544	1184	*	UMR	10.2041	chr9	54560080	54561079	1000	-	promoter:33546	uc009prf.1	56506	Cib2	mm10_genes_promoters	photoreceptor outer segment		10.2041
chr9	54407239	54408467	1229	*	2	10.1961	chr9	54407887	54408886	1000	-	promoter:29473	uc009prf.1	56506	Cib2	mm9_genes_promoters	photoreceptor outer segment			10.1961
chr9	54408596	54433668	25073	*	4	80.719	chr9	54407887	54408886	1000	-	promoter:29473	uc009prf.1	56506	Cib2	mm9_genes_promoters	photoreceptor outer segment			80.719
chr9	54407214	54408390	1177	*	UMR	7.14286	chr9	54407887	54408886	1000	-	promoter:29473	uc009prf.1	56506	Cib2	mm9_genes_promoters	photoreceptor outer segment			7.14286
chr9	54560660	54565067	4408	*	2	56.0542	chr9	54560080	54561079	1000	-	promoter:33546	uc009prf.1	56506	Cib2	mm10_genes_promoters	photoreceptor outer segment				56.0542
chr9	54559441	54560584	1144	*	UMR	31.25	chr9	54560080	54561079	1000	-	promoter:33546	uc009prf.1	56506	Cib2	mm10_genes_promoters	photoreceptor outer segment				31.25
chr9	54559387	54560635	1249	*	UMR	7.78443	chr9	54560080	54561079	1000	-	promoter:33546	uc009prf.1	56506	Cib2	mm10_genes_promoters	photoreceptor outer segment					7.78443
chr9	54401825	54433668	31844	*	4	87.437	chr9	54407887	54408886	1000	-	promoter:29473	uc009prf.1	56506	Cib2	mm9_genes_promoters	photoreceptor outer segment						87.437
chr9	54407570	54408329	760	*	2	26	chr9	54407887	54408886	1000	-	promoter:29473	uc009prf.1	56506	Cib2	mm9_genes_promoters	photoreceptor outer segment							26
chr9	54408373	54433840	25468	*	4	83.1772	chr9	54407887	54408886	1000	-	promoter:29473	uc009prf.1	56506	Cib2	mm9_genes_promoters	photoreceptor outer segment							83.1772
chr9	54407592	54408390	799	*	UMR	25.4118	chr9	54407887	54408886	1000	-	promoter:29473	uc009prf.1	56506	Cib2	mm9_genes_promoters	photoreceptor outer segment							25.4118
chr9	54407339	54408408	1070	*	1	20.9893	chr9	54407887	54408886	1000	-	promoter:29473	uc009prf.1	56506	Cib2	mm9_genes_promoters	photoreceptor outer segment								20.9893
chr9	54408417	54433668	25252	*	3	79.6938	chr9	54407887	54408886	1000	-	promoter:29473	uc009prf.1	56506	Cib2	mm9_genes_promoters	photoreceptor outer segment								79.6938
chr9	54407449	54408442	994	*	UMR	19.5187	chr9	54407887	54408886	1000	-	promoter:29473	uc009prf.1	56506	Cib2	mm9_genes_promoters	photoreceptor outer segment								19.5187
chr5	72433274	72826780	393507	*	4	87.2243	chr5	72642753	72643752	1000	-	promoter:18095	uc008xrr.2	12788	Cnga1	mm10_genes_promoters	phototransduction	87.2243
chr5	72433274	72826780	393507	*	4	87.2243	chr5	72637843	72638842	1000	-	promoter:18096	uc008xrs.1	12788	Cnga1	mm10_genes_promoters	phototransduction	87.2243
chr5	72560262	72646239	85978	*	4	86.2002	chr5	72642753	72643752	1000	-	promoter:18095	uc008xrr.2	12788	Cnga1	mm10_genes_promoters	phototransduction		86.2002
chr5	72560262	72646239	85978	*	4	86.2002	chr5	72637843	72638842	1000	-	promoter:18096	uc008xrs.1	12788	Cnga1	mm10_genes_promoters	phototransduction		86.2002
chr5	72992899	73038308	45410	*	4	85.4188	chr5	73029082	73030081	1000	-	promoter:15872	uc008xrs.1	12788	Cnga1	mm9_genes_promoters	phototransduction			85.4188
chr5	72992899	73038308	45410	*	4	85.4188	chr5	73033992	73034991	1000	-	promoter:15871	uc008xrr.1	12788	Cnga1	mm9_genes_promoters	phototransduction			85.4188
chr5	72601708	72646143	44436	*	4	83.5823	chr5	72642753	72643752	1000	-	promoter:18095	uc008xrr.2	12788	Cnga1	mm10_genes_promoters	phototransduction				83.5823
chr5	72601708	72646143	44436	*	4	83.5823	chr5	72637843	72638842	1000	-	promoter:18096	uc008xrs.1	12788	Cnga1	mm10_genes_promoters	phototransduction				83.5823
chr5	72560792	72646143	85352	*	4	82.7116	chr5	72642753	72643752	1000	-	promoter:18095	uc008xrr.2	12788	Cnga1	mm10_genes_promoters	phototransduction					82.7116
chr5	72560792	72646143	85352	*	4	82.7116	chr5	72637843	72638842	1000	-	promoter:18096	uc008xrs.1	12788	Cnga1	mm10_genes_promoters	phototransduction					82.7116
chr5	72979164	73033806	54643	*	4	85.8634	chr5	73029082	73030081	1000	-	promoter:15872	uc008xrs.1	12788	Cnga1	mm9_genes_promoters	phototransduction						85.8634
chr5	73033910	73035471	1562	*	2	40.6162	chr5	73033992	73034991	1000	-	promoter:15871	uc008xrr.1	12788	Cnga1	mm9_genes_promoters	phototransduction						40.6162
chr5	73034873	73035674	802	*	LMR	11.0294	chr5	73033992	73034991	1000	-	promoter:15871	uc008xrr.1	12788	Cnga1	mm9_genes_promoters	phototransduction						11.0294
chr5	73027356	73036107	8752	*	2	19.9303	chr5	73029082	73030081	1000	-	promoter:15872	uc008xrs.1	12788	Cnga1	mm9_genes_promoters	phototransduction							19.9303
chr5	73027356	73036107	8752	*	2	19.9303	chr5	73033992	73034991	1000	-	promoter:15871	uc008xrr.1	12788	Cnga1	mm9_genes_promoters	phototransduction							19.9303
chr5	73028706	73036151	7446	*	UMR	13.4921	chr5	73029082	73030081	1000	-	promoter:15872	uc008xrs.1	12788	Cnga1	mm9_genes_promoters	phototransduction							13.4921
chr5	73028706	73036151	7446	*	UMR	13.4921	chr5	73033992	73034991	1000	-	promoter:15871	uc008xrr.1	12788	Cnga1	mm9_genes_promoters	phototransduction							13.4921
chr5	72992936	73030285	37350	*	3	76.2739	chr5	73029082	73030081	1000	-	promoter:15872	uc008xrs.1	12788	Cnga1	mm9_genes_promoters	phototransduction								76.2739
chr5	73030803	73036195	5393	*	2	32.1765	chr5	73033992	73034991	1000	-	promoter:15871	uc008xrr.1	12788	Cnga1	mm9_genes_promoters	phototransduction								32.1765
chr5	73030545	73036151	5607	*	UMR	30.6122	chr5	73033992	73034991	1000	-	promoter:15871	uc008xrr.1	12788	Cnga1	mm9_genes_promoters	phototransduction								30.6122
chr1	37192062	37299246	107185	*	4	89.0708	chr1	37217278	37218277	1000	+	promoter:206	uc033fit.1	12790	Cnga3	mm10_genes_promoters	phototransduction	89.0708
chr1	37192062	37299246	107185	*	4	89.0708	chr1	37218205	37219204	1000	+	promoter:207	uc007ari.2	12790	Cnga3	mm10_genes_promoters	phototransduction	89.0708
chr1	37188477	37298988	110512	*	4	86.8797	chr1	37217278	37218277	1000	+	promoter:206	uc033fit.1	12790	Cnga3	mm10_genes_promoters	phototransduction		86.8797
chr1	37188477	37298988	110512	*	4	86.8797	chr1	37218205	37219204	1000	+	promoter:207	uc007ari.2	12790	Cnga3	mm10_genes_promoters	phototransduction		86.8797
chr1	37218303	37219296	994	*	LMR	22.6804	chr1	37218205	37219204	1000	+	promoter:207	uc007ari.2	12790	Cnga3	mm10_genes_promoters	phototransduction		22.6804
chr1	37275008	37276000	993	*	2	9.58606	chr1	37275106	37276105	1000	+	promoter:181	uc007ari.1	12790	Cnga3	mm9_genes_promoters	phototransduction			9.58606
chr1	37274939	37276140	1202	*	LMR	8.93246	chr1	37275106	37276105	1000	+	promoter:181	uc007ari.1	12790	Cnga3	mm9_genes_promoters	phototransduction			8.93246
chr1	37189588	37428410	238823	*	4	85.6378	chr1	37217278	37218277	1000	+	promoter:206	uc033fit.1	12790	Cnga3	mm10_genes_promoters	phototransduction				85.6378
chr1	37189588	37428410	238823	*	4	85.6378	chr1	37218205	37219204	1000	+	promoter:207	uc007ari.2	12790	Cnga3	mm10_genes_promoters	phototransduction				85.6378
chr1	37218095	37219014	920	*	LMR	5.88235	chr1	37217278	37218277	1000	+	promoter:206	uc033fit.1	12790	Cnga3	mm10_genes_promoters	phototransduction				5.88235
chr1	37218095	37219014	920	*	LMR	5.88235	chr1	37218205	37219204	1000	+	promoter:207	uc007ari.2	12790	Cnga3	mm10_genes_promoters	phototransduction				5.88235
chr1	37157281	37427665	270385	*	4	83.9364	chr1	37217278	37218277	1000	+	promoter:206	uc033fit.1	12790	Cnga3	mm10_genes_promoters	phototransduction					83.9364
chr1	37157281	37427665	270385	*	4	83.9364	chr1	37218205	37219204	1000	+	promoter:207	uc007ari.2	12790	Cnga3	mm10_genes_promoters	phototransduction					83.9364
chr1	37275008	37279078	4071	*	2	26.9608	chr1	37275106	37276105	1000	+	promoter:181	uc007ari.1	12790	Cnga3	mm9_genes_promoters	phototransduction						26.9608
chr1	37274939	37279080	4142	*	UMR	25.9191	chr1	37275106	37276105	1000	+	promoter:181	uc007ari.1	12790	Cnga3	mm9_genes_promoters	phototransduction						25.9191
chr1	37275133	37276294	1162	*	1	12.854	chr1	37275106	37276105	1000	+	promoter:181	uc007ari.1	12790	Cnga3	mm9_genes_promoters	phototransduction							12.854
chr1	37275178	37276287	1110	*	LMR	7.72059	chr1	37275106	37276105	1000	+	promoter:181	uc007ari.1	12790	Cnga3	mm9_genes_promoters	phototransduction							7.72059
chr1	37178245	37275159	96915	*	4	84.3762	chr1	37275106	37276105	1000	+	promoter:181	uc007ari.1	12790	Cnga3	mm9_genes_promoters	phototransduction								84.3762
chr1	37275241	37276392	1152	*	1	15.8215	chr1	37275106	37276105	1000	+	promoter:181	uc007ari.1	12790	Cnga3	mm9_genes_promoters	phototransduction								15.8215
chr1	37275147	37276287	1141	*	LMR	10.5204	chr1	37275106	37276105	1000	+	promoter:181	uc007ari.1	12790	Cnga3	mm9_genes_promoters	phototransduction								10.5204
chr8	95261218	95317918	56701	*	3	82.3395	chr8	95306586	95307585	1000	-	promoter:30615	uc009myb.2	333329	Cngb1	mm10_genes_promoters	phototransduction	82.3395
chr8	95261218	95317918	56701	*	3	82.3395	chr8	95306586	95307585	1000	-	promoter:30616	uc009aje.2	333329	Cngb1	mm10_genes_promoters	phototransduction	82.3395
chr8	95303970	95318088	14119	*	3	82.606	chr8	95306586	95307585	1000	-	promoter:30615	uc009myb.2	333329	Cngb1	mm10_genes_promoters	phototransduction		82.606
chr8	95303970	95318088	14119	*	3	82.606	chr8	95306586	95307585	1000	-	promoter:30616	uc009aje.2	333329	Cngb1	mm10_genes_promoters	phototransduction		82.606
chr5	143200403	143529663	329261	*	4	89.5419	chr5	143418272	143419271	1000	+	promoter:15219	uc009aje.1	333329	Cngb1	mm9_genes_promoters	phototransduction			89.5419
chr8	97779475	97843930	64456	*	4	82.9989	chr8	97830486	97831485	1000	-	promoter:26887	uc009myb.2	333329	Cngb1	mm9_genes_promoters	phototransduction			82.9989
chr8	97779475	97843930	64456	*	4	82.9989	chr8	97830486	97831485	1000	-	promoter:26888	uc009myc.1	333329	Cngb1	mm9_genes_promoters	phototransduction			82.9989
chr8	95206526	95323988	117463	*	4	81.2707	chr8	95306586	95307585	1000	-	promoter:30615	uc009myb.2	333329	Cngb1	mm10_genes_promoters	phototransduction				81.2707
chr8	95206526	95323988	117463	*	4	81.2707	chr8	95306586	95307585	1000	-	promoter:30616	uc009aje.2	333329	Cngb1	mm10_genes_promoters	phototransduction				81.2707
chr8	95206533	95432921	226389	*	4	81.0783	chr8	95306586	95307585	1000	-	promoter:30615	uc009myb.2	333329	Cngb1	mm10_genes_promoters	phototransduction					81.0783
chr8	95206533	95432921	226389	*	4	81.0783	chr8	95306586	95307585	1000	-	promoter:30616	uc009aje.2	333329	Cngb1	mm10_genes_promoters	phototransduction					81.0783
chr5	143195784	143574552	378769	*	4	85.7082	chr5	143418272	143419271	1000	+	promoter:15219	uc009aje.1	333329	Cngb1	mm9_genes_promoters	phototransduction						85.7082
chr8	97779853	97844131	64279	*	4	86.125	chr8	97830486	97831485	1000	-	promoter:26887	uc009myb.2	333329	Cngb1	mm9_genes_promoters	phototransduction						86.125
chr8	97779853	97844131	64279	*	4	86.125	chr8	97830486	97831485	1000	-	promoter:26888	uc009myc.1	333329	Cngb1	mm9_genes_promoters	phototransduction						86.125
chr5	143178927	143574018	395092	*	4	88.4287	chr5	143418272	143419271	1000	+	promoter:15219	uc009aje.1	333329	Cngb1	mm9_genes_promoters	phototransduction							88.4287
chr8	97779475	97843950	64476	*	4	83.3333	chr8	97830486	97831485	1000	-	promoter:26887	uc009myb.2	333329	Cngb1	mm9_genes_promoters	phototransduction							83.3333
chr8	97779475	97843950	64476	*	4	83.3333	chr8	97830486	97831485	1000	-	promoter:26888	uc009myc.1	333329	Cngb1	mm9_genes_promoters	phototransduction							83.3333
chr5	143200148	143529528	329381	*	4	90.1527	chr5	143418272	143419271	1000	+	promoter:15219	uc009aje.1	333329	Cngb1	mm9_genes_promoters	phototransduction								90.1527
chr8	97779475	97843950	64476	*	4	84.0902	chr8	97830486	97831485	1000	-	promoter:26887	uc009myb.2	333329	Cngb1	mm9_genes_promoters	phototransduction								84.0902
chr8	97779475	97843950	64476	*	4	84.0902	chr8	97830486	97831485	1000	-	promoter:26888	uc009myc.1	333329	Cngb1	mm9_genes_promoters	phototransduction								84.0902
chr4	16257474	19574570	3317097	*	4	87.5711	chr4	19279850	19280849	1000	+	promoter:11950	uc008sbx.1	30952	Cngb3	mm10_genes_promoters	phototransduction	87.5711
chr4	19279611	19284655	5045	*	2	51.1217	chr4	19279850	19280849	1000	+	promoter:11950	uc008sbx.1	30952	Cngb3	mm10_genes_promoters	phototransduction		51.1217
chr4	19279295	19281472	2178	*	LMR	7.9646	chr4	19279850	19280849	1000	+	promoter:11950	uc008sbx.1	30952	Cngb3	mm10_genes_promoters	phototransduction		7.9646
chr4	17782765	19259991	1477227	*	4	86.3827	chr4	19206997	19207996	1000	+	promoter:10492	uc008sbx.1	30952	Cngb3	mm9_genes_promoters	phototransduction			86.3827
chr4	19207315	19208618	1304	*	LMR	20.5882	chr4	19206997	19207996	1000	+	promoter:10492	uc008sbx.1	30952	Cngb3	mm9_genes_promoters	phototransduction			20.5882
chr4	18397477	19332845	935369	*	4	78.9689	chr4	19279850	19280849	1000	+	promoter:11950	uc008sbx.1	30952	Cngb3	mm10_genes_promoters	phototransduction				78.9689
chr4	19280091	19281472	1382	*	LMR	13.0952	chr4	19279850	19280849	1000	+	promoter:11950	uc008sbx.1	30952	Cngb3	mm10_genes_promoters	phototransduction				13.0952
chr4	19107035	19314246	207212	*	4	78.7806	chr4	19279850	19280849	1000	+	promoter:11950	uc008sbx.1	30952	Cngb3	mm10_genes_promoters	phototransduction					78.7806
chr4	19280459	19281472	1014	*	LMR	7.40741	chr4	19279850	19280849	1000	+	promoter:11950	uc008sbx.1	30952	Cngb3	mm10_genes_promoters	phototransduction					7.40741
chr4	19206758	19212569	5812	*	2	35.7353	chr4	19206997	19207996	1000	+	promoter:10492	uc008sbx.1	30952	Cngb3	mm9_genes_promoters	phototransduction						35.7353
chr4	19207605	19212577	4973	*	LMR	26.4706	chr4	19206997	19207996	1000	+	promoter:10492	uc008sbx.1	30952	Cngb3	mm9_genes_promoters	phototransduction						26.4706
chr4	19206758	19211801	5044	*	2	48.4429	chr4	19206997	19207996	1000	+	promoter:10492	uc008sbx.1	30952	Cngb3	mm9_genes_promoters	phototransduction							48.4429
chr4	19207452	19208618	1167	*	LMR	0	chr4	19206997	19207996	1000	+	promoter:10492	uc008sbx.1	30952	Cngb3	mm9_genes_promoters	phototransduction							0
chr4	18634954	19256583	621630	*	4	83.5254	chr4	19206997	19207996	1000	+	promoter:10492	uc008sbx.1	30952	Cngb3	mm9_genes_promoters	phototransduction								83.5254
chr4	19207237	19208618	1382	*	LMR	22.3529	chr4	19206997	19207996	1000	+	promoter:10492	uc008sbx.1	30952	Cngb3	mm9_genes_promoters	phototransduction								22.3529
chr9	57603426	57819999	216574	*	4	86.6797	chr9	57606282	57607281	1000	-	promoter:33599	uc009pvg.2	235415	Cplx3	mm10_genes_promoters	photoreceptor synapse	86.6797
chr9	57602099	57695647	93549	*	3	83.1653	chr9	57606282	57607281	1000	-	promoter:33599	uc009pvg.2	235415	Cplx3	mm10_genes_promoters	photoreceptor synapse		83.1653
chr9	57605440	57607312	1873	*	UMR	9.44206	chr9	57606282	57607281	1000	-	promoter:33599	uc009pvg.2	235415	Cplx3	mm10_genes_promoters	photoreceptor synapse		9.44206
chr9	57453173	57455003	1831	*	1	5.81395	chr9	57454089	57455088	1000	-	promoter:29524	uc009pvg.2	235415	Cplx3	mm9_genes_promoters	photoreceptor synapse			5.81395
chr9	57453121	57455118	1998	*	UMR	7.08556	chr9	57454089	57455088	1000	-	promoter:29524	uc009pvg.2	235415	Cplx3	mm9_genes_promoters	photoreceptor synapse			7.08556
chr9	57603083	57816492	213410	*	4	83.8887	chr9	57606282	57607281	1000	-	promoter:33599	uc009pvg.2	235415	Cplx3	mm10_genes_promoters	photoreceptor synapse				83.8887
chr9	57605373	57606902	1530	*	UMR	4.58716	chr9	57606282	57607281	1000	-	promoter:33599	uc009pvg.2	235415	Cplx3	mm10_genes_promoters	photoreceptor synapse				4.58716
chr9	57562249	57816492	254244	*	4	82.3579	chr9	57606282	57607281	1000	-	promoter:33599	uc009pvg.2	235415	Cplx3	mm10_genes_promoters	photoreceptor synapse					82.3579
chr9	57604893	57606553	1661	*	UMR	17.6471	chr9	57606282	57607281	1000	-	promoter:33599	uc009pvg.2	235415	Cplx3	mm10_genes_promoters	photoreceptor synapse					17.6471
chr9	57446729	57455870	9142	*	2	32.9545	chr9	57454089	57455088	1000	-	promoter:29524	uc009pvg.2	235415	Cplx3	mm9_genes_promoters	photoreceptor synapse						32.9545
chr9	57451461	57455803	4343	*	UMR	18.1176	chr9	57454089	57455088	1000	-	promoter:29524	uc009pvg.2	235415	Cplx3	mm9_genes_promoters	photoreceptor synapse						18.1176
chr9	57453068	57454516	1449	*	1	9.20716	chr9	57454089	57455088	1000	-	promoter:29524	uc009pvg.2	235415	Cplx3	mm9_genes_promoters	photoreceptor synapse							9.20716
chr9	57454545	57485027	30483	*	4	85.3948	chr9	57454089	57455088	1000	-	promoter:29524	uc009pvg.2	235415	Cplx3	mm9_genes_promoters	photoreceptor synapse							85.3948
chr9	57452700	57454502	1803	*	UMR	9.6201	chr9	57454089	57455088	1000	-	promoter:29524	uc009pvg.2	235415	Cplx3	mm9_genes_promoters	photoreceptor synapse							9.6201
chr9	57453068	57455865	2798	*	1	14.1304	chr9	57454089	57455088	1000	-	promoter:29524	uc009pvg.2	235415	Cplx3	mm9_genes_promoters	photoreceptor synapse								14.1304
chr9	57452183	57454774	2592	*	UMR	15.1961	chr9	57454089	57455088	1000	-	promoter:29524	uc009pvg.2	235415	Cplx3	mm9_genes_promoters	photoreceptor synapse								15.1961
chr18	65962962	65997918	34957	*	4	88.009	chr18	65970179	65971178	1000	-	promoter:58386	uc008ffm.1	225644	Cplx4	mm10_genes_promoters	photoreceptor synapse	88.009
chr18	65962814	65998024	35211	*	4	87.2342	chr18	65970179	65971178	1000	-	promoter:58386	uc008ffm.1	225644	Cplx4	mm10_genes_promoters	photoreceptor synapse		87.2342
chr18	66128609	66155823	27215	*	4	88.468	chr18	66129833	66130832	1000	-	promoter:51055	uc008ffm.1	225644	Cplx4	mm9_genes_promoters	photoreceptor synapse			88.468
chr18	65965614	65997918	32305	*	4	84.4286	chr18	65970179	65971178	1000	-	promoter:58386	uc008ffm.1	225644	Cplx4	mm10_genes_promoters	photoreceptor synapse				84.4286
chr18	65942769	65999189	56421	*	4	82.9875	chr18	65970179	65971178	1000	-	promoter:58386	uc008ffm.1	225644	Cplx4	mm10_genes_promoters	photoreceptor synapse					82.9875
chr18	66127415	66130351	2937	*	2	29.2353	chr18	66129833	66130832	1000	-	promoter:51055	uc008ffm.1	225644	Cplx4	mm9_genes_promoters	photoreceptor synapse						29.2353
chr18	66130393	66138211	7819	*	4	89.8852	chr18	66129833	66130832	1000	-	promoter:51055	uc008ffm.1	225644	Cplx4	mm9_genes_promoters	photoreceptor synapse						89.8852
chr18	66127305	66130194	2890	*	UMR	25.9191	chr18	66129833	66130832	1000	-	promoter:51055	uc008ffm.1	225644	Cplx4	mm9_genes_promoters	photoreceptor synapse						25.9191
chr18	66127415	66130138	2724	*	1	10.1716	chr18	66129833	66130832	1000	-	promoter:51055	uc008ffm.1	225644	Cplx4	mm9_genes_promoters	photoreceptor synapse							10.1716
chr18	66130251	66138211	7961	*	4	90.107	chr18	66129833	66130832	1000	-	promoter:51055	uc008ffm.1	225644	Cplx4	mm9_genes_promoters	photoreceptor synapse							90.107
chr18	66127177	66130194	3018	*	UMR	10.8235	chr18	66129833	66130832	1000	-	promoter:51055	uc008ffm.1	225644	Cplx4	mm9_genes_promoters	photoreceptor synapse							10.8235
chr18	66127415	66130138	2724	*	1	24.0809	chr18	66129833	66130832	1000	-	promoter:51055	uc008ffm.1	225644	Cplx4	mm9_genes_promoters	photoreceptor synapse								24.0809
chr18	66130251	66138851	8601	*	4	91.99	chr18	66129833	66130832	1000	-	promoter:51055	uc008ffm.1	225644	Cplx4	mm9_genes_promoters	photoreceptor synapse								91.99
chr18	66129237	66130194	958	*	LMR	20.4545	chr18	66129833	66130832	1000	-	promoter:51055	uc008ffm.1	225644	Cplx4	mm9_genes_promoters	photoreceptor synapse								20.4545
chr1	139041424	139421171	379748	*	4	86.7469	chr1	139377077	139378076	1000	-	promoter:2864	uc007cwc.1	170788	Crb1	mm10_genes_promoters	photoreceptor inner segment	86.7469
chr1	139041424	139421171	379748	*	4	86.7469	chr1	139377077	139378076	1000	-	promoter:2865	uc007cwd.1	170788	Crb1	mm10_genes_promoters	photoreceptor inner segment	86.7469
chr1	139041424	139421171	379748	*	4	86.7469	chr1	139255761	139256760	1000	-	promoter:2866	uc007cwe.1	170788	Crb1	mm10_genes_promoters	photoreceptor inner segment	86.7469
chr1	139041424	139421171	379748	*	4	86.7469	chr1	139377077	139378076	1000	-	promoter:2867	uc007cwf.1	170788	Crb1	mm10_genes_promoters	photoreceptor inner segment	86.7469
chr1	139375959	139377474	1516	*	LMR	19.1489	chr1	139377077	139378076	1000	-	promoter:2864	uc007cwc.1	170788	Crb1	mm10_genes_promoters	photoreceptor inner segment	19.1489
chr1	139375959	139377474	1516	*	LMR	19.1489	chr1	139377077	139378076	1000	-	promoter:2865	uc007cwd.1	170788	Crb1	mm10_genes_promoters	photoreceptor inner segment	19.1489
chr1	139375959	139377474	1516	*	LMR	19.1489	chr1	139377077	139378076	1000	-	promoter:2867	uc007cwf.1	170788	Crb1	mm10_genes_promoters	photoreceptor inner segment	19.1489
chr1	139210233	139267782	57550	*	4	86.9718	chr1	139255761	139256760	1000	-	promoter:2866	uc007cwe.1	170788	Crb1	mm10_genes_promoters	photoreceptor inner segment		86.9718
chr1	139375946	139377268	1323	*	1	14.5186	chr1	139377077	139378076	1000	-	promoter:2864	uc007cwc.1	170788	Crb1	mm10_genes_promoters	photoreceptor inner segment		14.5186
chr1	139375946	139377268	1323	*	1	14.5186	chr1	139377077	139378076	1000	-	promoter:2865	uc007cwd.1	170788	Crb1	mm10_genes_promoters	photoreceptor inner segment		14.5186
chr1	139375946	139377268	1323	*	1	14.5186	chr1	139377077	139378076	1000	-	promoter:2867	uc007cwf.1	170788	Crb1	mm10_genes_promoters	photoreceptor inner segment		14.5186
chr1	139377680	139391372	13693	*	4	86.4963	chr1	139377077	139378076	1000	-	promoter:2864	uc007cwc.1	170788	Crb1	mm10_genes_promoters	photoreceptor inner segment		86.4963
chr1	139377680	139391372	13693	*	4	86.4963	chr1	139377077	139378076	1000	-	promoter:2865	uc007cwd.1	170788	Crb1	mm10_genes_promoters	photoreceptor inner segment		86.4963
chr1	139377680	139391372	13693	*	4	86.4963	chr1	139377077	139378076	1000	-	promoter:2867	uc007cwf.1	170788	Crb1	mm10_genes_promoters	photoreceptor inner segment		86.4963
chr1	139375959	139377474	1516	*	LMR	12.6904	chr1	139377077	139378076	1000	-	promoter:2864	uc007cwc.1	170788	Crb1	mm10_genes_promoters	photoreceptor inner segment		12.6904
chr1	139375959	139377474	1516	*	LMR	12.6904	chr1	139377077	139378076	1000	-	promoter:2865	uc007cwd.1	170788	Crb1	mm10_genes_promoters	photoreceptor inner segment		12.6904
chr1	139375959	139377474	1516	*	LMR	12.6904	chr1	139377077	139378076	1000	-	promoter:2867	uc007cwf.1	170788	Crb1	mm10_genes_promoters	photoreceptor inner segment		12.6904
chr1	141106810	141187758	80949	*	4	86.4334	chr1	141152338	141153337	1000	-	promoter:2500	uc007cwe.1	170788	Crb1	mm9_genes_promoters	photoreceptor inner segment			86.4334
chr1	141272433	141276521	4089	*	2	27.7424	chr1	141273654	141274653	1000	-	promoter:2498	uc007cwc.1	170788	Crb1	mm9_genes_promoters	photoreceptor inner segment			27.7424
chr1	141272433	141276521	4089	*	2	27.7424	chr1	141273654	141274653	1000	-	promoter:2499	uc007cwd.1	170788	Crb1	mm9_genes_promoters	photoreceptor inner segment			27.7424
chr1	141272433	141276521	4089	*	2	27.7424	chr1	141273654	141274653	1000	-	promoter:2501	uc007cwf.1	170788	Crb1	mm9_genes_promoters	photoreceptor inner segment			27.7424
chr1	141272266	141274050	1785	*	LMR	7.46606	chr1	141273654	141274653	1000	-	promoter:2498	uc007cwc.1	170788	Crb1	mm9_genes_promoters	photoreceptor inner segment			7.46606
chr1	141272266	141274050	1785	*	LMR	7.46606	chr1	141273654	141274653	1000	-	promoter:2499	uc007cwd.1	170788	Crb1	mm9_genes_promoters	photoreceptor inner segment			7.46606
chr1	141272266	141274050	1785	*	LMR	7.46606	chr1	141273654	141274653	1000	-	promoter:2501	uc007cwf.1	170788	Crb1	mm9_genes_promoters	photoreceptor inner segment			7.46606
chr1	139210244	139291361	81118	*	4	86.4177	chr1	139255761	139256760	1000	-	promoter:2866	uc007cwe.1	170788	Crb1	mm10_genes_promoters	photoreceptor inner segment				86.4177
chr1	139375046	139378512	3467	*	1	26.5231	chr1	139377077	139378076	1000	-	promoter:2864	uc007cwc.1	170788	Crb1	mm10_genes_promoters	photoreceptor inner segment				26.5231
chr1	139375046	139378512	3467	*	1	26.5231	chr1	139377077	139378076	1000	-	promoter:2865	uc007cwd.1	170788	Crb1	mm10_genes_promoters	photoreceptor inner segment				26.5231
chr1	139375046	139378512	3467	*	1	26.5231	chr1	139377077	139378076	1000	-	promoter:2867	uc007cwf.1	170788	Crb1	mm10_genes_promoters	photoreceptor inner segment				26.5231
chr1	139374786	139377680	2895	*	LMR	22.0896	chr1	139377077	139378076	1000	-	promoter:2864	uc007cwc.1	170788	Crb1	mm10_genes_promoters	photoreceptor inner segment				22.0896
chr1	139374786	139377680	2895	*	LMR	22.0896	chr1	139377077	139378076	1000	-	promoter:2865	uc007cwd.1	170788	Crb1	mm10_genes_promoters	photoreceptor inner segment				22.0896
chr1	139374786	139377680	2895	*	LMR	22.0896	chr1	139377077	139378076	1000	-	promoter:2867	uc007cwf.1	170788	Crb1	mm10_genes_promoters	photoreceptor inner segment				22.0896
chr1	139211013	139375046	164034	*	4	84.5033	chr1	139255761	139256760	1000	-	promoter:2866	uc007cwe.1	170788	Crb1	mm10_genes_promoters	photoreceptor inner segment					84.5033
chr1	139375092	139380492	5401	*	1	27.1403	chr1	139377077	139378076	1000	-	promoter:2864	uc007cwc.1	170788	Crb1	mm10_genes_promoters	photoreceptor inner segment					27.1403
chr1	139375092	139380492	5401	*	1	27.1403	chr1	139377077	139378076	1000	-	promoter:2865	uc007cwd.1	170788	Crb1	mm10_genes_promoters	photoreceptor inner segment					27.1403
chr1	139375092	139380492	5401	*	1	27.1403	chr1	139377077	139378076	1000	-	promoter:2867	uc007cwf.1	170788	Crb1	mm10_genes_promoters	photoreceptor inner segment					27.1403
chr1	139375070	139377879	2810	*	LMR	11.5702	chr1	139377077	139378076	1000	-	promoter:2864	uc007cwc.1	170788	Crb1	mm10_genes_promoters	photoreceptor inner segment					11.5702
chr1	139375070	139377879	2810	*	LMR	11.5702	chr1	139377077	139378076	1000	-	promoter:2865	uc007cwd.1	170788	Crb1	mm10_genes_promoters	photoreceptor inner segment					11.5702
chr1	139375070	139377879	2810	*	LMR	11.5702	chr1	139377077	139378076	1000	-	promoter:2867	uc007cwf.1	170788	Crb1	mm10_genes_promoters	photoreceptor inner segment					11.5702
chr1	141150655	141152621	1967	*	2	27.5735	chr1	141152338	141153337	1000	-	promoter:2500	uc007cwe.1	170788	Crb1	mm9_genes_promoters	photoreceptor inner segment						27.5735
chr1	141152992	141187938	34947	*	4	87.4239	chr1	141152338	141153337	1000	-	promoter:2500	uc007cwe.1	170788	Crb1	mm9_genes_promoters	photoreceptor inner segment						87.4239
chr1	141272433	141276521	4089	*	2	24.183	chr1	141273654	141274653	1000	-	promoter:2498	uc007cwc.1	170788	Crb1	mm9_genes_promoters	photoreceptor inner segment						24.183
chr1	141272433	141276521	4089	*	2	24.183	chr1	141273654	141274653	1000	-	promoter:2499	uc007cwd.1	170788	Crb1	mm9_genes_promoters	photoreceptor inner segment						24.183
chr1	141272433	141276521	4089	*	2	24.183	chr1	141273654	141274653	1000	-	promoter:2501	uc007cwf.1	170788	Crb1	mm9_genes_promoters	photoreceptor inner segment						24.183
chr1	141150666	141152806	2141	*	LMR	25.6863	chr1	141152338	141153337	1000	-	promoter:2500	uc007cwe.1	170788	Crb1	mm9_genes_promoters	photoreceptor inner segment						25.6863
chr1	141272266	141276160	3895	*	UMR	21.8326	chr1	141273654	141274653	1000	-	promoter:2498	uc007cwc.1	170788	Crb1	mm9_genes_promoters	photoreceptor inner segment						21.8326
chr1	141272266	141276160	3895	*	UMR	21.8326	chr1	141273654	141274653	1000	-	promoter:2499	uc007cwd.1	170788	Crb1	mm9_genes_promoters	photoreceptor inner segment						21.8326
chr1	141272266	141276160	3895	*	UMR	21.8326	chr1	141273654	141274653	1000	-	promoter:2501	uc007cwf.1	170788	Crb1	mm9_genes_promoters	photoreceptor inner segment						21.8326
chr1	141148593	141152992	4400	*	2	16.2353	chr1	141152338	141153337	1000	-	promoter:2500	uc007cwe.1	170788	Crb1	mm9_genes_promoters	photoreceptor inner segment							16.2353
chr1	141153059	141242453	89395	*	4	84.921	chr1	141152338	141153337	1000	-	promoter:2500	uc007cwe.1	170788	Crb1	mm9_genes_promoters	photoreceptor inner segment							84.921
chr1	141272522	141276855	4334	*	2	29.7214	chr1	141273654	141274653	1000	-	promoter:2498	uc007cwc.1	170788	Crb1	mm9_genes_promoters	photoreceptor inner segment							29.7214
chr1	141272522	141276855	4334	*	2	29.7214	chr1	141273654	141274653	1000	-	promoter:2499	uc007cwd.1	170788	Crb1	mm9_genes_promoters	photoreceptor inner segment							29.7214
chr1	141272522	141276855	4334	*	2	29.7214	chr1	141273654	141274653	1000	-	promoter:2501	uc007cwf.1	170788	Crb1	mm9_genes_promoters	photoreceptor inner segment							29.7214
chr1	141148713	141152806	4094	*	UMR	13.4271	chr1	141152338	141153337	1000	-	promoter:2500	uc007cwe.1	170788	Crb1	mm9_genes_promoters	photoreceptor inner segment							13.4271
chr1	141271921	141274050	2130	*	LMR	10.181	chr1	141273654	141274653	1000	-	promoter:2498	uc007cwc.1	170788	Crb1	mm9_genes_promoters	photoreceptor inner segment							10.181
chr1	141271921	141274050	2130	*	LMR	10.181	chr1	141273654	141274653	1000	-	promoter:2499	uc007cwd.1	170788	Crb1	mm9_genes_promoters	photoreceptor inner segment							10.181
chr1	141271921	141274050	2130	*	LMR	10.181	chr1	141273654	141274653	1000	-	promoter:2501	uc007cwf.1	170788	Crb1	mm9_genes_promoters	photoreceptor inner segment							10.181
chr1	141149003	141152992	3990	*	2	39.1068	chr1	141152338	141153337	1000	-	promoter:2500	uc007cwe.1	170788	Crb1	mm9_genes_promoters	photoreceptor inner segment								39.1068
chr1	141153059	141187938	34880	*	4	85.446	chr1	141152338	141153337	1000	-	promoter:2500	uc007cwe.1	170788	Crb1	mm9_genes_promoters	photoreceptor inner segment								85.446
chr1	141271744	141276326	4583	*	2	27.2655	chr1	141273654	141274653	1000	-	promoter:2498	uc007cwc.1	170788	Crb1	mm9_genes_promoters	photoreceptor inner segment								27.2655
chr1	141271744	141276326	4583	*	2	27.2655	chr1	141273654	141274653	1000	-	promoter:2499	uc007cwd.1	170788	Crb1	mm9_genes_promoters	photoreceptor inner segment								27.2655
chr1	141271744	141276326	4583	*	2	27.2655	chr1	141273654	141274653	1000	-	promoter:2501	uc007cwf.1	170788	Crb1	mm9_genes_promoters	photoreceptor inner segment								27.2655
chr1	141150666	141152782	2117	*	LMR	26.0504	chr1	141152338	141153337	1000	-	promoter:2500	uc007cwe.1	170788	Crb1	mm9_genes_promoters	photoreceptor inner segment								26.0504
chr1	141271921	141274050	2130	*	LMR	15.3361	chr1	141273654	141274653	1000	-	promoter:2498	uc007cwc.1	170788	Crb1	mm9_genes_promoters	photoreceptor inner segment								15.3361
chr1	141271921	141274050	2130	*	LMR	15.3361	chr1	141273654	141274653	1000	-	promoter:2499	uc007cwd.1	170788	Crb1	mm9_genes_promoters	photoreceptor inner segment								15.3361
chr1	141271921	141274050	2130	*	LMR	15.3361	chr1	141273654	141274653	1000	-	promoter:2501	uc007cwf.1	170788	Crb1	mm9_genes_promoters	photoreceptor inner segment								15.3361
chr4	140988585	141135885	147301	*	3	85.2787	chr4	141022445	141023444	1000	-	promoter:15305	uc008vnq.2	230872	Crocc	mm10_genes_promoters	photoreceptor inner segment	85.2787
chr4	140988585	141135885	147301	*	3	85.2787	chr4	141029169	141030168	1000	-	promoter:15306	uc008vnr.2	230872	Crocc	mm10_genes_promoters	photoreceptor inner segment	85.2787
chr4	140988585	141135885	147301	*	3	85.2787	chr4	141053662	141054661	1000	-	promoter:15307	uc008vns.2	230872	Crocc	mm10_genes_promoters	photoreceptor inner segment	85.2787
chr4	140988585	141135885	147301	*	3	85.2787	chr4	141060546	141061545	1000	-	promoter:15308	uc012dnz.1	230872	Crocc	mm10_genes_promoters	photoreceptor inner segment	85.2787
chr4	140990601	141058508	67908	*	4	86.5853	chr4	141022445	141023444	1000	-	promoter:15305	uc008vnq.2	230872	Crocc	mm10_genes_promoters	photoreceptor inner segment		86.5853
chr4	140990601	141058508	67908	*	4	86.5853	chr4	141029169	141030168	1000	-	promoter:15306	uc008vnr.2	230872	Crocc	mm10_genes_promoters	photoreceptor inner segment		86.5853
chr4	140990601	141058508	67908	*	4	86.5853	chr4	141053662	141054661	1000	-	promoter:15307	uc008vns.2	230872	Crocc	mm10_genes_promoters	photoreceptor inner segment		86.5853
chr4	141058940	141061589	2650	*	2	48.588	chr4	141060546	141061545	1000	-	promoter:15308	uc012dnz.1	230872	Crocc	mm10_genes_promoters	photoreceptor inner segment		48.588
chr4	141052097	141053906	1810	*	UMR	4.16667	chr4	141053662	141054661	1000	-	promoter:15307	uc008vns.2	230872	Crocc	mm10_genes_promoters	photoreceptor inner segment		4.16667
chr4	141059565	141061520	1956	*	UMR	5.81395	chr4	141060546	141061545	1000	-	promoter:15308	uc012dnz.1	230872	Crocc	mm10_genes_promoters	photoreceptor inner segment		5.81395
chr4	140577703	140587273	9571	*	4	91.2384	chr4	140578360	140579359	1000	-	promoter:13415	uc008vnq.2	230872	Crocc	mm9_genes_promoters	photoreceptor inner segment			91.2384
chr4	140577703	140587273	9571	*	4	91.2384	chr4	140585084	140586083	1000	-	promoter:13416	uc008vnr.2	230872	Crocc	mm9_genes_promoters	photoreceptor inner segment			91.2384
chr4	140608879	140610177	1299	*	1	5.98377	chr4	140609577	140610576	1000	-	promoter:13417	uc008vns.2	230872	Crocc	mm9_genes_promoters	photoreceptor inner segment			5.98377
chr4	140610261	140615118	4858	*	4	88.4559	chr4	140609577	140610576	1000	-	promoter:13417	uc008vns.2	230872	Crocc	mm9_genes_promoters	photoreceptor inner segment			88.4559
chr4	140615142	140617267	2126	*	1	3.20261	chr4	140616461	140617460	1000	-	promoter:13418	uc012dnz.1	230872	Crocc	mm9_genes_promoters	photoreceptor inner segment			3.20261
chr4	140617434	140633398	15965	*	4	84.9012	chr4	140616461	140617460	1000	-	promoter:13418	uc012dnz.1	230872	Crocc	mm9_genes_promoters	photoreceptor inner segment			84.9012
chr4	140608821	140610219	1399	*	UMR	5.88235	chr4	140609577	140610576	1000	-	promoter:13417	uc008vns.2	230872	Crocc	mm9_genes_promoters	photoreceptor inner segment			5.88235
chr4	140615479	140617350	1872	*	UMR	0.581395	chr4	140616461	140617460	1000	-	promoter:13418	uc012dnz.1	230872	Crocc	mm9_genes_promoters	photoreceptor inner segment			0.581395
chr4	140990601	141133930	143330	*	4	85.5472	chr4	141022445	141023444	1000	-	promoter:15305	uc008vnq.2	230872	Crocc	mm10_genes_promoters	photoreceptor inner segment				85.5472
chr4	140990601	141133930	143330	*	4	85.5472	chr4	141029169	141030168	1000	-	promoter:15306	uc008vnr.2	230872	Crocc	mm10_genes_promoters	photoreceptor inner segment				85.5472
chr4	140990601	141133930	143330	*	4	85.5472	chr4	141053662	141054661	1000	-	promoter:15307	uc008vns.2	230872	Crocc	mm10_genes_promoters	photoreceptor inner segment				85.5472
chr4	140990601	141133930	143330	*	4	85.5472	chr4	141060546	141061545	1000	-	promoter:15308	uc012dnz.1	230872	Crocc	mm10_genes_promoters	photoreceptor inner segment				85.5472
chr4	141059431	141061436	2006	*	UMR	15.5172	chr4	141060546	141061545	1000	-	promoter:15308	uc012dnz.1	230872	Crocc	mm10_genes_promoters	photoreceptor inner segment				15.5172
chr4	140990601	141147434	156834	*	4	80.7765	chr4	141022445	141023444	1000	-	promoter:15305	uc008vnq.2	230872	Crocc	mm10_genes_promoters	photoreceptor inner segment					80.7765
chr4	140990601	141147434	156834	*	4	80.7765	chr4	141029169	141030168	1000	-	promoter:15306	uc008vnr.2	230872	Crocc	mm10_genes_promoters	photoreceptor inner segment					80.7765
chr4	140990601	141147434	156834	*	4	80.7765	chr4	141053662	141054661	1000	-	promoter:15307	uc008vns.2	230872	Crocc	mm10_genes_promoters	photoreceptor inner segment					80.7765
chr4	140990601	141147434	156834	*	4	80.7765	chr4	141060546	141061545	1000	-	promoter:15308	uc012dnz.1	230872	Crocc	mm10_genes_promoters	photoreceptor inner segment					80.7765
chr4	141059565	141061618	2054	*	UMR	15.3846	chr4	141060546	141061545	1000	-	promoter:15308	uc012dnz.1	230872	Crocc	mm10_genes_promoters	photoreceptor inner segment					15.3846
chr4	140578184	140600096	21913	*	4	88.514	chr4	140578360	140579359	1000	-	promoter:13415	uc008vnq.2	230872	Crocc	mm9_genes_promoters	photoreceptor inner segment						88.514
chr4	140578184	140600096	21913	*	4	88.514	chr4	140585084	140586083	1000	-	promoter:13416	uc008vnr.2	230872	Crocc	mm9_genes_promoters	photoreceptor inner segment						88.514
chr4	140604456	140610177	5722	*	1	17.5339	chr4	140609577	140610576	1000	-	promoter:13417	uc008vns.2	230872	Crocc	mm9_genes_promoters	photoreceptor inner segment						17.5339
chr4	140610261	140615118	4858	*	4	89.048	chr4	140609577	140610576	1000	-	promoter:13417	uc008vns.2	230872	Crocc	mm9_genes_promoters	photoreceptor inner segment						89.048
chr4	140615142	140617030	1889	*	1	7.48663	chr4	140616461	140617460	1000	-	promoter:13418	uc012dnz.1	230872	Crocc	mm9_genes_promoters	photoreceptor inner segment						7.48663
chr4	140617434	140620766	3333	*	4	88.3901	chr4	140616461	140617460	1000	-	promoter:13418	uc012dnz.1	230872	Crocc	mm9_genes_promoters	photoreceptor inner segment						88.3901
chr4	140604365	140610219	5855	*	UMR	16.7986	chr4	140609577	140610576	1000	-	promoter:13417	uc008vns.2	230872	Crocc	mm9_genes_promoters	photoreceptor inner segment						16.7986
chr4	140615479	140617232	1754	*	UMR	4.74383	chr4	140616461	140617460	1000	-	promoter:13418	uc012dnz.1	230872	Crocc	mm9_genes_promoters	photoreceptor inner segment						4.74383
chr4	140577866	140600531	22666	*	4	86.9515	chr4	140578360	140579359	1000	-	promoter:13415	uc008vnq.2	230872	Crocc	mm9_genes_promoters	photoreceptor inner segment							86.9515
chr4	140577866	140600531	22666	*	4	86.9515	chr4	140585084	140586083	1000	-	promoter:13416	uc008vnr.2	230872	Crocc	mm9_genes_promoters	photoreceptor inner segment							86.9515
chr4	140604518	140610177	5660	*	1	11.7317	chr4	140609577	140610576	1000	-	promoter:13417	uc008vns.2	230872	Crocc	mm9_genes_promoters	photoreceptor inner segment							11.7317
chr4	140610261	140615118	4858	*	4	89.7059	chr4	140609577	140610576	1000	-	promoter:13417	uc008vns.2	230872	Crocc	mm9_genes_promoters	photoreceptor inner segment							89.7059
chr4	140615142	140617267	2126	*	1	5.05115	chr4	140616461	140617460	1000	-	promoter:13418	uc012dnz.1	230872	Crocc	mm9_genes_promoters	photoreceptor inner segment							5.05115
chr4	140617434	140633398	15965	*	4	86.2247	chr4	140616461	140617460	1000	-	promoter:13418	uc012dnz.1	230872	Crocc	mm9_genes_promoters	photoreceptor inner segment							86.2247
chr4	140604365	140610219	5855	*	UMR	11.3072	chr4	140609577	140610576	1000	-	promoter:13417	uc008vns.2	230872	Crocc	mm9_genes_promoters	photoreceptor inner segment							11.3072
chr4	140615347	140617350	2004	*	UMR	3.2386	chr4	140616461	140617460	1000	-	promoter:13418	uc012dnz.1	230872	Crocc	mm9_genes_promoters	photoreceptor inner segment							3.2386
chr4	140577866	140587479	9614	*	4	90.499	chr4	140578360	140579359	1000	-	promoter:13415	uc008vnq.2	230872	Crocc	mm9_genes_promoters	photoreceptor inner segment								90.499
chr4	140577866	140587479	9614	*	4	90.499	chr4	140585084	140586083	1000	-	promoter:13416	uc008vnr.2	230872	Crocc	mm9_genes_promoters	photoreceptor inner segment								90.499
chr4	140604456	140610177	5722	*	2	26.2443	chr4	140609577	140610576	1000	-	promoter:13417	uc008vns.2	230872	Crocc	mm9_genes_promoters	photoreceptor inner segment								26.2443
chr4	140610261	140615118	4858	*	4	89.1138	chr4	140609577	140610576	1000	-	promoter:13417	uc008vns.2	230872	Crocc	mm9_genes_promoters	photoreceptor inner segment								89.1138
chr4	140615142	140617267	2126	*	1	8.03167	chr4	140616461	140617460	1000	-	promoter:13418	uc012dnz.1	230872	Crocc	mm9_genes_promoters	photoreceptor inner segment								8.03167
chr4	140617434	140620056	2623	*	4	85.0267	chr4	140616461	140617460	1000	-	promoter:13418	uc012dnz.1	230872	Crocc	mm9_genes_promoters	photoreceptor inner segment								85.0267
chr4	140606861	140610219	3359	*	UMR	20.8925	chr4	140609577	140610576	1000	-	promoter:13417	uc008vns.2	230872	Crocc	mm9_genes_promoters	photoreceptor inner segment								20.8925
chr4	140615479	140617442	1964	*	UMR	4.7419	chr4	140616461	140617460	1000	-	promoter:13418	uc012dnz.1	230872	Crocc	mm9_genes_promoters	photoreceptor inner segment								4.7419
chr7	132856015	133060279	204265	*	4	88.3274	chr7	133015248	133016247	1000	-	promoter:27881	uc012fve.1	13017	Ctbp2	mm10_genes_promoters	photoreceptor synapse	88.3274
chr7	133118367	133125590	7224	*	1	14.8581	chr7	133123484	133124483	1000	-	promoter:27882	uc009kcy.1	13017	Ctbp2	mm10_genes_promoters	photoreceptor synapse	14.8581
chr7	133118367	133125590	7224	*	1	14.8581	chr7	133123484	133124483	1000	-	promoter:27883	uc009kcz.1	13017	Ctbp2	mm10_genes_promoters	photoreceptor synapse	14.8581
chr7	133119807	133125646	5840	*	UMR	4.62963	chr7	133123484	133124483	1000	-	promoter:27882	uc009kcy.1	13017	Ctbp2	mm10_genes_promoters	photoreceptor synapse	4.62963
chr7	133119807	133125646	5840	*	UMR	4.62963	chr7	133123484	133124483	1000	-	promoter:27883	uc009kcz.1	13017	Ctbp2	mm10_genes_promoters	photoreceptor synapse	4.62963
chr7	132932634	133066592	133959	*	4	88.2619	chr7	133015248	133016247	1000	-	promoter:27881	uc012fve.1	13017	Ctbp2	mm10_genes_promoters	photoreceptor synapse		88.2619
chr7	133115586	133125703	10118	*	2	25.5735	chr7	133123484	133124483	1000	-	promoter:27882	uc009kcy.1	13017	Ctbp2	mm10_genes_promoters	photoreceptor synapse		25.5735
chr7	133115586	133125703	10118	*	2	25.5735	chr7	133123484	133124483	1000	-	promoter:27883	uc009kcz.1	13017	Ctbp2	mm10_genes_promoters	photoreceptor synapse		25.5735
chr7	133119587	133125646	6060	*	UMR	3.29138	chr7	133123484	133124483	1000	-	promoter:27882	uc009kcy.1	13017	Ctbp2	mm10_genes_promoters	photoreceptor synapse		3.29138
chr7	133119587	133125646	6060	*	UMR	3.29138	chr7	133123484	133124483	1000	-	promoter:27883	uc009kcz.1	13017	Ctbp2	mm10_genes_promoters	photoreceptor synapse		3.29138
chr7	140206853	140207844	992	*	2	28.8603	chr7	140206931	140207930	1000	-	promoter:24458	uc012fve.1	13017	Ctbp2	mm9_genes_promoters	photoreceptor synapse			28.8603
chr7	140207849	140224246	16398	*	4	81.5635	chr7	140206931	140207930	1000	-	promoter:24458	uc012fve.1	13017	Ctbp2	mm9_genes_promoters	photoreceptor synapse			81.5635
chr7	140311488	140317272	5785	*	1	1.77225	chr7	140315167	140316166	1000	-	promoter:24459	uc009kcy.1	13017	Ctbp2	mm9_genes_promoters	photoreceptor synapse			1.77225
chr7	140311488	140317272	5785	*	1	1.77225	chr7	140315167	140316166	1000	-	promoter:24460	uc009kcz.1	13017	Ctbp2	mm9_genes_promoters	photoreceptor synapse			1.77225
chr7	140206985	140207846	862	*	LMR	19.6078	chr7	140206931	140207930	1000	-	promoter:24458	uc012fve.1	13017	Ctbp2	mm9_genes_promoters	photoreceptor synapse			19.6078
chr7	140311271	140317328	6058	*	UMR	1.57114	chr7	140315167	140316166	1000	-	promoter:24459	uc009kcy.1	13017	Ctbp2	mm9_genes_promoters	photoreceptor synapse			1.57114
chr7	140311271	140317328	6058	*	UMR	1.57114	chr7	140315167	140316166	1000	-	promoter:24460	uc009kcz.1	13017	Ctbp2	mm9_genes_promoters	photoreceptor synapse			1.57114
chr7	132932634	133065685	133052	*	4	86.8939	chr7	133015248	133016247	1000	-	promoter:27881	uc012fve.1	13017	Ctbp2	mm10_genes_promoters	photoreceptor synapse				86.8939
chr7	133119806	133125703	5898	*	1	15.6811	chr7	133123484	133124483	1000	-	promoter:27882	uc009kcy.1	13017	Ctbp2	mm10_genes_promoters	photoreceptor synapse				15.6811
chr7	133119806	133125703	5898	*	1	15.6811	chr7	133123484	133124483	1000	-	promoter:27883	uc009kcz.1	13017	Ctbp2	mm10_genes_promoters	photoreceptor synapse				15.6811
chr7	133119587	133125646	6060	*	UMR	9.64539	chr7	133123484	133124483	1000	-	promoter:27882	uc009kcy.1	13017	Ctbp2	mm10_genes_promoters	photoreceptor synapse				9.64539
chr7	133119587	133125646	6060	*	UMR	9.64539	chr7	133123484	133124483	1000	-	promoter:27883	uc009kcz.1	13017	Ctbp2	mm10_genes_promoters	photoreceptor synapse				9.64539
chr7	133011884	133020948	9065	*	2	49.3526	chr7	133015248	133016247	1000	-	promoter:27881	uc012fve.1	13017	Ctbp2	mm10_genes_promoters	photoreceptor synapse					49.3526
chr7	133119805	133125502	5698	*	1	13.7858	chr7	133123484	133124483	1000	-	promoter:27882	uc009kcy.1	13017	Ctbp2	mm10_genes_promoters	photoreceptor synapse					13.7858
chr7	133119805	133125502	5698	*	1	13.7858	chr7	133123484	133124483	1000	-	promoter:27883	uc009kcz.1	13017	Ctbp2	mm10_genes_promoters	photoreceptor synapse					13.7858
chr7	133118961	133125352	6392	*	UMR	4.7817	chr7	133123484	133124483	1000	-	promoter:27882	uc009kcy.1	13017	Ctbp2	mm10_genes_promoters	photoreceptor synapse					4.7817
chr7	133118961	133125352	6392	*	UMR	4.7817	chr7	133123484	133124483	1000	-	promoter:27883	uc009kcz.1	13017	Ctbp2	mm10_genes_promoters	photoreceptor synapse					4.7817
chr7	140199176	140207849	8674	*	1	19.0374	chr7	140206931	140207930	1000	-	promoter:24458	uc012fve.1	13017	Ctbp2	mm9_genes_promoters	photoreceptor synapse						19.0374
chr7	140311539	140316416	4878	*	1	4.67128	chr7	140315167	140316166	1000	-	promoter:24459	uc009kcy.1	13017	Ctbp2	mm9_genes_promoters	photoreceptor synapse						4.67128
chr7	140311539	140316416	4878	*	1	4.67128	chr7	140315167	140316166	1000	-	promoter:24460	uc009kcz.1	13017	Ctbp2	mm9_genes_promoters	photoreceptor synapse						4.67128
chr7	140200786	140207846	7061	*	UMR	16.04	chr7	140206931	140207930	1000	-	promoter:24458	uc012fve.1	13017	Ctbp2	mm9_genes_promoters	photoreceptor synapse						16.04
chr7	140311271	140316437	5167	*	UMR	4.73146	chr7	140315167	140316166	1000	-	promoter:24459	uc009kcy.1	13017	Ctbp2	mm9_genes_promoters	photoreceptor synapse						4.73146
chr7	140311271	140316437	5167	*	UMR	4.73146	chr7	140315167	140316166	1000	-	promoter:24460	uc009kcz.1	13017	Ctbp2	mm9_genes_promoters	photoreceptor synapse						4.73146
chr7	140199176	140207978	8803	*	2	15.3137	chr7	140206931	140207930	1000	-	promoter:24458	uc012fve.1	13017	Ctbp2	mm9_genes_promoters	photoreceptor synapse							15.3137
chr7	140311539	140316416	4878	*	1	6.65718	chr7	140315167	140316166	1000	-	promoter:24459	uc009kcy.1	13017	Ctbp2	mm9_genes_promoters	photoreceptor synapse							6.65718
chr7	140311539	140316416	4878	*	1	6.65718	chr7	140315167	140316166	1000	-	promoter:24460	uc009kcz.1	13017	Ctbp2	mm9_genes_promoters	photoreceptor synapse							6.65718
chr7	140201460	140207914	6455	*	UMR	6.643	chr7	140206931	140207930	1000	-	promoter:24458	uc012fve.1	13017	Ctbp2	mm9_genes_promoters	photoreceptor synapse							6.643
chr7	140311271	140316437	5167	*	UMR	6.49575	chr7	140315167	140316166	1000	-	promoter:24459	uc009kcy.1	13017	Ctbp2	mm9_genes_promoters	photoreceptor synapse							6.49575
chr7	140311271	140316437	5167	*	UMR	6.49575	chr7	140315167	140316166	1000	-	promoter:24460	uc009kcz.1	13017	Ctbp2	mm9_genes_promoters	photoreceptor synapse							6.49575
chr7	140199201	140208288	9088	*	1	23.212	chr7	140206931	140207930	1000	-	promoter:24458	uc012fve.1	13017	Ctbp2	mm9_genes_promoters	photoreceptor synapse								23.212
chr7	140311488	140316815	5328	*	1	13.4759	chr7	140315167	140316166	1000	-	promoter:24459	uc009kcy.1	13017	Ctbp2	mm9_genes_promoters	photoreceptor synapse								13.4759
chr7	140311488	140316815	5328	*	1	13.4759	chr7	140315167	140316166	1000	-	promoter:24460	uc009kcz.1	13017	Ctbp2	mm9_genes_promoters	photoreceptor synapse								13.4759
chr7	140201537	140208133	6597	*	UMR	16.0803	chr7	140206931	140207930	1000	-	promoter:24458	uc012fve.1	13017	Ctbp2	mm9_genes_promoters	photoreceptor synapse								16.0803
chr7	140311271	140316806	5536	*	UMR	12.1425	chr7	140315167	140316166	1000	-	promoter:24459	uc009kcy.1	13017	Ctbp2	mm9_genes_promoters	photoreceptor synapse								12.1425
chr7	140311271	140316806	5536	*	UMR	12.1425	chr7	140315167	140316166	1000	-	promoter:24460	uc009kcz.1	13017	Ctbp2	mm9_genes_promoters	photoreceptor synapse								12.1425
chr4	144892982	144896539	3558	*	1	2.02899	chr4	144892137	144893136	1000	+	promoter:13419	uc008vrn.2	20148	Dhrs3	mm10_genes_promoters	photoreceptor outer segment	2.02899
chr4	144892982	144896539	3558	*	1	2.02899	chr4	144892137	144893136	1000	+	promoter:13420	uc008vro.2	20148	Dhrs3	mm10_genes_promoters	photoreceptor outer segment	2.02899
chr4	144890877	144895981	5105	*	UMR	7.75656	chr4	144891827	144892826	1000	+	promoter:13417	uc008vrm.2	20148	Dhrs3	mm10_genes_promoters	photoreceptor outer segment	7.75656
chr4	144890877	144895981	5105	*	UMR	7.75656	chr4	144891827	144892826	1000	+	promoter:13418	uc012dov.1	20148	Dhrs3	mm10_genes_promoters	photoreceptor outer segment	7.75656
chr4	144890877	144895981	5105	*	UMR	7.75656	chr4	144892137	144893136	1000	+	promoter:13419	uc008vrn.2	20148	Dhrs3	mm10_genes_promoters	photoreceptor outer segment	7.75656
chr4	144890877	144895981	5105	*	UMR	7.75656	chr4	144892137	144893136	1000	+	promoter:13420	uc008vro.2	20148	Dhrs3	mm10_genes_promoters	photoreceptor outer segment	7.75656
chr4	144890604	144895992	5389	*	1	6.81818	chr4	144891827	144892826	1000	+	promoter:13417	uc008vrm.2	20148	Dhrs3	mm10_genes_promoters	photoreceptor outer segment		6.81818
chr4	144890604	144895992	5389	*	1	6.81818	chr4	144891827	144892826	1000	+	promoter:13418	uc012dov.1	20148	Dhrs3	mm10_genes_promoters	photoreceptor outer segment		6.81818
chr4	144890604	144895992	5389	*	1	6.81818	chr4	144892137	144893136	1000	+	promoter:13419	uc008vrn.2	20148	Dhrs3	mm10_genes_promoters	photoreceptor outer segment		6.81818
chr4	144890604	144895992	5389	*	1	6.81818	chr4	144892137	144893136	1000	+	promoter:13420	uc008vro.2	20148	Dhrs3	mm10_genes_promoters	photoreceptor outer segment		6.81818
chr4	144891711	144895715	4005	*	UMR	6.18705	chr4	144891827	144892826	1000	+	promoter:13417	uc008vrm.2	20148	Dhrs3	mm10_genes_promoters	photoreceptor outer segment		6.18705
chr4	144891711	144895715	4005	*	UMR	6.18705	chr4	144891827	144892826	1000	+	promoter:13418	uc012dov.1	20148	Dhrs3	mm10_genes_promoters	photoreceptor outer segment		6.18705
chr4	144891711	144895715	4005	*	UMR	6.18705	chr4	144892137	144893136	1000	+	promoter:13419	uc008vrn.2	20148	Dhrs3	mm10_genes_promoters	photoreceptor outer segment		6.18705
chr4	144891711	144895715	4005	*	UMR	6.18705	chr4	144892137	144893136	1000	+	promoter:13420	uc008vro.2	20148	Dhrs3	mm10_genes_promoters	photoreceptor outer segment		6.18705
chr4	144480348	144485796	5449	*	2	12.0078	chr4	144481730	144482729	1000	+	promoter:11780	uc008vrm.2	20148	Dhrs3	mm9_genes_promoters	photoreceptor outer segment			12.0078
chr4	144480348	144485796	5449	*	2	12.0078	chr4	144481730	144482729	1000	+	promoter:11781	uc012dov.1	20148	Dhrs3	mm9_genes_promoters	photoreceptor outer segment			12.0078
chr4	144480348	144485796	5449	*	2	12.0078	chr4	144482040	144483039	1000	+	promoter:11782	uc008vrn.2	20148	Dhrs3	mm9_genes_promoters	photoreceptor outer segment			12.0078
chr4	144480348	144485796	5449	*	2	12.0078	chr4	144482040	144483039	1000	+	promoter:11783	uc008vro.2	20148	Dhrs3	mm9_genes_promoters	photoreceptor outer segment			12.0078
chr4	144480317	144485801	5485	*	UMR	11.4001	chr4	144481730	144482729	1000	+	promoter:11780	uc008vrm.2	20148	Dhrs3	mm9_genes_promoters	photoreceptor outer segment			11.4001
chr4	144480317	144485801	5485	*	UMR	11.4001	chr4	144481730	144482729	1000	+	promoter:11781	uc012dov.1	20148	Dhrs3	mm9_genes_promoters	photoreceptor outer segment			11.4001
chr4	144480317	144485801	5485	*	UMR	11.4001	chr4	144482040	144483039	1000	+	promoter:11782	uc008vrn.2	20148	Dhrs3	mm9_genes_promoters	photoreceptor outer segment			11.4001
chr4	144480317	144485801	5485	*	UMR	11.4001	chr4	144482040	144483039	1000	+	promoter:11783	uc008vro.2	20148	Dhrs3	mm9_genes_promoters	photoreceptor outer segment			11.4001
chr4	144892876	144893510	635	*	1	0.202429	chr4	144892137	144893136	1000	+	promoter:13419	uc008vrn.2	20148	Dhrs3	mm10_genes_promoters	photoreceptor outer segment				0.202429
chr4	144892876	144893510	635	*	1	0.202429	chr4	144892137	144893136	1000	+	promoter:13420	uc008vro.2	20148	Dhrs3	mm10_genes_promoters	photoreceptor outer segment				0.202429
chr4	144890557	144895765	5209	*	UMR	3.5	chr4	144891827	144892826	1000	+	promoter:13417	uc008vrm.2	20148	Dhrs3	mm10_genes_promoters	photoreceptor outer segment				3.5
chr4	144890557	144895765	5209	*	UMR	3.5	chr4	144891827	144892826	1000	+	promoter:13418	uc012dov.1	20148	Dhrs3	mm10_genes_promoters	photoreceptor outer segment				3.5
chr4	144890557	144895765	5209	*	UMR	3.5	chr4	144892137	144893136	1000	+	promoter:13419	uc008vrn.2	20148	Dhrs3	mm10_genes_promoters	photoreceptor outer segment				3.5
chr4	144890557	144895765	5209	*	UMR	3.5	chr4	144892137	144893136	1000	+	promoter:13420	uc008vro.2	20148	Dhrs3	mm10_genes_promoters	photoreceptor outer segment				3.5
chr4	144892605	144896612	4008	*	1	3.31967	chr4	144891827	144892826	1000	+	promoter:13417	uc008vrm.2	20148	Dhrs3	mm10_genes_promoters	photoreceptor outer segment					3.31967
chr4	144892605	144896612	4008	*	1	3.31967	chr4	144891827	144892826	1000	+	promoter:13418	uc012dov.1	20148	Dhrs3	mm10_genes_promoters	photoreceptor outer segment					3.31967
chr4	144892605	144896612	4008	*	1	3.31967	chr4	144892137	144893136	1000	+	promoter:13419	uc008vrn.2	20148	Dhrs3	mm10_genes_promoters	photoreceptor outer segment					3.31967
chr4	144892605	144896612	4008	*	1	3.31967	chr4	144892137	144893136	1000	+	promoter:13420	uc008vro.2	20148	Dhrs3	mm10_genes_promoters	photoreceptor outer segment					3.31967
chr4	144889905	144894325	4421	*	UMR	2.14395	chr4	144891827	144892826	1000	+	promoter:13417	uc008vrm.2	20148	Dhrs3	mm10_genes_promoters	photoreceptor outer segment					2.14395
chr4	144889905	144894325	4421	*	UMR	2.14395	chr4	144891827	144892826	1000	+	promoter:13418	uc012dov.1	20148	Dhrs3	mm10_genes_promoters	photoreceptor outer segment					2.14395
chr4	144889905	144894325	4421	*	UMR	2.14395	chr4	144892137	144893136	1000	+	promoter:13419	uc008vrn.2	20148	Dhrs3	mm10_genes_promoters	photoreceptor outer segment					2.14395
chr4	144889905	144894325	4421	*	UMR	2.14395	chr4	144892137	144893136	1000	+	promoter:13420	uc008vro.2	20148	Dhrs3	mm10_genes_promoters	photoreceptor outer segment					2.14395
chr4	144480348	144486515	6168	*	1	15.6618	chr4	144481730	144482729	1000	+	promoter:11780	uc008vrm.2	20148	Dhrs3	mm9_genes_promoters	photoreceptor outer segment						15.6618
chr4	144480348	144486515	6168	*	1	15.6618	chr4	144481730	144482729	1000	+	promoter:11781	uc012dov.1	20148	Dhrs3	mm9_genes_promoters	photoreceptor outer segment						15.6618
chr4	144480348	144486515	6168	*	1	15.6618	chr4	144482040	144483039	1000	+	promoter:11782	uc008vrn.2	20148	Dhrs3	mm9_genes_promoters	photoreceptor outer segment						15.6618
chr4	144480348	144486515	6168	*	1	15.6618	chr4	144482040	144483039	1000	+	promoter:11783	uc008vro.2	20148	Dhrs3	mm9_genes_promoters	photoreceptor outer segment						15.6618
chr4	144480415	144485358	4944	*	UMR	12.9412	chr4	144481730	144482729	1000	+	promoter:11780	uc008vrm.2	20148	Dhrs3	mm9_genes_promoters	photoreceptor outer segment						12.9412
chr4	144480415	144485358	4944	*	UMR	12.9412	chr4	144481730	144482729	1000	+	promoter:11781	uc012dov.1	20148	Dhrs3	mm9_genes_promoters	photoreceptor outer segment						12.9412
chr4	144480415	144485358	4944	*	UMR	12.9412	chr4	144482040	144483039	1000	+	promoter:11782	uc008vrn.2	20148	Dhrs3	mm9_genes_promoters	photoreceptor outer segment						12.9412
chr4	144480415	144485358	4944	*	UMR	12.9412	chr4	144482040	144483039	1000	+	promoter:11783	uc008vro.2	20148	Dhrs3	mm9_genes_promoters	photoreceptor outer segment						12.9412
chr4	144480348	144488186	7839	*	1	6.12745	chr4	144481730	144482729	1000	+	promoter:11780	uc008vrm.2	20148	Dhrs3	mm9_genes_promoters	photoreceptor outer segment							6.12745
chr4	144480348	144488186	7839	*	1	6.12745	chr4	144481730	144482729	1000	+	promoter:11781	uc012dov.1	20148	Dhrs3	mm9_genes_promoters	photoreceptor outer segment							6.12745
chr4	144480348	144488186	7839	*	1	6.12745	chr4	144482040	144483039	1000	+	promoter:11782	uc008vrn.2	20148	Dhrs3	mm9_genes_promoters	photoreceptor outer segment							6.12745
chr4	144480348	144488186	7839	*	1	6.12745	chr4	144482040	144483039	1000	+	promoter:11783	uc008vro.2	20148	Dhrs3	mm9_genes_promoters	photoreceptor outer segment							6.12745
chr4	144480317	144488382	8066	*	UMR	5.58069	chr4	144481730	144482729	1000	+	promoter:11780	uc008vrm.2	20148	Dhrs3	mm9_genes_promoters	photoreceptor outer segment							5.58069
chr4	144480317	144488382	8066	*	UMR	5.58069	chr4	144481730	144482729	1000	+	promoter:11781	uc012dov.1	20148	Dhrs3	mm9_genes_promoters	photoreceptor outer segment							5.58069
chr4	144480317	144488382	8066	*	UMR	5.58069	chr4	144482040	144483039	1000	+	promoter:11782	uc008vrn.2	20148	Dhrs3	mm9_genes_promoters	photoreceptor outer segment							5.58069
chr4	144480317	144488382	8066	*	UMR	5.58069	chr4	144482040	144483039	1000	+	promoter:11783	uc008vro.2	20148	Dhrs3	mm9_genes_promoters	photoreceptor outer segment							5.58069
chr4	144480635	144485714	5080	*	1	8.65705	chr4	144481730	144482729	1000	+	promoter:11780	uc008vrm.2	20148	Dhrs3	mm9_genes_promoters	photoreceptor outer segment								8.65705
chr4	144480635	144485714	5080	*	1	8.65705	chr4	144481730	144482729	1000	+	promoter:11781	uc012dov.1	20148	Dhrs3	mm9_genes_promoters	photoreceptor outer segment								8.65705
chr4	144480635	144485714	5080	*	1	8.65705	chr4	144482040	144483039	1000	+	promoter:11782	uc008vrn.2	20148	Dhrs3	mm9_genes_promoters	photoreceptor outer segment								8.65705
chr4	144480635	144485714	5080	*	1	8.65705	chr4	144482040	144483039	1000	+	promoter:11783	uc008vro.2	20148	Dhrs3	mm9_genes_promoters	photoreceptor outer segment								8.65705
chr4	144480415	144485721	5307	*	UMR	8.7146	chr4	144481730	144482729	1000	+	promoter:11780	uc008vrm.2	20148	Dhrs3	mm9_genes_promoters	photoreceptor outer segment								8.7146
chr4	144480415	144485721	5307	*	UMR	8.7146	chr4	144481730	144482729	1000	+	promoter:11781	uc012dov.1	20148	Dhrs3	mm9_genes_promoters	photoreceptor outer segment								8.7146
chr4	144480415	144485721	5307	*	UMR	8.7146	chr4	144482040	144483039	1000	+	promoter:11782	uc008vrn.2	20148	Dhrs3	mm9_genes_promoters	photoreceptor outer segment								8.7146
chr4	144480415	144485721	5307	*	UMR	8.7146	chr4	144482040	144483039	1000	+	promoter:11783	uc008vro.2	20148	Dhrs3	mm9_genes_promoters	photoreceptor outer segment								8.7146
chr11	69970918	70025624	54707	*	3	78.0675	chr11	70017605	70018604	1000	+	promoter:38778	uc007jtp.3	13385	Dlg4	mm10_genes_promoters	photoreceptor synapse	78.0675
chr11	69970918	70025624	54707	*	3	78.0675	chr11	70017605	70018604	1000	+	promoter:38779	uc007jtq.3	13385	Dlg4	mm10_genes_promoters	photoreceptor synapse	78.0675
chr11	70016754	70022138	5385	*	UMR	10.929	chr11	70017605	70018604	1000	+	promoter:38778	uc007jtp.3	13385	Dlg4	mm10_genes_promoters	photoreceptor synapse	10.929
chr11	70016754	70022138	5385	*	UMR	10.929	chr11	70017605	70018604	1000	+	promoter:38779	uc007jtq.3	13385	Dlg4	mm10_genes_promoters	photoreceptor synapse	10.929
chr11	70017122	70024717	7596	*	2	30.2031	chr11	70017605	70018604	1000	+	promoter:38778	uc007jtp.3	13385	Dlg4	mm10_genes_promoters	photoreceptor synapse		30.2031
chr11	70017122	70024717	7596	*	2	30.2031	chr11	70017605	70018604	1000	+	promoter:38779	uc007jtq.3	13385	Dlg4	mm10_genes_promoters	photoreceptor synapse		30.2031
chr11	70017077	70022138	5062	*	UMR	7.0568	chr11	70017605	70018604	1000	+	promoter:38778	uc007jtp.3	13385	Dlg4	mm10_genes_promoters	photoreceptor synapse		7.0568
chr11	70017077	70022138	5062	*	UMR	7.0568	chr11	70017605	70018604	1000	+	promoter:38779	uc007jtq.3	13385	Dlg4	mm10_genes_promoters	photoreceptor synapse		7.0568
chr11	69830704	69835472	4769	*	1	5.62174	chr11	69831107	69832106	1000	+	promoter:33956	uc007jtp.2	13385	Dlg4	mm9_genes_promoters	photoreceptor synapse			5.62174
chr11	69830704	69835472	4769	*	1	5.62174	chr11	69831107	69832106	1000	+	promoter:33957	uc007jtq.2	13385	Dlg4	mm9_genes_promoters	photoreceptor synapse			5.62174
chr11	69830639	69835640	5002	*	UMR	6.74319	chr11	69831107	69832106	1000	+	promoter:33956	uc007jtp.2	13385	Dlg4	mm9_genes_promoters	photoreceptor synapse			6.74319
chr11	69830639	69835640	5002	*	UMR	6.74319	chr11	69831107	69832106	1000	+	promoter:33957	uc007jtq.2	13385	Dlg4	mm9_genes_promoters	photoreceptor synapse			6.74319
chr11	70017202	70024717	7516	*	1	25.8432	chr11	70017605	70018604	1000	+	promoter:38778	uc007jtp.3	13385	Dlg4	mm10_genes_promoters	photoreceptor synapse				25.8432
chr11	70017202	70024717	7516	*	1	25.8432	chr11	70017605	70018604	1000	+	promoter:38779	uc007jtq.3	13385	Dlg4	mm10_genes_promoters	photoreceptor synapse				25.8432
chr11	70017099	70022188	5090	*	UMR	9.90566	chr11	70017605	70018604	1000	+	promoter:38778	uc007jtp.3	13385	Dlg4	mm10_genes_promoters	photoreceptor synapse				9.90566
chr11	70017099	70022188	5090	*	UMR	9.90566	chr11	70017605	70018604	1000	+	promoter:38779	uc007jtq.3	13385	Dlg4	mm10_genes_promoters	photoreceptor synapse				9.90566
chr11	70015535	70024717	9183	*	2	38.432	chr11	70017605	70018604	1000	+	promoter:38778	uc007jtp.3	13385	Dlg4	mm10_genes_promoters	photoreceptor synapse					38.432
chr11	70015535	70024717	9183	*	2	38.432	chr11	70017605	70018604	1000	+	promoter:38779	uc007jtq.3	13385	Dlg4	mm10_genes_promoters	photoreceptor synapse					38.432
chr11	70016786	70022188	5403	*	UMR	10.3704	chr11	70017605	70018604	1000	+	promoter:38778	uc007jtp.3	13385	Dlg4	mm10_genes_promoters	photoreceptor synapse					10.3704
chr11	70016786	70022188	5403	*	UMR	10.3704	chr11	70017605	70018604	1000	+	promoter:38779	uc007jtq.3	13385	Dlg4	mm10_genes_promoters	photoreceptor synapse					10.3704
chr11	69830437	69843608	13172	*	1	12.611	chr11	69831107	69832106	1000	+	promoter:33956	uc007jtp.2	13385	Dlg4	mm9_genes_promoters	photoreceptor synapse						12.611
chr11	69830437	69843608	13172	*	1	12.611	chr11	69831107	69832106	1000	+	promoter:33957	uc007jtq.2	13385	Dlg4	mm9_genes_promoters	photoreceptor synapse						12.611
chr11	69829873	69838290	8418	*	UMR	8.29563	chr11	69831107	69832106	1000	+	promoter:33956	uc007jtp.2	13385	Dlg4	mm9_genes_promoters	photoreceptor synapse						8.29563
chr11	69829873	69838290	8418	*	UMR	8.29563	chr11	69831107	69832106	1000	+	promoter:33957	uc007jtq.2	13385	Dlg4	mm9_genes_promoters	photoreceptor synapse						8.29563
chr11	69830258	69843929	13672	*	2	13.8636	chr11	69831107	69832106	1000	+	promoter:33956	uc007jtp.2	13385	Dlg4	mm9_genes_promoters	photoreceptor synapse							13.8636
chr11	69830258	69843929	13672	*	2	13.8636	chr11	69831107	69832106	1000	+	promoter:33957	uc007jtq.2	13385	Dlg4	mm9_genes_promoters	photoreceptor synapse							13.8636
chr11	69829873	69838602	8730	*	UMR	10.6586	chr11	69831107	69832106	1000	+	promoter:33956	uc007jtp.2	13385	Dlg4	mm9_genes_promoters	photoreceptor synapse							10.6586
chr11	69829873	69838602	8730	*	UMR	10.6586	chr11	69831107	69832106	1000	+	promoter:33957	uc007jtq.2	13385	Dlg4	mm9_genes_promoters	photoreceptor synapse							10.6586
chr11	69830258	69838091	7834	*	1	16.9683	chr11	69831107	69832106	1000	+	promoter:33956	uc007jtp.2	13385	Dlg4	mm9_genes_promoters	photoreceptor synapse								16.9683
chr11	69830258	69838091	7834	*	1	16.9683	chr11	69831107	69832106	1000	+	promoter:33957	uc007jtq.2	13385	Dlg4	mm9_genes_promoters	photoreceptor synapse								16.9683
chr11	69829873	69838364	8492	*	UMR	16.7586	chr11	69831107	69832106	1000	+	promoter:33956	uc007jtp.2	13385	Dlg4	mm9_genes_promoters	photoreceptor synapse								16.7586
chr11	69829873	69838364	8492	*	UMR	16.7586	chr11	69831107	69832106	1000	+	promoter:33957	uc007jtq.2	13385	Dlg4	mm9_genes_promoters	photoreceptor synapse								16.7586
chr2	32291967	32360502	68536	*	3	80.5181	chr2	32315911	32316910	1000	-	promoter:6826	uc008jez.1	13429	Dnm1	mm10_genes_promoters	photoreceptor inner segment	80.5181
chr2	32291967	32360502	68536	*	3	80.5181	chr2	32337895	32338894	1000	-	promoter:6827	uc029twn.1	13429	Dnm1	mm10_genes_promoters	photoreceptor inner segment	80.5181
chr2	32291967	32360502	68536	*	3	80.5181	chr2	32353330	32354329	1000	-	promoter:6828	uc008jfc.2	13429	Dnm1	mm10_genes_promoters	photoreceptor inner segment	80.5181
chr2	32291967	32360502	68536	*	3	80.5181	chr2	32353330	32354329	1000	-	promoter:6829	uc008jfd.3	13429	Dnm1	mm10_genes_promoters	photoreceptor inner segment	80.5181
chr2	32291967	32360502	68536	*	3	80.5181	chr2	32353330	32354329	1000	-	promoter:6830	uc029two.2	13429	Dnm1	mm10_genes_promoters	photoreceptor inner segment	80.5181
chr2	32291967	32360502	68536	*	3	80.5181	chr2	32353330	32354329	1000	-	promoter:6831	uc029twp.2	13429	Dnm1	mm10_genes_promoters	photoreceptor inner segment	80.5181
chr2	32315599	32319300	3702	*	UMR	35.3659	chr2	32315911	32316910	1000	-	promoter:6826	uc008jez.1	13429	Dnm1	mm10_genes_promoters	photoreceptor inner segment	35.3659
chr2	32289123	32360698	71576	*	3	82.4329	chr2	32315911	32316910	1000	-	promoter:6826	uc008jez.1	13429	Dnm1	mm10_genes_promoters	photoreceptor inner segment		82.4329
chr2	32289123	32360698	71576	*	3	82.4329	chr2	32337895	32338894	1000	-	promoter:6827	uc029twn.1	13429	Dnm1	mm10_genes_promoters	photoreceptor inner segment		82.4329
chr2	32289123	32360698	71576	*	3	82.4329	chr2	32353330	32354329	1000	-	promoter:6828	uc008jfc.2	13429	Dnm1	mm10_genes_promoters	photoreceptor inner segment		82.4329
chr2	32289123	32360698	71576	*	3	82.4329	chr2	32353330	32354329	1000	-	promoter:6829	uc008jfd.3	13429	Dnm1	mm10_genes_promoters	photoreceptor inner segment		82.4329
chr2	32289123	32360698	71576	*	3	82.4329	chr2	32353330	32354329	1000	-	promoter:6830	uc029two.2	13429	Dnm1	mm10_genes_promoters	photoreceptor inner segment		82.4329
chr2	32289123	32360698	71576	*	3	82.4329	chr2	32353330	32354329	1000	-	promoter:6831	uc029twp.2	13429	Dnm1	mm10_genes_promoters	photoreceptor inner segment		82.4329
chr2	32315599	32316416	818	*	LMR	24.4681	chr2	32315911	32316910	1000	-	promoter:6826	uc008jez.1	13429	Dnm1	mm10_genes_promoters	photoreceptor inner segment		24.4681
chr2	32351886	32353878	1993	*	UMR	39.0244	chr2	32353330	32354329	1000	-	promoter:6828	uc008jfc.2	13429	Dnm1	mm10_genes_promoters	photoreceptor inner segment		39.0244
chr2	32351886	32353878	1993	*	UMR	39.0244	chr2	32353330	32354329	1000	-	promoter:6829	uc008jfd.3	13429	Dnm1	mm10_genes_promoters	photoreceptor inner segment		39.0244
chr2	32351886	32353878	1993	*	UMR	39.0244	chr2	32353330	32354329	1000	-	promoter:6830	uc029two.2	13429	Dnm1	mm10_genes_promoters	photoreceptor inner segment		39.0244
chr2	32351886	32353878	1993	*	UMR	39.0244	chr2	32353330	32354329	1000	-	promoter:6831	uc029twp.2	13429	Dnm1	mm10_genes_promoters	photoreceptor inner segment		39.0244
chr2	32171223	32172299	1077	*	1	6.14973	chr2	32171431	32172430	1000	-	promoter:5996	uc008jez.1	13429	Dnm1	mm9_genes_promoters	photoreceptor inner segment			6.14973
chr2	32174525	32184438	9914	*	3	77.5765	chr2	32176145	32177144	1000	-	promoter:5997	uc008jfa.1	13429	Dnm1	mm9_genes_promoters	photoreceptor inner segment			77.5765
chr2	32174525	32184438	9914	*	3	77.5765	chr2	32176145	32177144	1000	-	promoter:5998	uc008jfb.1	13429	Dnm1	mm9_genes_promoters	photoreceptor inner segment			77.5765
chr2	32174525	32184438	9914	*	3	77.5765	chr2	32176145	32177144	1000	-	promoter:5999	uc012btu.1	13429	Dnm1	mm9_genes_promoters	photoreceptor inner segment			77.5765
chr2	32185311	32195420	10110	*	4	81.2899	chr2	32188134	32189133	1000	-	promoter:6002	uc008jfe.1	13429	Dnm1	mm9_genes_promoters	photoreceptor inner segment			81.2899
chr2	32207232	32209370	2139	*	1	5.70676	chr2	32208825	32209824	1000	-	promoter:6000	uc008jfc.1	13429	Dnm1	mm9_genes_promoters	photoreceptor inner segment			5.70676
chr2	32207232	32209370	2139	*	1	5.70676	chr2	32208825	32209824	1000	-	promoter:6001	uc008jfd.1	13429	Dnm1	mm9_genes_promoters	photoreceptor inner segment			5.70676
chr2	32209424	32216217	6794	*	3	76.0043	chr2	32208825	32209824	1000	-	promoter:6000	uc008jfc.1	13429	Dnm1	mm9_genes_promoters	photoreceptor inner segment			76.0043
chr2	32209424	32216217	6794	*	3	76.0043	chr2	32208825	32209824	1000	-	promoter:6001	uc008jfd.1	13429	Dnm1	mm9_genes_promoters	photoreceptor inner segment			76.0043
chr2	32171189	32172390	1202	*	LMR	5.88235	chr2	32171431	32172430	1000	-	promoter:5996	uc008jez.1	13429	Dnm1	mm9_genes_promoters	photoreceptor inner segment			5.88235
chr2	32207219	32209397	2179	*	UMR	5.44337	chr2	32208825	32209824	1000	-	promoter:6000	uc008jfc.1	13429	Dnm1	mm9_genes_promoters	photoreceptor inner segment			5.44337
chr2	32207219	32209397	2179	*	UMR	5.44337	chr2	32208825	32209824	1000	-	promoter:6001	uc008jfd.1	13429	Dnm1	mm9_genes_promoters	photoreceptor inner segment			5.44337
chr2	32289458	32360502	71045	*	4	81.4567	chr2	32315911	32316910	1000	-	promoter:6826	uc008jez.1	13429	Dnm1	mm10_genes_promoters	photoreceptor inner segment				81.4567
chr2	32289458	32360502	71045	*	4	81.4567	chr2	32337895	32338894	1000	-	promoter:6827	uc029twn.1	13429	Dnm1	mm10_genes_promoters	photoreceptor inner segment				81.4567
chr2	32289458	32360502	71045	*	4	81.4567	chr2	32353330	32354329	1000	-	promoter:6828	uc008jfc.2	13429	Dnm1	mm10_genes_promoters	photoreceptor inner segment				81.4567
chr2	32289458	32360502	71045	*	4	81.4567	chr2	32353330	32354329	1000	-	promoter:6829	uc008jfd.3	13429	Dnm1	mm10_genes_promoters	photoreceptor inner segment				81.4567
chr2	32289458	32360502	71045	*	4	81.4567	chr2	32353330	32354329	1000	-	promoter:6830	uc029two.2	13429	Dnm1	mm10_genes_promoters	photoreceptor inner segment				81.4567
chr2	32289458	32360502	71045	*	4	81.4567	chr2	32353330	32354329	1000	-	promoter:6831	uc029twp.2	13429	Dnm1	mm10_genes_promoters	photoreceptor inner segment				81.4567
chr2	32292001	32360502	68502	*	4	80.435	chr2	32315911	32316910	1000	-	promoter:6826	uc008jez.1	13429	Dnm1	mm10_genes_promoters	photoreceptor inner segment					80.435
chr2	32292001	32360502	68502	*	4	80.435	chr2	32337895	32338894	1000	-	promoter:6827	uc029twn.1	13429	Dnm1	mm10_genes_promoters	photoreceptor inner segment					80.435
chr2	32292001	32360502	68502	*	4	80.435	chr2	32353330	32354329	1000	-	promoter:6828	uc008jfc.2	13429	Dnm1	mm10_genes_promoters	photoreceptor inner segment					80.435
chr2	32292001	32360502	68502	*	4	80.435	chr2	32353330	32354329	1000	-	promoter:6829	uc008jfd.3	13429	Dnm1	mm10_genes_promoters	photoreceptor inner segment					80.435
chr2	32292001	32360502	68502	*	4	80.435	chr2	32353330	32354329	1000	-	promoter:6830	uc029two.2	13429	Dnm1	mm10_genes_promoters	photoreceptor inner segment					80.435
chr2	32292001	32360502	68502	*	4	80.435	chr2	32353330	32354329	1000	-	promoter:6831	uc029twp.2	13429	Dnm1	mm10_genes_promoters	photoreceptor inner segment					80.435
chr2	32171154	32172299	1146	*	2	25.7785	chr2	32171431	32172430	1000	-	promoter:5996	uc008jez.1	13429	Dnm1	mm9_genes_promoters	photoreceptor inner segment						25.7785
chr2	32176130	32205018	28889	*	3	82.5485	chr2	32176145	32177144	1000	-	promoter:5997	uc008jfa.1	13429	Dnm1	mm9_genes_promoters	photoreceptor inner segment						82.5485
chr2	32176130	32205018	28889	*	3	82.5485	chr2	32176145	32177144	1000	-	promoter:5998	uc008jfb.1	13429	Dnm1	mm9_genes_promoters	photoreceptor inner segment						82.5485
chr2	32176130	32205018	28889	*	3	82.5485	chr2	32176145	32177144	1000	-	promoter:5999	uc012btu.1	13429	Dnm1	mm9_genes_promoters	photoreceptor inner segment						82.5485
chr2	32176130	32205018	28889	*	3	82.5485	chr2	32188134	32189133	1000	-	promoter:6002	uc008jfe.1	13429	Dnm1	mm9_genes_promoters	photoreceptor inner segment						82.5485
chr2	32205198	32209424	4227	*	2	44.7479	chr2	32208825	32209824	1000	-	promoter:6000	uc008jfc.1	13429	Dnm1	mm9_genes_promoters	photoreceptor inner segment						44.7479
chr2	32205198	32209424	4227	*	2	44.7479	chr2	32208825	32209824	1000	-	promoter:6001	uc008jfd.1	13429	Dnm1	mm9_genes_promoters	photoreceptor inner segment						44.7479
chr2	32209439	32216217	6779	*	3	83.3017	chr2	32208825	32209824	1000	-	promoter:6000	uc008jfc.1	13429	Dnm1	mm9_genes_promoters	photoreceptor inner segment						83.3017
chr2	32209439	32216217	6779	*	3	83.3017	chr2	32208825	32209824	1000	-	promoter:6001	uc008jfd.1	13429	Dnm1	mm9_genes_promoters	photoreceptor inner segment						83.3017
chr2	32171189	32172606	1418	*	LMR	25.2595	chr2	32171431	32172430	1000	-	promoter:5996	uc008jez.1	13429	Dnm1	mm9_genes_promoters	photoreceptor inner segment						25.2595
chr2	32206469	32209397	2929	*	UMR	34.7059	chr2	32208825	32209824	1000	-	promoter:6000	uc008jfc.1	13429	Dnm1	mm9_genes_promoters	photoreceptor inner segment						34.7059
chr2	32206469	32209397	2929	*	UMR	34.7059	chr2	32208825	32209824	1000	-	promoter:6001	uc008jfd.1	13429	Dnm1	mm9_genes_promoters	photoreceptor inner segment						34.7059
chr2	32171223	32172299	1077	*	2	26.8627	chr2	32171431	32172430	1000	-	promoter:5996	uc008jez.1	13429	Dnm1	mm9_genes_promoters	photoreceptor inner segment							26.8627
chr2	32174525	32184326	9802	*	4	81.0202	chr2	32176145	32177144	1000	-	promoter:5997	uc008jfa.1	13429	Dnm1	mm9_genes_promoters	photoreceptor inner segment							81.0202
chr2	32174525	32184326	9802	*	4	81.0202	chr2	32176145	32177144	1000	-	promoter:5998	uc008jfb.1	13429	Dnm1	mm9_genes_promoters	photoreceptor inner segment							81.0202
chr2	32174525	32184326	9802	*	4	81.0202	chr2	32176145	32177144	1000	-	promoter:5999	uc012btu.1	13429	Dnm1	mm9_genes_promoters	photoreceptor inner segment							81.0202
chr2	32185311	32207203	21893	*	3	78.057	chr2	32188134	32189133	1000	-	promoter:6002	uc008jfe.1	13429	Dnm1	mm9_genes_promoters	photoreceptor inner segment							78.057
chr2	32207232	32209370	2139	*	1	4.69556	chr2	32208825	32209824	1000	-	promoter:6000	uc008jfc.1	13429	Dnm1	mm9_genes_promoters	photoreceptor inner segment							4.69556
chr2	32207232	32209370	2139	*	1	4.69556	chr2	32208825	32209824	1000	-	promoter:6001	uc008jfd.1	13429	Dnm1	mm9_genes_promoters	photoreceptor inner segment							4.69556
chr2	32209424	32216217	6794	*	3	77.2727	chr2	32208825	32209824	1000	-	promoter:6000	uc008jfc.1	13429	Dnm1	mm9_genes_promoters	photoreceptor inner segment							77.2727
chr2	32209424	32216217	6794	*	3	77.2727	chr2	32208825	32209824	1000	-	promoter:6001	uc008jfd.1	13429	Dnm1	mm9_genes_promoters	photoreceptor inner segment							77.2727
chr2	32171189	32171911	723	*	LMR	20.8333	chr2	32171431	32172430	1000	-	promoter:5996	uc008jez.1	13429	Dnm1	mm9_genes_promoters	photoreceptor inner segment							20.8333
chr2	32207219	32209397	2179	*	UMR	4.33437	chr2	32208825	32209824	1000	-	promoter:6000	uc008jfc.1	13429	Dnm1	mm9_genes_promoters	photoreceptor inner segment							4.33437
chr2	32207219	32209397	2179	*	UMR	4.33437	chr2	32208825	32209824	1000	-	promoter:6001	uc008jfd.1	13429	Dnm1	mm9_genes_promoters	photoreceptor inner segment							4.33437
chr2	32171154	32172299	1146	*	2	28.0392	chr2	32171431	32172430	1000	-	promoter:5996	uc008jez.1	13429	Dnm1	mm9_genes_promoters	photoreceptor inner segment								28.0392
chr2	32172481	32184326	11846	*	3	74.7141	chr2	32176145	32177144	1000	-	promoter:5997	uc008jfa.1	13429	Dnm1	mm9_genes_promoters	photoreceptor inner segment								74.7141
chr2	32172481	32184326	11846	*	3	74.7141	chr2	32176145	32177144	1000	-	promoter:5998	uc008jfb.1	13429	Dnm1	mm9_genes_promoters	photoreceptor inner segment								74.7141
chr2	32172481	32184326	11846	*	3	74.7141	chr2	32176145	32177144	1000	-	promoter:5999	uc012btu.1	13429	Dnm1	mm9_genes_promoters	photoreceptor inner segment								74.7141
chr2	32185379	32195420	10042	*	4	83.1551	chr2	32188134	32189133	1000	-	promoter:6002	uc008jfe.1	13429	Dnm1	mm9_genes_promoters	photoreceptor inner segment								83.1551
chr2	32207232	32209370	2139	*	1	10.5723	chr2	32208825	32209824	1000	-	promoter:6000	uc008jfc.1	13429	Dnm1	mm9_genes_promoters	photoreceptor inner segment								10.5723
chr2	32207232	32209370	2139	*	1	10.5723	chr2	32208825	32209824	1000	-	promoter:6001	uc008jfd.1	13429	Dnm1	mm9_genes_promoters	photoreceptor inner segment								10.5723
chr2	32209424	32216217	6794	*	3	77.5735	chr2	32208825	32209824	1000	-	promoter:6000	uc008jfc.1	13429	Dnm1	mm9_genes_promoters	photoreceptor inner segment								77.5735
chr2	32209424	32216217	6794	*	3	77.5735	chr2	32208825	32209824	1000	-	promoter:6001	uc008jfd.1	13429	Dnm1	mm9_genes_promoters	photoreceptor inner segment								77.5735
chr2	32171189	32172206	1018	*	LMR	25.5656	chr2	32171431	32172430	1000	-	promoter:5996	uc008jez.1	13429	Dnm1	mm9_genes_promoters	photoreceptor inner segment								25.5656
chr2	32207308	32209397	2090	*	UMR	8.90523	chr2	32208825	32209824	1000	-	promoter:6000	uc008jfc.1	13429	Dnm1	mm9_genes_promoters	photoreceptor inner segment								8.90523
chr2	32207308	32209397	2090	*	UMR	8.90523	chr2	32208825	32209824	1000	-	promoter:6001	uc008jfd.1	13429	Dnm1	mm9_genes_promoters	photoreceptor inner segment								8.90523
chr9	21314183	21615406	301224	*	4	88.5843	chr9	21423908	21424907	1000	+	promoter:31230	uc009olj.2	13430	Dnm2	mm10_genes_promoters	photoreceptor inner segment	88.5843
chr9	21314183	21615406	301224	*	4	88.5843	chr9	21423908	21424907	1000	+	promoter:31231	uc009olk.2	13430	Dnm2	mm10_genes_promoters	photoreceptor inner segment	88.5843
chr9	21314183	21615406	301224	*	4	88.5843	chr9	21423908	21424907	1000	+	promoter:31232	uc029wxt.1	13430	Dnm2	mm10_genes_promoters	photoreceptor inner segment	88.5843
chr9	21314183	21615406	301224	*	4	88.5843	chr9	21423908	21424907	1000	+	promoter:31233	uc009oll.2	13430	Dnm2	mm10_genes_promoters	photoreceptor inner segment	88.5843
chr9	21314183	21615406	301224	*	4	88.5843	chr9	21456503	21457502	1000	+	promoter:31234	uc009olm.2	13430	Dnm2	mm10_genes_promoters	photoreceptor inner segment	88.5843
chr9	21314183	21615406	301224	*	4	88.5843	chr9	21479319	21480318	1000	+	promoter:31235	uc009oln.2	13430	Dnm2	mm10_genes_promoters	photoreceptor inner segment	88.5843
chr9	21424457	21426196	1740	*	UMR	29.7297	chr9	21423908	21424907	1000	+	promoter:31230	uc009olj.2	13430	Dnm2	mm10_genes_promoters	photoreceptor inner segment	29.7297
chr9	21424457	21426196	1740	*	UMR	29.7297	chr9	21423908	21424907	1000	+	promoter:31231	uc009olk.2	13430	Dnm2	mm10_genes_promoters	photoreceptor inner segment	29.7297
chr9	21424457	21426196	1740	*	UMR	29.7297	chr9	21423908	21424907	1000	+	promoter:31232	uc029wxt.1	13430	Dnm2	mm10_genes_promoters	photoreceptor inner segment	29.7297
chr9	21424457	21426196	1740	*	UMR	29.7297	chr9	21423908	21424907	1000	+	promoter:31233	uc009oll.2	13430	Dnm2	mm10_genes_promoters	photoreceptor inner segment	29.7297
chr9	21369612	21424175	54564	*	4	88.9911	chr9	21423908	21424907	1000	+	promoter:31230	uc009olj.2	13430	Dnm2	mm10_genes_promoters	photoreceptor inner segment		88.9911
chr9	21369612	21424175	54564	*	4	88.9911	chr9	21423908	21424907	1000	+	promoter:31231	uc009olk.2	13430	Dnm2	mm10_genes_promoters	photoreceptor inner segment		88.9911
chr9	21369612	21424175	54564	*	4	88.9911	chr9	21423908	21424907	1000	+	promoter:31232	uc029wxt.1	13430	Dnm2	mm10_genes_promoters	photoreceptor inner segment		88.9911
chr9	21369612	21424175	54564	*	4	88.9911	chr9	21423908	21424907	1000	+	promoter:31233	uc009oll.2	13430	Dnm2	mm10_genes_promoters	photoreceptor inner segment		88.9911
chr9	21424206	21424733	528	*	2	26.8403	chr9	21423908	21424907	1000	+	promoter:31230	uc009olj.2	13430	Dnm2	mm10_genes_promoters	photoreceptor inner segment		26.8403
chr9	21424206	21424733	528	*	2	26.8403	chr9	21423908	21424907	1000	+	promoter:31231	uc009olk.2	13430	Dnm2	mm10_genes_promoters	photoreceptor inner segment		26.8403
chr9	21424206	21424733	528	*	2	26.8403	chr9	21423908	21424907	1000	+	promoter:31232	uc029wxt.1	13430	Dnm2	mm10_genes_promoters	photoreceptor inner segment		26.8403
chr9	21424206	21424733	528	*	2	26.8403	chr9	21423908	21424907	1000	+	promoter:31233	uc009oll.2	13430	Dnm2	mm10_genes_promoters	photoreceptor inner segment		26.8403
chr9	21426562	21507365	80804	*	4	89.2131	chr9	21456503	21457502	1000	+	promoter:31234	uc009olm.2	13430	Dnm2	mm10_genes_promoters	photoreceptor inner segment		89.2131
chr9	21426562	21507365	80804	*	4	89.2131	chr9	21479319	21480318	1000	+	promoter:31235	uc009oln.2	13430	Dnm2	mm10_genes_promoters	photoreceptor inner segment		89.2131
chr9	21424349	21426196	1848	*	UMR	7.90698	chr9	21423908	21424907	1000	+	promoter:31230	uc009olj.2	13430	Dnm2	mm10_genes_promoters	photoreceptor inner segment		7.90698
chr9	21424349	21426196	1848	*	UMR	7.90698	chr9	21423908	21424907	1000	+	promoter:31231	uc009olk.2	13430	Dnm2	mm10_genes_promoters	photoreceptor inner segment		7.90698
chr9	21424349	21426196	1848	*	UMR	7.90698	chr9	21423908	21424907	1000	+	promoter:31232	uc029wxt.1	13430	Dnm2	mm10_genes_promoters	photoreceptor inner segment		7.90698
chr9	21424349	21426196	1848	*	UMR	7.90698	chr9	21423908	21424907	1000	+	promoter:31233	uc009oll.2	13430	Dnm2	mm10_genes_promoters	photoreceptor inner segment		7.90698
chr9	21217059	21228730	11672	*	4	90.2941	chr9	21228389	21229388	1000	+	promoter:27411	uc009olj.1	13430	Dnm2	mm9_genes_promoters	photoreceptor inner segment			90.2941
chr9	21217059	21228730	11672	*	4	90.2941	chr9	21228389	21229388	1000	+	promoter:27412	uc009olk.1	13430	Dnm2	mm9_genes_promoters	photoreceptor inner segment			90.2941
chr9	21217059	21228730	11672	*	4	90.2941	chr9	21228389	21229388	1000	+	promoter:27413	uc009oll.1	13430	Dnm2	mm9_genes_promoters	photoreceptor inner segment			90.2941
chr9	21228854	21230686	1833	*	1	1.94805	chr9	21228389	21229388	1000	+	promoter:27411	uc009olj.1	13430	Dnm2	mm9_genes_promoters	photoreceptor inner segment			1.94805
chr9	21228854	21230686	1833	*	1	1.94805	chr9	21228389	21229388	1000	+	promoter:27412	uc009olk.1	13430	Dnm2	mm9_genes_promoters	photoreceptor inner segment			1.94805
chr9	21228854	21230686	1833	*	1	1.94805	chr9	21228389	21229388	1000	+	promoter:27413	uc009oll.1	13430	Dnm2	mm9_genes_promoters	photoreceptor inner segment			1.94805
chr9	21230900	21313970	83071	*	4	89.3146	chr9	21260947	21261946	1000	+	promoter:27414	uc009olm.1	13430	Dnm2	mm9_genes_promoters	photoreceptor inner segment			89.3146
chr9	21230900	21313970	83071	*	4	89.3146	chr9	21283763	21284762	1000	+	promoter:27415	uc009oln.1	13430	Dnm2	mm9_genes_promoters	photoreceptor inner segment			89.3146
chr9	21228793	21230532	1740	*	UMR	1.12229	chr9	21228389	21229388	1000	+	promoter:27411	uc009olj.1	13430	Dnm2	mm9_genes_promoters	photoreceptor inner segment			1.12229
chr9	21228793	21230532	1740	*	UMR	1.12229	chr9	21228389	21229388	1000	+	promoter:27412	uc009olk.1	13430	Dnm2	mm9_genes_promoters	photoreceptor inner segment			1.12229
chr9	21228793	21230532	1740	*	UMR	1.12229	chr9	21228389	21229388	1000	+	promoter:27413	uc009oll.1	13430	Dnm2	mm9_genes_promoters	photoreceptor inner segment			1.12229
chr9	21312907	21507365	194459	*	4	84.2624	chr9	21423908	21424907	1000	+	promoter:31230	uc009olj.2	13430	Dnm2	mm10_genes_promoters	photoreceptor inner segment				84.2624
chr9	21312907	21507365	194459	*	4	84.2624	chr9	21423908	21424907	1000	+	promoter:31231	uc009olk.2	13430	Dnm2	mm10_genes_promoters	photoreceptor inner segment				84.2624
chr9	21312907	21507365	194459	*	4	84.2624	chr9	21423908	21424907	1000	+	promoter:31232	uc029wxt.1	13430	Dnm2	mm10_genes_promoters	photoreceptor inner segment				84.2624
chr9	21312907	21507365	194459	*	4	84.2624	chr9	21423908	21424907	1000	+	promoter:31233	uc009oll.2	13430	Dnm2	mm10_genes_promoters	photoreceptor inner segment				84.2624
chr9	21312907	21507365	194459	*	4	84.2624	chr9	21456503	21457502	1000	+	promoter:31234	uc009olm.2	13430	Dnm2	mm10_genes_promoters	photoreceptor inner segment				84.2624
chr9	21312907	21507365	194459	*	4	84.2624	chr9	21479319	21480318	1000	+	promoter:31235	uc009oln.2	13430	Dnm2	mm10_genes_promoters	photoreceptor inner segment				84.2624
chr9	21424457	21426148	1692	*	UMR	25.5319	chr9	21423908	21424907	1000	+	promoter:31230	uc009olj.2	13430	Dnm2	mm10_genes_promoters	photoreceptor inner segment				25.5319
chr9	21424457	21426148	1692	*	UMR	25.5319	chr9	21423908	21424907	1000	+	promoter:31231	uc009olk.2	13430	Dnm2	mm10_genes_promoters	photoreceptor inner segment				25.5319
chr9	21424457	21426148	1692	*	UMR	25.5319	chr9	21423908	21424907	1000	+	promoter:31232	uc029wxt.1	13430	Dnm2	mm10_genes_promoters	photoreceptor inner segment				25.5319
chr9	21424457	21426148	1692	*	UMR	25.5319	chr9	21423908	21424907	1000	+	promoter:31233	uc009oll.2	13430	Dnm2	mm10_genes_promoters	photoreceptor inner segment				25.5319
chr9	21289800	21615288	325489	*	4	85.4683	chr9	21423908	21424907	1000	+	promoter:31230	uc009olj.2	13430	Dnm2	mm10_genes_promoters	photoreceptor inner segment					85.4683
chr9	21289800	21615288	325489	*	4	85.4683	chr9	21423908	21424907	1000	+	promoter:31231	uc009olk.2	13430	Dnm2	mm10_genes_promoters	photoreceptor inner segment					85.4683
chr9	21289800	21615288	325489	*	4	85.4683	chr9	21423908	21424907	1000	+	promoter:31232	uc029wxt.1	13430	Dnm2	mm10_genes_promoters	photoreceptor inner segment					85.4683
chr9	21289800	21615288	325489	*	4	85.4683	chr9	21423908	21424907	1000	+	promoter:31233	uc009oll.2	13430	Dnm2	mm10_genes_promoters	photoreceptor inner segment					85.4683
chr9	21289800	21615288	325489	*	4	85.4683	chr9	21456503	21457502	1000	+	promoter:31234	uc009olm.2	13430	Dnm2	mm10_genes_promoters	photoreceptor inner segment					85.4683
chr9	21289800	21615288	325489	*	4	85.4683	chr9	21479319	21480318	1000	+	promoter:31235	uc009oln.2	13430	Dnm2	mm10_genes_promoters	photoreceptor inner segment					85.4683
chr9	21424349	21426620	2272	*	UMR	13.7615	chr9	21423908	21424907	1000	+	promoter:31230	uc009olj.2	13430	Dnm2	mm10_genes_promoters	photoreceptor inner segment					13.7615
chr9	21424349	21426620	2272	*	UMR	13.7615	chr9	21423908	21424907	1000	+	promoter:31231	uc009olk.2	13430	Dnm2	mm10_genes_promoters	photoreceptor inner segment					13.7615
chr9	21424349	21426620	2272	*	UMR	13.7615	chr9	21423908	21424907	1000	+	promoter:31232	uc029wxt.1	13430	Dnm2	mm10_genes_promoters	photoreceptor inner segment					13.7615
chr9	21424349	21426620	2272	*	UMR	13.7615	chr9	21423908	21424907	1000	+	promoter:31233	uc009oll.2	13430	Dnm2	mm10_genes_promoters	photoreceptor inner segment					13.7615
chr9	21216991	21228730	11740	*	4	88.5621	chr9	21228389	21229388	1000	+	promoter:27411	uc009olj.1	13430	Dnm2	mm9_genes_promoters	photoreceptor inner segment						88.5621
chr9	21216991	21228730	11740	*	4	88.5621	chr9	21228389	21229388	1000	+	promoter:27412	uc009olk.1	13430	Dnm2	mm9_genes_promoters	photoreceptor inner segment						88.5621
chr9	21216991	21228730	11740	*	4	88.5621	chr9	21228389	21229388	1000	+	promoter:27413	uc009oll.1	13430	Dnm2	mm9_genes_promoters	photoreceptor inner segment						88.5621
chr9	21228854	21231120	2267	*	1	11.152	chr9	21228389	21229388	1000	+	promoter:27411	uc009olj.1	13430	Dnm2	mm9_genes_promoters	photoreceptor inner segment						11.152
chr9	21228854	21231120	2267	*	1	11.152	chr9	21228389	21229388	1000	+	promoter:27412	uc009olk.1	13430	Dnm2	mm9_genes_promoters	photoreceptor inner segment						11.152
chr9	21228854	21231120	2267	*	1	11.152	chr9	21228389	21229388	1000	+	promoter:27413	uc009oll.1	13430	Dnm2	mm9_genes_promoters	photoreceptor inner segment						11.152
chr9	21257297	21266178	8882	*	4	90.0483	chr9	21260947	21261946	1000	+	promoter:27414	uc009olm.1	13430	Dnm2	mm9_genes_promoters	photoreceptor inner segment						90.0483
chr9	21268320	21313870	45551	*	4	89.9755	chr9	21283763	21284762	1000	+	promoter:27415	uc009oln.1	13430	Dnm2	mm9_genes_promoters	photoreceptor inner segment						89.9755
chr9	21228793	21231322	2530	*	UMR	10.2941	chr9	21228389	21229388	1000	+	promoter:27411	uc009olj.1	13430	Dnm2	mm9_genes_promoters	photoreceptor inner segment						10.2941
chr9	21228793	21231322	2530	*	UMR	10.2941	chr9	21228389	21229388	1000	+	promoter:27412	uc009olk.1	13430	Dnm2	mm9_genes_promoters	photoreceptor inner segment						10.2941
chr9	21228793	21231322	2530	*	UMR	10.2941	chr9	21228389	21229388	1000	+	promoter:27413	uc009oll.1	13430	Dnm2	mm9_genes_promoters	photoreceptor inner segment						10.2941
chr9	21217043	21228730	11688	*	4	87.1263	chr9	21228389	21229388	1000	+	promoter:27411	uc009olj.1	13430	Dnm2	mm9_genes_promoters	photoreceptor inner segment							87.1263
chr9	21217043	21228730	11688	*	4	87.1263	chr9	21228389	21229388	1000	+	promoter:27412	uc009olk.1	13430	Dnm2	mm9_genes_promoters	photoreceptor inner segment							87.1263
chr9	21217043	21228730	11688	*	4	87.1263	chr9	21228389	21229388	1000	+	promoter:27413	uc009oll.1	13430	Dnm2	mm9_genes_promoters	photoreceptor inner segment							87.1263
chr9	21228854	21231120	2267	*	1	4.88615	chr9	21228389	21229388	1000	+	promoter:27411	uc009olj.1	13430	Dnm2	mm9_genes_promoters	photoreceptor inner segment							4.88615
chr9	21228854	21231120	2267	*	1	4.88615	chr9	21228389	21229388	1000	+	promoter:27412	uc009olk.1	13430	Dnm2	mm9_genes_promoters	photoreceptor inner segment							4.88615
chr9	21228854	21231120	2267	*	1	4.88615	chr9	21228389	21229388	1000	+	promoter:27413	uc009oll.1	13430	Dnm2	mm9_genes_promoters	photoreceptor inner segment							4.88615
chr9	21231524	21285448	53925	*	4	87.797	chr9	21260947	21261946	1000	+	promoter:27414	uc009olm.1	13430	Dnm2	mm9_genes_promoters	photoreceptor inner segment							87.797
chr9	21231524	21285448	53925	*	4	87.797	chr9	21283763	21284762	1000	+	promoter:27415	uc009oln.1	13430	Dnm2	mm9_genes_promoters	photoreceptor inner segment							87.797
chr9	21228793	21231062	2270	*	UMR	4.58052	chr9	21228389	21229388	1000	+	promoter:27411	uc009olj.1	13430	Dnm2	mm9_genes_promoters	photoreceptor inner segment							4.58052
chr9	21228793	21231062	2270	*	UMR	4.58052	chr9	21228389	21229388	1000	+	promoter:27412	uc009olk.1	13430	Dnm2	mm9_genes_promoters	photoreceptor inner segment							4.58052
chr9	21228793	21231062	2270	*	UMR	4.58052	chr9	21228389	21229388	1000	+	promoter:27413	uc009oll.1	13430	Dnm2	mm9_genes_promoters	photoreceptor inner segment							4.58052
chr9	21217125	21228730	11606	*	4	87.7189	chr9	21228389	21229388	1000	+	promoter:27411	uc009olj.1	13430	Dnm2	mm9_genes_promoters	photoreceptor inner segment								87.7189
chr9	21217125	21228730	11606	*	4	87.7189	chr9	21228389	21229388	1000	+	promoter:27412	uc009olk.1	13430	Dnm2	mm9_genes_promoters	photoreceptor inner segment								87.7189
chr9	21217125	21228730	11606	*	4	87.7189	chr9	21228389	21229388	1000	+	promoter:27413	uc009oll.1	13430	Dnm2	mm9_genes_promoters	photoreceptor inner segment								87.7189
chr9	21228854	21230905	2052	*	1	5.12996	chr9	21228389	21229388	1000	+	promoter:27411	uc009olj.1	13430	Dnm2	mm9_genes_promoters	photoreceptor inner segment								5.12996
chr9	21228854	21230905	2052	*	1	5.12996	chr9	21228389	21229388	1000	+	promoter:27412	uc009olk.1	13430	Dnm2	mm9_genes_promoters	photoreceptor inner segment								5.12996
chr9	21228854	21230905	2052	*	1	5.12996	chr9	21228389	21229388	1000	+	promoter:27413	uc009oll.1	13430	Dnm2	mm9_genes_promoters	photoreceptor inner segment								5.12996
chr9	21257297	21266906	9610	*	4	89.0271	chr9	21260947	21261946	1000	+	promoter:27414	uc009olm.1	13430	Dnm2	mm9_genes_promoters	photoreceptor inner segment								89.0271
chr9	21268320	21285448	17129	*	4	90.4647	chr9	21283763	21284762	1000	+	promoter:27415	uc009oln.1	13430	Dnm2	mm9_genes_promoters	photoreceptor inner segment								90.4647
chr9	21228793	21231062	2270	*	UMR	6.08289	chr9	21228389	21229388	1000	+	promoter:27411	uc009olj.1	13430	Dnm2	mm9_genes_promoters	photoreceptor inner segment								6.08289
chr9	21228793	21231062	2270	*	UMR	6.08289	chr9	21228389	21229388	1000	+	promoter:27412	uc009olk.1	13430	Dnm2	mm9_genes_promoters	photoreceptor inner segment								6.08289
chr9	21228793	21231062	2270	*	UMR	6.08289	chr9	21228389	21229388	1000	+	promoter:27413	uc009oll.1	13430	Dnm2	mm9_genes_promoters	photoreceptor inner segment								6.08289
chr1	162112578	162182463	69886	*	4	87.0471	chr1	162134753	162135752	1000	-	promoter:3043	uc007dge.1	103967	Dnm3	mm10_genes_promoters	photoreceptor inner segment	87.0471
chr1	162282657	162326632	43976	*	4	87.0366	chr1	162295639	162296638	1000	-	promoter:3039	uc007dfz.1	103967	Dnm3	mm10_genes_promoters	photoreceptor inner segment	87.0366
chr1	162282657	162326632	43976	*	4	87.0366	chr1	162295639	162296638	1000	-	promoter:3042	uc007dgd.1	103967	Dnm3	mm10_genes_promoters	photoreceptor inner segment	87.0366
chr1	162478663	162569344	90682	*	4	85.6506	chr1	162478035	162479034	1000	-	promoter:3040	uc007dga.2	103967	Dnm3	mm10_genes_promoters	photoreceptor inner segment	85.6506
chr1	162478663	162569344	90682	*	4	85.6506	chr1	162478035	162479034	1000	-	promoter:3041	uc007dgb.2	103967	Dnm3	mm10_genes_promoters	photoreceptor inner segment	85.6506
chr1	162478663	162569344	90682	*	4	85.6506	chr1	162478035	162479034	1000	-	promoter:3044	uc007dgg.2	103967	Dnm3	mm10_genes_promoters	photoreceptor inner segment	85.6506
chr1	162054245	162184159	129915	*	4	86.5497	chr1	162134753	162135752	1000	-	promoter:3043	uc007dge.1	103967	Dnm3	mm10_genes_promoters	photoreceptor inner segment		86.5497
chr1	162282759	162313091	30333	*	4	89.6186	chr1	162295639	162296638	1000	-	promoter:3039	uc007dfz.1	103967	Dnm3	mm10_genes_promoters	photoreceptor inner segment		89.6186
chr1	162282759	162313091	30333	*	4	89.6186	chr1	162295639	162296638	1000	-	promoter:3042	uc007dgd.1	103967	Dnm3	mm10_genes_promoters	photoreceptor inner segment		89.6186
chr1	162476089	162478257	2169	*	2	31.7437	chr1	162478035	162479034	1000	-	promoter:3040	uc007dga.2	103967	Dnm3	mm10_genes_promoters	photoreceptor inner segment		31.7437
chr1	162476089	162478257	2169	*	2	31.7437	chr1	162478035	162479034	1000	-	promoter:3041	uc007dgb.2	103967	Dnm3	mm10_genes_promoters	photoreceptor inner segment		31.7437
chr1	162476089	162478257	2169	*	2	31.7437	chr1	162478035	162479034	1000	-	promoter:3044	uc007dgg.2	103967	Dnm3	mm10_genes_promoters	photoreceptor inner segment		31.7437
chr1	162478302	162547267	68966	*	4	87.2804	chr1	162478035	162479034	1000	-	promoter:3040	uc007dga.2	103967	Dnm3	mm10_genes_promoters	photoreceptor inner segment		87.2804
chr1	162478302	162547267	68966	*	4	87.2804	chr1	162478035	162479034	1000	-	promoter:3041	uc007dgb.2	103967	Dnm3	mm10_genes_promoters	photoreceptor inner segment		87.2804
chr1	162478302	162547267	68966	*	4	87.2804	chr1	162478035	162479034	1000	-	promoter:3044	uc007dgg.2	103967	Dnm3	mm10_genes_promoters	photoreceptor inner segment		87.2804
chr1	162476111	162478280	2170	*	UMR	25	chr1	162478035	162479034	1000	-	promoter:3040	uc007dga.2	103967	Dnm3	mm10_genes_promoters	photoreceptor inner segment		25
chr1	162476111	162478280	2170	*	UMR	25	chr1	162478035	162479034	1000	-	promoter:3041	uc007dgb.2	103967	Dnm3	mm10_genes_promoters	photoreceptor inner segment		25
chr1	162476111	162478280	2170	*	UMR	25	chr1	162478035	162479034	1000	-	promoter:3044	uc007dgg.2	103967	Dnm3	mm10_genes_promoters	photoreceptor inner segment		25
chr1	163984376	164092170	107795	*	4	85.9938	chr1	164064884	164065883	1000	-	promoter:2657	uc007dge.1	103967	Dnm3	mm9_genes_promoters	photoreceptor inner segment			85.9938
chr1	164212859	164288176	75318	*	4	81.4975	chr1	164225770	164226769	1000	-	promoter:2653	uc007dfz.1	103967	Dnm3	mm9_genes_promoters	photoreceptor inner segment			81.4975
chr1	164212859	164288176	75318	*	4	81.4975	chr1	164225770	164226769	1000	-	promoter:2656	uc007dgd.1	103967	Dnm3	mm9_genes_promoters	photoreceptor inner segment			81.4975
chr1	164406219	164408387	2169	*	1	4.77941	chr1	164408166	164409165	1000	-	promoter:2654	uc007dga.2	103967	Dnm3	mm9_genes_promoters	photoreceptor inner segment			4.77941
chr1	164406219	164408387	2169	*	1	4.77941	chr1	164408166	164409165	1000	-	promoter:2655	uc007dgb.2	103967	Dnm3	mm9_genes_promoters	photoreceptor inner segment			4.77941
chr1	164406219	164408387	2169	*	1	4.77941	chr1	164408166	164409165	1000	-	promoter:2658	uc007dgg.2	103967	Dnm3	mm9_genes_promoters	photoreceptor inner segment			4.77941
chr1	164408432	164477550	69119	*	4	87.1058	chr1	164408166	164409165	1000	-	promoter:2654	uc007dga.2	103967	Dnm3	mm9_genes_promoters	photoreceptor inner segment			87.1058
chr1	164408432	164477550	69119	*	4	87.1058	chr1	164408166	164409165	1000	-	promoter:2655	uc007dgb.2	103967	Dnm3	mm9_genes_promoters	photoreceptor inner segment			87.1058
chr1	164408432	164477550	69119	*	4	87.1058	chr1	164408166	164409165	1000	-	promoter:2658	uc007dgg.2	103967	Dnm3	mm9_genes_promoters	photoreceptor inner segment			87.1058
chr1	164406231	164408410	2180	*	UMR	3.94639	chr1	164408166	164409165	1000	-	promoter:2654	uc007dga.2	103967	Dnm3	mm9_genes_promoters	photoreceptor inner segment			3.94639
chr1	164406231	164408410	2180	*	UMR	3.94639	chr1	164408166	164409165	1000	-	promoter:2655	uc007dgb.2	103967	Dnm3	mm9_genes_promoters	photoreceptor inner segment			3.94639
chr1	164406231	164408410	2180	*	UMR	3.94639	chr1	164408166	164409165	1000	-	promoter:2658	uc007dgg.2	103967	Dnm3	mm9_genes_promoters	photoreceptor inner segment			3.94639
chr1	162054245	162135806	81562	*	4	84.6231	chr1	162134753	162135752	1000	-	promoter:3043	uc007dge.1	103967	Dnm3	mm10_genes_promoters	photoreceptor inner segment				84.6231
chr1	162244615	162325700	81086	*	4	82.8697	chr1	162295639	162296638	1000	-	promoter:3039	uc007dfz.1	103967	Dnm3	mm10_genes_promoters	photoreceptor inner segment				82.8697
chr1	162244615	162325700	81086	*	4	82.8697	chr1	162295639	162296638	1000	-	promoter:3042	uc007dgd.1	103967	Dnm3	mm10_genes_promoters	photoreceptor inner segment				82.8697
chr1	162476214	162569378	93165	*	4	82.9341	chr1	162478035	162479034	1000	-	promoter:3040	uc007dga.2	103967	Dnm3	mm10_genes_promoters	photoreceptor inner segment				82.9341
chr1	162476214	162569378	93165	*	4	82.9341	chr1	162478035	162479034	1000	-	promoter:3041	uc007dgb.2	103967	Dnm3	mm10_genes_promoters	photoreceptor inner segment				82.9341
chr1	162476214	162569378	93165	*	4	82.9341	chr1	162478035	162479034	1000	-	promoter:3044	uc007dgg.2	103967	Dnm3	mm10_genes_promoters	photoreceptor inner segment				82.9341
chr1	162054917	162207640	152724	*	4	83.514	chr1	162134753	162135752	1000	-	promoter:3043	uc007dge.1	103967	Dnm3	mm10_genes_promoters	photoreceptor inner segment					83.514
chr1	162244786	162357997	113212	*	4	80.8318	chr1	162295639	162296638	1000	-	promoter:3039	uc007dfz.1	103967	Dnm3	mm10_genes_promoters	photoreceptor inner segment					80.8318
chr1	162244786	162357997	113212	*	4	80.8318	chr1	162295639	162296638	1000	-	promoter:3042	uc007dgd.1	103967	Dnm3	mm10_genes_promoters	photoreceptor inner segment					80.8318
chr1	162478663	162569344	90682	*	4	82.6257	chr1	162478035	162479034	1000	-	promoter:3040	uc007dga.2	103967	Dnm3	mm10_genes_promoters	photoreceptor inner segment					82.6257
chr1	162478663	162569344	90682	*	4	82.6257	chr1	162478035	162479034	1000	-	promoter:3041	uc007dgb.2	103967	Dnm3	mm10_genes_promoters	photoreceptor inner segment					82.6257
chr1	162478663	162569344	90682	*	4	82.6257	chr1	162478035	162479034	1000	-	promoter:3044	uc007dgg.2	103967	Dnm3	mm10_genes_promoters	photoreceptor inner segment					82.6257
chr1	163984532	164066010	81479	*	4	89.8778	chr1	164064884	164065883	1000	-	promoter:2657	uc007dge.1	103967	Dnm3	mm9_genes_promoters	photoreceptor inner segment						89.8778
chr1	164212859	164257685	44827	*	4	86.8706	chr1	164225770	164226769	1000	-	promoter:2653	uc007dfz.1	103967	Dnm3	mm9_genes_promoters	photoreceptor inner segment						86.8706
chr1	164212859	164257685	44827	*	4	86.8706	chr1	164225770	164226769	1000	-	promoter:2656	uc007dgd.1	103967	Dnm3	mm9_genes_promoters	photoreceptor inner segment						86.8706
chr1	164404420	164408432	4013	*	1	19.8413	chr1	164408166	164409165	1000	-	promoter:2654	uc007dga.2	103967	Dnm3	mm9_genes_promoters	photoreceptor inner segment						19.8413
chr1	164404420	164408432	4013	*	1	19.8413	chr1	164408166	164409165	1000	-	promoter:2655	uc007dgb.2	103967	Dnm3	mm9_genes_promoters	photoreceptor inner segment						19.8413
chr1	164404420	164408432	4013	*	1	19.8413	chr1	164408166	164409165	1000	-	promoter:2658	uc007dgg.2	103967	Dnm3	mm9_genes_promoters	photoreceptor inner segment						19.8413
chr1	164408470	164438095	29626	*	4	89.9362	chr1	164408166	164409165	1000	-	promoter:2654	uc007dga.2	103967	Dnm3	mm9_genes_promoters	photoreceptor inner segment						89.9362
chr1	164408470	164438095	29626	*	4	89.9362	chr1	164408166	164409165	1000	-	promoter:2655	uc007dgb.2	103967	Dnm3	mm9_genes_promoters	photoreceptor inner segment						89.9362
chr1	164408470	164438095	29626	*	4	89.9362	chr1	164408166	164409165	1000	-	promoter:2658	uc007dgg.2	103967	Dnm3	mm9_genes_promoters	photoreceptor inner segment						89.9362
chr1	164405989	164408410	2422	*	UMR	11.0614	chr1	164408166	164409165	1000	-	promoter:2654	uc007dga.2	103967	Dnm3	mm9_genes_promoters	photoreceptor inner segment						11.0614
chr1	164405989	164408410	2422	*	UMR	11.0614	chr1	164408166	164409165	1000	-	promoter:2655	uc007dgb.2	103967	Dnm3	mm9_genes_promoters	photoreceptor inner segment						11.0614
chr1	164405989	164408410	2422	*	UMR	11.0614	chr1	164408166	164409165	1000	-	promoter:2658	uc007dgg.2	103967	Dnm3	mm9_genes_promoters	photoreceptor inner segment						11.0614
chr1	163984376	164066010	81635	*	4	87.9648	chr1	164064884	164065883	1000	-	promoter:2657	uc007dge.1	103967	Dnm3	mm9_genes_promoters	photoreceptor inner segment							87.9648
chr1	164212859	164288176	75318	*	4	83.5338	chr1	164225770	164226769	1000	-	promoter:2653	uc007dfz.1	103967	Dnm3	mm9_genes_promoters	photoreceptor inner segment							83.5338
chr1	164212859	164288176	75318	*	4	83.5338	chr1	164225770	164226769	1000	-	promoter:2656	uc007dgd.1	103967	Dnm3	mm9_genes_promoters	photoreceptor inner segment							83.5338
chr1	164404420	164408432	4013	*	2	13.9076	chr1	164408166	164409165	1000	-	promoter:2654	uc007dga.2	103967	Dnm3	mm9_genes_promoters	photoreceptor inner segment							13.9076
chr1	164404420	164408432	4013	*	2	13.9076	chr1	164408166	164409165	1000	-	promoter:2655	uc007dgb.2	103967	Dnm3	mm9_genes_promoters	photoreceptor inner segment							13.9076
chr1	164404420	164408432	4013	*	2	13.9076	chr1	164408166	164409165	1000	-	promoter:2658	uc007dgg.2	103967	Dnm3	mm9_genes_promoters	photoreceptor inner segment							13.9076
chr1	164408470	164438095	29626	*	4	87.1215	chr1	164408166	164409165	1000	-	promoter:2654	uc007dga.2	103967	Dnm3	mm9_genes_promoters	photoreceptor inner segment							87.1215
chr1	164408470	164438095	29626	*	4	87.1215	chr1	164408166	164409165	1000	-	promoter:2655	uc007dgb.2	103967	Dnm3	mm9_genes_promoters	photoreceptor inner segment							87.1215
chr1	164408470	164438095	29626	*	4	87.1215	chr1	164408166	164409165	1000	-	promoter:2658	uc007dgg.2	103967	Dnm3	mm9_genes_promoters	photoreceptor inner segment							87.1215
chr1	164404436	164408410	3975	*	UMR	13.1488	chr1	164408166	164409165	1000	-	promoter:2654	uc007dga.2	103967	Dnm3	mm9_genes_promoters	photoreceptor inner segment							13.1488
chr1	164404436	164408410	3975	*	UMR	13.1488	chr1	164408166	164409165	1000	-	promoter:2655	uc007dgb.2	103967	Dnm3	mm9_genes_promoters	photoreceptor inner segment							13.1488
chr1	164404436	164408410	3975	*	UMR	13.1488	chr1	164408166	164409165	1000	-	promoter:2658	uc007dgg.2	103967	Dnm3	mm9_genes_promoters	photoreceptor inner segment							13.1488
chr1	163984376	164065879	81504	*	4	85.5806	chr1	164064884	164065883	1000	-	promoter:2657	uc007dge.1	103967	Dnm3	mm9_genes_promoters	photoreceptor inner segment								85.5806
chr1	164212859	164242842	29984	*	4	87.5452	chr1	164225770	164226769	1000	-	promoter:2653	uc007dfz.1	103967	Dnm3	mm9_genes_promoters	photoreceptor inner segment								87.5452
chr1	164212859	164242842	29984	*	4	87.5452	chr1	164225770	164226769	1000	-	promoter:2656	uc007dgd.1	103967	Dnm3	mm9_genes_promoters	photoreceptor inner segment								87.5452
chr1	164404420	164408387	3968	*	1	15.1703	chr1	164408166	164409165	1000	-	promoter:2654	uc007dga.2	103967	Dnm3	mm9_genes_promoters	photoreceptor inner segment								15.1703
chr1	164404420	164408387	3968	*	1	15.1703	chr1	164408166	164409165	1000	-	promoter:2655	uc007dgb.2	103967	Dnm3	mm9_genes_promoters	photoreceptor inner segment								15.1703
chr1	164404420	164408387	3968	*	1	15.1703	chr1	164408166	164409165	1000	-	promoter:2658	uc007dgg.2	103967	Dnm3	mm9_genes_promoters	photoreceptor inner segment								15.1703
chr1	164408432	164438095	29664	*	4	86.3267	chr1	164408166	164409165	1000	-	promoter:2654	uc007dga.2	103967	Dnm3	mm9_genes_promoters	photoreceptor inner segment								86.3267
chr1	164408432	164438095	29664	*	4	86.3267	chr1	164408166	164409165	1000	-	promoter:2655	uc007dgb.2	103967	Dnm3	mm9_genes_promoters	photoreceptor inner segment								86.3267
chr1	164408432	164438095	29664	*	4	86.3267	chr1	164408166	164409165	1000	-	promoter:2658	uc007dgg.2	103967	Dnm3	mm9_genes_promoters	photoreceptor inner segment								86.3267
chr1	164404369	164408410	4042	*	UMR	14.3189	chr1	164408166	164409165	1000	-	promoter:2654	uc007dga.2	103967	Dnm3	mm9_genes_promoters	photoreceptor inner segment								14.3189
chr1	164404369	164408410	4042	*	UMR	14.3189	chr1	164408166	164409165	1000	-	promoter:2655	uc007dgb.2	103967	Dnm3	mm9_genes_promoters	photoreceptor inner segment								14.3189
chr1	164404369	164408410	4042	*	UMR	14.3189	chr1	164408166	164409165	1000	-	promoter:2658	uc007dgg.2	103967	Dnm3	mm9_genes_promoters	photoreceptor inner segment								14.3189
chr3	106546634	106549293	2660	*	2	59.4263	chr3	106546798	106547797	1000	+	promoter:10003	uc008qwd.2	67171	Dram2	mm10_genes_promoters	photoreceptor inner segment	59.4263
chr3	106546634	106549293	2660	*	2	59.4263	chr3	106546798	106547797	1000	+	promoter:10004	uc008qwe.2	67171	Dram2	mm10_genes_promoters	photoreceptor inner segment	59.4263
chr3	106546634	106549293	2660	*	2	59.4263	chr3	106546798	106547797	1000	+	promoter:10005	uc008qwf.2	67171	Dram2	mm10_genes_promoters	photoreceptor inner segment	59.4263
chr3	106546634	106549293	2660	*	2	59.4263	chr3	106546798	106547797	1000	+	promoter:10006	uc008qwg.2	67171	Dram2	mm10_genes_promoters	photoreceptor inner segment	59.4263
chr3	106546746	106549293	2548	*	2	40.4107	chr3	106546798	106547797	1000	+	promoter:10003	uc008qwd.2	67171	Dram2	mm10_genes_promoters	photoreceptor inner segment		40.4107
chr3	106546746	106549293	2548	*	2	40.4107	chr3	106546798	106547797	1000	+	promoter:10004	uc008qwe.2	67171	Dram2	mm10_genes_promoters	photoreceptor inner segment		40.4107
chr3	106546746	106549293	2548	*	2	40.4107	chr3	106546798	106547797	1000	+	promoter:10005	uc008qwf.2	67171	Dram2	mm10_genes_promoters	photoreceptor inner segment		40.4107
chr3	106546746	106549293	2548	*	2	40.4107	chr3	106546798	106547797	1000	+	promoter:10006	uc008qwg.2	67171	Dram2	mm10_genes_promoters	photoreceptor inner segment		40.4107
chr3	106546823	106548604	1782	*	UMR	14	chr3	106546798	106547797	1000	+	promoter:10003	uc008qwd.2	67171	Dram2	mm10_genes_promoters	photoreceptor inner segment		14
chr3	106546823	106548604	1782	*	UMR	14	chr3	106546798	106547797	1000	+	promoter:10004	uc008qwe.2	67171	Dram2	mm10_genes_promoters	photoreceptor inner segment		14
chr3	106546823	106548604	1782	*	UMR	14	chr3	106546798	106547797	1000	+	promoter:10005	uc008qwf.2	67171	Dram2	mm10_genes_promoters	photoreceptor inner segment		14
chr3	106546823	106548604	1782	*	UMR	14	chr3	106546798	106547797	1000	+	promoter:10006	uc008qwg.2	67171	Dram2	mm10_genes_promoters	photoreceptor inner segment		14
chr3	106349816	106352124	2309	*	1	3.98918	chr3	106349745	106350744	1000	+	promoter:8811	uc008qwd.1	67171	Dram2	mm9_genes_promoters	photoreceptor inner segment			3.98918
chr3	106349816	106352124	2309	*	1	3.98918	chr3	106349745	106350744	1000	+	promoter:8812	uc008qwe.1	67171	Dram2	mm9_genes_promoters	photoreceptor inner segment			3.98918
chr3	106349816	106352124	2309	*	1	3.98918	chr3	106349745	106350744	1000	+	promoter:8813	uc008qwf.1	67171	Dram2	mm9_genes_promoters	photoreceptor inner segment			3.98918
chr3	106349816	106352124	2309	*	1	3.98918	chr3	106349745	106350744	1000	+	promoter:8814	uc008qwg.1	67171	Dram2	mm9_genes_promoters	photoreceptor inner segment			3.98918
chr3	106349741	106351534	1794	*	UMR	1.29125	chr3	106349745	106350744	1000	+	promoter:8811	uc008qwd.1	67171	Dram2	mm9_genes_promoters	photoreceptor inner segment			1.29125
chr3	106349741	106351534	1794	*	UMR	1.29125	chr3	106349745	106350744	1000	+	promoter:8812	uc008qwe.1	67171	Dram2	mm9_genes_promoters	photoreceptor inner segment			1.29125
chr3	106349741	106351534	1794	*	UMR	1.29125	chr3	106349745	106350744	1000	+	promoter:8813	uc008qwf.1	67171	Dram2	mm9_genes_promoters	photoreceptor inner segment			1.29125
chr3	106349741	106351534	1794	*	UMR	1.29125	chr3	106349745	106350744	1000	+	promoter:8814	uc008qwg.1	67171	Dram2	mm9_genes_promoters	photoreceptor inner segment			1.29125
chr3	106546634	106549293	2660	*	2	33.0328	chr3	106546798	106547797	1000	+	promoter:10003	uc008qwd.2	67171	Dram2	mm10_genes_promoters	photoreceptor inner segment				33.0328
chr3	106546634	106549293	2660	*	2	33.0328	chr3	106546798	106547797	1000	+	promoter:10004	uc008qwe.2	67171	Dram2	mm10_genes_promoters	photoreceptor inner segment				33.0328
chr3	106546634	106549293	2660	*	2	33.0328	chr3	106546798	106547797	1000	+	promoter:10005	uc008qwf.2	67171	Dram2	mm10_genes_promoters	photoreceptor inner segment				33.0328
chr3	106546634	106549293	2660	*	2	33.0328	chr3	106546798	106547797	1000	+	promoter:10006	uc008qwg.2	67171	Dram2	mm10_genes_promoters	photoreceptor inner segment				33.0328
chr3	106546823	106548617	1795	*	UMR	8.1761	chr3	106546798	106547797	1000	+	promoter:10003	uc008qwd.2	67171	Dram2	mm10_genes_promoters	photoreceptor inner segment				8.1761
chr3	106546823	106548617	1795	*	UMR	8.1761	chr3	106546798	106547797	1000	+	promoter:10004	uc008qwe.2	67171	Dram2	mm10_genes_promoters	photoreceptor inner segment				8.1761
chr3	106546823	106548617	1795	*	UMR	8.1761	chr3	106546798	106547797	1000	+	promoter:10005	uc008qwf.2	67171	Dram2	mm10_genes_promoters	photoreceptor inner segment				8.1761
chr3	106546823	106548617	1795	*	UMR	8.1761	chr3	106546798	106547797	1000	+	promoter:10006	uc008qwg.2	67171	Dram2	mm10_genes_promoters	photoreceptor inner segment				8.1761
chr3	106252213	106978319	726107	*	4	80.2226	chr3	106546798	106547797	1000	+	promoter:10003	uc008qwd.2	67171	Dram2	mm10_genes_promoters	photoreceptor inner segment					80.2226
chr3	106252213	106978319	726107	*	4	80.2226	chr3	106546798	106547797	1000	+	promoter:10004	uc008qwe.2	67171	Dram2	mm10_genes_promoters	photoreceptor inner segment					80.2226
chr3	106252213	106978319	726107	*	4	80.2226	chr3	106546798	106547797	1000	+	promoter:10005	uc008qwf.2	67171	Dram2	mm10_genes_promoters	photoreceptor inner segment					80.2226
chr3	106252213	106978319	726107	*	4	80.2226	chr3	106546798	106547797	1000	+	promoter:10006	uc008qwg.2	67171	Dram2	mm10_genes_promoters	photoreceptor inner segment					80.2226
chr3	106546899	106548604	1706	*	UMR	9.47368	chr3	106546798	106547797	1000	+	promoter:10003	uc008qwd.2	67171	Dram2	mm10_genes_promoters	photoreceptor inner segment					9.47368
chr3	106546899	106548604	1706	*	UMR	9.47368	chr3	106546798	106547797	1000	+	promoter:10004	uc008qwe.2	67171	Dram2	mm10_genes_promoters	photoreceptor inner segment					9.47368
chr3	106546899	106548604	1706	*	UMR	9.47368	chr3	106546798	106547797	1000	+	promoter:10005	uc008qwf.2	67171	Dram2	mm10_genes_promoters	photoreceptor inner segment					9.47368
chr3	106546899	106548604	1706	*	UMR	9.47368	chr3	106546798	106547797	1000	+	promoter:10006	uc008qwg.2	67171	Dram2	mm10_genes_promoters	photoreceptor inner segment					9.47368
chr3	106349552	106352124	2573	*	1	16.9118	chr3	106349745	106350744	1000	+	promoter:8811	uc008qwd.1	67171	Dram2	mm9_genes_promoters	photoreceptor inner segment						16.9118
chr3	106349552	106352124	2573	*	1	16.9118	chr3	106349745	106350744	1000	+	promoter:8812	uc008qwe.1	67171	Dram2	mm9_genes_promoters	photoreceptor inner segment						16.9118
chr3	106349552	106352124	2573	*	1	16.9118	chr3	106349745	106350744	1000	+	promoter:8813	uc008qwf.1	67171	Dram2	mm9_genes_promoters	photoreceptor inner segment						16.9118
chr3	106349552	106352124	2573	*	1	16.9118	chr3	106349745	106350744	1000	+	promoter:8814	uc008qwg.1	67171	Dram2	mm9_genes_promoters	photoreceptor inner segment						16.9118
[truncated: 6,167 more rows]

## Sheet: HMM states
seqnames	start	end	width	strand	Old Em	New Em	annot.seqnames	annot.start	annot.end	annot.width	annot.strand	annot.id	annot.tx_id	annot.gene_id	annot.symbol	annot.type	Function	E14.5	E17.5	P0	P3	P7	P10	P14	P21	WTM11
chr3	121745801	121747000	1200	*	E7	E2	chr3	121746378	121747377	1000	+	promoter:8900	uc008rel.1	11304	Abca4	mm9_genes_promoters	phototransduction	E2
chr3	121747001	121748000	1000	*	E5	E3	chr3	121746378	121747377	1000	+	promoter:8900	uc008rel.1	11304	Abca4	mm9_genes_promoters	phototransduction	E3
chr3	121808001	121824800	16800	*	E8	E7	chr3	121821948	121822947	1000	+	promoter:8901	uc008rem.1	11304	Abca4	mm9_genes_promoters	phototransduction	E7
chr3	121874201	121876000	1800	*	E8	E7	chr3	121875033	121876032	1000	+	promoter:8902	uc008ren.1	11304	Abca4	mm9_genes_promoters	phototransduction	E7
chr3	121876001	121877200	1200	*	E7	E2	chr3	121875033	121876032	1000	+	promoter:8902	uc008ren.1	11304	Abca4	mm9_genes_promoters	phototransduction	E2
chr3	121744601	121746400	1800	*	E4	E9	chr3	121746378	121747377	1000	+	promoter:8900	uc008rel.1	11304	Abca4	mm9_genes_promoters	phototransduction		E9
chr3	121746401	121747800	1400	*	E5	E3	chr3	121746378	121747377	1000	+	promoter:8900	uc008rel.1	11304	Abca4	mm9_genes_promoters	phototransduction		E3
chr3	121807801	121824800	17000	*	E2	E8	chr3	121821948	121822947	1000	+	promoter:8901	uc008rem.1	11304	Abca4	mm9_genes_promoters	phototransduction		E8
chr3	121873001	121876000	3000	*	E8	E7	chr3	121875033	121876032	1000	+	promoter:8902	uc008ren.1	11304	Abca4	mm9_genes_promoters	phototransduction		E7
chr3	121876001	121876800	800	*	E7	E2	chr3	121875033	121876032	1000	+	promoter:8902	uc008ren.1	11304	Abca4	mm9_genes_promoters	phototransduction		E2
chr3	121745601	121746400	800	*	E4	E9	chr3	121746378	121747377	1000	+	promoter:8900	uc008rel.1	11304	Abca4	mm9_genes_promoters	phototransduction			E9
chr3	121746401	121747800	1400	*	E5	E3	chr3	121746378	121747377	1000	+	promoter:8900	uc008rel.1	11304	Abca4	mm9_genes_promoters	phototransduction			E3
chr3	121821601	121824800	3200	*	E8	E7	chr3	121821948	121822947	1000	+	promoter:8901	uc008rem.1	11304	Abca4	mm9_genes_promoters	phototransduction			E7
chr3	121874001	121876000	2000	*	E8	E7	chr3	121875033	121876032	1000	+	promoter:8902	uc008ren.1	11304	Abca4	mm9_genes_promoters	phototransduction			E7
chr3	121876001	121877200	1200	*	E7	E2	chr3	121875033	121876032	1000	+	promoter:8902	uc008ren.1	11304	Abca4	mm9_genes_promoters	phototransduction			E2
chr3	121745601	121746600	1000	*	E7	E2	chr3	121746378	121747377	1000	+	promoter:8900	uc008rel.1	11304	Abca4	mm9_genes_promoters	phototransduction				E2
chr3	121746601	121747800	1200	*	E5	E3	chr3	121746378	121747377	1000	+	promoter:8900	uc008rel.1	11304	Abca4	mm9_genes_promoters	phototransduction				E3
chr3	121807801	121824800	17000	*	E8	E7	chr3	121821948	121822947	1000	+	promoter:8901	uc008rem.1	11304	Abca4	mm9_genes_promoters	phototransduction				E7
chr3	121872801	121876000	3200	*	E8	E7	chr3	121875033	121876032	1000	+	promoter:8902	uc008ren.1	11304	Abca4	mm9_genes_promoters	phototransduction				E7
chr3	121876001	121876600	600	*	E7	E2	chr3	121875033	121876032	1000	+	promoter:8902	uc008ren.1	11304	Abca4	mm9_genes_promoters	phototransduction				E2
chr3	121745201	121746600	1400	*	E7	E2	chr3	121746378	121747377	1000	+	promoter:8900	uc008rel.1	11304	Abca4	mm9_genes_promoters	phototransduction					E2
chr3	121746601	121748000	1400	*	E6	E1	chr3	121746378	121747377	1000	+	promoter:8900	uc008rel.1	11304	Abca4	mm9_genes_promoters	phototransduction					E1
chr3	121817401	121822600	5200	*	E11	E6	chr3	121821948	121822947	1000	+	promoter:8901	uc008rem.1	11304	Abca4	mm9_genes_promoters	phototransduction					E6
chr3	121822601	121823800	1200	*	E10	E5	chr3	121821948	121822947	1000	+	promoter:8901	uc008rem.1	11304	Abca4	mm9_genes_promoters	phototransduction					E5
chr3	121874401	121876000	1600	*	E9	E4	chr3	121875033	121876032	1000	+	promoter:8902	uc008ren.1	11304	Abca4	mm9_genes_promoters	phototransduction					E4
chr3	121876001	121876800	800	*	E7	E2	chr3	121875033	121876032	1000	+	promoter:8902	uc008ren.1	11304	Abca4	mm9_genes_promoters	phototransduction					E2
chr3	121745401	121749800	4400	*	E6	E1	chr3	121746378	121747377	1000	+	promoter:8900	uc008rel.1	11304	Abca4	mm9_genes_promoters	phototransduction						E1
chr3	121821601	121827000	5400	*	E10	E5	chr3	121821948	121822947	1000	+	promoter:8901	uc008rem.1	11304	Abca4	mm9_genes_promoters	phototransduction						E5
chr3	121875001	121876600	1600	*	E9	E4	chr3	121875033	121876032	1000	+	promoter:8902	uc008ren.1	11304	Abca4	mm9_genes_promoters	phototransduction						E4
chr3	121745201	121751600	6400	*	E6	E1	chr3	121746378	121747377	1000	+	promoter:8900	uc008rel.1	11304	Abca4	mm9_genes_promoters	phototransduction							E1
chr3	121812401	121854800	42400	*	E10	E5	chr3	121821948	121822947	1000	+	promoter:8901	uc008rem.1	11304	Abca4	mm9_genes_promoters	phototransduction							E5
chr3	121874401	121875600	1200	*	E9	E4	chr3	121875033	121876032	1000	+	promoter:8902	uc008ren.1	11304	Abca4	mm9_genes_promoters	phototransduction							E4
chr3	121875601	121883600	8000	*	E10	E5	chr3	121875033	121876032	1000	+	promoter:8902	uc008ren.1	11304	Abca4	mm9_genes_promoters	phototransduction							E5
chr3	121745201	121751600	6400	*	E6	E1	chr3	121746378	121747377	1000	+	promoter:8900	uc008rel.1	11304	Abca4	mm9_genes_promoters	phototransduction								E1
chr3	121821801	121827000	5200	*	E10	E5	chr3	121821948	121822947	1000	+	promoter:8901	uc008rem.1	11304	Abca4	mm9_genes_promoters	phototransduction								E5
chr3	121871801	121877200	5400	*	E10	E5	chr3	121875033	121876032	1000	+	promoter:8902	uc008ren.1	11304	Abca4	mm9_genes_promoters	phototransduction								E5
chr3	121745201	121752600	7400	*	E6	E1	chr3	121746378	121747377	1000	+	promoter:8900	uc008rel.1	11304	Abca4	mm9_genes_promoters	phototransduction									E1
chr3	121812401	121825000	12600	*	E10	E5	chr3	121821948	121822947	1000	+	promoter:8901	uc008rem.1	11304	Abca4	mm9_genes_promoters	phototransduction									E5
chr3	121871801	121877800	6000	*	E10	E5	chr3	121875033	121876032	1000	+	promoter:8902	uc008ren.1	11304	Abca4	mm9_genes_promoters	phototransduction									E5
chr13	81579201	81592200	13000	*	E11	E6	chr13	81583578	81584577	1000	-	promoter:40667	uc011zcf.1	110789	Adgrv1	mm9_genes_promoters	photoreceptor connecting cilium	E6
chr13	81660401	81683600	23200	*	E11	E6	chr13	81672381	81673380	1000	-	promoter:40669	uc007rho.1	110789	Adgrv1	mm9_genes_promoters	photoreceptor connecting cilium	E6
chr13	81683601	81683800	200	*	E10	E5	chr13	81683644	81684643	1000	-	promoter:40672	uc007rhr.1	110789	Adgrv1	mm9_genes_promoters	photoreceptor connecting cilium	E5
chr13	81683801	81686200	2400	*	E9	E4	chr13	81683644	81684643	1000	-	promoter:40672	uc007rhr.1	110789	Adgrv1	mm9_genes_promoters	photoreceptor connecting cilium	E4
chr13	81709201	81709800	600	*	E6	E1	chr13	81709640	81710639	1000	-	promoter:40670	uc007rhp.1	110789	Adgrv1	mm9_genes_promoters	photoreceptor connecting cilium	E1
chr13	81709801	81710000	200	*	E7	E2	chr13	81709640	81710639	1000	-	promoter:40670	uc007rhp.1	110789	Adgrv1	mm9_genes_promoters	photoreceptor connecting cilium	E2
chr13	81710001	81711000	1000	*	E8	E7	chr13	81709640	81710639	1000	-	promoter:40670	uc007rhp.1	110789	Adgrv1	mm9_genes_promoters	photoreceptor connecting cilium	E7
chr13	81722001	81725200	3200	*	E11	E6	chr13	81723856	81724855	1000	-	promoter:40671	uc007rhq.1	110789	Adgrv1	mm9_genes_promoters	photoreceptor connecting cilium	E6
chr13	81771601	81772600	1000	*	E6	E1	chr13	81772144	81773143	1000	-	promoter:40668	uc007rhn.1	110789	Adgrv1	mm9_genes_promoters	photoreceptor connecting cilium	E1
chr13	81771601	81772600	1000	*	E6	E1	chr13	81772144	81773143	1000	-	promoter:40673	uc007rhs.1	110789	Adgrv1	mm9_genes_promoters	photoreceptor connecting cilium	E1
chr13	81771601	81772600	1000	*	E6	E1	chr13	81772144	81773143	1000	-	promoter:40674	uc007rht.1	110789	Adgrv1	mm9_genes_promoters	photoreceptor connecting cilium	E1
chr13	81771601	81772600	1000	*	E6	E1	chr13	81772144	81773143	1000	-	promoter:40675	uc007rhu.1	110789	Adgrv1	mm9_genes_promoters	photoreceptor connecting cilium	E1
chr13	81772601	81772800	200	*	E7	E2	chr13	81772144	81773143	1000	-	promoter:40668	uc007rhn.1	110789	Adgrv1	mm9_genes_promoters	photoreceptor connecting cilium	E2
chr13	81772601	81772800	200	*	E7	E2	chr13	81772144	81773143	1000	-	promoter:40673	uc007rhs.1	110789	Adgrv1	mm9_genes_promoters	photoreceptor connecting cilium	E2
chr13	81772601	81772800	200	*	E7	E2	chr13	81772144	81773143	1000	-	promoter:40674	uc007rht.1	110789	Adgrv1	mm9_genes_promoters	photoreceptor connecting cilium	E2
chr13	81772601	81772800	200	*	E7	E2	chr13	81772144	81773143	1000	-	promoter:40675	uc007rhu.1	110789	Adgrv1	mm9_genes_promoters	photoreceptor connecting cilium	E2
chr13	81772801	81773200	400	*	E8	E7	chr13	81772144	81773143	1000	-	promoter:40668	uc007rhn.1	110789	Adgrv1	mm9_genes_promoters	photoreceptor connecting cilium	E7
chr13	81772801	81773200	400	*	E8	E7	chr13	81772144	81773143	1000	-	promoter:40673	uc007rhs.1	110789	Adgrv1	mm9_genes_promoters	photoreceptor connecting cilium	E7
chr13	81772801	81773200	400	*	E8	E7	chr13	81772144	81773143	1000	-	promoter:40674	uc007rht.1	110789	Adgrv1	mm9_genes_promoters	photoreceptor connecting cilium	E7
chr13	81772801	81773200	400	*	E8	E7	chr13	81772144	81773143	1000	-	promoter:40675	uc007rhu.1	110789	Adgrv1	mm9_genes_promoters	photoreceptor connecting cilium	E7
chr13	81583201	81592400	9200	*	E11	E6	chr13	81583578	81584577	1000	-	promoter:40667	uc011zcf.1	110789	Adgrv1	mm9_genes_promoters	photoreceptor connecting cilium		E6
chr13	81672001	81678400	6400	*	E11	E6	chr13	81672381	81673380	1000	-	promoter:40669	uc007rho.1	110789	Adgrv1	mm9_genes_promoters	photoreceptor connecting cilium		E6
chr13	81683401	81683800	400	*	E10	E5	chr13	81683644	81684643	1000	-	promoter:40672	uc007rhr.1	110789	Adgrv1	mm9_genes_promoters	photoreceptor connecting cilium		E5
chr13	81683801	81688200	4400	*	E9	E4	chr13	81683644	81684643	1000	-	promoter:40672	uc007rhr.1	110789	Adgrv1	mm9_genes_promoters	photoreceptor connecting cilium		E4
chr13	81709201	81709800	600	*	E6	E1	chr13	81709640	81710639	1000	-	promoter:40670	uc007rhp.1	110789	Adgrv1	mm9_genes_promoters	photoreceptor connecting cilium		E1
chr13	81709801	81710000	200	*	E7	E2	chr13	81709640	81710639	1000	-	promoter:40670	uc007rhp.1	110789	Adgrv1	mm9_genes_promoters	photoreceptor connecting cilium		E2
chr13	81710001	81711400	1400	*	E8	E7	chr13	81709640	81710639	1000	-	promoter:40670	uc007rhp.1	110789	Adgrv1	mm9_genes_promoters	photoreceptor connecting cilium		E7
chr13	81723801	81724200	400	*	E10	E5	chr13	81723856	81724855	1000	-	promoter:40671	uc007rhq.1	110789	Adgrv1	mm9_genes_promoters	photoreceptor connecting cilium		E5
chr13	81724201	81725400	1200	*	E11	E6	chr13	81723856	81724855	1000	-	promoter:40671	uc007rhq.1	110789	Adgrv1	mm9_genes_promoters	photoreceptor connecting cilium		E6
chr13	81771601	81772600	1000	*	E6	E1	chr13	81772144	81773143	1000	-	promoter:40668	uc007rhn.1	110789	Adgrv1	mm9_genes_promoters	photoreceptor connecting cilium		E1
chr13	81771601	81772600	1000	*	E6	E1	chr13	81772144	81773143	1000	-	promoter:40673	uc007rhs.1	110789	Adgrv1	mm9_genes_promoters	photoreceptor connecting cilium		E1
chr13	81771601	81772600	1000	*	E6	E1	chr13	81772144	81773143	1000	-	promoter:40674	uc007rht.1	110789	Adgrv1	mm9_genes_promoters	photoreceptor connecting cilium		E1
chr13	81771601	81772600	1000	*	E6	E1	chr13	81772144	81773143	1000	-	promoter:40675	uc007rhu.1	110789	Adgrv1	mm9_genes_promoters	photoreceptor connecting cilium		E1
chr13	81772601	81772800	200	*	E7	E2	chr13	81772144	81773143	1000	-	promoter:40668	uc007rhn.1	110789	Adgrv1	mm9_genes_promoters	photoreceptor connecting cilium		E2
chr13	81772601	81772800	200	*	E7	E2	chr13	81772144	81773143	1000	-	promoter:40673	uc007rhs.1	110789	Adgrv1	mm9_genes_promoters	photoreceptor connecting cilium		E2
chr13	81772601	81772800	200	*	E7	E2	chr13	81772144	81773143	1000	-	promoter:40674	uc007rht.1	110789	Adgrv1	mm9_genes_promoters	photoreceptor connecting cilium		E2
chr13	81772601	81772800	200	*	E7	E2	chr13	81772144	81773143	1000	-	promoter:40675	uc007rhu.1	110789	Adgrv1	mm9_genes_promoters	photoreceptor connecting cilium		E2
chr13	81772801	81774800	2000	*	E8	E7	chr13	81772144	81773143	1000	-	promoter:40668	uc007rhn.1	110789	Adgrv1	mm9_genes_promoters	photoreceptor connecting cilium		E7
chr13	81772801	81774800	2000	*	E8	E7	chr13	81772144	81773143	1000	-	promoter:40673	uc007rhs.1	110789	Adgrv1	mm9_genes_promoters	photoreceptor connecting cilium		E7
chr13	81772801	81774800	2000	*	E8	E7	chr13	81772144	81773143	1000	-	promoter:40674	uc007rht.1	110789	Adgrv1	mm9_genes_promoters	photoreceptor connecting cilium		E7
chr13	81772801	81774800	2000	*	E8	E7	chr13	81772144	81773143	1000	-	promoter:40675	uc007rhu.1	110789	Adgrv1	mm9_genes_promoters	photoreceptor connecting cilium		E7
chr13	81583201	81592400	9200	*	E11	E6	chr13	81583578	81584577	1000	-	promoter:40667	uc011zcf.1	110789	Adgrv1	mm9_genes_promoters	photoreceptor connecting cilium			E6
chr13	81671401	81674200	2800	*	E11	E6	chr13	81672381	81673380	1000	-	promoter:40669	uc007rho.1	110789	Adgrv1	mm9_genes_promoters	photoreceptor connecting cilium			E6
chr13	81679201	81684600	5400	*	E11	E6	chr13	81683644	81684643	1000	-	promoter:40672	uc007rhr.1	110789	Adgrv1	mm9_genes_promoters	photoreceptor connecting cilium			E6
chr13	81684601	81690600	6000	*	E9	E4	chr13	81683644	81684643	1000	-	promoter:40672	uc007rhr.1	110789	Adgrv1	mm9_genes_promoters	photoreceptor connecting cilium			E4
chr13	81709201	81709800	600	*	E6	E1	chr13	81709640	81710639	1000	-	promoter:40670	uc007rhp.1	110789	Adgrv1	mm9_genes_promoters	photoreceptor connecting cilium			E1
chr13	81709801	81711000	1200	*	E9	E4	chr13	81709640	81710639	1000	-	promoter:40670	uc007rhp.1	110789	Adgrv1	mm9_genes_promoters	photoreceptor connecting cilium			E4
chr13	81722201	81725000	2800	*	E11	E6	chr13	81723856	81724855	1000	-	promoter:40671	uc007rhq.1	110789	Adgrv1	mm9_genes_promoters	photoreceptor connecting cilium			E6
chr13	81771601	81772400	800	*	E6	E1	chr13	81772144	81773143	1000	-	promoter:40668	uc007rhn.1	110789	Adgrv1	mm9_genes_promoters	photoreceptor connecting cilium			E1
chr13	81771601	81772400	800	*	E6	E1	chr13	81772144	81773143	1000	-	promoter:40673	uc007rhs.1	110789	Adgrv1	mm9_genes_promoters	photoreceptor connecting cilium			E1
chr13	81771601	81772400	800	*	E6	E1	chr13	81772144	81773143	1000	-	promoter:40674	uc007rht.1	110789	Adgrv1	mm9_genes_promoters	photoreceptor connecting cilium			E1
chr13	81771601	81772400	800	*	E6	E1	chr13	81772144	81773143	1000	-	promoter:40675	uc007rhu.1	110789	Adgrv1	mm9_genes_promoters	photoreceptor connecting cilium			E1
chr13	81772401	81772800	400	*	E7	E2	chr13	81772144	81773143	1000	-	promoter:40668	uc007rhn.1	110789	Adgrv1	mm9_genes_promoters	photoreceptor connecting cilium			E2
chr13	81772401	81772800	400	*	E7	E2	chr13	81772144	81773143	1000	-	promoter:40673	uc007rhs.1	110789	Adgrv1	mm9_genes_promoters	photoreceptor connecting cilium			E2
chr13	81772401	81772800	400	*	E7	E2	chr13	81772144	81773143	1000	-	promoter:40674	uc007rht.1	110789	Adgrv1	mm9_genes_promoters	photoreceptor connecting cilium			E2
chr13	81772401	81772800	400	*	E7	E2	chr13	81772144	81773143	1000	-	promoter:40675	uc007rhu.1	110789	Adgrv1	mm9_genes_promoters	photoreceptor connecting cilium			E2
chr13	81772801	81780600	7800	*	E8	E7	chr13	81772144	81773143	1000	-	promoter:40668	uc007rhn.1	110789	Adgrv1	mm9_genes_promoters	photoreceptor connecting cilium			E7
chr13	81772801	81780600	7800	*	E8	E7	chr13	81772144	81773143	1000	-	promoter:40673	uc007rhs.1	110789	Adgrv1	mm9_genes_promoters	photoreceptor connecting cilium			E7
chr13	81772801	81780600	7800	*	E8	E7	chr13	81772144	81773143	1000	-	promoter:40674	uc007rht.1	110789	Adgrv1	mm9_genes_promoters	photoreceptor connecting cilium			E7
chr13	81772801	81780600	7800	*	E8	E7	chr13	81772144	81773143	1000	-	promoter:40675	uc007rhu.1	110789	Adgrv1	mm9_genes_promoters	photoreceptor connecting cilium			E7
chr13	81580801	81583600	2800	*	E11	E6	chr13	81583578	81584577	1000	-	promoter:40667	uc011zcf.1	110789	Adgrv1	mm9_genes_promoters	photoreceptor connecting cilium				E6
chr13	81583601	81589400	5800	*	E8	E7	chr13	81583578	81584577	1000	-	promoter:40667	uc011zcf.1	110789	Adgrv1	mm9_genes_promoters	photoreceptor connecting cilium				E7
chr13	81669001	81673000	4000	*	E11	E6	chr13	81672381	81673380	1000	-	promoter:40669	uc007rho.1	110789	Adgrv1	mm9_genes_promoters	photoreceptor connecting cilium				E6
chr13	81673001	81677000	4000	*	E8	E7	chr13	81672381	81673380	1000	-	promoter:40669	uc007rho.1	110789	Adgrv1	mm9_genes_promoters	photoreceptor connecting cilium				E7
chr13	81677201	81688400	11200	*	E8	E7	chr13	81683644	81684643	1000	-	promoter:40672	uc007rhr.1	110789	Adgrv1	mm9_genes_promoters	photoreceptor connecting cilium				E7
chr13	81709201	81709800	600	*	E6	E1	chr13	81709640	81710639	1000	-	promoter:40670	uc007rhp.1	110789	Adgrv1	mm9_genes_promoters	photoreceptor connecting cilium				E1
chr13	81709801	81710000	200	*	E7	E2	chr13	81709640	81710639	1000	-	promoter:40670	uc007rhp.1	110789	Adgrv1	mm9_genes_promoters	photoreceptor connecting cilium				E2
chr13	81710001	81714000	4000	*	E8	E7	chr13	81709640	81710639	1000	-	promoter:40670	uc007rhp.1	110789	Adgrv1	mm9_genes_promoters	photoreceptor connecting cilium				E7
chr13	81722401	81731800	9400	*	E8	E7	chr13	81723856	81724855	1000	-	promoter:40671	uc007rhq.1	110789	Adgrv1	mm9_genes_promoters	photoreceptor connecting cilium				E7
chr13	81771601	81772600	1000	*	E6	E1	chr13	81772144	81773143	1000	-	promoter:40668	uc007rhn.1	110789	Adgrv1	mm9_genes_promoters	photoreceptor connecting cilium				E1
chr13	81771601	81772600	1000	*	E6	E1	chr13	81772144	81773143	1000	-	promoter:40673	uc007rhs.1	110789	Adgrv1	mm9_genes_promoters	photoreceptor connecting cilium				E1
chr13	81771601	81772600	1000	*	E6	E1	chr13	81772144	81773143	1000	-	promoter:40674	uc007rht.1	110789	Adgrv1	mm9_genes_promoters	photoreceptor connecting cilium				E1
chr13	81771601	81772600	1000	*	E6	E1	chr13	81772144	81773143	1000	-	promoter:40675	uc007rhu.1	110789	Adgrv1	mm9_genes_promoters	photoreceptor connecting cilium				E1
chr13	81772601	81772800	200	*	E7	E2	chr13	81772144	81773143	1000	-	promoter:40668	uc007rhn.1	110789	Adgrv1	mm9_genes_promoters	photoreceptor connecting cilium				E2
chr13	81772601	81772800	200	*	E7	E2	chr13	81772144	81773143	1000	-	promoter:40673	uc007rhs.1	110789	Adgrv1	mm9_genes_promoters	photoreceptor connecting cilium				E2
chr13	81772601	81772800	200	*	E7	E2	chr13	81772144	81773143	1000	-	promoter:40674	uc007rht.1	110789	Adgrv1	mm9_genes_promoters	photoreceptor connecting cilium				E2
chr13	81772601	81772800	200	*	E7	E2	chr13	81772144	81773143	1000	-	promoter:40675	uc007rhu.1	110789	Adgrv1	mm9_genes_promoters	photoreceptor connecting cilium				E2
chr13	81772801	81780000	7200	*	E8	E7	chr13	81772144	81773143	1000	-	promoter:40668	uc007rhn.1	110789	Adgrv1	mm9_genes_promoters	photoreceptor connecting cilium				E7
chr13	81772801	81780000	7200	*	E8	E7	chr13	81772144	81773143	1000	-	promoter:40673	uc007rhs.1	110789	Adgrv1	mm9_genes_promoters	photoreceptor connecting cilium				E7
chr13	81772801	81780000	7200	*	E8	E7	chr13	81772144	81773143	1000	-	promoter:40674	uc007rht.1	110789	Adgrv1	mm9_genes_promoters	photoreceptor connecting cilium				E7
chr13	81772801	81780000	7200	*	E8	E7	chr13	81772144	81773143	1000	-	promoter:40675	uc007rhu.1	110789	Adgrv1	mm9_genes_promoters	photoreceptor connecting cilium				E7
chr13	81580401	81592400	12000	*	E11	E6	chr13	81583578	81584577	1000	-	promoter:40667	uc011zcf.1	110789	Adgrv1	mm9_genes_promoters	photoreceptor connecting cilium					E6
chr13	81666201	81684200	18000	*	E11	E6	chr13	81672381	81673380	1000	-	promoter:40669	uc007rho.1	110789	Adgrv1	mm9_genes_promoters	photoreceptor connecting cilium					E6
chr13	81666201	81684200	18000	*	E11	E6	chr13	81683644	81684643	1000	-	promoter:40672	uc007rhr.1	110789	Adgrv1	mm9_genes_promoters	photoreceptor connecting cilium					E6
chr13	81684201	81686200	2000	*	E8	E7	chr13	81683644	81684643	1000	-	promoter:40672	uc007rhr.1	110789	Adgrv1	mm9_genes_promoters	photoreceptor connecting cilium					E7
chr13	81709401	81709800	400	*	E6	E1	chr13	81709640	81710639	1000	-	promoter:40670	uc007rhp.1	110789	Adgrv1	mm9_genes_promoters	photoreceptor connecting cilium					E1
chr13	81709801	81710000	200	*	E7	E2	chr13	81709640	81710639	1000	-	promoter:40670	uc007rhp.1	110789	Adgrv1	mm9_genes_promoters	photoreceptor connecting cilium					E2
chr13	81710001	81710400	400	*	E8	E7	chr13	81709640	81710639	1000	-	promoter:40670	uc007rhp.1	110789	Adgrv1	mm9_genes_promoters	photoreceptor connecting cilium					E7
chr13	81710401	81710600	200	*	E1	E11	chr13	81709640	81710639	1000	-	promoter:40670	uc007rhp.1	110789	Adgrv1	mm9_genes_promoters	photoreceptor connecting cilium					E11
chr13	81710601	81714200	3600	*	E8	E7	chr13	81709640	81710639	1000	-	promoter:40670	uc007rhp.1	110789	Adgrv1	mm9_genes_promoters	photoreceptor connecting cilium					E7
chr13	81715401	81725200	9800	*	E11	E6	chr13	81723856	81724855	1000	-	promoter:40671	uc007rhq.1	110789	Adgrv1	mm9_genes_promoters	photoreceptor connecting cilium					E6
chr13	81771601	81772600	1000	*	E6	E1	chr13	81772144	81773143	1000	-	promoter:40668	uc007rhn.1	110789	Adgrv1	mm9_genes_promoters	photoreceptor connecting cilium					E1
chr13	81771601	81772600	1000	*	E6	E1	chr13	81772144	81773143	1000	-	promoter:40673	uc007rhs.1	110789	Adgrv1	mm9_genes_promoters	photoreceptor connecting cilium					E1
chr13	81771601	81772600	1000	*	E6	E1	chr13	81772144	81773143	1000	-	promoter:40674	uc007rht.1	110789	Adgrv1	mm9_genes_promoters	photoreceptor connecting cilium					E1
chr13	81771601	81772600	1000	*	E6	E1	chr13	81772144	81773143	1000	-	promoter:40675	uc007rhu.1	110789	Adgrv1	mm9_genes_promoters	photoreceptor connecting cilium					E1
chr13	81772601	81772800	200	*	E7	E2	chr13	81772144	81773143	1000	-	promoter:40668	uc007rhn.1	110789	Adgrv1	mm9_genes_promoters	photoreceptor connecting cilium					E2
chr13	81772601	81772800	200	*	E7	E2	chr13	81772144	81773143	1000	-	promoter:40673	uc007rhs.1	110789	Adgrv1	mm9_genes_promoters	photoreceptor connecting cilium					E2
chr13	81772601	81772800	200	*	E7	E2	chr13	81772144	81773143	1000	-	promoter:40674	uc007rht.1	110789	Adgrv1	mm9_genes_promoters	photoreceptor connecting cilium					E2
chr13	81772601	81772800	200	*	E7	E2	chr13	81772144	81773143	1000	-	promoter:40675	uc007rhu.1	110789	Adgrv1	mm9_genes_promoters	photoreceptor connecting cilium					E2
chr13	81772801	81780800	8000	*	E8	E7	chr13	81772144	81773143	1000	-	promoter:40668	uc007rhn.1	110789	Adgrv1	mm9_genes_promoters	photoreceptor connecting cilium					E7
chr13	81772801	81780800	8000	*	E8	E7	chr13	81772144	81773143	1000	-	promoter:40673	uc007rhs.1	110789	Adgrv1	mm9_genes_promoters	photoreceptor connecting cilium					E7
chr13	81772801	81780800	8000	*	E8	E7	chr13	81772144	81773143	1000	-	promoter:40674	uc007rht.1	110789	Adgrv1	mm9_genes_promoters	photoreceptor connecting cilium					E7
chr13	81772801	81780800	8000	*	E8	E7	chr13	81772144	81773143	1000	-	promoter:40675	uc007rhu.1	110789	Adgrv1	mm9_genes_promoters	photoreceptor connecting cilium					E7
chr13	81579201	81592400	13200	*	E11	E6	chr13	81583578	81584577	1000	-	promoter:40667	uc011zcf.1	110789	Adgrv1	mm9_genes_promoters	photoreceptor connecting cilium						E6
chr13	81671001	81676800	5800	*	E11	E6	chr13	81672381	81673380	1000	-	promoter:40669	uc007rho.1	110789	Adgrv1	mm9_genes_promoters	photoreceptor connecting cilium						E6
chr13	81681401	81685000	3600	*	E11	E6	chr13	81683644	81684643	1000	-	promoter:40672	uc007rhr.1	110789	Adgrv1	mm9_genes_promoters	photoreceptor connecting cilium						E6
chr13	81709401	81709800	400	*	E6	E1	chr13	81709640	81710639	1000	-	promoter:40670	uc007rhp.1	110789	Adgrv1	mm9_genes_promoters	photoreceptor connecting cilium						E1
chr13	81709801	81710000	200	*	E7	E2	chr13	81709640	81710639	1000	-	promoter:40670	uc007rhp.1	110789	Adgrv1	mm9_genes_promoters	photoreceptor connecting cilium						E2
chr13	81710001	81714400	4400	*	E8	E7	chr13	81709640	81710639	1000	-	promoter:40670	uc007rhp.1	110789	Adgrv1	mm9_genes_promoters	photoreceptor connecting cilium						E7
chr13	81715801	81725200	9400	*	E11	E6	chr13	81723856	81724855	1000	-	promoter:40671	uc007rhq.1	110789	Adgrv1	mm9_genes_promoters	photoreceptor connecting cilium						E6
chr13	81771601	81772400	800	*	E6	E1	chr13	81772144	81773143	1000	-	promoter:40668	uc007rhn.1	110789	Adgrv1	mm9_genes_promoters	photoreceptor connecting cilium						E1
chr13	81771601	81772400	800	*	E6	E1	chr13	81772144	81773143	1000	-	promoter:40673	uc007rhs.1	110789	Adgrv1	mm9_genes_promoters	photoreceptor connecting cilium						E1
chr13	81771601	81772400	800	*	E6	E1	chr13	81772144	81773143	1000	-	promoter:40674	uc007rht.1	110789	Adgrv1	mm9_genes_promoters	photoreceptor connecting cilium						E1
chr13	81771601	81772400	800	*	E6	E1	chr13	81772144	81773143	1000	-	promoter:40675	uc007rhu.1	110789	Adgrv1	mm9_genes_promoters	photoreceptor connecting cilium						E1
chr13	81772401	81772600	200	*	E5	E3	chr13	81772144	81773143	1000	-	promoter:40668	uc007rhn.1	110789	Adgrv1	mm9_genes_promoters	photoreceptor connecting cilium						E3
chr13	81772401	81772600	200	*	E5	E3	chr13	81772144	81773143	1000	-	promoter:40673	uc007rhs.1	110789	Adgrv1	mm9_genes_promoters	photoreceptor connecting cilium						E3
chr13	81772401	81772600	200	*	E5	E3	chr13	81772144	81773143	1000	-	promoter:40674	uc007rht.1	110789	Adgrv1	mm9_genes_promoters	photoreceptor connecting cilium						E3
chr13	81772401	81772600	200	*	E5	E3	chr13	81772144	81773143	1000	-	promoter:40675	uc007rhu.1	110789	Adgrv1	mm9_genes_promoters	photoreceptor connecting cilium						E3
chr13	81772601	81780600	8000	*	E8	E7	chr13	81772144	81773143	1000	-	promoter:40668	uc007rhn.1	110789	Adgrv1	mm9_genes_promoters	photoreceptor connecting cilium						E7
chr13	81772601	81780600	8000	*	E8	E7	chr13	81772144	81773143	1000	-	promoter:40673	uc007rhs.1	110789	Adgrv1	mm9_genes_promoters	photoreceptor connecting cilium						E7
chr13	81772601	81780600	8000	*	E8	E7	chr13	81772144	81773143	1000	-	promoter:40674	uc007rht.1	110789	Adgrv1	mm9_genes_promoters	photoreceptor connecting cilium						E7
chr13	81772601	81780600	8000	*	E8	E7	chr13	81772144	81773143	1000	-	promoter:40675	uc007rhu.1	110789	Adgrv1	mm9_genes_promoters	photoreceptor connecting cilium						E7
chr13	81579001	81592600	13600	*	E11	E6	chr13	81583578	81584577	1000	-	promoter:40667	uc011zcf.1	110789	Adgrv1	mm9_genes_promoters	photoreceptor connecting cilium							E6
chr13	81667601	81684200	16600	*	E11	E6	chr13	81672381	81673380	1000	-	promoter:40669	uc007rho.1	110789	Adgrv1	mm9_genes_promoters	photoreceptor connecting cilium							E6
chr13	81667601	81684200	16600	*	E11	E6	chr13	81683644	81684643	1000	-	promoter:40672	uc007rhr.1	110789	Adgrv1	mm9_genes_promoters	photoreceptor connecting cilium							E6
chr13	81684201	81689400	5200	*	E8	E7	chr13	81683644	81684643	1000	-	promoter:40672	uc007rhr.1	110789	Adgrv1	mm9_genes_promoters	photoreceptor connecting cilium							E7
chr13	81709401	81709800	400	*	E6	E1	chr13	81709640	81710639	1000	-	promoter:40670	uc007rhp.1	110789	Adgrv1	mm9_genes_promoters	photoreceptor connecting cilium							E1
chr13	81709801	81710000	200	*	E7	E2	chr13	81709640	81710639	1000	-	promoter:40670	uc007rhp.1	110789	Adgrv1	mm9_genes_promoters	photoreceptor connecting cilium							E2
chr13	81710001	81714000	4000	*	E8	E7	chr13	81709640	81710639	1000	-	promoter:40670	uc007rhp.1	110789	Adgrv1	mm9_genes_promoters	photoreceptor connecting cilium							E7
chr13	81717001	81725600	8600	*	E11	E6	chr13	81723856	81724855	1000	-	promoter:40671	uc007rhq.1	110789	Adgrv1	mm9_genes_promoters	photoreceptor connecting cilium							E6
chr13	81771801	81772600	800	*	E6	E1	chr13	81772144	81773143	1000	-	promoter:40668	uc007rhn.1	110789	Adgrv1	mm9_genes_promoters	photoreceptor connecting cilium							E1
chr13	81771801	81772600	800	*	E6	E1	chr13	81772144	81773143	1000	-	promoter:40673	uc007rhs.1	110789	Adgrv1	mm9_genes_promoters	photoreceptor connecting cilium							E1
chr13	81771801	81772600	800	*	E6	E1	chr13	81772144	81773143	1000	-	promoter:40674	uc007rht.1	110789	Adgrv1	mm9_genes_promoters	photoreceptor connecting cilium							E1
chr13	81771801	81772600	800	*	E6	E1	chr13	81772144	81773143	1000	-	promoter:40675	uc007rhu.1	110789	Adgrv1	mm9_genes_promoters	photoreceptor connecting cilium							E1
chr13	81772601	81772800	200	*	E7	E2	chr13	81772144	81773143	1000	-	promoter:40668	uc007rhn.1	110789	Adgrv1	mm9_genes_promoters	photoreceptor connecting cilium							E2
chr13	81772601	81772800	200	*	E7	E2	chr13	81772144	81773143	1000	-	promoter:40673	uc007rhs.1	110789	Adgrv1	mm9_genes_promoters	photoreceptor connecting cilium							E2
chr13	81772601	81772800	200	*	E7	E2	chr13	81772144	81773143	1000	-	promoter:40674	uc007rht.1	110789	Adgrv1	mm9_genes_promoters	photoreceptor connecting cilium							E2
chr13	81772601	81772800	200	*	E7	E2	chr13	81772144	81773143	1000	-	promoter:40675	uc007rhu.1	110789	Adgrv1	mm9_genes_promoters	photoreceptor connecting cilium							E2
chr13	81772801	81780600	7800	*	E8	E7	chr13	81772144	81773143	1000	-	promoter:40668	uc007rhn.1	110789	Adgrv1	mm9_genes_promoters	photoreceptor connecting cilium							E7
chr13	81772801	81780600	7800	*	E8	E7	chr13	81772144	81773143	1000	-	promoter:40673	uc007rhs.1	110789	Adgrv1	mm9_genes_promoters	photoreceptor connecting cilium							E7
chr13	81772801	81780600	7800	*	E8	E7	chr13	81772144	81773143	1000	-	promoter:40674	uc007rht.1	110789	Adgrv1	mm9_genes_promoters	photoreceptor connecting cilium							E7
chr13	81772801	81780600	7800	*	E8	E7	chr13	81772144	81773143	1000	-	promoter:40675	uc007rhu.1	110789	Adgrv1	mm9_genes_promoters	photoreceptor connecting cilium							E7
chr13	81569001	81592200	23200	*	E11	E6	chr13	81583578	81584577	1000	-	promoter:40667	uc011zcf.1	110789	Adgrv1	mm9_genes_promoters	photoreceptor connecting cilium								E6
chr13	81669201	81694400	25200	*	E11	E6	chr13	81672381	81673380	1000	-	promoter:40669	uc007rho.1	110789	Adgrv1	mm9_genes_promoters	photoreceptor connecting cilium								E6
chr13	81669201	81694400	25200	*	E11	E6	chr13	81683644	81684643	1000	-	promoter:40672	uc007rhr.1	110789	Adgrv1	mm9_genes_promoters	photoreceptor connecting cilium								E6
chr13	81709401	81709800	400	*	E6	E1	chr13	81709640	81710639	1000	-	promoter:40670	uc007rhp.1	110789	Adgrv1	mm9_genes_promoters	photoreceptor connecting cilium								E1
chr13	81709801	81713200	3400	*	E8	E7	chr13	81709640	81710639	1000	-	promoter:40670	uc007rhp.1	110789	Adgrv1	mm9_genes_promoters	photoreceptor connecting cilium								E7
chr13	81715201	81725000	9800	*	E11	E6	chr13	81723856	81724855	1000	-	promoter:40671	uc007rhq.1	110789	Adgrv1	mm9_genes_promoters	photoreceptor connecting cilium								E6
chr13	81771601	81772800	1200	*	E6	E1	chr13	81772144	81773143	1000	-	promoter:40668	uc007rhn.1	110789	Adgrv1	mm9_genes_promoters	photoreceptor connecting cilium								E1
chr13	81771601	81772800	1200	*	E6	E1	chr13	81772144	81773143	1000	-	promoter:40673	uc007rhs.1	110789	Adgrv1	mm9_genes_promoters	photoreceptor connecting cilium								E1
chr13	81771601	81772800	1200	*	E6	E1	chr13	81772144	81773143	1000	-	promoter:40674	uc007rht.1	110789	Adgrv1	mm9_genes_promoters	photoreceptor connecting cilium								E1
chr13	81771601	81772800	1200	*	E6	E1	chr13	81772144	81773143	1000	-	promoter:40675	uc007rhu.1	110789	Adgrv1	mm9_genes_promoters	photoreceptor connecting cilium								E1
chr13	81772801	81773800	1000	*	E7	E2	chr13	81772144	81773143	1000	-	promoter:40668	uc007rhn.1	110789	Adgrv1	mm9_genes_promoters	photoreceptor connecting cilium								E2
chr13	81772801	81773800	1000	*	E7	E2	chr13	81772144	81773143	1000	-	promoter:40673	uc007rhs.1	110789	Adgrv1	mm9_genes_promoters	photoreceptor connecting cilium								E2
chr13	81772801	81773800	1000	*	E7	E2	chr13	81772144	81773143	1000	-	promoter:40674	uc007rht.1	110789	Adgrv1	mm9_genes_promoters	photoreceptor connecting cilium								E2
chr13	81772801	81773800	1000	*	E7	E2	chr13	81772144	81773143	1000	-	promoter:40675	uc007rhu.1	110789	Adgrv1	mm9_genes_promoters	photoreceptor connecting cilium								E2
chr13	81572201	81592400	20200	*	E11	E6	chr13	81583578	81584577	1000	-	promoter:40667	uc011zcf.1	110789	Adgrv1	mm9_genes_promoters	photoreceptor connecting cilium									E6
chr13	81672201	81692200	20000	*	E11	E6	chr13	81672381	81673380	1000	-	promoter:40669	uc007rho.1	110789	Adgrv1	mm9_genes_promoters	photoreceptor connecting cilium									E6
chr13	81672201	81692200	20000	*	E11	E6	chr13	81683644	81684643	1000	-	promoter:40672	uc007rhr.1	110789	Adgrv1	mm9_genes_promoters	photoreceptor connecting cilium									E6
chr13	81709201	81709800	600	*	E6	E1	chr13	81709640	81710639	1000	-	promoter:40670	uc007rhp.1	110789	Adgrv1	mm9_genes_promoters	photoreceptor connecting cilium									E1
chr13	81709801	81710000	200	*	E7	E2	chr13	81709640	81710639	1000	-	promoter:40670	uc007rhp.1	110789	Adgrv1	mm9_genes_promoters	photoreceptor connecting cilium									E2
chr13	81710001	81711800	1800	*	E8	E7	chr13	81709640	81710639	1000	-	promoter:40670	uc007rhp.1	110789	Adgrv1	mm9_genes_promoters	photoreceptor connecting cilium									E7
chr13	81722001	81725200	3200	*	E11	E6	chr13	81723856	81724855	1000	-	promoter:40671	uc007rhq.1	110789	Adgrv1	mm9_genes_promoters	photoreceptor connecting cilium									E6
chr13	81771401	81772800	1400	*	E6	E1	chr13	81772144	81773143	1000	-	promoter:40668	uc007rhn.1	110789	Adgrv1	mm9_genes_promoters	photoreceptor connecting cilium									E1
chr13	81771401	81772800	1400	*	E6	E1	chr13	81772144	81773143	1000	-	promoter:40673	uc007rhs.1	110789	Adgrv1	mm9_genes_promoters	photoreceptor connecting cilium									E1
chr13	81771401	81772800	1400	*	E6	E1	chr13	81772144	81773143	1000	-	promoter:40674	uc007rht.1	110789	Adgrv1	mm9_genes_promoters	photoreceptor connecting cilium									E1
chr13	81771401	81772800	1400	*	E6	E1	chr13	81772144	81773143	1000	-	promoter:40675	uc007rhu.1	110789	Adgrv1	mm9_genes_promoters	photoreceptor connecting cilium									E1
chr13	81772801	81773800	1000	*	E7	E2	chr13	81772144	81773143	1000	-	promoter:40668	uc007rhn.1	110789	Adgrv1	mm9_genes_promoters	photoreceptor connecting cilium									E2
chr13	81772801	81773800	1000	*	E7	E2	chr13	81772144	81773143	1000	-	promoter:40673	uc007rhs.1	110789	Adgrv1	mm9_genes_promoters	photoreceptor connecting cilium									E2
chr13	81772801	81773800	1000	*	E7	E2	chr13	81772144	81773143	1000	-	promoter:40674	uc007rht.1	110789	Adgrv1	mm9_genes_promoters	photoreceptor connecting cilium									E2
chr13	81772801	81773800	1000	*	E7	E2	chr13	81772144	81773143	1000	-	promoter:40675	uc007rhu.1	110789	Adgrv1	mm9_genes_promoters	photoreceptor connecting cilium									E2
chr10	20671201	20671800	600	*	E7	E2	chr10	20671353	20672352	1000	+	promoter:30556	uc011xbc.1	52906	Ahi1	mm9_genes_promoters	photoreceptor outer segment	E2
chr10	20671201	20671800	600	*	E7	E2	chr10	20671353	20672352	1000	+	promoter:30557	uc007eod.2	52906	Ahi1	mm9_genes_promoters	photoreceptor outer segment	E2
chr10	20671801	20673200	1400	*	E6	E1	chr10	20671353	20672352	1000	+	promoter:30556	uc011xbc.1	52906	Ahi1	mm9_genes_promoters	photoreceptor outer segment	E1
chr10	20671801	20673200	1400	*	E6	E1	chr10	20671353	20672352	1000	+	promoter:30557	uc007eod.2	52906	Ahi1	mm9_genes_promoters	photoreceptor outer segment	E1
chr10	20674601	20679400	4800	*	E8	E7	chr10	20678418	20679417	1000	+	promoter:30558	uc007eoe.1	52906	Ahi1	mm9_genes_promoters	photoreceptor outer segment	E7
chr10	20679401	20693600	14200	*	E11	E6	chr10	20678418	20679417	1000	+	promoter:30558	uc007eoe.1	52906	Ahi1	mm9_genes_promoters	photoreceptor outer segment	E6
chr10	20758001	20760400	2400	*	E8	E7	chr10	20759626	20760625	1000	+	promoter:30559	uc007eof.1	52906	Ahi1	mm9_genes_promoters	photoreceptor outer segment	E7
chr10	20760401	20761200	800	*	E11	E6	chr10	20759626	20760625	1000	+	promoter:30559	uc007eof.1	52906	Ahi1	mm9_genes_promoters	photoreceptor outer segment	E6
chr10	20671201	20671600	400	*	E7	E2	chr10	20671353	20672352	1000	+	promoter:30556	uc011xbc.1	52906	Ahi1	mm9_genes_promoters	photoreceptor outer segment		E2
chr10	20671201	20671600	400	*	E7	E2	chr10	20671353	20672352	1000	+	promoter:30557	uc007eod.2	52906	Ahi1	mm9_genes_promoters	photoreceptor outer segment		E2
chr10	20671601	20673200	1600	*	E6	E1	chr10	20671353	20672352	1000	+	promoter:30556	uc011xbc.1	52906	Ahi1	mm9_genes_promoters	photoreceptor outer segment		E1
chr10	20671601	20673200	1600	*	E6	E1	chr10	20671353	20672352	1000	+	promoter:30557	uc007eod.2	52906	Ahi1	mm9_genes_promoters	photoreceptor outer segment		E1
chr10	20678001	20685000	7000	*	E11	E6	chr10	20678418	20679417	1000	+	promoter:30558	uc007eoe.1	52906	Ahi1	mm9_genes_promoters	photoreceptor outer segment		E6
chr10	20754801	20760400	5600	*	E8	E7	chr10	20759626	20760625	1000	+	promoter:30559	uc007eof.1	52906	Ahi1	mm9_genes_promoters	photoreceptor outer segment		E7
chr10	20760401	20760800	400	*	E11	E6	chr10	20759626	20760625	1000	+	promoter:30559	uc007eof.1	52906	Ahi1	mm9_genes_promoters	photoreceptor outer segment		E6
chr10	20671201	20671800	600	*	E7	E2	chr10	20671353	20672352	1000	+	promoter:30556	uc011xbc.1	52906	Ahi1	mm9_genes_promoters	photoreceptor outer segment			E2
chr10	20671201	20671800	600	*	E7	E2	chr10	20671353	20672352	1000	+	promoter:30557	uc007eod.2	52906	Ahi1	mm9_genes_promoters	photoreceptor outer segment			E2
chr10	20671801	20673000	1200	*	E6	E1	chr10	20671353	20672352	1000	+	promoter:30556	uc011xbc.1	52906	Ahi1	mm9_genes_promoters	photoreceptor outer segment			E1
chr10	20671801	20673000	1200	*	E6	E1	chr10	20671353	20672352	1000	+	promoter:30557	uc007eod.2	52906	Ahi1	mm9_genes_promoters	photoreceptor outer segment			E1
chr10	20674601	20678800	4200	*	E9	E4	chr10	20678418	20679417	1000	+	promoter:30558	uc007eoe.1	52906	Ahi1	mm9_genes_promoters	photoreceptor outer segment			E4
chr10	20678801	20679800	1000	*	E11	E6	chr10	20678418	20679417	1000	+	promoter:30558	uc007eoe.1	52906	Ahi1	mm9_genes_promoters	photoreceptor outer segment			E6
chr10	20756401	20765800	9400	*	E8	E7	chr10	20759626	20760625	1000	+	promoter:30559	uc007eof.1	52906	Ahi1	mm9_genes_promoters	photoreceptor outer segment			E7
chr10	20671201	20671600	400	*	E7	E2	chr10	20671353	20672352	1000	+	promoter:30556	uc011xbc.1	52906	Ahi1	mm9_genes_promoters	photoreceptor outer segment				E2
chr10	20671201	20671600	400	*	E7	E2	chr10	20671353	20672352	1000	+	promoter:30557	uc007eod.2	52906	Ahi1	mm9_genes_promoters	photoreceptor outer segment				E2
chr10	20671601	20673200	1600	*	E6	E1	chr10	20671353	20672352	1000	+	promoter:30556	uc011xbc.1	52906	Ahi1	mm9_genes_promoters	photoreceptor outer segment				E1
chr10	20671601	20673200	1600	*	E6	E1	chr10	20671353	20672352	1000	+	promoter:30557	uc007eod.2	52906	Ahi1	mm9_genes_promoters	photoreceptor outer segment				E1
chr10	20678201	20679800	1600	*	E8	E7	chr10	20678418	20679417	1000	+	promoter:30558	uc007eoe.1	52906	Ahi1	mm9_genes_promoters	photoreceptor outer segment				E7
chr10	20744601	20766200	21600	*	E8	E7	chr10	20759626	20760625	1000	+	promoter:30559	uc007eof.1	52906	Ahi1	mm9_genes_promoters	photoreceptor outer segment				E7
chr10	20671201	20671600	400	*	E7	E2	chr10	20671353	20672352	1000	+	promoter:30556	uc011xbc.1	52906	Ahi1	mm9_genes_promoters	photoreceptor outer segment					E2
chr10	20671201	20671600	400	*	E7	E2	chr10	20671353	20672352	1000	+	promoter:30557	uc007eod.2	52906	Ahi1	mm9_genes_promoters	photoreceptor outer segment					E2
chr10	20671601	20673200	1600	*	E6	E1	chr10	20671353	20672352	1000	+	promoter:30556	uc011xbc.1	52906	Ahi1	mm9_genes_promoters	photoreceptor outer segment					E1
chr10	20671601	20673200	1600	*	E6	E1	chr10	20671353	20672352	1000	+	promoter:30557	uc007eod.2	52906	Ahi1	mm9_genes_promoters	photoreceptor outer segment					E1
chr10	20678201	20679400	1200	*	E8	E7	chr10	20678418	20679417	1000	+	promoter:30558	uc007eoe.1	52906	Ahi1	mm9_genes_promoters	photoreceptor outer segment					E7
chr10	20679401	20679800	400	*	E11	E6	chr10	20678418	20679417	1000	+	promoter:30558	uc007eoe.1	52906	Ahi1	mm9_genes_promoters	photoreceptor outer segment					E6
chr10	20752801	20760200	7400	*	E8	E7	chr10	20759626	20760625	1000	+	promoter:30559	uc007eof.1	52906	Ahi1	mm9_genes_promoters	photoreceptor outer segment					E7
chr10	20760201	20760400	200	*	E1	E11	chr10	20759626	20760625	1000	+	promoter:30559	uc007eof.1	52906	Ahi1	mm9_genes_promoters	photoreceptor outer segment					E11
chr10	20760401	20762400	2000	*	E8	E7	chr10	20759626	20760625	1000	+	promoter:30559	uc007eof.1	52906	Ahi1	mm9_genes_promoters	photoreceptor outer segment					E7
chr10	20668601	20671400	2800	*	E8	E7	chr10	20671353	20672352	1000	+	promoter:30556	uc011xbc.1	52906	Ahi1	mm9_genes_promoters	photoreceptor outer segment						E7
chr10	20668601	20671400	2800	*	E8	E7	chr10	20671353	20672352	1000	+	promoter:30557	uc007eod.2	52906	Ahi1	mm9_genes_promoters	photoreceptor outer segment						E7
chr10	20671401	20671600	200	*	E7	E2	chr10	20671353	20672352	1000	+	promoter:30556	uc011xbc.1	52906	Ahi1	mm9_genes_promoters	photoreceptor outer segment						E2
chr10	20671401	20671600	200	*	E7	E2	chr10	20671353	20672352	1000	+	promoter:30557	uc007eod.2	52906	Ahi1	mm9_genes_promoters	photoreceptor outer segment						E2
chr10	20671601	20673200	1600	*	E6	E1	chr10	20671353	20672352	1000	+	promoter:30556	uc011xbc.1	52906	Ahi1	mm9_genes_promoters	photoreceptor outer segment						E1
chr10	20671601	20673200	1600	*	E6	E1	chr10	20671353	20672352	1000	+	promoter:30557	uc007eod.2	52906	Ahi1	mm9_genes_promoters	photoreceptor outer segment						E1
chr10	20676401	20679400	3000	*	E9	E4	chr10	20678418	20679417	1000	+	promoter:30558	uc007eoe.1	52906	Ahi1	mm9_genes_promoters	photoreceptor outer segment						E4
chr10	20679401	20679800	400	*	E11	E6	chr10	20678418	20679417	1000	+	promoter:30558	uc007eoe.1	52906	Ahi1	mm9_genes_promoters	photoreceptor outer segment						E6
chr10	20757601	20765800	8200	*	E8	E7	chr10	20759626	20760625	1000	+	promoter:30559	uc007eof.1	52906	Ahi1	mm9_genes_promoters	photoreceptor outer segment						E7
chr10	20671001	20671600	600	*	E7	E2	chr10	20671353	20672352	1000	+	promoter:30556	uc011xbc.1	52906	Ahi1	mm9_genes_promoters	photoreceptor outer segment							E2
chr10	20671001	20671600	600	*	E7	E2	chr10	20671353	20672352	1000	+	promoter:30557	uc007eod.2	52906	Ahi1	mm9_genes_promoters	photoreceptor outer segment							E2
chr10	20671601	20673200	1600	*	E6	E1	chr10	20671353	20672352	1000	+	promoter:30556	uc011xbc.1	52906	Ahi1	mm9_genes_promoters	photoreceptor outer segment							E1
chr10	20671601	20673200	1600	*	E6	E1	chr10	20671353	20672352	1000	+	promoter:30557	uc007eod.2	52906	Ahi1	mm9_genes_promoters	photoreceptor outer segment							E1
chr10	20678201	20679800	1600	*	E11	E6	chr10	20678418	20679417	1000	+	promoter:30558	uc007eoe.1	52906	Ahi1	mm9_genes_promoters	photoreceptor outer segment							E6
chr10	20756401	20760600	4200	*	E8	E7	chr10	20759626	20760625	1000	+	promoter:30559	uc007eof.1	52906	Ahi1	mm9_genes_promoters	photoreceptor outer segment							E7
chr10	20760601	20763400	2800	*	E11	E6	chr10	20759626	20760625	1000	+	promoter:30559	uc007eof.1	52906	Ahi1	mm9_genes_promoters	photoreceptor outer segment							E6
chr10	20671001	20671400	400	*	E7	E2	chr10	20671353	20672352	1000	+	promoter:30556	uc011xbc.1	52906	Ahi1	mm9_genes_promoters	photoreceptor outer segment								E2
chr10	20671001	20671400	400	*	E7	E2	chr10	20671353	20672352	1000	+	promoter:30557	uc007eod.2	52906	Ahi1	mm9_genes_promoters	photoreceptor outer segment								E2
chr10	20671401	20673400	2000	*	E6	E1	chr10	20671353	20672352	1000	+	promoter:30556	uc011xbc.1	52906	Ahi1	mm9_genes_promoters	photoreceptor outer segment								E1
chr10	20671401	20673400	2000	*	E6	E1	chr10	20671353	20672352	1000	+	promoter:30557	uc007eod.2	52906	Ahi1	mm9_genes_promoters	photoreceptor outer segment								E1
chr10	20678201	20679400	1200	*	E8	E7	chr10	20678418	20679417	1000	+	promoter:30558	uc007eoe.1	52906	Ahi1	mm9_genes_promoters	photoreceptor outer segment								E7
chr10	20679401	20680000	600	*	E11	E6	chr10	20678418	20679417	1000	+	promoter:30558	uc007eoe.1	52906	Ahi1	mm9_genes_promoters	photoreceptor outer segment								E6
chr10	20759401	20766000	6600	*	E11	E6	chr10	20759626	20760625	1000	+	promoter:30559	uc007eof.1	52906	Ahi1	mm9_genes_promoters	photoreceptor outer segment								E6
chr10	20671001	20671400	400	*	E7	E2	chr10	20671353	20672352	1000	+	promoter:30556	uc011xbc.1	52906	Ahi1	mm9_genes_promoters	photoreceptor outer segment									E2
chr10	20671001	20671400	400	*	E7	E2	chr10	20671353	20672352	1000	+	promoter:30557	uc007eod.2	52906	Ahi1	mm9_genes_promoters	photoreceptor outer segment									E2
chr10	20671401	20673200	1800	*	E6	E1	chr10	20671353	20672352	1000	+	promoter:30556	uc011xbc.1	52906	Ahi1	mm9_genes_promoters	photoreceptor outer segment									E1
chr10	20671401	20673200	1800	*	E6	E1	chr10	20671353	20672352	1000	+	promoter:30557	uc007eod.2	52906	Ahi1	mm9_genes_promoters	photoreceptor outer segment									E1
chr10	20677401	20679200	1800	*	E8	E7	chr10	20678418	20679417	1000	+	promoter:30558	uc007eoe.1	52906	Ahi1	mm9_genes_promoters	photoreceptor outer segment									E7
chr10	20679201	20685400	6200	*	E11	E6	chr10	20678418	20679417	1000	+	promoter:30558	uc007eoe.1	52906	Ahi1	mm9_genes_promoters	photoreceptor outer segment									E6
chr10	20755601	20766000	10400	*	E11	E6	chr10	20759626	20760625	1000	+	promoter:30559	uc007eof.1	52906	Ahi1	mm9_genes_promoters	photoreceptor outer segment									E6
chr11	71850801	71851200	400	*	E7	E2	chr11	71851012	71852011	1000	-	promoter:35978	uc007jxy.2	114230	Aipl1	mm9_genes_promoters	phototransduction	E2
chr11	71851201	71851400	200	*	E8	E7	chr11	71851012	71852011	1000	-	promoter:35978	uc007jxy.2	114230	Aipl1	mm9_genes_promoters	phototransduction	E7
chr11	71851401	71852200	800	*	E1	E11	chr11	71851012	71852011	1000	-	promoter:35978	uc007jxy.2	114230	Aipl1	mm9_genes_promoters	phototransduction	E11
chr11	71850801	71851200	400	*	E7	E2	chr11	71851012	71852011	1000	-	promoter:35978	uc007jxy.2	114230	Aipl1	mm9_genes_promoters	phototransduction		E2
chr11	71851201	71852000	800	*	E1	E11	chr11	71851012	71852011	1000	-	promoter:35978	uc007jxy.2	114230	Aipl1	mm9_genes_promoters	phototransduction		E11
chr11	71852001	71853000	1000	*	E8	E7	chr11	71851012	71852011	1000	-	promoter:35978	uc007jxy.2	114230	Aipl1	mm9_genes_promoters	phototransduction		E7
chr11	71850401	71851200	800	*	E8	E7	chr11	71851012	71852011	1000	-	promoter:35978	uc007jxy.2	114230	Aipl1	mm9_genes_promoters	phototransduction			E7
chr11	71851201	71851400	200	*	E7	E2	chr11	71851012	71852011	1000	-	promoter:35978	uc007jxy.2	114230	Aipl1	mm9_genes_promoters	phototransduction			E2
chr11	71851401	71851800	400	*	E1	E11	chr11	71851012	71852011	1000	-	promoter:35978	uc007jxy.2	114230	Aipl1	mm9_genes_promoters	phototransduction			E11
chr11	71851801	71853200	1400	*	E8	E7	chr11	71851012	71852011	1000	-	promoter:35978	uc007jxy.2	114230	Aipl1	mm9_genes_promoters	phototransduction			E7
chr11	71849001	71852000	3000	*	E7	E2	chr11	71851012	71852011	1000	-	promoter:35978	uc007jxy.2	114230	Aipl1	mm9_genes_promoters	phototransduction				E2
chr11	71852001	71852800	800	*	E8	E7	chr11	71851012	71852011	1000	-	promoter:35978	uc007jxy.2	114230	Aipl1	mm9_genes_promoters	phototransduction				E7
chr11	71849801	71851400	1600	*	E6	E1	chr11	71851012	71852011	1000	-	promoter:35978	uc007jxy.2	114230	Aipl1	mm9_genes_promoters	phototransduction					E1
chr11	71851401	71855400	4000	*	E7	E2	chr11	71851012	71852011	1000	-	promoter:35978	uc007jxy.2	114230	Aipl1	mm9_genes_promoters	phototransduction					E2
chr11	71844601	71851800	7200	*	E6	E1	chr11	71851012	71852011	1000	-	promoter:35978	uc007jxy.2	114230	Aipl1	mm9_genes_promoters	phototransduction						E1
chr11	71851801	71853800	2000	*	E7	E2	chr11	71851012	71852011	1000	-	promoter:35978	uc007jxy.2	114230	Aipl1	mm9_genes_promoters	phototransduction						E2
chr11	71844601	71851800	7200	*	E6	E1	chr11	71851012	71852011	1000	-	promoter:35978	uc007jxy.2	114230	Aipl1	mm9_genes_promoters	phototransduction							E1
chr11	71851801	71852800	1000	*	E7	E2	chr11	71851012	71852011	1000	-	promoter:35978	uc007jxy.2	114230	Aipl1	mm9_genes_promoters	phototransduction							E2
chr11	71842401	71852400	10000	*	E6	E1	chr11	71851012	71852011	1000	-	promoter:35978	uc007jxy.2	114230	Aipl1	mm9_genes_promoters	phototransduction								E1
chr11	71842601	71852200	9600	*	E6	E1	chr11	71851012	71852011	1000	-	promoter:35978	uc007jxy.2	114230	Aipl1	mm9_genes_promoters	phototransduction									E1
chr19	46646401	46648200	1800	*	E6	E1	chr19	46647576	46648575	1000	-	promoter:52922	uc008htt.1	56350	Arl3	mm9_genes_promoters	photoreceptor connecting cilium	E1
chr19	46648201	46648600	400	*	E5	E3	chr19	46647576	46648575	1000	-	promoter:52922	uc008htt.1	56350	Arl3	mm9_genes_promoters	photoreceptor connecting cilium	E3
chr19	46646801	46648400	1600	*	E6	E1	chr19	46647576	46648575	1000	-	promoter:52922	uc008htt.1	56350	Arl3	mm9_genes_promoters	photoreceptor connecting cilium		E1
chr19	46648401	46648600	200	*	E5	E3	chr19	46647576	46648575	1000	-	promoter:52922	uc008htt.1	56350	Arl3	mm9_genes_promoters	photoreceptor connecting cilium		E3
chr19	46646801	46647600	800	*	E6	E1	chr19	46647576	46648575	1000	-	promoter:52922	uc008htt.1	56350	Arl3	mm9_genes_promoters	photoreceptor connecting cilium			E1
chr19	46647601	46647800	200	*	E5	E3	chr19	46647576	46648575	1000	-	promoter:52922	uc008htt.1	56350	Arl3	mm9_genes_promoters	photoreceptor connecting cilium			E3
chr19	46647801	46648400	600	*	E6	E1	chr19	46647576	46648575	1000	-	promoter:52922	uc008htt.1	56350	Arl3	mm9_genes_promoters	photoreceptor connecting cilium			E1
chr19	46648401	46648600	200	*	E5	E3	chr19	46647576	46648575	1000	-	promoter:52922	uc008htt.1	56350	Arl3	mm9_genes_promoters	photoreceptor connecting cilium			E3
chr19	46646801	46648400	1600	*	E6	E1	chr19	46647576	46648575	1000	-	promoter:52922	uc008htt.1	56350	Arl3	mm9_genes_promoters	photoreceptor connecting cilium				E1
chr19	46648401	46648600	200	*	E5	E3	chr19	46647576	46648575	1000	-	promoter:52922	uc008htt.1	56350	Arl3	mm9_genes_promoters	photoreceptor connecting cilium				E3
chr19	46646401	46648200	1800	*	E6	E1	chr19	46647576	46648575	1000	-	promoter:52922	uc008htt.1	56350	Arl3	mm9_genes_promoters	photoreceptor connecting cilium					E1
chr19	46648201	46648800	600	*	E5	E3	chr19	46647576	46648575	1000	-	promoter:52922	uc008htt.1	56350	Arl3	mm9_genes_promoters	photoreceptor connecting cilium					E3
chr19	46646201	46648400	2200	*	E6	E1	chr19	46647576	46648575	1000	-	promoter:52922	uc008htt.1	56350	Arl3	mm9_genes_promoters	photoreceptor connecting cilium						E1
chr19	46648401	46648800	400	*	E5	E3	chr19	46647576	46648575	1000	-	promoter:52922	uc008htt.1	56350	Arl3	mm9_genes_promoters	photoreceptor connecting cilium						E3
chr19	46646201	46648800	2600	*	E6	E1	chr19	46647576	46648575	1000	-	promoter:52922	uc008htt.1	56350	Arl3	mm9_genes_promoters	photoreceptor connecting cilium							E1
chr19	46646201	46648600	2400	*	E6	E1	chr19	46647576	46648575	1000	-	promoter:52922	uc008htt.1	56350	Arl3	mm9_genes_promoters	photoreceptor connecting cilium								E1
chr19	46646201	46650000	3800	*	E6	E1	chr19	46647576	46648575	1000	-	promoter:52922	uc008htt.1	56350	Arl3	mm9_genes_promoters	photoreceptor connecting cilium									E1
chr7	106682401	106683200	800	*	E7	E2	chr7	106682996	106683995	1000	+	promoter:21545	uc009ilu.1	109689	Arrb1	mm9_genes_promoters	phototransduction	E2
chr7	106682401	106683200	800	*	E7	E2	chr7	106682996	106683995	1000	+	promoter:21546	uc009ilv.1	109689	Arrb1	mm9_genes_promoters	phototransduction	E2
chr7	106683201	106685200	2000	*	E6	E1	chr7	106682996	106683995	1000	+	promoter:21545	uc009ilu.1	109689	Arrb1	mm9_genes_promoters	phototransduction	E1
chr7	106683201	106685200	2000	*	E6	E1	chr7	106682996	106683995	1000	+	promoter:21546	uc009ilv.1	109689	Arrb1	mm9_genes_promoters	phototransduction	E1
chr7	106680201	106683000	2800	*	E8	E7	chr7	106682996	106683995	1000	+	promoter:21545	uc009ilu.1	109689	Arrb1	mm9_genes_promoters	phototransduction		E7
chr7	106680201	106683000	2800	*	E8	E7	chr7	106682996	106683995	1000	+	promoter:21546	uc009ilv.1	109689	Arrb1	mm9_genes_promoters	phototransduction		E7
chr7	106683001	106683200	200	*	E7	E2	chr7	106682996	106683995	1000	+	promoter:21545	uc009ilu.1	109689	Arrb1	mm9_genes_promoters	phototransduction		E2
chr7	106683001	106683200	200	*	E7	E2	chr7	106682996	106683995	1000	+	promoter:21546	uc009ilv.1	109689	Arrb1	mm9_genes_promoters	phototransduction		E2
chr7	106683201	106685200	2000	*	E6	E1	chr7	106682996	106683995	1000	+	promoter:21545	uc009ilu.1	109689	Arrb1	mm9_genes_promoters	phototransduction		E1
chr7	106683201	106685200	2000	*	E6	E1	chr7	106682996	106683995	1000	+	promoter:21546	uc009ilv.1	109689	Arrb1	mm9_genes_promoters	phototransduction		E1
chr7	106677601	106683000	5400	*	E8	E7	chr7	106682996	106683995	1000	+	promoter:21545	uc009ilu.1	109689	Arrb1	mm9_genes_promoters	phototransduction			E7
chr7	106677601	106683000	5400	*	E8	E7	chr7	106682996	106683995	1000	+	promoter:21546	uc009ilv.1	109689	Arrb1	mm9_genes_promoters	phototransduction			E7
chr7	106683001	106683400	400	*	E7	E2	chr7	106682996	106683995	1000	+	promoter:21545	uc009ilu.1	109689	Arrb1	mm9_genes_promoters	phototransduction			E2
chr7	106683001	106683400	400	*	E7	E2	chr7	106682996	106683995	1000	+	promoter:21546	uc009ilv.1	109689	Arrb1	mm9_genes_promoters	phototransduction			E2
chr7	106683401	106685000	1600	*	E6	E1	chr7	106682996	106683995	1000	+	promoter:21545	uc009ilu.1	109689	Arrb1	mm9_genes_promoters	phototransduction			E1
chr7	106683401	106685000	1600	*	E6	E1	chr7	106682996	106683995	1000	+	promoter:21546	uc009ilv.1	109689	Arrb1	mm9_genes_promoters	phototransduction			E1
chr7	106682801	106683200	400	*	E7	E2	chr7	106682996	106683995	1000	+	promoter:21545	uc009ilu.1	109689	Arrb1	mm9_genes_promoters	phototransduction				E2
chr7	106682801	106683200	400	*	E7	E2	chr7	106682996	106683995	1000	+	promoter:21546	uc009ilv.1	109689	Arrb1	mm9_genes_promoters	phototransduction				E2
chr7	106683201	106685200	2000	*	E6	E1	chr7	106682996	106683995	1000	+	promoter:21545	uc009ilu.1	109689	Arrb1	mm9_genes_promoters	phototransduction				E1
chr7	106683201	106685200	2000	*	E6	E1	chr7	106682996	106683995	1000	+	promoter:21546	uc009ilv.1	109689	Arrb1	mm9_genes_promoters	phototransduction				E1
chr7	106659001	106683000	24000	*	E2	E8	chr7	106682996	106683995	1000	+	promoter:21545	uc009ilu.1	109689	Arrb1	mm9_genes_promoters	phototransduction					E8
chr7	106659001	106683000	24000	*	E2	E8	chr7	106682996	106683995	1000	+	promoter:21546	uc009ilv.1	109689	Arrb1	mm9_genes_promoters	phototransduction					E8
chr7	106683001	106683200	200	*	E7	E2	chr7	106682996	106683995	1000	+	promoter:21545	uc009ilu.1	109689	Arrb1	mm9_genes_promoters	phototransduction					E2
chr7	106683001	106683200	200	*	E7	E2	chr7	106682996	106683995	1000	+	promoter:21546	uc009ilv.1	109689	Arrb1	mm9_genes_promoters	phototransduction					E2
chr7	106683201	106685400	2200	*	E6	E1	chr7	106682996	106683995	1000	+	promoter:21545	uc009ilu.1	109689	Arrb1	mm9_genes_promoters	phototransduction					E1
chr7	106683201	106685400	2200	*	E6	E1	chr7	106682996	106683995	1000	+	promoter:21546	uc009ilv.1	109689	Arrb1	mm9_genes_promoters	phototransduction					E1
chr7	106663001	106683400	20400	*	E2	E8	chr7	106682996	106683995	1000	+	promoter:21545	uc009ilu.1	109689	Arrb1	mm9_genes_promoters	phototransduction						E8
chr7	106663001	106683400	20400	*	E2	E8	chr7	106682996	106683995	1000	+	promoter:21546	uc009ilv.1	109689	Arrb1	mm9_genes_promoters	phototransduction						E8
chr7	106683401	106683600	200	*	E5	E3	chr7	106682996	106683995	1000	+	promoter:21545	uc009ilu.1	109689	Arrb1	mm9_genes_promoters	phototransduction						E3
chr7	106683401	106683600	200	*	E5	E3	chr7	106682996	106683995	1000	+	promoter:21546	uc009ilv.1	109689	Arrb1	mm9_genes_promoters	phototransduction						E3
chr7	106683601	106685000	1400	*	E6	E1	chr7	106682996	106683995	1000	+	promoter:21545	uc009ilu.1	109689	Arrb1	mm9_genes_promoters	phototransduction						E1
chr7	106683601	106685000	1400	*	E6	E1	chr7	106682996	106683995	1000	+	promoter:21546	uc009ilv.1	109689	Arrb1	mm9_genes_promoters	phototransduction						E1
chr7	106679201	106683200	4000	*	E8	E7	chr7	106682996	106683995	1000	+	promoter:21545	uc009ilu.1	109689	Arrb1	mm9_genes_promoters	phototransduction							E7
chr7	106679201	106683200	4000	*	E8	E7	chr7	106682996	106683995	1000	+	promoter:21546	uc009ilv.1	109689	Arrb1	mm9_genes_promoters	phototransduction							E7
chr7	106683201	106683400	200	*	E7	E2	chr7	106682996	106683995	1000	+	promoter:21545	uc009ilu.1	109689	Arrb1	mm9_genes_promoters	phototransduction							E2
chr7	106683201	106683400	200	*	E7	E2	chr7	106682996	106683995	1000	+	promoter:21546	uc009ilv.1	109689	Arrb1	mm9_genes_promoters	phototransduction							E2
chr7	106683401	106683600	200	*	E5	E3	chr7	106682996	106683995	1000	+	promoter:21545	uc009ilu.1	109689	Arrb1	mm9_genes_promoters	phototransduction							E3
chr7	106683401	106683600	200	*	E5	E3	chr7	106682996	106683995	1000	+	promoter:21546	uc009ilv.1	109689	Arrb1	mm9_genes_promoters	phototransduction							E3
chr7	106683601	106684200	600	*	E6	E1	chr7	106682996	106683995	1000	+	promoter:21545	uc009ilu.1	109689	Arrb1	mm9_genes_promoters	phototransduction							E1
chr7	106683601	106684200	600	*	E6	E1	chr7	106682996	106683995	1000	+	promoter:21546	uc009ilv.1	109689	Arrb1	mm9_genes_promoters	phototransduction							E1
chr7	106677601	106683200	5600	*	E8	E7	chr7	106682996	106683995	1000	+	promoter:21545	uc009ilu.1	109689	Arrb1	mm9_genes_promoters	phototransduction								E7
[truncated: 8,803 more rows]

## Sheet: emission
Old Em	New Em
E1	E11
E2	E8
E3	E10
[truncated: 8 more rows]

## Sheet:  inner segment&cell cilium
Gene HS	Function	chromatin state HS	Gene MM	chromatin state MM	evidence																		state	hyperM	polycomb	rest
[truncated: 60 more rows]

[truncated: 2 more sheets: outer segment&phototransduction, photoreceptor genes]
