# Supplementary material for: The Potential Role of Epigenetic Mechanisms in the Development of Retinitis Pigmentosa and Related Photoreceptor Dystrophies
Source: Front Genet. 2022 Mar 11;13:827274. doi: 10.3389/fgene.2022.827274 (PMC8961674; doi:10.3389/fgene.2022.827274)
Supplement: Supplementary file 9 [file Table1.XLSX]

## Sheet: title page 
Title: The potential role of epigenetic mechanisms in the development of retinitis pigmentosa and related photoreceptor dystrophies
Galina Dvoriantchikova, Bascom Palmer Eye Institute, Department of Ophthalmology, University of Miami Miller School of Medicine, Miami, FL, 33136, USA
Karin Rose Lypka, Bascom Palmer Eye Institute, Department of Ophthalmology, University of Miami Miller School of Medicine, Miami, FL, 33136, USA
Dmitry Ivanov, Bascom Palmer Eye Institute, Department of Ophthalmology, University of Miami Miller School of Medicine, Miami, FL, 33136, USA; Department of Microbiology and Immunology, University of Miami Miller School of Medicine, Miami, FL, 33136, USA; divanov@med.miami.edu.
Supplementary Data S2: Methylome and chromatin states of promoters of genes associated with RP, CCRD, CSNB, LCA, and MD in human embryonic retinas at FW10-FW23

## Sheet: methylation
seqnames	start	end	width	strand	state	methyl, %	annot.seqnames	annot.start	annot.end	annot.width	annot.strand	annot.id	annot.tx_id	annot.gene_id	annot.symbol	annot.type	FW10	FW14	FW17	FW19	FW21	FW23
chr1	94375800	94511059	135260	*	4	90.2189	chr1	94476486	94477485	1000	-	promoter:5722	uc001dqi.1	24	ABCA4	hg19_genes_promoters	90.2189
chr1	94375800	94511059	135260	*	4	90.2189	chr1	94484229	94485228	1000	-	promoter:5723	uc009wdp.1	24	ABCA4	hg19_genes_promoters	90.2189
chr1	94584937	94587286	2350	*	2	22.7345	chr1	94586706	94587705	1000	-	promoter:5721	uc001dqh.3	24	ABCA4	hg19_genes_promoters	22.7345
chr1	94584937	94587286	2350	*	2	22.7345	chr1	94586706	94587705	1000	-	promoter:5724	uc010otn.1	24	ABCA4	hg19_genes_promoters	22.7345
chr1	94587317	94700962	113646	*	4	92.8312	chr1	94586706	94587705	1000	-	promoter:5721	uc001dqh.3	24	ABCA4	hg19_genes_promoters	92.8312
chr1	94587317	94700962	113646	*	4	92.8312	chr1	94586706	94587705	1000	-	promoter:5724	uc010otn.1	24	ABCA4	hg19_genes_promoters	92.8312
chr1	94585999	94587302	1304	*	LMR	13.0588	chr1	94586706	94587705	1000	-	promoter:5721	uc001dqh.3	24	ABCA4	hg19_genes_promoters	13.0588
chr1	94585999	94587302	1304	*	LMR	13.0588	chr1	94586706	94587705	1000	-	promoter:5724	uc010otn.1	24	ABCA4	hg19_genes_promoters	13.0588
chr1	94375800	94510796	134997	*	4	89.8242	chr1	94476486	94477485	1000	-	promoter:5722	uc001dqi.1	24	ABCA4	hg19_genes_promoters		89.8242
chr1	94375800	94510796	134997	*	4	89.8242	chr1	94484229	94485228	1000	-	promoter:5723	uc009wdp.1	24	ABCA4	hg19_genes_promoters		89.8242
chr1	94585040	94587317	2278	*	2	29.4958	chr1	94586706	94587705	1000	-	promoter:5721	uc001dqh.3	24	ABCA4	hg19_genes_promoters		29.4958
chr1	94585040	94587317	2278	*	2	29.4958	chr1	94586706	94587705	1000	-	promoter:5724	uc010otn.1	24	ABCA4	hg19_genes_promoters		29.4958
chr1	94587455	94700368	112914	*	4	92.8703	chr1	94586706	94587705	1000	-	promoter:5721	uc001dqh.3	24	ABCA4	hg19_genes_promoters		92.8703
chr1	94587455	94700368	112914	*	4	92.8703	chr1	94586706	94587705	1000	-	promoter:5724	uc010otn.1	24	ABCA4	hg19_genes_promoters		92.8703
chr1	94585823	94587302	1480	*	UMR	21.7437	chr1	94586706	94587705	1000	-	promoter:5721	uc001dqh.3	24	ABCA4	hg19_genes_promoters		21.7437
chr1	94585823	94587302	1480	*	UMR	21.7437	chr1	94586706	94587705	1000	-	promoter:5724	uc010otn.1	24	ABCA4	hg19_genes_promoters		21.7437
chr1	94375800	94511059	135260	*	4	88.4078	chr1	94476486	94477485	1000	-	promoter:5722	uc001dqi.1	24	ABCA4	hg19_genes_promoters			88.4078
chr1	94375800	94511059	135260	*	4	88.4078	chr1	94484229	94485228	1000	-	promoter:5723	uc009wdp.1	24	ABCA4	hg19_genes_promoters			88.4078
chr1	94585040	94587286	2247	*	2	28.877	chr1	94586706	94587705	1000	-	promoter:5721	uc001dqh.3	24	ABCA4	hg19_genes_promoters			28.877
chr1	94585040	94587286	2247	*	2	28.877	chr1	94586706	94587705	1000	-	promoter:5724	uc010otn.1	24	ABCA4	hg19_genes_promoters			28.877
chr1	94587317	94701322	114006	*	4	91.5185	chr1	94586706	94587705	1000	-	promoter:5721	uc001dqh.3	24	ABCA4	hg19_genes_promoters			91.5185
chr1	94587317	94701322	114006	*	4	91.5185	chr1	94586706	94587705	1000	-	promoter:5724	uc010otn.1	24	ABCA4	hg19_genes_promoters			91.5185
chr1	94585883	94587302	1420	*	LMR	22.1176	chr1	94586706	94587705	1000	-	promoter:5721	uc001dqh.3	24	ABCA4	hg19_genes_promoters			22.1176
chr1	94585883	94587302	1420	*	LMR	22.1176	chr1	94586706	94587705	1000	-	promoter:5724	uc010otn.1	24	ABCA4	hg19_genes_promoters			22.1176
chr1	94375800	94510796	134997	*	4	89.3759	chr1	94476486	94477485	1000	-	promoter:5722	uc001dqi.1	24	ABCA4	hg19_genes_promoters				89.3759
chr1	94375800	94510796	134997	*	4	89.3759	chr1	94484229	94485228	1000	-	promoter:5723	uc009wdp.1	24	ABCA4	hg19_genes_promoters				89.3759
chr1	94585040	94587317	2278	*	2	37.6789	chr1	94586706	94587705	1000	-	promoter:5721	uc001dqh.3	24	ABCA4	hg19_genes_promoters				37.6789
chr1	94585040	94587317	2278	*	2	37.6789	chr1	94586706	94587705	1000	-	promoter:5724	uc010otn.1	24	ABCA4	hg19_genes_promoters				37.6789
chr1	94587455	94700880	113426	*	4	92.3494	chr1	94586706	94587705	1000	-	promoter:5721	uc001dqh.3	24	ABCA4	hg19_genes_promoters				92.3494
chr1	94587455	94700880	113426	*	4	92.3494	chr1	94586706	94587705	1000	-	promoter:5724	uc010otn.1	24	ABCA4	hg19_genes_promoters				92.3494
chr1	94585999	94587302	1304	*	LMR	28.6199	chr1	94586706	94587705	1000	-	promoter:5721	uc001dqh.3	24	ABCA4	hg19_genes_promoters				28.6199
chr1	94585999	94587302	1304	*	LMR	28.6199	chr1	94586706	94587705	1000	-	promoter:5724	uc010otn.1	24	ABCA4	hg19_genes_promoters				28.6199
chr1	94375906	94510796	134891	*	4	89.4719	chr1	94476486	94477485	1000	-	promoter:5722	uc001dqi.1	24	ABCA4	hg19_genes_promoters					89.4719
chr1	94375906	94510796	134891	*	4	89.4719	chr1	94484229	94485228	1000	-	promoter:5723	uc009wdp.1	24	ABCA4	hg19_genes_promoters					89.4719
chr1	94585040	94587317	2278	*	2	29.4958	chr1	94586706	94587705	1000	-	promoter:5721	uc001dqh.3	24	ABCA4	hg19_genes_promoters					29.4958
chr1	94585040	94587317	2278	*	2	29.4958	chr1	94586706	94587705	1000	-	promoter:5724	uc010otn.1	24	ABCA4	hg19_genes_promoters					29.4958
chr1	94587455	94700880	113426	*	4	91.1816	chr1	94586706	94587705	1000	-	promoter:5721	uc001dqh.3	24	ABCA4	hg19_genes_promoters					91.1816
chr1	94587455	94700880	113426	*	4	91.1816	chr1	94586706	94587705	1000	-	promoter:5724	uc010otn.1	24	ABCA4	hg19_genes_promoters					91.1816
chr1	94585767	94587302	1536	*	UMR	21.6024	chr1	94586706	94587705	1000	-	promoter:5721	uc001dqh.3	24	ABCA4	hg19_genes_promoters					21.6024
chr1	94585767	94587302	1536	*	UMR	21.6024	chr1	94586706	94587705	1000	-	promoter:5724	uc010otn.1	24	ABCA4	hg19_genes_promoters					21.6024
chr1	94376396	94511059	134664	*	4	89.556	chr1	94476486	94477485	1000	-	promoter:5722	uc001dqi.1	24	ABCA4	hg19_genes_promoters						89.556
chr1	94376396	94511059	134664	*	4	89.556	chr1	94484229	94485228	1000	-	promoter:5723	uc009wdp.1	24	ABCA4	hg19_genes_promoters						89.556
chr1	94585040	94587317	2278	*	2	28.3784	chr1	94586706	94587705	1000	-	promoter:5721	uc001dqh.3	24	ABCA4	hg19_genes_promoters						28.3784
chr1	94585040	94587317	2278	*	2	28.3784	chr1	94586706	94587705	1000	-	promoter:5724	uc010otn.1	24	ABCA4	hg19_genes_promoters						28.3784
chr1	94587455	94701322	113868	*	4	91.7074	chr1	94586706	94587705	1000	-	promoter:5721	uc001dqh.3	24	ABCA4	hg19_genes_promoters						91.7074
chr1	94587455	94701322	113868	*	4	91.7074	chr1	94586706	94587705	1000	-	promoter:5724	uc010otn.1	24	ABCA4	hg19_genes_promoters						91.7074
chr1	94585999	94587302	1304	*	LMR	16.8552	chr1	94586706	94587705	1000	-	promoter:5721	uc001dqh.3	24	ABCA4	hg19_genes_promoters						16.8552
chr1	94585999	94587302	1304	*	LMR	16.8552	chr1	94586706	94587705	1000	-	promoter:5724	uc010otn.1	24	ABCA4	hg19_genes_promoters						16.8552
chr8	38852961	38856573	3613	*	1	4.77044	chr8	38853505	38854504	1000	+	promoter:32237	uc003xmp.3	8754	ADAM9	hg19_genes_promoters	4.77044
chr8	38852961	38856573	3613	*	1	4.77044	chr8	38853505	38854504	1000	+	promoter:32238	uc003xmr.3	8754	ADAM9	hg19_genes_promoters	4.77044
chr8	38852961	38856573	3613	*	1	4.77044	chr8	38853505	38854504	1000	+	promoter:32239	uc010lwr.3	8754	ADAM9	hg19_genes_promoters	4.77044
chr8	38852961	38856573	3613	*	1	4.77044	chr8	38853505	38854504	1000	+	promoter:32240	uc011lcf.2	8754	ADAM9	hg19_genes_promoters	4.77044
chr8	38852961	38856573	3613	*	1	4.77044	chr8	38853505	38854504	1000	+	promoter:32241	uc011lcg.2	8754	ADAM9	hg19_genes_promoters	4.77044
chr8	38852969	38855756	2788	*	UMR	1.08359	chr8	38853505	38854504	1000	+	promoter:32237	uc003xmp.3	8754	ADAM9	hg19_genes_promoters	1.08359
chr8	38852969	38855756	2788	*	UMR	1.08359	chr8	38853505	38854504	1000	+	promoter:32238	uc003xmr.3	8754	ADAM9	hg19_genes_promoters	1.08359
chr8	38852969	38855756	2788	*	UMR	1.08359	chr8	38853505	38854504	1000	+	promoter:32239	uc010lwr.3	8754	ADAM9	hg19_genes_promoters	1.08359
chr8	38852969	38855756	2788	*	UMR	1.08359	chr8	38853505	38854504	1000	+	promoter:32240	uc011lcf.2	8754	ADAM9	hg19_genes_promoters	1.08359
chr8	38852969	38855756	2788	*	UMR	1.08359	chr8	38853505	38854504	1000	+	promoter:32241	uc011lcg.2	8754	ADAM9	hg19_genes_promoters	1.08359
chr8	38852961	38855986	3026	*	1	3.28054	chr8	38853505	38854504	1000	+	promoter:32237	uc003xmp.3	8754	ADAM9	hg19_genes_promoters		3.28054
chr8	38852961	38855986	3026	*	1	3.28054	chr8	38853505	38854504	1000	+	promoter:32238	uc003xmr.3	8754	ADAM9	hg19_genes_promoters		3.28054
chr8	38852961	38855986	3026	*	1	3.28054	chr8	38853505	38854504	1000	+	promoter:32239	uc010lwr.3	8754	ADAM9	hg19_genes_promoters		3.28054
chr8	38852961	38855986	3026	*	1	3.28054	chr8	38853505	38854504	1000	+	promoter:32240	uc011lcf.2	8754	ADAM9	hg19_genes_promoters		3.28054
chr8	38852961	38855986	3026	*	1	3.28054	chr8	38853505	38854504	1000	+	promoter:32241	uc011lcg.2	8754	ADAM9	hg19_genes_promoters		3.28054
chr8	38852969	38855598	2630	*	UMR	0.921569	chr8	38853505	38854504	1000	+	promoter:32237	uc003xmp.3	8754	ADAM9	hg19_genes_promoters		0.921569
chr8	38852969	38855598	2630	*	UMR	0.921569	chr8	38853505	38854504	1000	+	promoter:32238	uc003xmr.3	8754	ADAM9	hg19_genes_promoters		0.921569
chr8	38852969	38855598	2630	*	UMR	0.921569	chr8	38853505	38854504	1000	+	promoter:32239	uc010lwr.3	8754	ADAM9	hg19_genes_promoters		0.921569
chr8	38852969	38855598	2630	*	UMR	0.921569	chr8	38853505	38854504	1000	+	promoter:32240	uc011lcf.2	8754	ADAM9	hg19_genes_promoters		0.921569
chr8	38852969	38855598	2630	*	UMR	0.921569	chr8	38853505	38854504	1000	+	promoter:32241	uc011lcg.2	8754	ADAM9	hg19_genes_promoters		0.921569
chr8	38852961	38856086	3126	*	1	3.06985	chr8	38853505	38854504	1000	+	promoter:32237	uc003xmp.3	8754	ADAM9	hg19_genes_promoters			3.06985
chr8	38852961	38856086	3126	*	1	3.06985	chr8	38853505	38854504	1000	+	promoter:32238	uc003xmr.3	8754	ADAM9	hg19_genes_promoters			3.06985
chr8	38852961	38856086	3126	*	1	3.06985	chr8	38853505	38854504	1000	+	promoter:32239	uc010lwr.3	8754	ADAM9	hg19_genes_promoters			3.06985
chr8	38852961	38856086	3126	*	1	3.06985	chr8	38853505	38854504	1000	+	promoter:32240	uc011lcf.2	8754	ADAM9	hg19_genes_promoters			3.06985
chr8	38852961	38856086	3126	*	1	3.06985	chr8	38853505	38854504	1000	+	promoter:32241	uc011lcg.2	8754	ADAM9	hg19_genes_promoters			3.06985
chr8	38852969	38855692	2724	*	UMR	0.845829	chr8	38853505	38854504	1000	+	promoter:32237	uc003xmp.3	8754	ADAM9	hg19_genes_promoters			0.845829
chr8	38852969	38855692	2724	*	UMR	0.845829	chr8	38853505	38854504	1000	+	promoter:32238	uc003xmr.3	8754	ADAM9	hg19_genes_promoters			0.845829
chr8	38852969	38855692	2724	*	UMR	0.845829	chr8	38853505	38854504	1000	+	promoter:32239	uc010lwr.3	8754	ADAM9	hg19_genes_promoters			0.845829
chr8	38852969	38855692	2724	*	UMR	0.845829	chr8	38853505	38854504	1000	+	promoter:32240	uc011lcf.2	8754	ADAM9	hg19_genes_promoters			0.845829
chr8	38852969	38855692	2724	*	UMR	0.845829	chr8	38853505	38854504	1000	+	promoter:32241	uc011lcg.2	8754	ADAM9	hg19_genes_promoters			0.845829
chr8	38852961	38856631	3671	*	1	3.44062	chr8	38853505	38854504	1000	+	promoter:32237	uc003xmp.3	8754	ADAM9	hg19_genes_promoters				3.44062
chr8	38852961	38856631	3671	*	1	3.44062	chr8	38853505	38854504	1000	+	promoter:32238	uc003xmr.3	8754	ADAM9	hg19_genes_promoters				3.44062
chr8	38852961	38856631	3671	*	1	3.44062	chr8	38853505	38854504	1000	+	promoter:32239	uc010lwr.3	8754	ADAM9	hg19_genes_promoters				3.44062
chr8	38852961	38856631	3671	*	1	3.44062	chr8	38853505	38854504	1000	+	promoter:32240	uc011lcf.2	8754	ADAM9	hg19_genes_promoters				3.44062
chr8	38852961	38856631	3671	*	1	3.44062	chr8	38853505	38854504	1000	+	promoter:32241	uc011lcg.2	8754	ADAM9	hg19_genes_promoters				3.44062
chr8	38852969	38856694	3726	*	UMR	3.40363	chr8	38853505	38854504	1000	+	promoter:32237	uc003xmp.3	8754	ADAM9	hg19_genes_promoters				3.40363
chr8	38852969	38856694	3726	*	UMR	3.40363	chr8	38853505	38854504	1000	+	promoter:32238	uc003xmr.3	8754	ADAM9	hg19_genes_promoters				3.40363
chr8	38852969	38856694	3726	*	UMR	3.40363	chr8	38853505	38854504	1000	+	promoter:32239	uc010lwr.3	8754	ADAM9	hg19_genes_promoters				3.40363
chr8	38852969	38856694	3726	*	UMR	3.40363	chr8	38853505	38854504	1000	+	promoter:32240	uc011lcf.2	8754	ADAM9	hg19_genes_promoters				3.40363
chr8	38852969	38856694	3726	*	UMR	3.40363	chr8	38853505	38854504	1000	+	promoter:32241	uc011lcg.2	8754	ADAM9	hg19_genes_promoters				3.40363
chr8	38852961	38856086	3126	*	1	3.12386	chr8	38853505	38854504	1000	+	promoter:32237	uc003xmp.3	8754	ADAM9	hg19_genes_promoters					3.12386
chr8	38852961	38856086	3126	*	1	3.12386	chr8	38853505	38854504	1000	+	promoter:32238	uc003xmr.3	8754	ADAM9	hg19_genes_promoters					3.12386
chr8	38852961	38856086	3126	*	1	3.12386	chr8	38853505	38854504	1000	+	promoter:32239	uc010lwr.3	8754	ADAM9	hg19_genes_promoters					3.12386
chr8	38852961	38856086	3126	*	1	3.12386	chr8	38853505	38854504	1000	+	promoter:32240	uc011lcf.2	8754	ADAM9	hg19_genes_promoters					3.12386
chr8	38852961	38856086	3126	*	1	3.12386	chr8	38853505	38854504	1000	+	promoter:32241	uc011lcg.2	8754	ADAM9	hg19_genes_promoters					3.12386
chr8	38852969	38855646	2678	*	UMR	0.897632	chr8	38853505	38854504	1000	+	promoter:32237	uc003xmp.3	8754	ADAM9	hg19_genes_promoters					0.897632
chr8	38852969	38855646	2678	*	UMR	0.897632	chr8	38853505	38854504	1000	+	promoter:32238	uc003xmr.3	8754	ADAM9	hg19_genes_promoters					0.897632
chr8	38852969	38855646	2678	*	UMR	0.897632	chr8	38853505	38854504	1000	+	promoter:32239	uc010lwr.3	8754	ADAM9	hg19_genes_promoters					0.897632
chr8	38852969	38855646	2678	*	UMR	0.897632	chr8	38853505	38854504	1000	+	promoter:32240	uc011lcf.2	8754	ADAM9	hg19_genes_promoters					0.897632
chr8	38852969	38855646	2678	*	UMR	0.897632	chr8	38853505	38854504	1000	+	promoter:32241	uc011lcg.2	8754	ADAM9	hg19_genes_promoters					0.897632
chr8	38852961	38855986	3026	*	1	2.60821	chr8	38853505	38854504	1000	+	promoter:32237	uc003xmp.3	8754	ADAM9	hg19_genes_promoters						2.60821
chr8	38852961	38855986	3026	*	1	2.60821	chr8	38853505	38854504	1000	+	promoter:32238	uc003xmr.3	8754	ADAM9	hg19_genes_promoters						2.60821
chr8	38852961	38855986	3026	*	1	2.60821	chr8	38853505	38854504	1000	+	promoter:32239	uc010lwr.3	8754	ADAM9	hg19_genes_promoters						2.60821
chr8	38852961	38855986	3026	*	1	2.60821	chr8	38853505	38854504	1000	+	promoter:32240	uc011lcf.2	8754	ADAM9	hg19_genes_promoters						2.60821
chr8	38852961	38855986	3026	*	1	2.60821	chr8	38853505	38854504	1000	+	promoter:32241	uc011lcg.2	8754	ADAM9	hg19_genes_promoters						2.60821
chr8	38852969	38855604	2636	*	UMR	0.954927	chr8	38853505	38854504	1000	+	promoter:32237	uc003xmp.3	8754	ADAM9	hg19_genes_promoters						0.954927
chr8	38852969	38855604	2636	*	UMR	0.954927	chr8	38853505	38854504	1000	+	promoter:32238	uc003xmr.3	8754	ADAM9	hg19_genes_promoters						0.954927
chr8	38852969	38855604	2636	*	UMR	0.954927	chr8	38853505	38854504	1000	+	promoter:32239	uc010lwr.3	8754	ADAM9	hg19_genes_promoters						0.954927
chr8	38852969	38855604	2636	*	UMR	0.954927	chr8	38853505	38854504	1000	+	promoter:32240	uc011lcf.2	8754	ADAM9	hg19_genes_promoters						0.954927
chr8	38852969	38855604	2636	*	UMR	0.954927	chr8	38853505	38854504	1000	+	promoter:32241	uc011lcg.2	8754	ADAM9	hg19_genes_promoters						0.954927
chr1	202896857	202926433	29577	*	4	91.9249	chr1	202917558	202918557	1000	-	promoter:7423	uc010pqd.3	51094	ADIPOR1	hg19_genes_promoters	91.9249
chr1	202926450	202928564	2115	*	1	2.94118	chr1	202927525	202928524	1000	-	promoter:7424	uc001gyq.5	51094	ADIPOR1	hg19_genes_promoters	2.94118
chr1	202926450	202928564	2115	*	1	2.94118	chr1	202927525	202928524	1000	-	promoter:7425	uc001gyr.5	51094	ADIPOR1	hg19_genes_promoters	2.94118
chr1	202926450	202928564	2115	*	1	2.94118	chr1	202927701	202928700	1000	-	promoter:7426	uc001gys.5	51094	ADIPOR1	hg19_genes_promoters	2.94118
chr1	202926443	202928292	1850	*	UMR	2.47489	chr1	202927525	202928524	1000	-	promoter:7424	uc001gyq.5	51094	ADIPOR1	hg19_genes_promoters	2.47489
chr1	202926443	202928292	1850	*	UMR	2.47489	chr1	202927525	202928524	1000	-	promoter:7425	uc001gyr.5	51094	ADIPOR1	hg19_genes_promoters	2.47489
chr1	202926443	202928292	1850	*	UMR	2.47489	chr1	202927701	202928700	1000	-	promoter:7426	uc001gys.5	51094	ADIPOR1	hg19_genes_promoters	2.47489
chr1	202896905	202926353	29449	*	4	92.5051	chr1	202917558	202918557	1000	-	promoter:7423	uc010pqd.3	51094	ADIPOR1	hg19_genes_promoters		92.5051
chr1	202926724	202928564	1841	*	1	2.17865	chr1	202927525	202928524	1000	-	promoter:7424	uc001gyq.5	51094	ADIPOR1	hg19_genes_promoters		2.17865
chr1	202926724	202928564	1841	*	1	2.17865	chr1	202927525	202928524	1000	-	promoter:7425	uc001gyr.5	51094	ADIPOR1	hg19_genes_promoters		2.17865
chr1	202926724	202928564	1841	*	1	2.17865	chr1	202927701	202928700	1000	-	promoter:7426	uc001gys.5	51094	ADIPOR1	hg19_genes_promoters		2.17865
chr1	202926731	202928292	1562	*	UMR	0.893522	chr1	202927525	202928524	1000	-	promoter:7424	uc001gyq.5	51094	ADIPOR1	hg19_genes_promoters		0.893522
chr1	202926731	202928292	1562	*	UMR	0.893522	chr1	202927525	202928524	1000	-	promoter:7425	uc001gyr.5	51094	ADIPOR1	hg19_genes_promoters		0.893522
chr1	202926731	202928292	1562	*	UMR	0.893522	chr1	202927701	202928700	1000	-	promoter:7426	uc001gys.5	51094	ADIPOR1	hg19_genes_promoters		0.893522
chr1	202896905	202926433	29529	*	4	92.111	chr1	202917558	202918557	1000	-	promoter:7423	uc010pqd.3	51094	ADIPOR1	hg19_genes_promoters			92.111
chr1	202926450	202928021	1572	*	1	2.59104	chr1	202927525	202928524	1000	-	promoter:7424	uc001gyq.5	51094	ADIPOR1	hg19_genes_promoters			2.59104
chr1	202926450	202928021	1572	*	1	2.59104	chr1	202927525	202928524	1000	-	promoter:7425	uc001gyr.5	51094	ADIPOR1	hg19_genes_promoters			2.59104
chr1	202926450	202928021	1572	*	1	2.59104	chr1	202927701	202928700	1000	-	promoter:7426	uc001gys.5	51094	ADIPOR1	hg19_genes_promoters			2.59104
chr1	202928564	202935779	7216	*	4	89.3436	chr1	202927701	202928700	1000	-	promoter:7426	uc001gys.5	51094	ADIPOR1	hg19_genes_promoters			89.3436
chr1	202926443	202928292	1850	*	UMR	2.34594	chr1	202927525	202928524	1000	-	promoter:7424	uc001gyq.5	51094	ADIPOR1	hg19_genes_promoters			2.34594
chr1	202926443	202928292	1850	*	UMR	2.34594	chr1	202927525	202928524	1000	-	promoter:7425	uc001gyr.5	51094	ADIPOR1	hg19_genes_promoters			2.34594
chr1	202926443	202928292	1850	*	UMR	2.34594	chr1	202927701	202928700	1000	-	promoter:7426	uc001gys.5	51094	ADIPOR1	hg19_genes_promoters			2.34594
chr1	202896905	202926433	29529	*	4	92.0183	chr1	202917558	202918557	1000	-	promoter:7423	uc010pqd.3	51094	ADIPOR1	hg19_genes_promoters				92.0183
chr1	202926450	202927977	1528	*	1	1.48969	chr1	202927525	202928524	1000	-	promoter:7424	uc001gyq.5	51094	ADIPOR1	hg19_genes_promoters				1.48969
chr1	202926450	202927977	1528	*	1	1.48969	chr1	202927525	202928524	1000	-	promoter:7425	uc001gyr.5	51094	ADIPOR1	hg19_genes_promoters				1.48969
chr1	202926450	202927977	1528	*	1	1.48969	chr1	202927701	202928700	1000	-	promoter:7426	uc001gys.5	51094	ADIPOR1	hg19_genes_promoters				1.48969
chr1	202928019	202935779	7761	*	4	86.3014	chr1	202927525	202928524	1000	-	promoter:7424	uc001gyq.5	51094	ADIPOR1	hg19_genes_promoters				86.3014
chr1	202928019	202935779	7761	*	4	86.3014	chr1	202927525	202928524	1000	-	promoter:7425	uc001gyr.5	51094	ADIPOR1	hg19_genes_promoters				86.3014
chr1	202928019	202935779	7761	*	4	86.3014	chr1	202927701	202928700	1000	-	promoter:7426	uc001gys.5	51094	ADIPOR1	hg19_genes_promoters				86.3014
chr1	202926443	202928292	1850	*	UMR	2.56888	chr1	202927525	202928524	1000	-	promoter:7424	uc001gyq.5	51094	ADIPOR1	hg19_genes_promoters				2.56888
chr1	202926443	202928292	1850	*	UMR	2.56888	chr1	202927525	202928524	1000	-	promoter:7425	uc001gyr.5	51094	ADIPOR1	hg19_genes_promoters				2.56888
chr1	202926443	202928292	1850	*	UMR	2.56888	chr1	202927701	202928700	1000	-	promoter:7426	uc001gys.5	51094	ADIPOR1	hg19_genes_promoters				2.56888
chr1	202896905	202926450	29546	*	4	92.1364	chr1	202917558	202918557	1000	-	promoter:7423	uc010pqd.3	51094	ADIPOR1	hg19_genes_promoters					92.1364
chr1	202926533	202928021	1489	*	1	2.55418	chr1	202927525	202928524	1000	-	promoter:7424	uc001gyq.5	51094	ADIPOR1	hg19_genes_promoters					2.55418
chr1	202926533	202928021	1489	*	1	2.55418	chr1	202927525	202928524	1000	-	promoter:7425	uc001gyr.5	51094	ADIPOR1	hg19_genes_promoters					2.55418
chr1	202926533	202928021	1489	*	1	2.55418	chr1	202927701	202928700	1000	-	promoter:7426	uc001gys.5	51094	ADIPOR1	hg19_genes_promoters					2.55418
chr1	202928564	202935779	7216	*	4	89.1731	chr1	202927701	202928700	1000	-	promoter:7426	uc001gys.5	51094	ADIPOR1	hg19_genes_promoters					89.1731
chr1	202926493	202928292	1800	*	UMR	2.12848	chr1	202927525	202928524	1000	-	promoter:7424	uc001gyq.5	51094	ADIPOR1	hg19_genes_promoters					2.12848
chr1	202926493	202928292	1800	*	UMR	2.12848	chr1	202927525	202928524	1000	-	promoter:7425	uc001gyr.5	51094	ADIPOR1	hg19_genes_promoters					2.12848
chr1	202926493	202928292	1800	*	UMR	2.12848	chr1	202927701	202928700	1000	-	promoter:7426	uc001gys.5	51094	ADIPOR1	hg19_genes_promoters					2.12848
chr1	202896873	202926353	29481	*	4	92.2297	chr1	202917558	202918557	1000	-	promoter:7423	uc010pqd.3	51094	ADIPOR1	hg19_genes_promoters						92.2297
chr1	202926533	202928021	1489	*	1	2.38095	chr1	202927525	202928524	1000	-	promoter:7424	uc001gyq.5	51094	ADIPOR1	hg19_genes_promoters						2.38095
chr1	202926533	202928021	1489	*	1	2.38095	chr1	202927525	202928524	1000	-	promoter:7425	uc001gyr.5	51094	ADIPOR1	hg19_genes_promoters						2.38095
chr1	202926533	202928021	1489	*	1	2.38095	chr1	202927701	202928700	1000	-	promoter:7426	uc001gys.5	51094	ADIPOR1	hg19_genes_promoters						2.38095
chr1	202928564	202935779	7216	*	3	87.3402	chr1	202927701	202928700	1000	-	promoter:7426	uc001gys.5	51094	ADIPOR1	hg19_genes_promoters						87.3402
chr1	202926444	202928292	1849	*	UMR	2.13585	chr1	202927525	202928524	1000	-	promoter:7424	uc001gyq.5	51094	ADIPOR1	hg19_genes_promoters						2.13585
chr1	202926444	202928292	1849	*	UMR	2.13585	chr1	202927525	202928524	1000	-	promoter:7425	uc001gyr.5	51094	ADIPOR1	hg19_genes_promoters						2.13585
chr1	202926444	202928292	1849	*	UMR	2.13585	chr1	202927701	202928700	1000	-	promoter:7426	uc001gys.5	51094	ADIPOR1	hg19_genes_promoters						2.13585
chr2	27272438	27275380	2943	*	1	2.30715	chr2	27273491	27274490	1000	+	promoter:8163	uc002rid.3	60509	AGBL5	hg19_genes_promoters	2.30715
chr2	27272438	27275380	2943	*	1	2.30715	chr2	27273491	27274490	1000	+	promoter:8164	uc002rie.3	60509	AGBL5	hg19_genes_promoters	2.30715
chr2	27272438	27275380	2943	*	1	2.30715	chr2	27273491	27274490	1000	+	promoter:8165	uc002rif.3	60509	AGBL5	hg19_genes_promoters	2.30715
chr2	27272438	27275354	2917	*	UMR	1.89582	chr2	27273491	27274490	1000	+	promoter:8163	uc002rid.3	60509	AGBL5	hg19_genes_promoters	1.89582
chr2	27272438	27275354	2917	*	UMR	1.89582	chr2	27273491	27274490	1000	+	promoter:8164	uc002rie.3	60509	AGBL5	hg19_genes_promoters	1.89582
chr2	27272438	27275354	2917	*	UMR	1.89582	chr2	27273491	27274490	1000	+	promoter:8165	uc002rif.3	60509	AGBL5	hg19_genes_promoters	1.89582
chr2	27272468	27275380	2913	*	1	1.88447	chr2	27273491	27274490	1000	+	promoter:8163	uc002rid.3	60509	AGBL5	hg19_genes_promoters		1.88447
chr2	27272468	27275380	2913	*	1	1.88447	chr2	27273491	27274490	1000	+	promoter:8164	uc002rie.3	60509	AGBL5	hg19_genes_promoters		1.88447
chr2	27272468	27275380	2913	*	1	1.88447	chr2	27273491	27274490	1000	+	promoter:8165	uc002rif.3	60509	AGBL5	hg19_genes_promoters		1.88447
chr2	27272441	27275556	3116	*	UMR	2.04832	chr2	27273491	27274490	1000	+	promoter:8163	uc002rid.3	60509	AGBL5	hg19_genes_promoters		2.04832
chr2	27272441	27275556	3116	*	UMR	2.04832	chr2	27273491	27274490	1000	+	promoter:8164	uc002rie.3	60509	AGBL5	hg19_genes_promoters		2.04832
chr2	27272441	27275556	3116	*	UMR	2.04832	chr2	27273491	27274490	1000	+	promoter:8165	uc002rif.3	60509	AGBL5	hg19_genes_promoters		2.04832
chr2	27272438	27275380	2943	*	1	2.27814	chr2	27273491	27274490	1000	+	promoter:8163	uc002rid.3	60509	AGBL5	hg19_genes_promoters			2.27814
chr2	27272438	27275380	2943	*	1	2.27814	chr2	27273491	27274490	1000	+	promoter:8164	uc002rie.3	60509	AGBL5	hg19_genes_promoters			2.27814
chr2	27272438	27275380	2943	*	1	2.27814	chr2	27273491	27274490	1000	+	promoter:8165	uc002rif.3	60509	AGBL5	hg19_genes_promoters			2.27814
chr2	27272438	27275354	2917	*	UMR	1.96648	chr2	27273491	27274490	1000	+	promoter:8163	uc002rid.3	60509	AGBL5	hg19_genes_promoters			1.96648
chr2	27272438	27275354	2917	*	UMR	1.96648	chr2	27273491	27274490	1000	+	promoter:8164	uc002rie.3	60509	AGBL5	hg19_genes_promoters			1.96648
chr2	27272438	27275354	2917	*	UMR	1.96648	chr2	27273491	27274490	1000	+	promoter:8165	uc002rif.3	60509	AGBL5	hg19_genes_promoters			1.96648
chr2	27272468	27275380	2913	*	1	2.22474	chr2	27273491	27274490	1000	+	promoter:8163	uc002rid.3	60509	AGBL5	hg19_genes_promoters				2.22474
chr2	27272468	27275380	2913	*	1	2.22474	chr2	27273491	27274490	1000	+	promoter:8164	uc002rie.3	60509	AGBL5	hg19_genes_promoters				2.22474
chr2	27272468	27275380	2913	*	1	2.22474	chr2	27273491	27274490	1000	+	promoter:8165	uc002rif.3	60509	AGBL5	hg19_genes_promoters				2.22474
chr2	27272487	27275354	2868	*	UMR	1.81436	chr2	27273491	27274490	1000	+	promoter:8163	uc002rid.3	60509	AGBL5	hg19_genes_promoters				1.81436
chr2	27272487	27275354	2868	*	UMR	1.81436	chr2	27273491	27274490	1000	+	promoter:8164	uc002rie.3	60509	AGBL5	hg19_genes_promoters				1.81436
chr2	27272487	27275354	2868	*	UMR	1.81436	chr2	27273491	27274490	1000	+	promoter:8165	uc002rif.3	60509	AGBL5	hg19_genes_promoters				1.81436
chr2	27272436	27275380	2945	*	1	2.49554	chr2	27273491	27274490	1000	+	promoter:8163	uc002rid.3	60509	AGBL5	hg19_genes_promoters					2.49554
chr2	27272436	27275380	2945	*	1	2.49554	chr2	27273491	27274490	1000	+	promoter:8164	uc002rie.3	60509	AGBL5	hg19_genes_promoters					2.49554
chr2	27272436	27275380	2945	*	1	2.49554	chr2	27273491	27274490	1000	+	promoter:8165	uc002rif.3	60509	AGBL5	hg19_genes_promoters					2.49554
chr2	27272407	27275354	2948	*	UMR	2.20588	chr2	27273491	27274490	1000	+	promoter:8163	uc002rid.3	60509	AGBL5	hg19_genes_promoters					2.20588
chr2	27272407	27275354	2948	*	UMR	2.20588	chr2	27273491	27274490	1000	+	promoter:8164	uc002rie.3	60509	AGBL5	hg19_genes_promoters					2.20588
chr2	27272407	27275354	2948	*	UMR	2.20588	chr2	27273491	27274490	1000	+	promoter:8165	uc002rif.3	60509	AGBL5	hg19_genes_promoters					2.20588
chr2	27272468	27275380	2913	*	1	1.80036	chr2	27273491	27274490	1000	+	promoter:8163	uc002rid.3	60509	AGBL5	hg19_genes_promoters						1.80036
chr2	27272468	27275380	2913	*	1	1.80036	chr2	27273491	27274490	1000	+	promoter:8164	uc002rie.3	60509	AGBL5	hg19_genes_promoters						1.80036
chr2	27272468	27275380	2913	*	1	1.80036	chr2	27273491	27274490	1000	+	promoter:8165	uc002rif.3	60509	AGBL5	hg19_genes_promoters						1.80036
chr2	27272441	27275556	3116	*	UMR	2.10843	chr2	27273491	27274490	1000	+	promoter:8163	uc002rid.3	60509	AGBL5	hg19_genes_promoters						2.10843
chr2	27272441	27275556	3116	*	UMR	2.10843	chr2	27273491	27274490	1000	+	promoter:8164	uc002rie.3	60509	AGBL5	hg19_genes_promoters						2.10843
chr2	27272441	27275556	3116	*	UMR	2.10843	chr2	27273491	27274490	1000	+	promoter:8165	uc002rif.3	60509	AGBL5	hg19_genes_promoters						2.10843
chr7	17170846	17337427	166582	*	4	93.3719	chr7	17337276	17338275	1000	+	promoter:28050	uc011jxz.1	196	AHR	hg19_genes_promoters	93.3719
chr7	17337976	17341472	3497	*	1	2.77514	chr7	17337276	17338275	1000	+	promoter:28050	uc011jxz.1	196	AHR	hg19_genes_promoters	2.77514
chr7	17337703	17339904	2202	*	UMR	0.955882	chr7	17337276	17338275	1000	+	promoter:28050	uc011jxz.1	196	AHR	hg19_genes_promoters	0.955882
chr7	17337976	17340783	2808	*	1	1.90453	chr7	17337276	17338275	1000	+	promoter:28050	uc011jxz.1	196	AHR	hg19_genes_promoters		1.90453
chr7	17338021	17340317	2297	*	UMR	0.735294	chr7	17337276	17338275	1000	+	promoter:28050	uc011jxz.1	196	AHR	hg19_genes_promoters		0.735294
chr7	16962235	17337816	375582	*	4	91.9105	chr7	17337276	17338275	1000	+	promoter:28050	uc011jxz.1	196	AHR	hg19_genes_promoters			91.9105
chr7	17337976	17339851	1876	*	1	2.28758	chr7	17337276	17338275	1000	+	promoter:28050	uc011jxz.1	196	AHR	hg19_genes_promoters			2.28758
chr7	17337897	17339815	1919	*	UMR	1.5213	chr7	17337276	17338275	1000	+	promoter:28050	uc011jxz.1	196	AHR	hg19_genes_promoters			1.5213
chr7	17336978	17342536	5559	*	1	2.60641	chr7	17337276	17338275	1000	+	promoter:28050	uc011jxz.1	196	AHR	hg19_genes_promoters				2.60641
chr7	17337522	17341922	4401	*	UMR	1.0209	chr7	17337276	17338275	1000	+	promoter:28050	uc011jxz.1	196	AHR	hg19_genes_promoters				1.0209
chr7	17170846	17337816	166971	*	4	92.773	chr7	17337276	17338275	1000	+	promoter:28050	uc011jxz.1	196	AHR	hg19_genes_promoters					92.773
chr7	17337976	17341309	3334	*	1	2.33905	chr7	17337276	17338275	1000	+	promoter:28050	uc011jxz.1	196	AHR	hg19_genes_promoters					2.33905
chr7	17337897	17340646	2750	*	UMR	1.70401	chr7	17337276	17338275	1000	+	promoter:28050	uc011jxz.1	196	AHR	hg19_genes_promoters					1.70401
chr7	16962235	17337976	375742	*	4	92.4509	chr7	17337276	17338275	1000	+	promoter:28050	uc011jxz.1	196	AHR	hg19_genes_promoters						92.4509
chr7	17338064	17340783	2720	*	1	1.50705	chr7	17337276	17338275	1000	+	promoter:28050	uc011jxz.1	196	AHR	hg19_genes_promoters						1.50705
chr7	17338021	17340281	2261	*	UMR	0.539216	chr7	17337276	17338275	1000	+	promoter:28050	uc011jxz.1	196	AHR	hg19_genes_promoters						0.539216
chr17	6338181	6338597	417	*	2	41.3235	chr17	6338453	6339452	1000	-	promoter:62548	uc021toq.1	23746	AIPL1	hg19_genes_promoters	41.3235
chr17	6338181	6338597	417	*	2	41.3235	chr17	6338520	6339519	1000	-	promoter:62549	uc002gcp.3	23746	AIPL1	hg19_genes_promoters	41.3235
chr17	6338181	6338597	417	*	2	41.3235	chr17	6338520	6339519	1000	-	promoter:62550	uc002gcq.3	23746	AIPL1	hg19_genes_promoters	41.3235
chr17	6338181	6338597	417	*	2	41.3235	chr17	6338520	6339519	1000	-	promoter:62551	uc002gcr.3	23746	AIPL1	hg19_genes_promoters	41.3235
chr17	6338181	6338597	417	*	2	41.3235	chr17	6338520	6339519	1000	-	promoter:62552	uc010clk.3	23746	AIPL1	hg19_genes_promoters	41.3235
chr17	6338181	6338597	417	*	2	41.3235	chr17	6338520	6339519	1000	-	promoter:62553	uc010cll.3	23746	AIPL1	hg19_genes_promoters	41.3235
chr17	6338181	6338597	417	*	2	41.3235	chr17	6338520	6339519	1000	-	promoter:62554	uc002gcs.3	23746	AIPL1	hg19_genes_promoters	41.3235
chr17	6338181	6338597	417	*	2	41.3235	chr17	6338520	6339519	1000	-	promoter:62555	uc021tor.1	23746	AIPL1	hg19_genes_promoters	41.3235
chr17	6338622	6339261	640	*	3	82.7366	chr17	6338453	6339452	1000	-	promoter:62548	uc021toq.1	23746	AIPL1	hg19_genes_promoters	82.7366
chr17	6338622	6339261	640	*	3	82.7366	chr17	6338520	6339519	1000	-	promoter:62549	uc002gcp.3	23746	AIPL1	hg19_genes_promoters	82.7366
chr17	6338622	6339261	640	*	3	82.7366	chr17	6338520	6339519	1000	-	promoter:62550	uc002gcq.3	23746	AIPL1	hg19_genes_promoters	82.7366
chr17	6338622	6339261	640	*	3	82.7366	chr17	6338520	6339519	1000	-	promoter:62551	uc002gcr.3	23746	AIPL1	hg19_genes_promoters	82.7366
chr17	6338622	6339261	640	*	3	82.7366	chr17	6338520	6339519	1000	-	promoter:62552	uc010clk.3	23746	AIPL1	hg19_genes_promoters	82.7366
chr17	6338622	6339261	640	*	3	82.7366	chr17	6338520	6339519	1000	-	promoter:62553	uc010cll.3	23746	AIPL1	hg19_genes_promoters	82.7366
chr17	6338622	6339261	640	*	3	82.7366	chr17	6338520	6339519	1000	-	promoter:62554	uc002gcs.3	23746	AIPL1	hg19_genes_promoters	82.7366
chr17	6338622	6339261	640	*	3	82.7366	chr17	6338520	6339519	1000	-	promoter:62555	uc021tor.1	23746	AIPL1	hg19_genes_promoters	82.7366
chr17	6339287	6339633	347	*	2	27.6471	chr17	6338453	6339452	1000	-	promoter:62548	uc021toq.1	23746	AIPL1	hg19_genes_promoters	27.6471
chr17	6339287	6339633	347	*	2	27.6471	chr17	6338520	6339519	1000	-	promoter:62549	uc002gcp.3	23746	AIPL1	hg19_genes_promoters	27.6471
chr17	6339287	6339633	347	*	2	27.6471	chr17	6338520	6339519	1000	-	promoter:62550	uc002gcq.3	23746	AIPL1	hg19_genes_promoters	27.6471
chr17	6339287	6339633	347	*	2	27.6471	chr17	6338520	6339519	1000	-	promoter:62551	uc002gcr.3	23746	AIPL1	hg19_genes_promoters	27.6471
chr17	6339287	6339633	347	*	2	27.6471	chr17	6338520	6339519	1000	-	promoter:62552	uc010clk.3	23746	AIPL1	hg19_genes_promoters	27.6471
chr17	6339287	6339633	347	*	2	27.6471	chr17	6338520	6339519	1000	-	promoter:62553	uc010cll.3	23746	AIPL1	hg19_genes_promoters	27.6471
chr17	6339287	6339633	347	*	2	27.6471	chr17	6338520	6339519	1000	-	promoter:62554	uc002gcs.3	23746	AIPL1	hg19_genes_promoters	27.6471
chr17	6339287	6339633	347	*	2	27.6471	chr17	6338520	6339519	1000	-	promoter:62555	uc021tor.1	23746	AIPL1	hg19_genes_promoters	27.6471
chr17	6338259	6338610	352	*	LMR	39.4464	chr17	6338453	6339452	1000	-	promoter:62548	uc021toq.1	23746	AIPL1	hg19_genes_promoters	39.4464
chr17	6338259	6338610	352	*	LMR	39.4464	chr17	6338520	6339519	1000	-	promoter:62549	uc002gcp.3	23746	AIPL1	hg19_genes_promoters	39.4464
chr17	6338259	6338610	352	*	LMR	39.4464	chr17	6338520	6339519	1000	-	promoter:62550	uc002gcq.3	23746	AIPL1	hg19_genes_promoters	39.4464
chr17	6338259	6338610	352	*	LMR	39.4464	chr17	6338520	6339519	1000	-	promoter:62551	uc002gcr.3	23746	AIPL1	hg19_genes_promoters	39.4464
chr17	6338259	6338610	352	*	LMR	39.4464	chr17	6338520	6339519	1000	-	promoter:62552	uc010clk.3	23746	AIPL1	hg19_genes_promoters	39.4464
chr17	6338259	6338610	352	*	LMR	39.4464	chr17	6338520	6339519	1000	-	promoter:62553	uc010cll.3	23746	AIPL1	hg19_genes_promoters	39.4464
chr17	6338259	6338610	352	*	LMR	39.4464	chr17	6338520	6339519	1000	-	promoter:62554	uc002gcs.3	23746	AIPL1	hg19_genes_promoters	39.4464
chr17	6338259	6338610	352	*	LMR	39.4464	chr17	6338520	6339519	1000	-	promoter:62555	uc021tor.1	23746	AIPL1	hg19_genes_promoters	39.4464
chr17	6339299	6339684	386	*	LMR	13.9706	chr17	6338453	6339452	1000	-	promoter:62548	uc021toq.1	23746	AIPL1	hg19_genes_promoters	13.9706
chr17	6339299	6339684	386	*	LMR	13.9706	chr17	6338520	6339519	1000	-	promoter:62549	uc002gcp.3	23746	AIPL1	hg19_genes_promoters	13.9706
chr17	6339299	6339684	386	*	LMR	13.9706	chr17	6338520	6339519	1000	-	promoter:62550	uc002gcq.3	23746	AIPL1	hg19_genes_promoters	13.9706
chr17	6339299	6339684	386	*	LMR	13.9706	chr17	6338520	6339519	1000	-	promoter:62551	uc002gcr.3	23746	AIPL1	hg19_genes_promoters	13.9706
chr17	6339299	6339684	386	*	LMR	13.9706	chr17	6338520	6339519	1000	-	promoter:62552	uc010clk.3	23746	AIPL1	hg19_genes_promoters	13.9706
chr17	6339299	6339684	386	*	LMR	13.9706	chr17	6338520	6339519	1000	-	promoter:62553	uc010cll.3	23746	AIPL1	hg19_genes_promoters	13.9706
chr17	6339299	6339684	386	*	LMR	13.9706	chr17	6338520	6339519	1000	-	promoter:62554	uc002gcs.3	23746	AIPL1	hg19_genes_promoters	13.9706
chr17	6339299	6339684	386	*	LMR	13.9706	chr17	6338520	6339519	1000	-	promoter:62555	uc021tor.1	23746	AIPL1	hg19_genes_promoters	13.9706
chr17	6325729	6346760	21032	*	3	80.1668	chr17	6338453	6339452	1000	-	promoter:62548	uc021toq.1	23746	AIPL1	hg19_genes_promoters		80.1668
chr17	6325729	6346760	21032	*	3	80.1668	chr17	6338520	6339519	1000	-	promoter:62549	uc002gcp.3	23746	AIPL1	hg19_genes_promoters		80.1668
chr17	6325729	6346760	21032	*	3	80.1668	chr17	6338520	6339519	1000	-	promoter:62550	uc002gcq.3	23746	AIPL1	hg19_genes_promoters		80.1668
chr17	6325729	6346760	21032	*	3	80.1668	chr17	6338520	6339519	1000	-	promoter:62551	uc002gcr.3	23746	AIPL1	hg19_genes_promoters		80.1668
chr17	6325729	6346760	21032	*	3	80.1668	chr17	6338520	6339519	1000	-	promoter:62552	uc010clk.3	23746	AIPL1	hg19_genes_promoters		80.1668
chr17	6325729	6346760	21032	*	3	80.1668	chr17	6338520	6339519	1000	-	promoter:62553	uc010cll.3	23746	AIPL1	hg19_genes_promoters		80.1668
chr17	6325729	6346760	21032	*	3	80.1668	chr17	6338520	6339519	1000	-	promoter:62554	uc002gcs.3	23746	AIPL1	hg19_genes_promoters		80.1668
chr17	6325729	6346760	21032	*	3	80.1668	chr17	6338520	6339519	1000	-	promoter:62555	uc021tor.1	23746	AIPL1	hg19_genes_promoters		80.1668
chr17	6339299	6339684	386	*	LMR	12.1324	chr17	6338453	6339452	1000	-	promoter:62548	uc021toq.1	23746	AIPL1	hg19_genes_promoters		12.1324
chr17	6339299	6339684	386	*	LMR	12.1324	chr17	6338520	6339519	1000	-	promoter:62549	uc002gcp.3	23746	AIPL1	hg19_genes_promoters		12.1324
chr17	6339299	6339684	386	*	LMR	12.1324	chr17	6338520	6339519	1000	-	promoter:62550	uc002gcq.3	23746	AIPL1	hg19_genes_promoters		12.1324
chr17	6339299	6339684	386	*	LMR	12.1324	chr17	6338520	6339519	1000	-	promoter:62551	uc002gcr.3	23746	AIPL1	hg19_genes_promoters		12.1324
chr17	6339299	6339684	386	*	LMR	12.1324	chr17	6338520	6339519	1000	-	promoter:62552	uc010clk.3	23746	AIPL1	hg19_genes_promoters		12.1324
chr17	6339299	6339684	386	*	LMR	12.1324	chr17	6338520	6339519	1000	-	promoter:62553	uc010cll.3	23746	AIPL1	hg19_genes_promoters		12.1324
chr17	6339299	6339684	386	*	LMR	12.1324	chr17	6338520	6339519	1000	-	promoter:62554	uc002gcs.3	23746	AIPL1	hg19_genes_promoters		12.1324
chr17	6339299	6339684	386	*	LMR	12.1324	chr17	6338520	6339519	1000	-	promoter:62555	uc021tor.1	23746	AIPL1	hg19_genes_promoters		12.1324
chr17	6325951	6346760	20810	*	3	79.105	chr17	6338453	6339452	1000	-	promoter:62548	uc021toq.1	23746	AIPL1	hg19_genes_promoters			79.105
chr17	6325951	6346760	20810	*	3	79.105	chr17	6338520	6339519	1000	-	promoter:62549	uc002gcp.3	23746	AIPL1	hg19_genes_promoters			79.105
chr17	6325951	6346760	20810	*	3	79.105	chr17	6338520	6339519	1000	-	promoter:62550	uc002gcq.3	23746	AIPL1	hg19_genes_promoters			79.105
chr17	6325951	6346760	20810	*	3	79.105	chr17	6338520	6339519	1000	-	promoter:62551	uc002gcr.3	23746	AIPL1	hg19_genes_promoters			79.105
chr17	6325951	6346760	20810	*	3	79.105	chr17	6338520	6339519	1000	-	promoter:62552	uc010clk.3	23746	AIPL1	hg19_genes_promoters			79.105
chr17	6325951	6346760	20810	*	3	79.105	chr17	6338520	6339519	1000	-	promoter:62553	uc010cll.3	23746	AIPL1	hg19_genes_promoters			79.105
chr17	6325951	6346760	20810	*	3	79.105	chr17	6338520	6339519	1000	-	promoter:62554	uc002gcs.3	23746	AIPL1	hg19_genes_promoters			79.105
chr17	6325951	6346760	20810	*	3	79.105	chr17	6338520	6339519	1000	-	promoter:62555	uc021tor.1	23746	AIPL1	hg19_genes_promoters			79.105
chr17	6338468	6338560	93	*	LMR	37.5	chr17	6338453	6339452	1000	-	promoter:62548	uc021toq.1	23746	AIPL1	hg19_genes_promoters			37.5
chr17	6338468	6338560	93	*	LMR	37.5	chr17	6338520	6339519	1000	-	promoter:62549	uc002gcp.3	23746	AIPL1	hg19_genes_promoters			37.5
chr17	6338468	6338560	93	*	LMR	37.5	chr17	6338520	6339519	1000	-	promoter:62550	uc002gcq.3	23746	AIPL1	hg19_genes_promoters			37.5
chr17	6338468	6338560	93	*	LMR	37.5	chr17	6338520	6339519	1000	-	promoter:62551	uc002gcr.3	23746	AIPL1	hg19_genes_promoters			37.5
chr17	6338468	6338560	93	*	LMR	37.5	chr17	6338520	6339519	1000	-	promoter:62552	uc010clk.3	23746	AIPL1	hg19_genes_promoters			37.5
chr17	6338468	6338560	93	*	LMR	37.5	chr17	6338520	6339519	1000	-	promoter:62553	uc010cll.3	23746	AIPL1	hg19_genes_promoters			37.5
chr17	6338468	6338560	93	*	LMR	37.5	chr17	6338520	6339519	1000	-	promoter:62554	uc002gcs.3	23746	AIPL1	hg19_genes_promoters			37.5
chr17	6338468	6338560	93	*	LMR	37.5	chr17	6338520	6339519	1000	-	promoter:62555	uc021tor.1	23746	AIPL1	hg19_genes_promoters			37.5
chr17	6333690	6339261	5572	*	3	79.7229	chr17	6338453	6339452	1000	-	promoter:62548	uc021toq.1	23746	AIPL1	hg19_genes_promoters				79.7229
chr17	6333690	6339261	5572	*	3	79.7229	chr17	6338520	6339519	1000	-	promoter:62549	uc002gcp.3	23746	AIPL1	hg19_genes_promoters				79.7229
chr17	6333690	6339261	5572	*	3	79.7229	chr17	6338520	6339519	1000	-	promoter:62550	uc002gcq.3	23746	AIPL1	hg19_genes_promoters				79.7229
chr17	6333690	6339261	5572	*	3	79.7229	chr17	6338520	6339519	1000	-	promoter:62551	uc002gcr.3	23746	AIPL1	hg19_genes_promoters				79.7229
chr17	6333690	6339261	5572	*	3	79.7229	chr17	6338520	6339519	1000	-	promoter:62552	uc010clk.3	23746	AIPL1	hg19_genes_promoters				79.7229
chr17	6333690	6339261	5572	*	3	79.7229	chr17	6338520	6339519	1000	-	promoter:62553	uc010cll.3	23746	AIPL1	hg19_genes_promoters				79.7229
chr17	6333690	6339261	5572	*	3	79.7229	chr17	6338520	6339519	1000	-	promoter:62554	uc002gcs.3	23746	AIPL1	hg19_genes_promoters				79.7229
chr17	6333690	6339261	5572	*	3	79.7229	chr17	6338520	6339519	1000	-	promoter:62555	uc021tor.1	23746	AIPL1	hg19_genes_promoters				79.7229
chr17	6339287	6339633	347	*	2	25	chr17	6338453	6339452	1000	-	promoter:62548	uc021toq.1	23746	AIPL1	hg19_genes_promoters				25
chr17	6339287	6339633	347	*	2	25	chr17	6338520	6339519	1000	-	promoter:62549	uc002gcp.3	23746	AIPL1	hg19_genes_promoters				25
chr17	6339287	6339633	347	*	2	25	chr17	6338520	6339519	1000	-	promoter:62550	uc002gcq.3	23746	AIPL1	hg19_genes_promoters				25
chr17	6339287	6339633	347	*	2	25	chr17	6338520	6339519	1000	-	promoter:62551	uc002gcr.3	23746	AIPL1	hg19_genes_promoters				25
chr17	6339287	6339633	347	*	2	25	chr17	6338520	6339519	1000	-	promoter:62552	uc010clk.3	23746	AIPL1	hg19_genes_promoters				25
chr17	6339287	6339633	347	*	2	25	chr17	6338520	6339519	1000	-	promoter:62553	uc010cll.3	23746	AIPL1	hg19_genes_promoters				25
chr17	6339287	6339633	347	*	2	25	chr17	6338520	6339519	1000	-	promoter:62554	uc002gcs.3	23746	AIPL1	hg19_genes_promoters				25
chr17	6339287	6339633	347	*	2	25	chr17	6338520	6339519	1000	-	promoter:62555	uc021tor.1	23746	AIPL1	hg19_genes_promoters				25
chr17	6338468	6338560	93	*	LMR	39.7059	chr17	6338453	6339452	1000	-	promoter:62548	uc021toq.1	23746	AIPL1	hg19_genes_promoters				39.7059
chr17	6338468	6338560	93	*	LMR	39.7059	chr17	6338520	6339519	1000	-	promoter:62549	uc002gcp.3	23746	AIPL1	hg19_genes_promoters				39.7059
chr17	6338468	6338560	93	*	LMR	39.7059	chr17	6338520	6339519	1000	-	promoter:62550	uc002gcq.3	23746	AIPL1	hg19_genes_promoters				39.7059
chr17	6338468	6338560	93	*	LMR	39.7059	chr17	6338520	6339519	1000	-	promoter:62551	uc002gcr.3	23746	AIPL1	hg19_genes_promoters				39.7059
chr17	6338468	6338560	93	*	LMR	39.7059	chr17	6338520	6339519	1000	-	promoter:62552	uc010clk.3	23746	AIPL1	hg19_genes_promoters				39.7059
chr17	6338468	6338560	93	*	LMR	39.7059	chr17	6338520	6339519	1000	-	promoter:62553	uc010cll.3	23746	AIPL1	hg19_genes_promoters				39.7059
chr17	6338468	6338560	93	*	LMR	39.7059	chr17	6338520	6339519	1000	-	promoter:62554	uc002gcs.3	23746	AIPL1	hg19_genes_promoters				39.7059
chr17	6338468	6338560	93	*	LMR	39.7059	chr17	6338520	6339519	1000	-	promoter:62555	uc021tor.1	23746	AIPL1	hg19_genes_promoters				39.7059
chr17	6339299	6339684	386	*	LMR	11.0294	chr17	6338453	6339452	1000	-	promoter:62548	uc021toq.1	23746	AIPL1	hg19_genes_promoters				11.0294
chr17	6339299	6339684	386	*	LMR	11.0294	chr17	6338520	6339519	1000	-	promoter:62549	uc002gcp.3	23746	AIPL1	hg19_genes_promoters				11.0294
chr17	6339299	6339684	386	*	LMR	11.0294	chr17	6338520	6339519	1000	-	promoter:62550	uc002gcq.3	23746	AIPL1	hg19_genes_promoters				11.0294
chr17	6339299	6339684	386	*	LMR	11.0294	chr17	6338520	6339519	1000	-	promoter:62551	uc002gcr.3	23746	AIPL1	hg19_genes_promoters				11.0294
chr17	6339299	6339684	386	*	LMR	11.0294	chr17	6338520	6339519	1000	-	promoter:62552	uc010clk.3	23746	AIPL1	hg19_genes_promoters				11.0294
chr17	6339299	6339684	386	*	LMR	11.0294	chr17	6338520	6339519	1000	-	promoter:62553	uc010cll.3	23746	AIPL1	hg19_genes_promoters				11.0294
chr17	6339299	6339684	386	*	LMR	11.0294	chr17	6338520	6339519	1000	-	promoter:62554	uc002gcs.3	23746	AIPL1	hg19_genes_promoters				11.0294
chr17	6339299	6339684	386	*	LMR	11.0294	chr17	6338520	6339519	1000	-	promoter:62555	uc021tor.1	23746	AIPL1	hg19_genes_promoters				11.0294
chr17	6338181	6338622	442	*	2	32.3529	chr17	6338453	6339452	1000	-	promoter:62548	uc021toq.1	23746	AIPL1	hg19_genes_promoters					32.3529
chr17	6338181	6338622	442	*	2	32.3529	chr17	6338520	6339519	1000	-	promoter:62549	uc002gcp.3	23746	AIPL1	hg19_genes_promoters					32.3529
chr17	6338181	6338622	442	*	2	32.3529	chr17	6338520	6339519	1000	-	promoter:62550	uc002gcq.3	23746	AIPL1	hg19_genes_promoters					32.3529
chr17	6338181	6338622	442	*	2	32.3529	chr17	6338520	6339519	1000	-	promoter:62551	uc002gcr.3	23746	AIPL1	hg19_genes_promoters					32.3529
chr17	6338181	6338622	442	*	2	32.3529	chr17	6338520	6339519	1000	-	promoter:62552	uc010clk.3	23746	AIPL1	hg19_genes_promoters					32.3529
chr17	6338181	6338622	442	*	2	32.3529	chr17	6338520	6339519	1000	-	promoter:62553	uc010cll.3	23746	AIPL1	hg19_genes_promoters					32.3529
chr17	6338181	6338622	442	*	2	32.3529	chr17	6338520	6339519	1000	-	promoter:62554	uc002gcs.3	23746	AIPL1	hg19_genes_promoters					32.3529
chr17	6338181	6338622	442	*	2	32.3529	chr17	6338520	6339519	1000	-	promoter:62555	uc021tor.1	23746	AIPL1	hg19_genes_promoters					32.3529
chr17	6338723	6341981	3259	*	3	75.4202	chr17	6338453	6339452	1000	-	promoter:62548	uc021toq.1	23746	AIPL1	hg19_genes_promoters					75.4202
chr17	6338723	6341981	3259	*	3	75.4202	chr17	6338520	6339519	1000	-	promoter:62549	uc002gcp.3	23746	AIPL1	hg19_genes_promoters					75.4202
chr17	6338723	6341981	3259	*	3	75.4202	chr17	6338520	6339519	1000	-	promoter:62550	uc002gcq.3	23746	AIPL1	hg19_genes_promoters					75.4202
chr17	6338723	6341981	3259	*	3	75.4202	chr17	6338520	6339519	1000	-	promoter:62551	uc002gcr.3	23746	AIPL1	hg19_genes_promoters					75.4202
chr17	6338723	6341981	3259	*	3	75.4202	chr17	6338520	6339519	1000	-	promoter:62552	uc010clk.3	23746	AIPL1	hg19_genes_promoters					75.4202
chr17	6338723	6341981	3259	*	3	75.4202	chr17	6338520	6339519	1000	-	promoter:62553	uc010cll.3	23746	AIPL1	hg19_genes_promoters					75.4202
chr17	6338723	6341981	3259	*	3	75.4202	chr17	6338520	6339519	1000	-	promoter:62554	uc002gcs.3	23746	AIPL1	hg19_genes_promoters					75.4202
chr17	6338723	6341981	3259	*	3	75.4202	chr17	6338520	6339519	1000	-	promoter:62555	uc021tor.1	23746	AIPL1	hg19_genes_promoters					75.4202
chr17	6338361	6338610	250	*	LMR	20.8145	chr17	6338453	6339452	1000	-	promoter:62548	uc021toq.1	23746	AIPL1	hg19_genes_promoters					20.8145
chr17	6338361	6338610	250	*	LMR	20.8145	chr17	6338520	6339519	1000	-	promoter:62549	uc002gcp.3	23746	AIPL1	hg19_genes_promoters					20.8145
chr17	6338361	6338610	250	*	LMR	20.8145	chr17	6338520	6339519	1000	-	promoter:62550	uc002gcq.3	23746	AIPL1	hg19_genes_promoters					20.8145
chr17	6338361	6338610	250	*	LMR	20.8145	chr17	6338520	6339519	1000	-	promoter:62551	uc002gcr.3	23746	AIPL1	hg19_genes_promoters					20.8145
chr17	6338361	6338610	250	*	LMR	20.8145	chr17	6338520	6339519	1000	-	promoter:62552	uc010clk.3	23746	AIPL1	hg19_genes_promoters					20.8145
chr17	6338361	6338610	250	*	LMR	20.8145	chr17	6338520	6339519	1000	-	promoter:62553	uc010cll.3	23746	AIPL1	hg19_genes_promoters					20.8145
chr17	6338361	6338610	250	*	LMR	20.8145	chr17	6338520	6339519	1000	-	promoter:62554	uc002gcs.3	23746	AIPL1	hg19_genes_promoters					20.8145
chr17	6338361	6338610	250	*	LMR	20.8145	chr17	6338520	6339519	1000	-	promoter:62555	uc021tor.1	23746	AIPL1	hg19_genes_promoters					20.8145
chr17	6339299	6339684	386	*	LMR	13.6029	chr17	6338453	6339452	1000	-	promoter:62548	uc021toq.1	23746	AIPL1	hg19_genes_promoters					13.6029
chr17	6339299	6339684	386	*	LMR	13.6029	chr17	6338520	6339519	1000	-	promoter:62549	uc002gcp.3	23746	AIPL1	hg19_genes_promoters					13.6029
chr17	6339299	6339684	386	*	LMR	13.6029	chr17	6338520	6339519	1000	-	promoter:62550	uc002gcq.3	23746	AIPL1	hg19_genes_promoters					13.6029
chr17	6339299	6339684	386	*	LMR	13.6029	chr17	6338520	6339519	1000	-	promoter:62551	uc002gcr.3	23746	AIPL1	hg19_genes_promoters					13.6029
chr17	6339299	6339684	386	*	LMR	13.6029	chr17	6338520	6339519	1000	-	promoter:62552	uc010clk.3	23746	AIPL1	hg19_genes_promoters					13.6029
chr17	6339299	6339684	386	*	LMR	13.6029	chr17	6338520	6339519	1000	-	promoter:62553	uc010cll.3	23746	AIPL1	hg19_genes_promoters					13.6029
chr17	6339299	6339684	386	*	LMR	13.6029	chr17	6338520	6339519	1000	-	promoter:62554	uc002gcs.3	23746	AIPL1	hg19_genes_promoters					13.6029
chr17	6339299	6339684	386	*	LMR	13.6029	chr17	6338520	6339519	1000	-	promoter:62555	uc021tor.1	23746	AIPL1	hg19_genes_promoters					13.6029
chr17	6329665	6339287	9623	*	3	78.3529	chr17	6338453	6339452	1000	-	promoter:62548	uc021toq.1	23746	AIPL1	hg19_genes_promoters						78.3529
chr17	6329665	6339287	9623	*	3	78.3529	chr17	6338520	6339519	1000	-	promoter:62549	uc002gcp.3	23746	AIPL1	hg19_genes_promoters						78.3529
chr17	6329665	6339287	9623	*	3	78.3529	chr17	6338520	6339519	1000	-	promoter:62550	uc002gcq.3	23746	AIPL1	hg19_genes_promoters						78.3529
chr17	6329665	6339287	9623	*	3	78.3529	chr17	6338520	6339519	1000	-	promoter:62551	uc002gcr.3	23746	AIPL1	hg19_genes_promoters						78.3529
chr17	6329665	6339287	9623	*	3	78.3529	chr17	6338520	6339519	1000	-	promoter:62552	uc010clk.3	23746	AIPL1	hg19_genes_promoters						78.3529
chr17	6329665	6339287	9623	*	3	78.3529	chr17	6338520	6339519	1000	-	promoter:62553	uc010cll.3	23746	AIPL1	hg19_genes_promoters						78.3529
chr17	6329665	6339287	9623	*	3	78.3529	chr17	6338520	6339519	1000	-	promoter:62554	uc002gcs.3	23746	AIPL1	hg19_genes_promoters						78.3529
chr17	6329665	6339287	9623	*	3	78.3529	chr17	6338520	6339519	1000	-	promoter:62555	uc021tor.1	23746	AIPL1	hg19_genes_promoters						78.3529
chr17	6339294	6339735	442	*	2	25.8824	chr17	6338453	6339452	1000	-	promoter:62548	uc021toq.1	23746	AIPL1	hg19_genes_promoters						25.8824
chr17	6339294	6339735	442	*	2	25.8824	chr17	6338520	6339519	1000	-	promoter:62549	uc002gcp.3	23746	AIPL1	hg19_genes_promoters						25.8824
chr17	6339294	6339735	442	*	2	25.8824	chr17	6338520	6339519	1000	-	promoter:62550	uc002gcq.3	23746	AIPL1	hg19_genes_promoters						25.8824
chr17	6339294	6339735	442	*	2	25.8824	chr17	6338520	6339519	1000	-	promoter:62551	uc002gcr.3	23746	AIPL1	hg19_genes_promoters						25.8824
chr17	6339294	6339735	442	*	2	25.8824	chr17	6338520	6339519	1000	-	promoter:62552	uc010clk.3	23746	AIPL1	hg19_genes_promoters						25.8824
chr17	6339294	6339735	442	*	2	25.8824	chr17	6338520	6339519	1000	-	promoter:62553	uc010cll.3	23746	AIPL1	hg19_genes_promoters						25.8824
chr17	6339294	6339735	442	*	2	25.8824	chr17	6338520	6339519	1000	-	promoter:62554	uc002gcs.3	23746	AIPL1	hg19_genes_promoters						25.8824
chr17	6339294	6339735	442	*	2	25.8824	chr17	6338520	6339519	1000	-	promoter:62555	uc021tor.1	23746	AIPL1	hg19_genes_promoters						25.8824
chr17	6339299	6339684	386	*	LMR	11.7647	chr17	6338453	6339452	1000	-	promoter:62548	uc021toq.1	23746	AIPL1	hg19_genes_promoters						11.7647
chr17	6339299	6339684	386	*	LMR	11.7647	chr17	6338520	6339519	1000	-	promoter:62549	uc002gcp.3	23746	AIPL1	hg19_genes_promoters						11.7647
chr17	6339299	6339684	386	*	LMR	11.7647	chr17	6338520	6339519	1000	-	promoter:62550	uc002gcq.3	23746	AIPL1	hg19_genes_promoters						11.7647
chr17	6339299	6339684	386	*	LMR	11.7647	chr17	6338520	6339519	1000	-	promoter:62551	uc002gcr.3	23746	AIPL1	hg19_genes_promoters						11.7647
chr17	6339299	6339684	386	*	LMR	11.7647	chr17	6338520	6339519	1000	-	promoter:62552	uc010clk.3	23746	AIPL1	hg19_genes_promoters						11.7647
chr17	6339299	6339684	386	*	LMR	11.7647	chr17	6338520	6339519	1000	-	promoter:62553	uc010cll.3	23746	AIPL1	hg19_genes_promoters						11.7647
chr17	6339299	6339684	386	*	LMR	11.7647	chr17	6338520	6339519	1000	-	promoter:62554	uc002gcs.3	23746	AIPL1	hg19_genes_promoters						11.7647
chr17	6339299	6339684	386	*	LMR	11.7647	chr17	6338520	6339519	1000	-	promoter:62555	uc021tor.1	23746	AIPL1	hg19_genes_promoters						11.7647
chr19	7445850	7459122	13273	*	4	87.7358	chr19	7446720	7447719	1000	+	promoter:66053	uc010xjm.1	23370	ARHGEF18	hg19_genes_promoters	87.7358
chr19	7445850	7459122	13273	*	4	87.7358	chr19	7458999	7459998	1000	+	promoter:66054	uc002mgh.3	23370	ARHGEF18	hg19_genes_promoters	87.7358
chr19	7459910	7460999	1090	*	1	1.82709	chr19	7458999	7459998	1000	+	promoter:66054	uc002mgh.3	23370	ARHGEF18	hg19_genes_promoters	1.82709
chr19	7461114	7553559	92446	*	4	92.7875	chr19	7503574	7504573	1000	+	promoter:66055	uc002mgi.3	23370	ARHGEF18	hg19_genes_promoters	92.7875
chr19	7461114	7553559	92446	*	4	92.7875	chr19	7510929	7511928	1000	+	promoter:66056	uc002mgj.1	23370	ARHGEF18	hg19_genes_promoters	92.7875
chr19	7447675	7447718	44	*	LMR	32.3529	chr19	7446720	7447719	1000	+	promoter:66053	uc010xjm.1	23370	ARHGEF18	hg19_genes_promoters	32.3529
chr19	7459517	7461056	1540	*	UMR	1.64884	chr19	7458999	7459998	1000	+	promoter:66054	uc002mgh.3	23370	ARHGEF18	hg19_genes_promoters	1.64884
chr19	7445850	7459122	13273	*	4	87.7591	chr19	7446720	7447719	1000	+	promoter:66053	uc010xjm.1	23370	ARHGEF18	hg19_genes_promoters		87.7591
chr19	7445850	7459122	13273	*	4	87.7591	chr19	7458999	7459998	1000	+	promoter:66054	uc002mgh.3	23370	ARHGEF18	hg19_genes_promoters		87.7591
chr19	7459802	7461114	1313	*	1	2.02445	chr19	7458999	7459998	1000	+	promoter:66054	uc002mgh.3	23370	ARHGEF18	hg19_genes_promoters		2.02445
chr19	7461120	7553559	92440	*	4	92.1573	chr19	7503574	7504573	1000	+	promoter:66055	uc002mgi.3	23370	ARHGEF18	hg19_genes_promoters		92.1573
chr19	7461120	7553559	92440	*	4	92.1573	chr19	7510929	7511928	1000	+	promoter:66056	uc002mgj.1	23370	ARHGEF18	hg19_genes_promoters		92.1573
chr19	7458788	7461056	2269	*	UMR	1.87166	chr19	7458999	7459998	1000	+	promoter:66054	uc002mgh.3	23370	ARHGEF18	hg19_genes_promoters		1.87166
chr19	7445877	7459050	13174	*	4	87.4032	chr19	7446720	7447719	1000	+	promoter:66053	uc010xjm.1	23370	ARHGEF18	hg19_genes_promoters			87.4032
chr19	7445877	7459050	13174	*	4	87.4032	chr19	7458999	7459998	1000	+	promoter:66054	uc002mgh.3	23370	ARHGEF18	hg19_genes_promoters			87.4032
chr19	7459122	7461114	1993	*	1	2.79943	chr19	7458999	7459998	1000	+	promoter:66054	uc002mgh.3	23370	ARHGEF18	hg19_genes_promoters			2.79943
chr19	7461120	7547753	86634	*	4	92.7302	chr19	7503574	7504573	1000	+	promoter:66055	uc002mgi.3	23370	ARHGEF18	hg19_genes_promoters			92.7302
chr19	7461120	7547753	86634	*	4	92.7302	chr19	7510929	7511928	1000	+	promoter:66056	uc002mgj.1	23370	ARHGEF18	hg19_genes_promoters			92.7302
chr19	7459087	7461056	1970	*	UMR	1.6858	chr19	7458999	7459998	1000	+	promoter:66054	uc002mgh.3	23370	ARHGEF18	hg19_genes_promoters			1.6858
chr19	7445850	7459122	13273	*	4	87.0188	chr19	7446720	7447719	1000	+	promoter:66053	uc010xjm.1	23370	ARHGEF18	hg19_genes_promoters				87.0188
chr19	7445850	7459122	13273	*	4	87.0188	chr19	7458999	7459998	1000	+	promoter:66054	uc002mgh.3	23370	ARHGEF18	hg19_genes_promoters				87.0188
chr19	7459296	7461114	1819	*	1	1.96078	chr19	7458999	7459998	1000	+	promoter:66054	uc002mgh.3	23370	ARHGEF18	hg19_genes_promoters				1.96078
chr19	7461120	7547753	86634	*	4	92.4168	chr19	7503574	7504573	1000	+	promoter:66055	uc002mgi.3	23370	ARHGEF18	hg19_genes_promoters				92.4168
chr19	7461120	7547753	86634	*	4	92.4168	chr19	7510929	7511928	1000	+	promoter:66056	uc002mgj.1	23370	ARHGEF18	hg19_genes_promoters				92.4168
chr19	7447551	7447718	168	*	LMR	29.4118	chr19	7446720	7447719	1000	+	promoter:66053	uc010xjm.1	23370	ARHGEF18	hg19_genes_promoters				29.4118
chr19	7459210	7461056	1847	*	UMR	1.23211	chr19	7458999	7459998	1000	+	promoter:66054	uc002mgh.3	23370	ARHGEF18	hg19_genes_promoters				1.23211
chr19	7445877	7459122	13246	*	4	87.4118	chr19	7446720	7447719	1000	+	promoter:66053	uc010xjm.1	23370	ARHGEF18	hg19_genes_promoters					87.4118
chr19	7445877	7459122	13246	*	4	87.4118	chr19	7458999	7459998	1000	+	promoter:66054	uc002mgh.3	23370	ARHGEF18	hg19_genes_promoters					87.4118
chr19	7459645	7461114	1470	*	1	2.03341	chr19	7458999	7459998	1000	+	promoter:66054	uc002mgh.3	23370	ARHGEF18	hg19_genes_promoters					2.03341
chr19	7461120	7553559	92440	*	4	92.0875	chr19	7503574	7504573	1000	+	promoter:66055	uc002mgi.3	23370	ARHGEF18	hg19_genes_promoters					92.0875
chr19	7461120	7553559	92440	*	4	92.0875	chr19	7510929	7511928	1000	+	promoter:66056	uc002mgj.1	23370	ARHGEF18	hg19_genes_promoters					92.0875
chr19	7459385	7461056	1672	*	UMR	1.21324	chr19	7458999	7459998	1000	+	promoter:66054	uc002mgh.3	23370	ARHGEF18	hg19_genes_promoters					1.21324
chr19	7310682	7459122	148441	*	3	86.2974	chr19	7446720	7447719	1000	+	promoter:66053	uc010xjm.1	23370	ARHGEF18	hg19_genes_promoters						86.2974
chr19	7310682	7459122	148441	*	3	86.2974	chr19	7458999	7459998	1000	+	promoter:66054	uc002mgh.3	23370	ARHGEF18	hg19_genes_promoters						86.2974
chr19	7459747	7461114	1368	*	1	1.64706	chr19	7458999	7459998	1000	+	promoter:66054	uc002mgh.3	23370	ARHGEF18	hg19_genes_promoters						1.64706
chr19	7461120	7547753	86634	*	4	93.1686	chr19	7503574	7504573	1000	+	promoter:66055	uc002mgi.3	23370	ARHGEF18	hg19_genes_promoters						93.1686
chr19	7461120	7547753	86634	*	4	93.1686	chr19	7510929	7511928	1000	+	promoter:66056	uc002mgj.1	23370	ARHGEF18	hg19_genes_promoters						93.1686
chr19	7459435	7461004	1570	*	UMR	0.675676	chr19	7458999	7459998	1000	+	promoter:66054	uc002mgh.3	23370	ARHGEF18	hg19_genes_promoters						0.675676
chr16	57222000	57278193	56194	*	4	95.2853	chr16	57278038	57279037	1000	+	promoter:58036	uc010ccy.1	23568	ARL2BP	hg19_genes_promoters	95.2853
chr16	57222000	57278193	56194	*	4	95.2853	chr16	57278038	57279037	1000	+	promoter:58037	uc010vhl.2	23568	ARL2BP	hg19_genes_promoters	95.2853
chr16	57222000	57278193	56194	*	4	95.2853	chr16	57278038	57279037	1000	+	promoter:58038	uc002elf.1	23568	ARL2BP	hg19_genes_promoters	95.2853
chr16	57278408	57279924	1517	*	1	1.70588	chr16	57278038	57279037	1000	+	promoter:58036	uc010ccy.1	23568	ARL2BP	hg19_genes_promoters	1.70588
chr16	57278408	57279924	1517	*	1	1.70588	chr16	57278038	57279037	1000	+	promoter:58037	uc010vhl.2	23568	ARL2BP	hg19_genes_promoters	1.70588
chr16	57278408	57279924	1517	*	1	1.70588	chr16	57278038	57279037	1000	+	promoter:58038	uc002elf.1	23568	ARL2BP	hg19_genes_promoters	1.70588
chr16	57278443	57279961	1519	*	UMR	1.39632	chr16	57278038	57279037	1000	+	promoter:58036	uc010ccy.1	23568	ARL2BP	hg19_genes_promoters	1.39632
chr16	57278443	57279961	1519	*	UMR	1.39632	chr16	57278038	57279037	1000	+	promoter:58037	uc010vhl.2	23568	ARL2BP	hg19_genes_promoters	1.39632
chr16	57278443	57279961	1519	*	UMR	1.39632	chr16	57278038	57279037	1000	+	promoter:58038	uc002elf.1	23568	ARL2BP	hg19_genes_promoters	1.39632
chr16	57222000	57278233	56234	*	4	94.6381	chr16	57278038	57279037	1000	+	promoter:58036	uc010ccy.1	23568	ARL2BP	hg19_genes_promoters		94.6381
chr16	57222000	57278233	56234	*	4	94.6381	chr16	57278038	57279037	1000	+	promoter:58037	uc010vhl.2	23568	ARL2BP	hg19_genes_promoters		94.6381
chr16	57222000	57278233	56234	*	4	94.6381	chr16	57278038	57279037	1000	+	promoter:58038	uc002elf.1	23568	ARL2BP	hg19_genes_promoters		94.6381
chr16	57278408	57279924	1517	*	1	1.74723	chr16	57278038	57279037	1000	+	promoter:58036	uc010ccy.1	23568	ARL2BP	hg19_genes_promoters		1.74723
chr16	57278408	57279924	1517	*	1	1.74723	chr16	57278038	57279037	1000	+	promoter:58037	uc010vhl.2	23568	ARL2BP	hg19_genes_promoters		1.74723
chr16	57278408	57279924	1517	*	1	1.74723	chr16	57278038	57279037	1000	+	promoter:58038	uc002elf.1	23568	ARL2BP	hg19_genes_promoters		1.74723
chr16	57278443	57279961	1519	*	UMR	1.32353	chr16	57278038	57279037	1000	+	promoter:58036	uc010ccy.1	23568	ARL2BP	hg19_genes_promoters		1.32353
chr16	57278443	57279961	1519	*	UMR	1.32353	chr16	57278038	57279037	1000	+	promoter:58037	uc010vhl.2	23568	ARL2BP	hg19_genes_promoters		1.32353
chr16	57278443	57279961	1519	*	UMR	1.32353	chr16	57278038	57279037	1000	+	promoter:58038	uc002elf.1	23568	ARL2BP	hg19_genes_promoters		1.32353
chr16	57222000	57278233	56234	*	4	93.8843	chr16	57278038	57279037	1000	+	promoter:58036	uc010ccy.1	23568	ARL2BP	hg19_genes_promoters			93.8843
chr16	57222000	57278233	56234	*	4	93.8843	chr16	57278038	57279037	1000	+	promoter:58037	uc010vhl.2	23568	ARL2BP	hg19_genes_promoters			93.8843
chr16	57222000	57278233	56234	*	4	93.8843	chr16	57278038	57279037	1000	+	promoter:58038	uc002elf.1	23568	ARL2BP	hg19_genes_promoters			93.8843
chr16	57278408	57279924	1517	*	1	1.39779	chr16	57278038	57279037	1000	+	promoter:58036	uc010ccy.1	23568	ARL2BP	hg19_genes_promoters			1.39779
chr16	57278408	57279924	1517	*	1	1.39779	chr16	57278038	57279037	1000	+	promoter:58037	uc010vhl.2	23568	ARL2BP	hg19_genes_promoters			1.39779
chr16	57278408	57279924	1517	*	1	1.39779	chr16	57278038	57279037	1000	+	promoter:58038	uc002elf.1	23568	ARL2BP	hg19_genes_promoters			1.39779
chr16	57278443	57279961	1519	*	UMR	1.11765	chr16	57278038	57279037	1000	+	promoter:58036	uc010ccy.1	23568	ARL2BP	hg19_genes_promoters			1.11765
chr16	57278443	57279961	1519	*	UMR	1.11765	chr16	57278038	57279037	1000	+	promoter:58037	uc010vhl.2	23568	ARL2BP	hg19_genes_promoters			1.11765
chr16	57278443	57279961	1519	*	UMR	1.11765	chr16	57278038	57279037	1000	+	promoter:58038	uc002elf.1	23568	ARL2BP	hg19_genes_promoters			1.11765
chr16	57222011	57278233	56223	*	4	94.958	chr16	57278038	57279037	1000	+	promoter:58036	uc010ccy.1	23568	ARL2BP	hg19_genes_promoters				94.958
chr16	57222011	57278233	56223	*	4	94.958	chr16	57278038	57279037	1000	+	promoter:58037	uc010vhl.2	23568	ARL2BP	hg19_genes_promoters				94.958
chr16	57222011	57278233	56223	*	4	94.958	chr16	57278038	57279037	1000	+	promoter:58038	uc002elf.1	23568	ARL2BP	hg19_genes_promoters				94.958
chr16	57278408	57279924	1517	*	1	1.11365	chr16	57278038	57279037	1000	+	promoter:58036	uc010ccy.1	23568	ARL2BP	hg19_genes_promoters				1.11365
chr16	57278408	57279924	1517	*	1	1.11365	chr16	57278038	57279037	1000	+	promoter:58037	uc010vhl.2	23568	ARL2BP	hg19_genes_promoters				1.11365
chr16	57278408	57279924	1517	*	1	1.11365	chr16	57278038	57279037	1000	+	promoter:58038	uc002elf.1	23568	ARL2BP	hg19_genes_promoters				1.11365
chr16	57278321	57280118	1798	*	UMR	0.970874	chr16	57278038	57279037	1000	+	promoter:58036	uc010ccy.1	23568	ARL2BP	hg19_genes_promoters				0.970874
chr16	57278321	57280118	1798	*	UMR	0.970874	chr16	57278038	57279037	1000	+	promoter:58037	uc010vhl.2	23568	ARL2BP	hg19_genes_promoters				0.970874
chr16	57278321	57280118	1798	*	UMR	0.970874	chr16	57278038	57279037	1000	+	promoter:58038	uc002elf.1	23568	ARL2BP	hg19_genes_promoters				0.970874
chr16	57222000	57278233	56234	*	4	94.3703	chr16	57278038	57279037	1000	+	promoter:58036	uc010ccy.1	23568	ARL2BP	hg19_genes_promoters					94.3703
chr16	57222000	57278233	56234	*	4	94.3703	chr16	57278038	57279037	1000	+	promoter:58037	uc010vhl.2	23568	ARL2BP	hg19_genes_promoters					94.3703
chr16	57222000	57278233	56234	*	4	94.3703	chr16	57278038	57279037	1000	+	promoter:58038	uc002elf.1	23568	ARL2BP	hg19_genes_promoters					94.3703
chr16	57278408	57279885	1478	*	1	1.6193	chr16	57278038	57279037	1000	+	promoter:58036	uc010ccy.1	23568	ARL2BP	hg19_genes_promoters					1.6193
chr16	57278408	57279885	1478	*	1	1.6193	chr16	57278038	57279037	1000	+	promoter:58037	uc010vhl.2	23568	ARL2BP	hg19_genes_promoters					1.6193
chr16	57278408	57279885	1478	*	1	1.6193	chr16	57278038	57279037	1000	+	promoter:58038	uc002elf.1	23568	ARL2BP	hg19_genes_promoters					1.6193
chr16	57278443	57280098	1656	*	UMR	1.20321	chr16	57278038	57279037	1000	+	promoter:58036	uc010ccy.1	23568	ARL2BP	hg19_genes_promoters					1.20321
chr16	57278443	57280098	1656	*	UMR	1.20321	chr16	57278038	57279037	1000	+	promoter:58037	uc010vhl.2	23568	ARL2BP	hg19_genes_promoters					1.20321
chr16	57278443	57280098	1656	*	UMR	1.20321	chr16	57278038	57279037	1000	+	promoter:58038	uc002elf.1	23568	ARL2BP	hg19_genes_promoters					1.20321
chr16	57222011	57278233	56223	*	4	94.7841	chr16	57278038	57279037	1000	+	promoter:58036	uc010ccy.1	23568	ARL2BP	hg19_genes_promoters						94.7841
chr16	57222011	57278233	56223	*	4	94.7841	chr16	57278038	57279037	1000	+	promoter:58037	uc010vhl.2	23568	ARL2BP	hg19_genes_promoters						94.7841
chr16	57222011	57278233	56223	*	4	94.7841	chr16	57278038	57279037	1000	+	promoter:58038	uc002elf.1	23568	ARL2BP	hg19_genes_promoters						94.7841
chr16	57278408	57279924	1517	*	1	1.17647	chr16	57278038	57279037	1000	+	promoter:58036	uc010ccy.1	23568	ARL2BP	hg19_genes_promoters						1.17647
chr16	57278408	57279924	1517	*	1	1.17647	chr16	57278038	57279037	1000	+	promoter:58037	uc010vhl.2	23568	ARL2BP	hg19_genes_promoters						1.17647
chr16	57278408	57279924	1517	*	1	1.17647	chr16	57278038	57279037	1000	+	promoter:58038	uc002elf.1	23568	ARL2BP	hg19_genes_promoters						1.17647
chr16	57278321	57280202	1882	*	UMR	1	chr16	57278038	57279037	1000	+	promoter:58036	uc010ccy.1	23568	ARL2BP	hg19_genes_promoters						1
chr16	57278321	57280202	1882	*	UMR	1	chr16	57278038	57279037	1000	+	promoter:58037	uc010vhl.2	23568	ARL2BP	hg19_genes_promoters						1
chr16	57278321	57280202	1882	*	UMR	1	chr16	57278038	57279037	1000	+	promoter:58038	uc002elf.1	23568	ARL2BP	hg19_genes_promoters						1
chr10	104472500	104475340	2841	*	1	2.06357	chr10	104474191	104475190	1000	-	promoter:40548	uc001kwa.3	403	ARL3	hg19_genes_promoters	2.06357
chr10	104472791	104475324	2534	*	UMR	0.819672	chr10	104474191	104475190	1000	-	promoter:40548	uc001kwa.3	403	ARL3	hg19_genes_promoters	0.819672
chr10	104471470	104475420	3951	*	1	4.17237	chr10	104474191	104475190	1000	-	promoter:40548	uc001kwa.3	403	ARL3	hg19_genes_promoters		4.17237
chr10	104472373	104475324	2952	*	UMR	1.83529	chr10	104474191	104475190	1000	-	promoter:40548	uc001kwa.3	403	ARL3	hg19_genes_promoters		1.83529
chr10	104472096	104475510	3415	*	1	5.30846	chr10	104474191	104475190	1000	-	promoter:40548	uc001kwa.3	403	ARL3	hg19_genes_promoters			5.30846
chr10	104472397	104475324	2928	*	UMR	1.34381	chr10	104474191	104475190	1000	-	promoter:40548	uc001kwa.3	403	ARL3	hg19_genes_promoters			1.34381
chr10	104471639	104475340	3702	*	1	4.91027	chr10	104474191	104475190	1000	-	promoter:40548	uc001kwa.3	403	ARL3	hg19_genes_promoters				4.91027
chr10	104472169	104475324	3156	*	UMR	3.27366	chr10	104474191	104475190	1000	-	promoter:40548	uc001kwa.3	403	ARL3	hg19_genes_promoters				3.27366
chr10	104471468	104475340	3873	*	1	3.92923	chr10	104474191	104475190	1000	-	promoter:40548	uc001kwa.3	403	ARL3	hg19_genes_promoters					3.92923
chr10	104472123	104475324	3202	*	UMR	1.90588	chr10	104474191	104475190	1000	-	promoter:40548	uc001kwa.3	403	ARL3	hg19_genes_promoters					1.90588
chr10	104471445	104475340	3896	*	1	4.2739	chr10	104474191	104475190	1000	-	promoter:40548	uc001kwa.3	403	ARL3	hg19_genes_promoters						4.2739
chr10	104472271	104475324	3054	*	UMR	1.92941	chr10	104474191	104475190	1000	-	promoter:40548	uc001kwa.3	403	ARL3	hg19_genes_promoters						1.92941
chr3	97482361	97484216	1856	*	1	2.98786	chr3	97482595	97483594	1000	+	promoter:14143	uc003dru.3	84100	ARL6	hg19_genes_promoters	2.98786
chr3	97482361	97484216	1856	*	1	2.98786	chr3	97482595	97483594	1000	+	promoter:14144	uc003drv.3	84100	ARL6	hg19_genes_promoters	2.98786
chr3	97482361	97484216	1856	*	1	2.98786	chr3	97482595	97483594	1000	+	promoter:14145	uc010hoy.3	84100	ARL6	hg19_genes_promoters	2.98786
chr3	97482361	97484216	1856	*	1	2.98786	chr3	97482595	97483594	1000	+	promoter:14146	uc003drw.3	84100	ARL6	hg19_genes_promoters	2.98786
chr3	97482369	97484582	2214	*	UMR	2.18216	chr3	97482595	97483594	1000	+	promoter:14143	uc003dru.3	84100	ARL6	hg19_genes_promoters	2.18216
chr3	97482369	97484582	2214	*	UMR	2.18216	chr3	97482595	97483594	1000	+	promoter:14144	uc003drv.3	84100	ARL6	hg19_genes_promoters	2.18216
chr3	97482369	97484582	2214	*	UMR	2.18216	chr3	97482595	97483594	1000	+	promoter:14145	uc010hoy.3	84100	ARL6	hg19_genes_promoters	2.18216
chr3	97482369	97484582	2214	*	UMR	2.18216	chr3	97482595	97483594	1000	+	promoter:14146	uc003drw.3	84100	ARL6	hg19_genes_promoters	2.18216
chr3	97482455	97484676	2222	*	1	2.18216	chr3	97482595	97483594	1000	+	promoter:14143	uc003dru.3	84100	ARL6	hg19_genes_promoters		2.18216
chr3	97482455	97484676	2222	*	1	2.18216	chr3	97482595	97483594	1000	+	promoter:14144	uc003drv.3	84100	ARL6	hg19_genes_promoters		2.18216
chr3	97482455	97484676	2222	*	1	2.18216	chr3	97482595	97483594	1000	+	promoter:14145	uc010hoy.3	84100	ARL6	hg19_genes_promoters		2.18216
chr3	97482455	97484676	2222	*	1	2.18216	chr3	97482595	97483594	1000	+	promoter:14146	uc003drw.3	84100	ARL6	hg19_genes_promoters		2.18216
chr3	97482335	97484667	2333	*	UMR	1.30183	chr3	97482595	97483594	1000	+	promoter:14143	uc003dru.3	84100	ARL6	hg19_genes_promoters		1.30183
chr3	97482335	97484667	2333	*	UMR	1.30183	chr3	97482595	97483594	1000	+	promoter:14144	uc003drv.3	84100	ARL6	hg19_genes_promoters		1.30183
chr3	97482335	97484667	2333	*	UMR	1.30183	chr3	97482595	97483594	1000	+	promoter:14145	uc010hoy.3	84100	ARL6	hg19_genes_promoters		1.30183
chr3	97482335	97484667	2333	*	UMR	1.30183	chr3	97482595	97483594	1000	+	promoter:14146	uc003drw.3	84100	ARL6	hg19_genes_promoters		1.30183
chr3	97482595	97484676	2082	*	1	3.08582	chr3	97482595	97483594	1000	+	promoter:14143	uc003dru.3	84100	ARL6	hg19_genes_promoters			3.08582
chr3	97482595	97484676	2082	*	1	3.08582	chr3	97482595	97483594	1000	+	promoter:14144	uc003drv.3	84100	ARL6	hg19_genes_promoters			3.08582
chr3	97482595	97484676	2082	*	1	3.08582	chr3	97482595	97483594	1000	+	promoter:14145	uc010hoy.3	84100	ARL6	hg19_genes_promoters			3.08582
chr3	97482595	97484676	2082	*	1	3.08582	chr3	97482595	97483594	1000	+	promoter:14146	uc003drw.3	84100	ARL6	hg19_genes_promoters			3.08582
chr3	97482405	97484667	2263	*	UMR	2.15686	chr3	97482595	97483594	1000	+	promoter:14143	uc003dru.3	84100	ARL6	hg19_genes_promoters			2.15686
chr3	97482405	97484667	2263	*	UMR	2.15686	chr3	97482595	97483594	1000	+	promoter:14144	uc003drv.3	84100	ARL6	hg19_genes_promoters			2.15686
chr3	97482405	97484667	2263	*	UMR	2.15686	chr3	97482595	97483594	1000	+	promoter:14145	uc010hoy.3	84100	ARL6	hg19_genes_promoters			2.15686
chr3	97482405	97484667	2263	*	UMR	2.15686	chr3	97482595	97483594	1000	+	promoter:14146	uc003drw.3	84100	ARL6	hg19_genes_promoters			2.15686
chr3	97482595	97484133	1539	*	1	1.04364	chr3	97482595	97483594	1000	+	promoter:14143	uc003dru.3	84100	ARL6	hg19_genes_promoters				1.04364
chr3	97482595	97484133	1539	*	1	1.04364	chr3	97482595	97483594	1000	+	promoter:14144	uc003drv.3	84100	ARL6	hg19_genes_promoters				1.04364
chr3	97482595	97484133	1539	*	1	1.04364	chr3	97482595	97483594	1000	+	promoter:14145	uc010hoy.3	84100	ARL6	hg19_genes_promoters				1.04364
chr3	97482595	97484133	1539	*	1	1.04364	chr3	97482595	97483594	1000	+	promoter:14146	uc003drw.3	84100	ARL6	hg19_genes_promoters				1.04364
chr3	97482405	97484540	2136	*	UMR	0.901328	chr3	97482595	97483594	1000	+	promoter:14143	uc003dru.3	84100	ARL6	hg19_genes_promoters				0.901328
chr3	97482405	97484540	2136	*	UMR	0.901328	chr3	97482595	97483594	1000	+	promoter:14144	uc003drv.3	84100	ARL6	hg19_genes_promoters				0.901328
chr3	97482405	97484540	2136	*	UMR	0.901328	chr3	97482595	97483594	1000	+	promoter:14145	uc010hoy.3	84100	ARL6	hg19_genes_promoters				0.901328
chr3	97482405	97484540	2136	*	UMR	0.901328	chr3	97482595	97483594	1000	+	promoter:14146	uc003drw.3	84100	ARL6	hg19_genes_promoters				0.901328
chr3	97482445	97487046	4602	*	1	3.66357	chr3	97482595	97483594	1000	+	promoter:14143	uc003dru.3	84100	ARL6	hg19_genes_promoters					3.66357
chr3	97482445	97487046	4602	*	1	3.66357	chr3	97482595	97483594	1000	+	promoter:14144	uc003drv.3	84100	ARL6	hg19_genes_promoters					3.66357
chr3	97482445	97487046	4602	*	1	3.66357	chr3	97482595	97483594	1000	+	promoter:14145	uc010hoy.3	84100	ARL6	hg19_genes_promoters					3.66357
chr3	97482445	97487046	4602	*	1	3.66357	chr3	97482595	97483594	1000	+	promoter:14146	uc003drw.3	84100	ARL6	hg19_genes_promoters					3.66357
chr3	97482451	97485808	3358	*	UMR	1.28342	chr3	97482595	97483594	1000	+	promoter:14143	uc003dru.3	84100	ARL6	hg19_genes_promoters					1.28342
chr3	97482451	97485808	3358	*	UMR	1.28342	chr3	97482595	97483594	1000	+	promoter:14144	uc003drv.3	84100	ARL6	hg19_genes_promoters					1.28342
chr3	97482451	97485808	3358	*	UMR	1.28342	chr3	97482595	97483594	1000	+	promoter:14145	uc010hoy.3	84100	ARL6	hg19_genes_promoters					1.28342
chr3	97482451	97485808	3358	*	UMR	1.28342	chr3	97482595	97483594	1000	+	promoter:14146	uc003drw.3	84100	ARL6	hg19_genes_promoters					1.28342
chr3	97482595	97484676	2082	*	1	1.77485	chr3	97482595	97483594	1000	+	promoter:14143	uc003dru.3	84100	ARL6	hg19_genes_promoters						1.77485
chr3	97482595	97484676	2082	*	1	1.77485	chr3	97482595	97483594	1000	+	promoter:14144	uc003drv.3	84100	ARL6	hg19_genes_promoters						1.77485
chr3	97482595	97484676	2082	*	1	1.77485	chr3	97482595	97483594	1000	+	promoter:14145	uc010hoy.3	84100	ARL6	hg19_genes_promoters						1.77485
chr3	97482595	97484676	2082	*	1	1.77485	chr3	97482595	97483594	1000	+	promoter:14146	uc003drw.3	84100	ARL6	hg19_genes_promoters						1.77485
chr3	97482405	97484812	2408	*	UMR	1.26775	chr3	97482595	97483594	1000	+	promoter:14143	uc003dru.3	84100	ARL6	hg19_genes_promoters						1.26775
chr3	97482405	97484812	2408	*	UMR	1.26775	chr3	97482595	97483594	1000	+	promoter:14144	uc003drv.3	84100	ARL6	hg19_genes_promoters						1.26775
chr3	97482405	97484812	2408	*	UMR	1.26775	chr3	97482595	97483594	1000	+	promoter:14145	uc010hoy.3	84100	ARL6	hg19_genes_promoters						1.26775
chr3	97482405	97484812	2408	*	UMR	1.26775	chr3	97482595	97483594	1000	+	promoter:14146	uc003drw.3	84100	ARL6	hg19_genes_promoters						1.26775
chr1	161734906	161736745	1840	*	2	10.2376	chr1	161735034	161736033	1000	+	promoter:2944	uc001gbq.2	22926	ATF6	hg19_genes_promoters	10.2376
chr1	161734906	161736745	1840	*	2	10.2376	chr1	161735034	161736033	1000	+	promoter:2945	uc001gbs.3	22926	ATF6	hg19_genes_promoters	10.2376
chr1	161734900	161736880	1981	*	UMR	9.61538	chr1	161735034	161736033	1000	+	promoter:2944	uc001gbq.2	22926	ATF6	hg19_genes_promoters	9.61538
chr1	161734900	161736880	1981	*	UMR	9.61538	chr1	161735034	161736033	1000	+	promoter:2945	uc001gbs.3	22926	ATF6	hg19_genes_promoters	9.61538
chr1	161734922	161736745	1824	*	1	3.47594	chr1	161735034	161736033	1000	+	promoter:2944	uc001gbq.2	22926	ATF6	hg19_genes_promoters		3.47594
chr1	161734922	161736745	1824	*	1	3.47594	chr1	161735034	161736033	1000	+	promoter:2945	uc001gbs.3	22926	ATF6	hg19_genes_promoters		3.47594
chr1	161734937	161737210	2274	*	UMR	2.12038	chr1	161735034	161736033	1000	+	promoter:2944	uc001gbq.2	22926	ATF6	hg19_genes_promoters		2.12038
chr1	161734937	161737210	2274	*	UMR	2.12038	chr1	161735034	161736033	1000	+	promoter:2945	uc001gbs.3	22926	ATF6	hg19_genes_promoters		2.12038
chr1	161734892	161736745	1854	*	1	6.70795	chr1	161735034	161736033	1000	+	promoter:2944	uc001gbq.2	22926	ATF6	hg19_genes_promoters			6.70795
chr1	161734892	161736745	1854	*	1	6.70795	chr1	161735034	161736033	1000	+	promoter:2945	uc001gbs.3	22926	ATF6	hg19_genes_promoters			6.70795
chr1	161734900	161736880	1981	*	UMR	5.61975	chr1	161735034	161736033	1000	+	promoter:2944	uc001gbq.2	22926	ATF6	hg19_genes_promoters			5.61975
chr1	161734900	161736880	1981	*	UMR	5.61975	chr1	161735034	161736033	1000	+	promoter:2945	uc001gbs.3	22926	ATF6	hg19_genes_promoters			5.61975
chr1	161734741	161736745	2005	*	2	8.87255	chr1	161735034	161736033	1000	+	promoter:2944	uc001gbq.2	22926	ATF6	hg19_genes_promoters				8.87255
chr1	161734741	161736745	2005	*	2	8.87255	chr1	161735034	161736033	1000	+	promoter:2945	uc001gbs.3	22926	ATF6	hg19_genes_promoters				8.87255
chr1	161734751	161736880	2130	*	UMR	7.72682	chr1	161735034	161736033	1000	+	promoter:2944	uc001gbq.2	22926	ATF6	hg19_genes_promoters				7.72682
chr1	161734751	161736880	2130	*	UMR	7.72682	chr1	161735034	161736033	1000	+	promoter:2945	uc001gbs.3	22926	ATF6	hg19_genes_promoters				7.72682
chr1	161734906	161736745	1840	*	2	10.669	chr1	161735034	161736033	1000	+	promoter:2944	uc001gbq.2	22926	ATF6	hg19_genes_promoters					10.669
chr1	161734906	161736745	1840	*	2	10.669	chr1	161735034	161736033	1000	+	promoter:2945	uc001gbs.3	22926	ATF6	hg19_genes_promoters					10.669
chr1	161734921	161737210	2290	*	UMR	7.16912	chr1	161735034	161736033	1000	+	promoter:2944	uc001gbq.2	22926	ATF6	hg19_genes_promoters					7.16912
chr1	161734921	161737210	2290	*	UMR	7.16912	chr1	161735034	161736033	1000	+	promoter:2945	uc001gbs.3	22926	ATF6	hg19_genes_promoters					7.16912
chr1	161734741	161736745	2005	*	2	14.5425	chr1	161735034	161736033	1000	+	promoter:2944	uc001gbq.2	22926	ATF6	hg19_genes_promoters						14.5425
chr1	161734741	161736745	2005	*	2	14.5425	chr1	161735034	161736033	1000	+	promoter:2945	uc001gbs.3	22926	ATF6	hg19_genes_promoters						14.5425
chr1	161734911	161736880	1970	*	UMR	6.86275	chr1	161735034	161736033	1000	+	promoter:2944	uc001gbq.2	22926	ATF6	hg19_genes_promoters						6.86275
chr1	161734911	161736880	1970	*	UMR	6.86275	chr1	161735034	161736033	1000	+	promoter:2945	uc001gbs.3	22926	ATF6	hg19_genes_promoters						6.86275
chr11	66259716	66277601	17886	*	4	93.5686	chr11	66275550	66276549	1000	+	promoter:42184	uc001oii.1	582	BBS1	hg19_genes_promoters	93.5686
chr11	66259716	66277601	17886	*	4	93.5686	chr11	66277119	66278118	1000	+	promoter:42185	uc010rpf.1	582	BBS1	hg19_genes_promoters	93.5686
chr11	66259716	66277601	17886	*	4	93.5686	chr11	66277119	66278118	1000	+	promoter:42186	uc001oij.1	582	BBS1	hg19_genes_promoters	93.5686
chr11	66259716	66277601	17886	*	4	93.5686	chr11	66277119	66278118	1000	+	promoter:42187	uc001oik.1	582	BBS1	hg19_genes_promoters	93.5686
chr11	66259716	66277601	17886	*	4	93.5686	chr11	66277119	66278118	1000	+	promoter:42188	uc001oil.1	582	BBS1	hg19_genes_promoters	93.5686
chr11	66259716	66277601	17886	*	4	93.5686	chr11	66277119	66278118	1000	+	promoter:42189	uc010rpg.1	582	BBS1	hg19_genes_promoters	93.5686
chr11	66277720	66278676	957	*	1	3.83987	chr11	66277119	66278118	1000	+	promoter:42185	uc010rpf.1	582	BBS1	hg19_genes_promoters	3.83987
chr11	66277720	66278676	957	*	1	3.83987	chr11	66277119	66278118	1000	+	promoter:42186	uc001oij.1	582	BBS1	hg19_genes_promoters	3.83987
chr11	66277720	66278676	957	*	1	3.83987	chr11	66277119	66278118	1000	+	promoter:42187	uc001oik.1	582	BBS1	hg19_genes_promoters	3.83987
chr11	66277720	66278676	957	*	1	3.83987	chr11	66277119	66278118	1000	+	promoter:42188	uc001oil.1	582	BBS1	hg19_genes_promoters	3.83987
chr11	66277720	66278676	957	*	1	3.83987	chr11	66277119	66278118	1000	+	promoter:42189	uc010rpg.1	582	BBS1	hg19_genes_promoters	3.83987
chr11	66279249	66310592	31344	*	4	93.43	chr11	66290123	66291122	1000	+	promoter:42190	uc010rph.1	582	BBS1	hg19_genes_promoters	93.43
chr11	66277739	66278962	1224	*	UMR	2.94118	chr11	66277119	66278118	1000	+	promoter:42185	uc010rpf.1	582	BBS1	hg19_genes_promoters	2.94118
chr11	66277739	66278962	1224	*	UMR	2.94118	chr11	66277119	66278118	1000	+	promoter:42186	uc001oij.1	582	BBS1	hg19_genes_promoters	2.94118
chr11	66277739	66278962	1224	*	UMR	2.94118	chr11	66277119	66278118	1000	+	promoter:42187	uc001oik.1	582	BBS1	hg19_genes_promoters	2.94118
chr11	66277739	66278962	1224	*	UMR	2.94118	chr11	66277119	66278118	1000	+	promoter:42188	uc001oil.1	582	BBS1	hg19_genes_promoters	2.94118
chr11	66277739	66278962	1224	*	UMR	2.94118	chr11	66277119	66278118	1000	+	promoter:42189	uc010rpg.1	582	BBS1	hg19_genes_promoters	2.94118
chr11	66259318	66277631	18314	*	4	93.6574	chr11	66275550	66276549	1000	+	promoter:42184	uc001oii.1	582	BBS1	hg19_genes_promoters		93.6574
chr11	66259318	66277631	18314	*	4	93.6574	chr11	66277119	66278118	1000	+	promoter:42185	uc010rpf.1	582	BBS1	hg19_genes_promoters		93.6574
chr11	66259318	66277631	18314	*	4	93.6574	chr11	66277119	66278118	1000	+	promoter:42186	uc001oij.1	582	BBS1	hg19_genes_promoters		93.6574
chr11	66259318	66277631	18314	*	4	93.6574	chr11	66277119	66278118	1000	+	promoter:42187	uc001oik.1	582	BBS1	hg19_genes_promoters		93.6574
chr11	66259318	66277631	18314	*	4	93.6574	chr11	66277119	66278118	1000	+	promoter:42188	uc001oil.1	582	BBS1	hg19_genes_promoters		93.6574
chr11	66259318	66277631	18314	*	4	93.6574	chr11	66277119	66278118	1000	+	promoter:42189	uc010rpg.1	582	BBS1	hg19_genes_promoters		93.6574
chr11	66277720	66278778	1059	*	1	3.97924	chr11	66277119	66278118	1000	+	promoter:42185	uc010rpf.1	582	BBS1	hg19_genes_promoters		3.97924
chr11	66277720	66278778	1059	*	1	3.97924	chr11	66277119	66278118	1000	+	promoter:42186	uc001oij.1	582	BBS1	hg19_genes_promoters		3.97924
chr11	66277720	66278778	1059	*	1	3.97924	chr11	66277119	66278118	1000	+	promoter:42187	uc001oik.1	582	BBS1	hg19_genes_promoters		3.97924
chr11	66277720	66278778	1059	*	1	3.97924	chr11	66277119	66278118	1000	+	promoter:42188	uc001oil.1	582	BBS1	hg19_genes_promoters		3.97924
chr11	66277720	66278778	1059	*	1	3.97924	chr11	66277119	66278118	1000	+	promoter:42189	uc010rpg.1	582	BBS1	hg19_genes_promoters		3.97924
chr11	66279249	66311093	31845	*	4	93.2499	chr11	66290123	66291122	1000	+	promoter:42190	uc010rph.1	582	BBS1	hg19_genes_promoters		93.2499
chr11	66277739	66279014	1276	*	UMR	2.49554	chr11	66277119	66278118	1000	+	promoter:42185	uc010rpf.1	582	BBS1	hg19_genes_promoters		2.49554
chr11	66277739	66279014	1276	*	UMR	2.49554	chr11	66277119	66278118	1000	+	promoter:42186	uc001oij.1	582	BBS1	hg19_genes_promoters		2.49554
chr11	66277739	66279014	1276	*	UMR	2.49554	chr11	66277119	66278118	1000	+	promoter:42187	uc001oik.1	582	BBS1	hg19_genes_promoters		2.49554
chr11	66277739	66279014	1276	*	UMR	2.49554	chr11	66277119	66278118	1000	+	promoter:42188	uc001oil.1	582	BBS1	hg19_genes_promoters		2.49554
chr11	66277739	66279014	1276	*	UMR	2.49554	chr11	66277119	66278118	1000	+	promoter:42189	uc010rpg.1	582	BBS1	hg19_genes_promoters		2.49554
chr11	66248459	66277631	29173	*	4	91.6281	chr11	66275550	66276549	1000	+	promoter:42184	uc001oii.1	582	BBS1	hg19_genes_promoters			91.6281
chr11	66248459	66277631	29173	*	4	91.6281	chr11	66277119	66278118	1000	+	promoter:42185	uc010rpf.1	582	BBS1	hg19_genes_promoters			91.6281
chr11	66248459	66277631	29173	*	4	91.6281	chr11	66277119	66278118	1000	+	promoter:42186	uc001oij.1	582	BBS1	hg19_genes_promoters			91.6281
chr11	66248459	66277631	29173	*	4	91.6281	chr11	66277119	66278118	1000	+	promoter:42187	uc001oik.1	582	BBS1	hg19_genes_promoters			91.6281
chr11	66248459	66277631	29173	*	4	91.6281	chr11	66277119	66278118	1000	+	promoter:42188	uc001oil.1	582	BBS1	hg19_genes_promoters			91.6281
chr11	66248459	66277631	29173	*	4	91.6281	chr11	66277119	66278118	1000	+	promoter:42189	uc010rpg.1	582	BBS1	hg19_genes_promoters			91.6281
chr11	66277720	66278839	1120	*	1	4.65686	chr11	66277119	66278118	1000	+	promoter:42185	uc010rpf.1	582	BBS1	hg19_genes_promoters			4.65686
chr11	66277720	66278839	1120	*	1	4.65686	chr11	66277119	66278118	1000	+	promoter:42186	uc001oij.1	582	BBS1	hg19_genes_promoters			4.65686
chr11	66277720	66278839	1120	*	1	4.65686	chr11	66277119	66278118	1000	+	promoter:42187	uc001oik.1	582	BBS1	hg19_genes_promoters			4.65686
chr11	66277720	66278839	1120	*	1	4.65686	chr11	66277119	66278118	1000	+	promoter:42188	uc001oil.1	582	BBS1	hg19_genes_promoters			4.65686
chr11	66277720	66278839	1120	*	1	4.65686	chr11	66277119	66278118	1000	+	promoter:42189	uc010rpg.1	582	BBS1	hg19_genes_promoters			4.65686
chr11	66279249	66310634	31386	*	4	93.6405	chr11	66290123	66291122	1000	+	promoter:42190	uc010rph.1	582	BBS1	hg19_genes_promoters			93.6405
chr11	66277739	66279044	1306	*	UMR	3.27731	chr11	66277119	66278118	1000	+	promoter:42185	uc010rpf.1	582	BBS1	hg19_genes_promoters			3.27731
chr11	66277739	66279044	1306	*	UMR	3.27731	chr11	66277119	66278118	1000	+	promoter:42186	uc001oij.1	582	BBS1	hg19_genes_promoters			3.27731
chr11	66277739	66279044	1306	*	UMR	3.27731	chr11	66277119	66278118	1000	+	promoter:42187	uc001oik.1	582	BBS1	hg19_genes_promoters			3.27731
chr11	66277739	66279044	1306	*	UMR	3.27731	chr11	66277119	66278118	1000	+	promoter:42188	uc001oil.1	582	BBS1	hg19_genes_promoters			3.27731
chr11	66277739	66279044	1306	*	UMR	3.27731	chr11	66277119	66278118	1000	+	promoter:42189	uc010rpg.1	582	BBS1	hg19_genes_promoters			3.27731
chr11	66248536	66277615	29080	*	4	92.0129	chr11	66275550	66276549	1000	+	promoter:42184	uc001oii.1	582	BBS1	hg19_genes_promoters				92.0129
chr11	66248536	66277615	29080	*	4	92.0129	chr11	66277119	66278118	1000	+	promoter:42185	uc010rpf.1	582	BBS1	hg19_genes_promoters				92.0129
chr11	66248536	66277615	29080	*	4	92.0129	chr11	66277119	66278118	1000	+	promoter:42186	uc001oij.1	582	BBS1	hg19_genes_promoters				92.0129
chr11	66248536	66277615	29080	*	4	92.0129	chr11	66277119	66278118	1000	+	promoter:42187	uc001oik.1	582	BBS1	hg19_genes_promoters				92.0129
chr11	66248536	66277615	29080	*	4	92.0129	chr11	66277119	66278118	1000	+	promoter:42188	uc001oil.1	582	BBS1	hg19_genes_promoters				92.0129
chr11	66248536	66277615	29080	*	4	92.0129	chr11	66277119	66278118	1000	+	promoter:42189	uc010rpg.1	582	BBS1	hg19_genes_promoters				92.0129
chr11	66277720	66278778	1059	*	1	4.09982	chr11	66277119	66278118	1000	+	promoter:42185	uc010rpf.1	582	BBS1	hg19_genes_promoters				4.09982
chr11	66277720	66278778	1059	*	1	4.09982	chr11	66277119	66278118	1000	+	promoter:42186	uc001oij.1	582	BBS1	hg19_genes_promoters				4.09982
chr11	66277720	66278778	1059	*	1	4.09982	chr11	66277119	66278118	1000	+	promoter:42187	uc001oik.1	582	BBS1	hg19_genes_promoters				4.09982
chr11	66277720	66278778	1059	*	1	4.09982	chr11	66277119	66278118	1000	+	promoter:42188	uc001oil.1	582	BBS1	hg19_genes_promoters				4.09982
chr11	66277720	66278778	1059	*	1	4.09982	chr11	66277119	66278118	1000	+	promoter:42189	uc010rpg.1	582	BBS1	hg19_genes_promoters				4.09982
chr11	66279249	66310592	31344	*	4	93.1936	chr11	66290123	66291122	1000	+	promoter:42190	uc010rph.1	582	BBS1	hg19_genes_promoters				93.1936
chr11	66277739	66279014	1276	*	UMR	2.84926	chr11	66277119	66278118	1000	+	promoter:42185	uc010rpf.1	582	BBS1	hg19_genes_promoters				2.84926
chr11	66277739	66279014	1276	*	UMR	2.84926	chr11	66277119	66278118	1000	+	promoter:42186	uc001oij.1	582	BBS1	hg19_genes_promoters				2.84926
chr11	66277739	66279014	1276	*	UMR	2.84926	chr11	66277119	66278118	1000	+	promoter:42187	uc001oik.1	582	BBS1	hg19_genes_promoters				2.84926
chr11	66277739	66279014	1276	*	UMR	2.84926	chr11	66277119	66278118	1000	+	promoter:42188	uc001oil.1	582	BBS1	hg19_genes_promoters				2.84926
chr11	66277739	66279014	1276	*	UMR	2.84926	chr11	66277119	66278118	1000	+	promoter:42189	uc010rpg.1	582	BBS1	hg19_genes_promoters				2.84926
chr11	66248459	66277631	29173	*	4	92.11	chr11	66275550	66276549	1000	+	promoter:42184	uc001oii.1	582	BBS1	hg19_genes_promoters					92.11
chr11	66248459	66277631	29173	*	4	92.11	chr11	66277119	66278118	1000	+	promoter:42185	uc010rpf.1	582	BBS1	hg19_genes_promoters					92.11
chr11	66248459	66277631	29173	*	4	92.11	chr11	66277119	66278118	1000	+	promoter:42186	uc001oij.1	582	BBS1	hg19_genes_promoters					92.11
chr11	66248459	66277631	29173	*	4	92.11	chr11	66277119	66278118	1000	+	promoter:42187	uc001oik.1	582	BBS1	hg19_genes_promoters					92.11
chr11	66248459	66277631	29173	*	4	92.11	chr11	66277119	66278118	1000	+	promoter:42188	uc001oil.1	582	BBS1	hg19_genes_promoters					92.11
chr11	66248459	66277631	29173	*	4	92.11	chr11	66277119	66278118	1000	+	promoter:42189	uc010rpg.1	582	BBS1	hg19_genes_promoters					92.11
chr11	66277720	66278520	801	*	1	3.20856	chr11	66277119	66278118	1000	+	promoter:42185	uc010rpf.1	582	BBS1	hg19_genes_promoters					3.20856
chr11	66277720	66278520	801	*	1	3.20856	chr11	66277119	66278118	1000	+	promoter:42186	uc001oij.1	582	BBS1	hg19_genes_promoters					3.20856
chr11	66277720	66278520	801	*	1	3.20856	chr11	66277119	66278118	1000	+	promoter:42187	uc001oik.1	582	BBS1	hg19_genes_promoters					3.20856
chr11	66277720	66278520	801	*	1	3.20856	chr11	66277119	66278118	1000	+	promoter:42188	uc001oil.1	582	BBS1	hg19_genes_promoters					3.20856
chr11	66277720	66278520	801	*	1	3.20856	chr11	66277119	66278118	1000	+	promoter:42189	uc010rpg.1	582	BBS1	hg19_genes_promoters					3.20856
chr11	66279249	66310592	31344	*	4	93.9096	chr11	66290123	66291122	1000	+	promoter:42190	uc010rph.1	582	BBS1	hg19_genes_promoters					93.9096
chr11	66277677	66278884	1208	*	UMR	2.85205	chr11	66277119	66278118	1000	+	promoter:42185	uc010rpf.1	582	BBS1	hg19_genes_promoters					2.85205
chr11	66277677	66278884	1208	*	UMR	2.85205	chr11	66277119	66278118	1000	+	promoter:42186	uc001oij.1	582	BBS1	hg19_genes_promoters					2.85205
chr11	66277677	66278884	1208	*	UMR	2.85205	chr11	66277119	66278118	1000	+	promoter:42187	uc001oik.1	582	BBS1	hg19_genes_promoters					2.85205
chr11	66277677	66278884	1208	*	UMR	2.85205	chr11	66277119	66278118	1000	+	promoter:42188	uc001oil.1	582	BBS1	hg19_genes_promoters					2.85205
chr11	66277677	66278884	1208	*	UMR	2.85205	chr11	66277119	66278118	1000	+	promoter:42189	uc010rpg.1	582	BBS1	hg19_genes_promoters					2.85205
chr11	66248459	66277631	29173	*	4	92.1569	chr11	66275550	66276549	1000	+	promoter:42184	uc001oii.1	582	BBS1	hg19_genes_promoters						92.1569
chr11	66248459	66277631	29173	*	4	92.1569	chr11	66277119	66278118	1000	+	promoter:42185	uc010rpf.1	582	BBS1	hg19_genes_promoters						92.1569
chr11	66248459	66277631	29173	*	4	92.1569	chr11	66277119	66278118	1000	+	promoter:42186	uc001oij.1	582	BBS1	hg19_genes_promoters						92.1569
chr11	66248459	66277631	29173	*	4	92.1569	chr11	66277119	66278118	1000	+	promoter:42187	uc001oik.1	582	BBS1	hg19_genes_promoters						92.1569
chr11	66248459	66277631	29173	*	4	92.1569	chr11	66277119	66278118	1000	+	promoter:42188	uc001oil.1	582	BBS1	hg19_genes_promoters						92.1569
chr11	66248459	66277631	29173	*	4	92.1569	chr11	66277119	66278118	1000	+	promoter:42189	uc010rpg.1	582	BBS1	hg19_genes_promoters						92.1569
chr11	66277720	66278778	1059	*	1	3.83987	chr11	66277119	66278118	1000	+	promoter:42185	uc010rpf.1	582	BBS1	hg19_genes_promoters						3.83987
chr11	66277720	66278778	1059	*	1	3.83987	chr11	66277119	66278118	1000	+	promoter:42186	uc001oij.1	582	BBS1	hg19_genes_promoters						3.83987
chr11	66277720	66278778	1059	*	1	3.83987	chr11	66277119	66278118	1000	+	promoter:42187	uc001oik.1	582	BBS1	hg19_genes_promoters						3.83987
chr11	66277720	66278778	1059	*	1	3.83987	chr11	66277119	66278118	1000	+	promoter:42188	uc001oil.1	582	BBS1	hg19_genes_promoters						3.83987
chr11	66277720	66278778	1059	*	1	3.83987	chr11	66277119	66278118	1000	+	promoter:42189	uc010rpg.1	582	BBS1	hg19_genes_promoters						3.83987
chr11	66279249	66310539	31291	*	4	93.876	chr11	66290123	66291122	1000	+	promoter:42190	uc010rph.1	582	BBS1	hg19_genes_promoters						93.876
chr11	66277739	66279014	1276	*	UMR	2.85714	chr11	66277119	66278118	1000	+	promoter:42185	uc010rpf.1	582	BBS1	hg19_genes_promoters						2.85714
chr11	66277739	66279014	1276	*	UMR	2.85714	chr11	66277119	66278118	1000	+	promoter:42186	uc001oij.1	582	BBS1	hg19_genes_promoters						2.85714
chr11	66277739	66279014	1276	*	UMR	2.85714	chr11	66277119	66278118	1000	+	promoter:42187	uc001oik.1	582	BBS1	hg19_genes_promoters						2.85714
chr11	66277739	66279014	1276	*	UMR	2.85714	chr11	66277119	66278118	1000	+	promoter:42188	uc001oil.1	582	BBS1	hg19_genes_promoters						2.85714
chr11	66277739	66279014	1276	*	UMR	2.85714	chr11	66277119	66278118	1000	+	promoter:42189	uc010rpg.1	582	BBS1	hg19_genes_promoters						2.85714
chr16	56553221	56554313	1093	*	1	1.80266	chr16	56554009	56555008	1000	-	promoter:59579	uc002ejd.2	583	BBS2	hg19_genes_promoters	1.80266
chr16	56553221	56554313	1093	*	1	1.80266	chr16	56554009	56555008	1000	-	promoter:59580	uc010ccg.2	583	BBS2	hg19_genes_promoters	1.80266
chr16	56554672	56580813	26142	*	4	90.5354	chr16	56554009	56555008	1000	-	promoter:59579	uc002ejd.2	583	BBS2	hg19_genes_promoters	90.5354
chr16	56554672	56580813	26142	*	4	90.5354	chr16	56554009	56555008	1000	-	promoter:59580	uc010ccg.2	583	BBS2	hg19_genes_promoters	90.5354
chr16	56553211	56554492	1282	*	UMR	1.6129	chr16	56554009	56555008	1000	-	promoter:59579	uc002ejd.2	583	BBS2	hg19_genes_promoters	1.6129
chr16	56553211	56554492	1282	*	UMR	1.6129	chr16	56554009	56555008	1000	-	promoter:59580	uc010ccg.2	583	BBS2	hg19_genes_promoters	1.6129
chr16	56553191	56554313	1123	*	1	2.44344	chr16	56554009	56555008	1000	-	promoter:59579	uc002ejd.2	583	BBS2	hg19_genes_promoters		2.44344
chr16	56553191	56554313	1123	*	1	2.44344	chr16	56554009	56555008	1000	-	promoter:59580	uc010ccg.2	583	BBS2	hg19_genes_promoters		2.44344
chr16	56554672	56580813	26142	*	4	90.758	chr16	56554009	56555008	1000	-	promoter:59579	uc002ejd.2	583	BBS2	hg19_genes_promoters		90.758
chr16	56554672	56580813	26142	*	4	90.758	chr16	56554009	56555008	1000	-	promoter:59580	uc010ccg.2	583	BBS2	hg19_genes_promoters		90.758
chr16	56553196	56554492	1297	*	UMR	2.15993	chr16	56554009	56555008	1000	-	promoter:59579	uc002ejd.2	583	BBS2	hg19_genes_promoters		2.15993
chr16	56553196	56554492	1297	*	UMR	2.15993	chr16	56554009	56555008	1000	-	promoter:59580	uc010ccg.2	583	BBS2	hg19_genes_promoters		2.15993
chr16	56553191	56554313	1123	*	1	3.02643	chr16	56554009	56555008	1000	-	promoter:59579	uc002ejd.2	583	BBS2	hg19_genes_promoters			3.02643
chr16	56553191	56554313	1123	*	1	3.02643	chr16	56554009	56555008	1000	-	promoter:59580	uc010ccg.2	583	BBS2	hg19_genes_promoters			3.02643
chr16	56554672	56580813	26142	*	4	90.3754	chr16	56554009	56555008	1000	-	promoter:59579	uc002ejd.2	583	BBS2	hg19_genes_promoters			90.3754
chr16	56554672	56580813	26142	*	4	90.3754	chr16	56554009	56555008	1000	-	promoter:59580	uc010ccg.2	583	BBS2	hg19_genes_promoters			90.3754
chr16	56553196	56554492	1297	*	UMR	1.98962	chr16	56554009	56555008	1000	-	promoter:59579	uc002ejd.2	583	BBS2	hg19_genes_promoters			1.98962
chr16	56553196	56554492	1297	*	UMR	1.98962	chr16	56554009	56555008	1000	-	promoter:59580	uc010ccg.2	583	BBS2	hg19_genes_promoters			1.98962
chr16	56553191	56554313	1123	*	1	2.85467	chr16	56554009	56555008	1000	-	promoter:59579	uc002ejd.2	583	BBS2	hg19_genes_promoters				2.85467
chr16	56553191	56554313	1123	*	1	2.85467	chr16	56554009	56555008	1000	-	promoter:59580	uc010ccg.2	583	BBS2	hg19_genes_promoters				2.85467
chr16	56554714	56580813	26100	*	4	89.3717	chr16	56554009	56555008	1000	-	promoter:59579	uc002ejd.2	583	BBS2	hg19_genes_promoters				89.3717
chr16	56554714	56580813	26100	*	4	89.3717	chr16	56554009	56555008	1000	-	promoter:59580	uc010ccg.2	583	BBS2	hg19_genes_promoters				89.3717
chr16	56553196	56554514	1319	*	UMR	2.01932	chr16	56554009	56555008	1000	-	promoter:59579	uc002ejd.2	583	BBS2	hg19_genes_promoters				2.01932
chr16	56553196	56554514	1319	*	UMR	2.01932	chr16	56554009	56555008	1000	-	promoter:59580	uc010ccg.2	583	BBS2	hg19_genes_promoters				2.01932
chr16	56553186	56554313	1128	*	1	4.26678	chr16	56554009	56555008	1000	-	promoter:59579	uc002ejd.2	583	BBS2	hg19_genes_promoters					4.26678
chr16	56553186	56554313	1128	*	1	4.26678	chr16	56554009	56555008	1000	-	promoter:59580	uc010ccg.2	583	BBS2	hg19_genes_promoters					4.26678
chr16	56554845	56580813	25969	*	4	89.5481	chr16	56554009	56555008	1000	-	promoter:59579	uc002ejd.2	583	BBS2	hg19_genes_promoters					89.5481
chr16	56554845	56580813	25969	*	4	89.5481	chr16	56554009	56555008	1000	-	promoter:59580	uc010ccg.2	583	BBS2	hg19_genes_promoters					89.5481
chr16	56553211	56554579	1369	*	UMR	1.16782	chr16	56554009	56555008	1000	-	promoter:59579	uc002ejd.2	583	BBS2	hg19_genes_promoters					1.16782
chr16	56553211	56554579	1369	*	UMR	1.16782	chr16	56554009	56555008	1000	-	promoter:59580	uc010ccg.2	583	BBS2	hg19_genes_promoters					1.16782
chr16	56553191	56554313	1123	*	1	3.03167	chr16	56554009	56555008	1000	-	promoter:59579	uc002ejd.2	583	BBS2	hg19_genes_promoters						3.03167
chr16	56553191	56554313	1123	*	1	3.03167	chr16	56554009	56555008	1000	-	promoter:59580	uc010ccg.2	583	BBS2	hg19_genes_promoters						3.03167
chr16	56554672	56580813	26142	*	4	91.1378	chr16	56554009	56555008	1000	-	promoter:59579	uc002ejd.2	583	BBS2	hg19_genes_promoters						91.1378
chr16	56554672	56580813	26142	*	4	91.1378	chr16	56554009	56555008	1000	-	promoter:59580	uc010ccg.2	583	BBS2	hg19_genes_promoters						91.1378
chr16	56553211	56554492	1282	*	UMR	0.560224	chr16	56554009	56555008	1000	-	promoter:59579	uc002ejd.2	583	BBS2	hg19_genes_promoters						0.560224
chr16	56553211	56554492	1282	*	UMR	0.560224	chr16	56554009	56555008	1000	-	promoter:59580	uc010ccg.2	583	BBS2	hg19_genes_promoters						0.560224
chr11	61716019	61722236	6218	*	4	88.2353	chr11	61716356	61717355	1000	+	promoter:41898	uc001nsq.3	7439	BEST1	hg19_genes_promoters	88.2353
chr11	61716019	61722236	6218	*	4	88.2353	chr11	61716356	61717355	1000	+	promoter:41899	uc010rlp.2	7439	BEST1	hg19_genes_promoters	88.2353
chr11	61716019	61722236	6218	*	4	88.2353	chr11	61716356	61717355	1000	+	promoter:41900	uc010rlq.1	7439	BEST1	hg19_genes_promoters	88.2353
chr11	61716019	61722236	6218	*	4	88.2353	chr11	61716356	61717355	1000	+	promoter:41901	uc010rlr.1	7439	BEST1	hg19_genes_promoters	88.2353
chr11	61716019	61722236	6218	*	4	88.2353	chr11	61716356	61717355	1000	+	promoter:41902	uc001nsr.2	7439	BEST1	hg19_genes_promoters	88.2353
chr11	61716019	61722236	6218	*	4	88.2353	chr11	61716356	61717355	1000	+	promoter:41903	uc010rls.1	7439	BEST1	hg19_genes_promoters	88.2353
chr11	61716019	61722236	6218	*	4	88.2353	chr11	61716356	61717355	1000	+	promoter:41904	uc001nss.3	7439	BEST1	hg19_genes_promoters	88.2353
chr11	61716019	61722236	6218	*	4	88.2353	chr11	61716356	61717355	1000	+	promoter:41905	uc001nst.3	7439	BEST1	hg19_genes_promoters	88.2353
chr11	61716019	61722236	6218	*	4	88.2353	chr11	61716356	61717355	1000	+	promoter:41906	uc009ynt.3	7439	BEST1	hg19_genes_promoters	88.2353
chr11	61716019	61722236	6218	*	4	88.2353	chr11	61716356	61717355	1000	+	promoter:41907	uc010rlt.2	7439	BEST1	hg19_genes_promoters	88.2353
chr11	61716019	61722236	6218	*	4	88.2353	chr11	61721579	61722578	1000	+	promoter:41908	uc010rlu.1	7439	BEST1	hg19_genes_promoters	88.2353
chr11	61716019	61722236	6218	*	4	88.2353	chr11	61721704	61722703	1000	+	promoter:41909	uc010rlv.2	7439	BEST1	hg19_genes_promoters	88.2353
chr11	61722392	61723633	1242	*	1	2.94118	chr11	61721579	61722578	1000	+	promoter:41908	uc010rlu.1	7439	BEST1	hg19_genes_promoters	2.94118
chr11	61722392	61723633	1242	*	1	2.94118	chr11	61721704	61722703	1000	+	promoter:41909	uc010rlv.2	7439	BEST1	hg19_genes_promoters	2.94118
chr11	61716919	61717280	362	*	LMR	22.7941	chr11	61716356	61717355	1000	+	promoter:41898	uc001nsq.3	7439	BEST1	hg19_genes_promoters	22.7941
chr11	61716919	61717280	362	*	LMR	22.7941	chr11	61716356	61717355	1000	+	promoter:41899	uc010rlp.2	7439	BEST1	hg19_genes_promoters	22.7941
chr11	61716919	61717280	362	*	LMR	22.7941	chr11	61716356	61717355	1000	+	promoter:41900	uc010rlq.1	7439	BEST1	hg19_genes_promoters	22.7941
chr11	61716919	61717280	362	*	LMR	22.7941	chr11	61716356	61717355	1000	+	promoter:41901	uc010rlr.1	7439	BEST1	hg19_genes_promoters	22.7941
chr11	61716919	61717280	362	*	LMR	22.7941	chr11	61716356	61717355	1000	+	promoter:41902	uc001nsr.2	7439	BEST1	hg19_genes_promoters	22.7941
chr11	61716919	61717280	362	*	LMR	22.7941	chr11	61716356	61717355	1000	+	promoter:41903	uc010rls.1	7439	BEST1	hg19_genes_promoters	22.7941
chr11	61716919	61717280	362	*	LMR	22.7941	chr11	61716356	61717355	1000	+	promoter:41904	uc001nss.3	7439	BEST1	hg19_genes_promoters	22.7941
chr11	61716919	61717280	362	*	LMR	22.7941	chr11	61716356	61717355	1000	+	promoter:41905	uc001nst.3	7439	BEST1	hg19_genes_promoters	22.7941
chr11	61716919	61717280	362	*	LMR	22.7941	chr11	61716356	61717355	1000	+	promoter:41906	uc009ynt.3	7439	BEST1	hg19_genes_promoters	22.7941
chr11	61716919	61717280	362	*	LMR	22.7941	chr11	61716356	61717355	1000	+	promoter:41907	uc010rlt.2	7439	BEST1	hg19_genes_promoters	22.7941
chr11	61722315	61723663	1349	*	UMR	2.58824	chr11	61721579	61722578	1000	+	promoter:41908	uc010rlu.1	7439	BEST1	hg19_genes_promoters	2.58824
chr11	61722315	61723663	1349	*	UMR	2.58824	chr11	61721704	61722703	1000	+	promoter:41909	uc010rlv.2	7439	BEST1	hg19_genes_promoters	2.58824
chr11	61685665	61722236	36572	*	3	85.4288	chr11	61716356	61717355	1000	+	promoter:41898	uc001nsq.3	7439	BEST1	hg19_genes_promoters		85.4288
chr11	61685665	61722236	36572	*	3	85.4288	chr11	61716356	61717355	1000	+	promoter:41899	uc010rlp.2	7439	BEST1	hg19_genes_promoters		85.4288
chr11	61685665	61722236	36572	*	3	85.4288	chr11	61716356	61717355	1000	+	promoter:41900	uc010rlq.1	7439	BEST1	hg19_genes_promoters		85.4288
chr11	61685665	61722236	36572	*	3	85.4288	chr11	61716356	61717355	1000	+	promoter:41901	uc010rlr.1	7439	BEST1	hg19_genes_promoters		85.4288
chr11	61685665	61722236	36572	*	3	85.4288	chr11	61716356	61717355	1000	+	promoter:41902	uc001nsr.2	7439	BEST1	hg19_genes_promoters		85.4288
chr11	61685665	61722236	36572	*	3	85.4288	chr11	61716356	61717355	1000	+	promoter:41903	uc010rls.1	7439	BEST1	hg19_genes_promoters		85.4288
chr11	61685665	61722236	36572	*	3	85.4288	chr11	61716356	61717355	1000	+	promoter:41904	uc001nss.3	7439	BEST1	hg19_genes_promoters		85.4288
chr11	61685665	61722236	36572	*	3	85.4288	chr11	61716356	61717355	1000	+	promoter:41905	uc001nst.3	7439	BEST1	hg19_genes_promoters		85.4288
chr11	61685665	61722236	36572	*	3	85.4288	chr11	61716356	61717355	1000	+	promoter:41906	uc009ynt.3	7439	BEST1	hg19_genes_promoters		85.4288
chr11	61685665	61722236	36572	*	3	85.4288	chr11	61716356	61717355	1000	+	promoter:41907	uc010rlt.2	7439	BEST1	hg19_genes_promoters		85.4288
chr11	61685665	61722236	36572	*	3	85.4288	chr11	61721579	61722578	1000	+	promoter:41908	uc010rlu.1	7439	BEST1	hg19_genes_promoters		85.4288
chr11	61685665	61722236	36572	*	3	85.4288	chr11	61721704	61722703	1000	+	promoter:41909	uc010rlv.2	7439	BEST1	hg19_genes_promoters		85.4288
chr11	61722392	61723612	1221	*	1	2.36123	chr11	61721579	61722578	1000	+	promoter:41908	uc010rlu.1	7439	BEST1	hg19_genes_promoters		2.36123
chr11	61722392	61723612	1221	*	1	2.36123	chr11	61721704	61722703	1000	+	promoter:41909	uc010rlv.2	7439	BEST1	hg19_genes_promoters		2.36123
chr11	61716827	61717540	714	*	LMR	26.8908	chr11	61716356	61717355	1000	+	promoter:41898	uc001nsq.3	7439	BEST1	hg19_genes_promoters		26.8908
chr11	61716827	61717540	714	*	LMR	26.8908	chr11	61716356	61717355	1000	+	promoter:41899	uc010rlp.2	7439	BEST1	hg19_genes_promoters		26.8908
chr11	61716827	61717540	714	*	LMR	26.8908	chr11	61716356	61717355	1000	+	promoter:41900	uc010rlq.1	7439	BEST1	hg19_genes_promoters		26.8908
chr11	61716827	61717540	714	*	LMR	26.8908	chr11	61716356	61717355	1000	+	promoter:41901	uc010rlr.1	7439	BEST1	hg19_genes_promoters		26.8908
chr11	61716827	61717540	714	*	LMR	26.8908	chr11	61716356	61717355	1000	+	promoter:41902	uc001nsr.2	7439	BEST1	hg19_genes_promoters		26.8908
chr11	61716827	61717540	714	*	LMR	26.8908	chr11	61716356	61717355	1000	+	promoter:41903	uc010rls.1	7439	BEST1	hg19_genes_promoters		26.8908
chr11	61716827	61717540	714	*	LMR	26.8908	chr11	61716356	61717355	1000	+	promoter:41904	uc001nss.3	7439	BEST1	hg19_genes_promoters		26.8908
chr11	61716827	61717540	714	*	LMR	26.8908	chr11	61716356	61717355	1000	+	promoter:41905	uc001nst.3	7439	BEST1	hg19_genes_promoters		26.8908
chr11	61716827	61717540	714	*	LMR	26.8908	chr11	61716356	61717355	1000	+	promoter:41906	uc009ynt.3	7439	BEST1	hg19_genes_promoters		26.8908
chr11	61716827	61717540	714	*	LMR	26.8908	chr11	61716356	61717355	1000	+	promoter:41907	uc010rlt.2	7439	BEST1	hg19_genes_promoters		26.8908
chr11	61722315	61723684	1370	*	UMR	2.02983	chr11	61721579	61722578	1000	+	promoter:41908	uc010rlu.1	7439	BEST1	hg19_genes_promoters		2.02983
chr11	61722315	61723684	1370	*	UMR	2.02983	chr11	61721704	61722703	1000	+	promoter:41909	uc010rlv.2	7439	BEST1	hg19_genes_promoters		2.02983
chr11	61685665	61716802	31138	*	3	85.8955	chr11	61716356	61717355	1000	+	promoter:41898	uc001nsq.3	7439	BEST1	hg19_genes_promoters			85.8955
chr11	61685665	61716802	31138	*	3	85.8955	chr11	61716356	61717355	1000	+	promoter:41899	uc010rlp.2	7439	BEST1	hg19_genes_promoters			85.8955
chr11	61685665	61716802	31138	*	3	85.8955	chr11	61716356	61717355	1000	+	promoter:41900	uc010rlq.1	7439	BEST1	hg19_genes_promoters			85.8955
chr11	61685665	61716802	31138	*	3	85.8955	chr11	61716356	61717355	1000	+	promoter:41901	uc010rlr.1	7439	BEST1	hg19_genes_promoters			85.8955
chr11	61685665	61716802	31138	*	3	85.8955	chr11	61716356	61717355	1000	+	promoter:41902	uc001nsr.2	7439	BEST1	hg19_genes_promoters			85.8955
chr11	61685665	61716802	31138	*	3	85.8955	chr11	61716356	61717355	1000	+	promoter:41903	uc010rls.1	7439	BEST1	hg19_genes_promoters			85.8955
chr11	61685665	61716802	31138	*	3	85.8955	chr11	61716356	61717355	1000	+	promoter:41904	uc001nss.3	7439	BEST1	hg19_genes_promoters			85.8955
chr11	61685665	61716802	31138	*	3	85.8955	chr11	61716356	61717355	1000	+	promoter:41905	uc001nst.3	7439	BEST1	hg19_genes_promoters			85.8955
chr11	61685665	61716802	31138	*	3	85.8955	chr11	61716356	61717355	1000	+	promoter:41906	uc009ynt.3	7439	BEST1	hg19_genes_promoters			85.8955
chr11	61685665	61716802	31138	*	3	85.8955	chr11	61716356	61717355	1000	+	promoter:41907	uc010rlt.2	7439	BEST1	hg19_genes_promoters			85.8955
chr11	61716821	61717780	960	*	2	44.1176	chr11	61716356	61717355	1000	+	promoter:41898	uc001nsq.3	7439	BEST1	hg19_genes_promoters			44.1176
chr11	61716821	61717780	960	*	2	44.1176	chr11	61716356	61717355	1000	+	promoter:41899	uc010rlp.2	7439	BEST1	hg19_genes_promoters			44.1176
chr11	61716821	61717780	960	*	2	44.1176	chr11	61716356	61717355	1000	+	promoter:41900	uc010rlq.1	7439	BEST1	hg19_genes_promoters			44.1176
chr11	61716821	61717780	960	*	2	44.1176	chr11	61716356	61717355	1000	+	promoter:41901	uc010rlr.1	7439	BEST1	hg19_genes_promoters			44.1176
chr11	61716821	61717780	960	*	2	44.1176	chr11	61716356	61717355	1000	+	promoter:41902	uc001nsr.2	7439	BEST1	hg19_genes_promoters			44.1176
chr11	61716821	61717780	960	*	2	44.1176	chr11	61716356	61717355	1000	+	promoter:41903	uc010rls.1	7439	BEST1	hg19_genes_promoters			44.1176
chr11	61716821	61717780	960	*	2	44.1176	chr11	61716356	61717355	1000	+	promoter:41904	uc001nss.3	7439	BEST1	hg19_genes_promoters			44.1176
chr11	61716821	61717780	960	*	2	44.1176	chr11	61716356	61717355	1000	+	promoter:41905	uc001nst.3	7439	BEST1	hg19_genes_promoters			44.1176
chr11	61716821	61717780	960	*	2	44.1176	chr11	61716356	61717355	1000	+	promoter:41906	uc009ynt.3	7439	BEST1	hg19_genes_promoters			44.1176
chr11	61716821	61717780	960	*	2	44.1176	chr11	61716356	61717355	1000	+	promoter:41907	uc010rlt.2	7439	BEST1	hg19_genes_promoters			44.1176
chr11	61717854	61722236	4383	*	4	96.4586	chr11	61721579	61722578	1000	+	promoter:41908	uc010rlu.1	7439	BEST1	hg19_genes_promoters			96.4586
chr11	61717854	61722236	4383	*	4	96.4586	chr11	61721704	61722703	1000	+	promoter:41909	uc010rlv.2	7439	BEST1	hg19_genes_promoters			96.4586
chr11	61722392	61723582	1191	*	1	2.40265	chr11	61721579	61722578	1000	+	promoter:41908	uc010rlu.1	7439	BEST1	hg19_genes_promoters			2.40265
chr11	61722392	61723582	1191	*	1	2.40265	chr11	61721704	61722703	1000	+	promoter:41909	uc010rlv.2	7439	BEST1	hg19_genes_promoters			2.40265
chr11	61716827	61717540	714	*	LMR	28.9916	chr11	61716356	61717355	1000	+	promoter:41898	uc001nsq.3	7439	BEST1	hg19_genes_promoters			28.9916
chr11	61716827	61717540	714	*	LMR	28.9916	chr11	61716356	61717355	1000	+	promoter:41899	uc010rlp.2	7439	BEST1	hg19_genes_promoters			28.9916
chr11	61716827	61717540	714	*	LMR	28.9916	chr11	61716356	61717355	1000	+	promoter:41900	uc010rlq.1	7439	BEST1	hg19_genes_promoters			28.9916
chr11	61716827	61717540	714	*	LMR	28.9916	chr11	61716356	61717355	1000	+	promoter:41901	uc010rlr.1	7439	BEST1	hg19_genes_promoters			28.9916
chr11	61716827	61717540	714	*	LMR	28.9916	chr11	61716356	61717355	1000	+	promoter:41902	uc001nsr.2	7439	BEST1	hg19_genes_promoters			28.9916
chr11	61716827	61717540	714	*	LMR	28.9916	chr11	61716356	61717355	1000	+	promoter:41903	uc010rls.1	7439	BEST1	hg19_genes_promoters			28.9916
chr11	61716827	61717540	714	*	LMR	28.9916	chr11	61716356	61717355	1000	+	promoter:41904	uc001nss.3	7439	BEST1	hg19_genes_promoters			28.9916
chr11	61716827	61717540	714	*	LMR	28.9916	chr11	61716356	61717355	1000	+	promoter:41905	uc001nst.3	7439	BEST1	hg19_genes_promoters			28.9916
chr11	61716827	61717540	714	*	LMR	28.9916	chr11	61716356	61717355	1000	+	promoter:41906	uc009ynt.3	7439	BEST1	hg19_genes_promoters			28.9916
chr11	61716827	61717540	714	*	LMR	28.9916	chr11	61716356	61717355	1000	+	promoter:41907	uc010rlt.2	7439	BEST1	hg19_genes_promoters			28.9916
chr11	61722315	61723608	1294	*	UMR	2.07125	chr11	61721579	61722578	1000	+	promoter:41908	uc010rlu.1	7439	BEST1	hg19_genes_promoters			2.07125
chr11	61722315	61723608	1294	*	UMR	2.07125	chr11	61721704	61722703	1000	+	promoter:41909	uc010rlv.2	7439	BEST1	hg19_genes_promoters			2.07125
chr11	61685623	61722236	36614	*	4	86.4241	chr11	61716356	61717355	1000	+	promoter:41898	uc001nsq.3	7439	BEST1	hg19_genes_promoters				86.4241
chr11	61685623	61722236	36614	*	4	86.4241	chr11	61716356	61717355	1000	+	promoter:41899	uc010rlp.2	7439	BEST1	hg19_genes_promoters				86.4241
chr11	61685623	61722236	36614	*	4	86.4241	chr11	61716356	61717355	1000	+	promoter:41900	uc010rlq.1	7439	BEST1	hg19_genes_promoters				86.4241
chr11	61685623	61722236	36614	*	4	86.4241	chr11	61716356	61717355	1000	+	promoter:41901	uc010rlr.1	7439	BEST1	hg19_genes_promoters				86.4241
chr11	61685623	61722236	36614	*	4	86.4241	chr11	61716356	61717355	1000	+	promoter:41902	uc001nsr.2	7439	BEST1	hg19_genes_promoters				86.4241
chr11	61685623	61722236	36614	*	4	86.4241	chr11	61716356	61717355	1000	+	promoter:41903	uc010rls.1	7439	BEST1	hg19_genes_promoters				86.4241
chr11	61685623	61722236	36614	*	4	86.4241	chr11	61716356	61717355	1000	+	promoter:41904	uc001nss.3	7439	BEST1	hg19_genes_promoters				86.4241
chr11	61685623	61722236	36614	*	4	86.4241	chr11	61716356	61717355	1000	+	promoter:41905	uc001nst.3	7439	BEST1	hg19_genes_promoters				86.4241
chr11	61685623	61722236	36614	*	4	86.4241	chr11	61716356	61717355	1000	+	promoter:41906	uc009ynt.3	7439	BEST1	hg19_genes_promoters				86.4241
chr11	61685623	61722236	36614	*	4	86.4241	chr11	61716356	61717355	1000	+	promoter:41907	uc010rlt.2	7439	BEST1	hg19_genes_promoters				86.4241
chr11	61685623	61722236	36614	*	4	86.4241	chr11	61721579	61722578	1000	+	promoter:41908	uc010rlu.1	7439	BEST1	hg19_genes_promoters				86.4241
chr11	61685623	61722236	36614	*	4	86.4241	chr11	61721704	61722703	1000	+	promoter:41909	uc010rlv.2	7439	BEST1	hg19_genes_promoters				86.4241
chr11	61722392	61723633	1242	*	1	4.52786	chr11	61721579	61722578	1000	+	promoter:41908	uc010rlu.1	7439	BEST1	hg19_genes_promoters				4.52786
chr11	61722392	61723633	1242	*	1	4.52786	chr11	61721704	61722703	1000	+	promoter:41909	uc010rlv.2	7439	BEST1	hg19_genes_promoters				4.52786
chr11	61716827	61717724	898	*	LMR	29.902	chr11	61716356	61717355	1000	+	promoter:41898	uc001nsq.3	7439	BEST1	hg19_genes_promoters				29.902
chr11	61716827	61717724	898	*	LMR	29.902	chr11	61716356	61717355	1000	+	promoter:41899	uc010rlp.2	7439	BEST1	hg19_genes_promoters				29.902
chr11	61716827	61717724	898	*	LMR	29.902	chr11	61716356	61717355	1000	+	promoter:41900	uc010rlq.1	7439	BEST1	hg19_genes_promoters				29.902
chr11	61716827	61717724	898	*	LMR	29.902	chr11	61716356	61717355	1000	+	promoter:41901	uc010rlr.1	7439	BEST1	hg19_genes_promoters				29.902
chr11	61716827	61717724	898	*	LMR	29.902	chr11	61716356	61717355	1000	+	promoter:41902	uc001nsr.2	7439	BEST1	hg19_genes_promoters				29.902
chr11	61716827	61717724	898	*	LMR	29.902	chr11	61716356	61717355	1000	+	promoter:41903	uc010rls.1	7439	BEST1	hg19_genes_promoters				29.902
chr11	61716827	61717724	898	*	LMR	29.902	chr11	61716356	61717355	1000	+	promoter:41904	uc001nss.3	7439	BEST1	hg19_genes_promoters				29.902
chr11	61716827	61717724	898	*	LMR	29.902	chr11	61716356	61717355	1000	+	promoter:41905	uc001nst.3	7439	BEST1	hg19_genes_promoters				29.902
chr11	61716827	61717724	898	*	LMR	29.902	chr11	61716356	61717355	1000	+	promoter:41906	uc009ynt.3	7439	BEST1	hg19_genes_promoters				29.902
chr11	61716827	61717724	898	*	LMR	29.902	chr11	61716356	61717355	1000	+	promoter:41907	uc010rlt.2	7439	BEST1	hg19_genes_promoters				29.902
chr11	61722315	61723622	1308	*	UMR	3.17647	chr11	61721579	61722578	1000	+	promoter:41908	uc010rlu.1	7439	BEST1	hg19_genes_promoters				3.17647
chr11	61722315	61723622	1308	*	UMR	3.17647	chr11	61721704	61722703	1000	+	promoter:41909	uc010rlv.2	7439	BEST1	hg19_genes_promoters				3.17647
chr11	61685459	61722236	36778	*	3	86.1542	chr11	61716356	61717355	1000	+	promoter:41898	uc001nsq.3	7439	BEST1	hg19_genes_promoters					86.1542
chr11	61685459	61722236	36778	*	3	86.1542	chr11	61716356	61717355	1000	+	promoter:41899	uc010rlp.2	7439	BEST1	hg19_genes_promoters					86.1542
chr11	61685459	61722236	36778	*	3	86.1542	chr11	61716356	61717355	1000	+	promoter:41900	uc010rlq.1	7439	BEST1	hg19_genes_promoters					86.1542
chr11	61685459	61722236	36778	*	3	86.1542	chr11	61716356	61717355	1000	+	promoter:41901	uc010rlr.1	7439	BEST1	hg19_genes_promoters					86.1542
chr11	61685459	61722236	36778	*	3	86.1542	chr11	61716356	61717355	1000	+	promoter:41902	uc001nsr.2	7439	BEST1	hg19_genes_promoters					86.1542
chr11	61685459	61722236	36778	*	3	86.1542	chr11	61716356	61717355	1000	+	promoter:41903	uc010rls.1	7439	BEST1	hg19_genes_promoters					86.1542
chr11	61685459	61722236	36778	*	3	86.1542	chr11	61716356	61717355	1000	+	promoter:41904	uc001nss.3	7439	BEST1	hg19_genes_promoters					86.1542
chr11	61685459	61722236	36778	*	3	86.1542	chr11	61716356	61717355	1000	+	promoter:41905	uc001nst.3	7439	BEST1	hg19_genes_promoters					86.1542
chr11	61685459	61722236	36778	*	3	86.1542	chr11	61716356	61717355	1000	+	promoter:41906	uc009ynt.3	7439	BEST1	hg19_genes_promoters					86.1542
chr11	61685459	61722236	36778	*	3	86.1542	chr11	61716356	61717355	1000	+	promoter:41907	uc010rlt.2	7439	BEST1	hg19_genes_promoters					86.1542
chr11	61685459	61722236	36778	*	3	86.1542	chr11	61721579	61722578	1000	+	promoter:41908	uc010rlu.1	7439	BEST1	hg19_genes_promoters					86.1542
chr11	61685459	61722236	36778	*	3	86.1542	chr11	61721704	61722703	1000	+	promoter:41909	uc010rlv.2	7439	BEST1	hg19_genes_promoters					86.1542
chr11	61722392	61723524	1133	*	1	4.32264	chr11	61721579	61722578	1000	+	promoter:41908	uc010rlu.1	7439	BEST1	hg19_genes_promoters					4.32264
chr11	61722392	61723524	1133	*	1	4.32264	chr11	61721704	61722703	1000	+	promoter:41909	uc010rlv.2	7439	BEST1	hg19_genes_promoters					4.32264
chr11	61716827	61717724	898	*	LMR	29.4118	chr11	61716356	61717355	1000	+	promoter:41898	uc001nsq.3	7439	BEST1	hg19_genes_promoters					29.4118
chr11	61716827	61717724	898	*	LMR	29.4118	chr11	61716356	61717355	1000	+	promoter:41899	uc010rlp.2	7439	BEST1	hg19_genes_promoters					29.4118
chr11	61716827	61717724	898	*	LMR	29.4118	chr11	61716356	61717355	1000	+	promoter:41900	uc010rlq.1	7439	BEST1	hg19_genes_promoters					29.4118
chr11	61716827	61717724	898	*	LMR	29.4118	chr11	61716356	61717355	1000	+	promoter:41901	uc010rlr.1	7439	BEST1	hg19_genes_promoters					29.4118
chr11	61716827	61717724	898	*	LMR	29.4118	chr11	61716356	61717355	1000	+	promoter:41902	uc001nsr.2	7439	BEST1	hg19_genes_promoters					29.4118
chr11	61716827	61717724	898	*	LMR	29.4118	chr11	61716356	61717355	1000	+	promoter:41903	uc010rls.1	7439	BEST1	hg19_genes_promoters					29.4118
chr11	61716827	61717724	898	*	LMR	29.4118	chr11	61716356	61717355	1000	+	promoter:41904	uc001nss.3	7439	BEST1	hg19_genes_promoters					29.4118
chr11	61716827	61717724	898	*	LMR	29.4118	chr11	61716356	61717355	1000	+	promoter:41905	uc001nst.3	7439	BEST1	hg19_genes_promoters					29.4118
chr11	61716827	61717724	898	*	LMR	29.4118	chr11	61716356	61717355	1000	+	promoter:41906	uc009ynt.3	7439	BEST1	hg19_genes_promoters					29.4118
chr11	61716827	61717724	898	*	LMR	29.4118	chr11	61716356	61717355	1000	+	promoter:41907	uc010rlt.2	7439	BEST1	hg19_genes_promoters					29.4118
chr11	61722315	61723608	1294	*	UMR	3.43137	chr11	61721579	61722578	1000	+	promoter:41908	uc010rlu.1	7439	BEST1	hg19_genes_promoters					3.43137
chr11	61722315	61723608	1294	*	UMR	3.43137	chr11	61721704	61722703	1000	+	promoter:41909	uc010rlv.2	7439	BEST1	hg19_genes_promoters					3.43137
chr11	61716019	61716821	803	*	4	90.4412	chr11	61716356	61717355	1000	+	promoter:41898	uc001nsq.3	7439	BEST1	hg19_genes_promoters						90.4412
chr11	61716019	61716821	803	*	4	90.4412	chr11	61716356	61717355	1000	+	promoter:41899	uc010rlp.2	7439	BEST1	hg19_genes_promoters						90.4412
chr11	61716019	61716821	803	*	4	90.4412	chr11	61716356	61717355	1000	+	promoter:41900	uc010rlq.1	7439	BEST1	hg19_genes_promoters						90.4412
chr11	61716019	61716821	803	*	4	90.4412	chr11	61716356	61717355	1000	+	promoter:41901	uc010rlr.1	7439	BEST1	hg19_genes_promoters						90.4412
chr11	61716019	61716821	803	*	4	90.4412	chr11	61716356	61717355	1000	+	promoter:41902	uc001nsr.2	7439	BEST1	hg19_genes_promoters						90.4412
chr11	61716019	61716821	803	*	4	90.4412	chr11	61716356	61717355	1000	+	promoter:41903	uc010rls.1	7439	BEST1	hg19_genes_promoters						90.4412
chr11	61716019	61716821	803	*	4	90.4412	chr11	61716356	61717355	1000	+	promoter:41904	uc001nss.3	7439	BEST1	hg19_genes_promoters						90.4412
chr11	61716019	61716821	803	*	4	90.4412	chr11	61716356	61717355	1000	+	promoter:41905	uc001nst.3	7439	BEST1	hg19_genes_promoters						90.4412
chr11	61716019	61716821	803	*	4	90.4412	chr11	61716356	61717355	1000	+	promoter:41906	uc009ynt.3	7439	BEST1	hg19_genes_promoters						90.4412
chr11	61716019	61716821	803	*	4	90.4412	chr11	61716356	61717355	1000	+	promoter:41907	uc010rlt.2	7439	BEST1	hg19_genes_promoters						90.4412
chr11	61716830	61717780	951	*	2	42.7807	chr11	61716356	61717355	1000	+	promoter:41898	uc001nsq.3	7439	BEST1	hg19_genes_promoters						42.7807
chr11	61716830	61717780	951	*	2	42.7807	chr11	61716356	61717355	1000	+	promoter:41899	uc010rlp.2	7439	BEST1	hg19_genes_promoters						42.7807
chr11	61716830	61717780	951	*	2	42.7807	chr11	61716356	61717355	1000	+	promoter:41900	uc010rlq.1	7439	BEST1	hg19_genes_promoters						42.7807
chr11	61716830	61717780	951	*	2	42.7807	chr11	61716356	61717355	1000	+	promoter:41901	uc010rlr.1	7439	BEST1	hg19_genes_promoters						42.7807
chr11	61716830	61717780	951	*	2	42.7807	chr11	61716356	61717355	1000	+	promoter:41902	uc001nsr.2	7439	BEST1	hg19_genes_promoters						42.7807
chr11	61716830	61717780	951	*	2	42.7807	chr11	61716356	61717355	1000	+	promoter:41903	uc010rls.1	7439	BEST1	hg19_genes_promoters						42.7807
chr11	61716830	61717780	951	*	2	42.7807	chr11	61716356	61717355	1000	+	promoter:41904	uc001nss.3	7439	BEST1	hg19_genes_promoters						42.7807
chr11	61716830	61717780	951	*	2	42.7807	chr11	61716356	61717355	1000	+	promoter:41905	uc001nst.3	7439	BEST1	hg19_genes_promoters						42.7807
chr11	61716830	61717780	951	*	2	42.7807	chr11	61716356	61717355	1000	+	promoter:41906	uc009ynt.3	7439	BEST1	hg19_genes_promoters						42.7807
chr11	61716830	61717780	951	*	2	42.7807	chr11	61716356	61717355	1000	+	promoter:41907	uc010rlt.2	7439	BEST1	hg19_genes_promoters						42.7807
chr11	61717854	61722236	4383	*	4	94.9827	chr11	61721579	61722578	1000	+	promoter:41908	uc010rlu.1	7439	BEST1	hg19_genes_promoters						94.9827
chr11	61717854	61722236	4383	*	4	94.9827	chr11	61721704	61722703	1000	+	promoter:41909	uc010rlv.2	7439	BEST1	hg19_genes_promoters						94.9827
chr11	61722392	61723633	1242	*	1	3.94737	chr11	61721579	61722578	1000	+	promoter:41908	uc010rlu.1	7439	BEST1	hg19_genes_promoters						3.94737
chr11	61722392	61723633	1242	*	1	3.94737	chr11	61721704	61722703	1000	+	promoter:41909	uc010rlv.2	7439	BEST1	hg19_genes_promoters						3.94737
chr11	61716919	61717724	806	*	LMR	26.8908	chr11	61716356	61717355	1000	+	promoter:41898	uc001nsq.3	7439	BEST1	hg19_genes_promoters						26.8908
chr11	61716919	61717724	806	*	LMR	26.8908	chr11	61716356	61717355	1000	+	promoter:41899	uc010rlp.2	7439	BEST1	hg19_genes_promoters						26.8908
chr11	61716919	61717724	806	*	LMR	26.8908	chr11	61716356	61717355	1000	+	promoter:41900	uc010rlq.1	7439	BEST1	hg19_genes_promoters						26.8908
chr11	61716919	61717724	806	*	LMR	26.8908	chr11	61716356	61717355	1000	+	promoter:41901	uc010rlr.1	7439	BEST1	hg19_genes_promoters						26.8908
chr11	61716919	61717724	806	*	LMR	26.8908	chr11	61716356	61717355	1000	+	promoter:41902	uc001nsr.2	7439	BEST1	hg19_genes_promoters						26.8908
chr11	61716919	61717724	806	*	LMR	26.8908	chr11	61716356	61717355	1000	+	promoter:41903	uc010rls.1	7439	BEST1	hg19_genes_promoters						26.8908
chr11	61716919	61717724	806	*	LMR	26.8908	chr11	61716356	61717355	1000	+	promoter:41904	uc001nss.3	7439	BEST1	hg19_genes_promoters						26.8908
chr11	61716919	61717724	806	*	LMR	26.8908	chr11	61716356	61717355	1000	+	promoter:41905	uc001nst.3	7439	BEST1	hg19_genes_promoters						26.8908
chr11	61716919	61717724	806	*	LMR	26.8908	chr11	61716356	61717355	1000	+	promoter:41906	uc009ynt.3	7439	BEST1	hg19_genes_promoters						26.8908
chr11	61716919	61717724	806	*	LMR	26.8908	chr11	61716356	61717355	1000	+	promoter:41907	uc010rlt.2	7439	BEST1	hg19_genes_promoters						26.8908
chr11	61722315	61723622	1308	*	UMR	2.54902	chr11	61721579	61722578	1000	+	promoter:41908	uc010rlu.1	7439	BEST1	hg19_genes_promoters						2.54902
chr11	61722315	61723622	1308	*	UMR	2.54902	chr11	61721704	61722703	1000	+	promoter:41909	uc010rlv.2	7439	BEST1	hg19_genes_promoters						2.54902
chr21	45749138	45757380	8243	*	4	88.1727	chr21	45754408	45755407	1000	-	promoter:73383	uc031rvw.1	755	C21orf2	hg19_genes_promoters	88.1727
chr21	45757758	45759773	2016	*	1	3.36134	chr21	45758222	45759221	1000	-	promoter:73384	uc002zeo.2	755	C21orf2	hg19_genes_promoters	3.36134
chr21	45757758	45759773	2016	*	1	3.36134	chr21	45758222	45759221	1000	-	promoter:73388	uc031rvx.1	755	C21orf2	hg19_genes_promoters	3.36134
chr21	45757758	45759773	2016	*	1	3.36134	chr21	45759286	45760285	1000	-	promoter:73385	uc002zep.2	755	C21orf2	hg19_genes_promoters	3.36134
chr21	45757758	45759773	2016	*	1	3.36134	chr21	45759286	45760285	1000	-	promoter:73386	uc002zeq.2	755	C21orf2	hg19_genes_promoters	3.36134
chr21	45757758	45759773	2016	*	1	3.36134	chr21	45759286	45760285	1000	-	promoter:73387	uc002zer.2	755	C21orf2	hg19_genes_promoters	3.36134
chr21	45759956	45767517	7562	*	4	88.7529	chr21	45759286	45760285	1000	-	promoter:73385	uc002zep.2	755	C21orf2	hg19_genes_promoters	88.7529
chr21	45759956	45767517	7562	*	4	88.7529	chr21	45759286	45760285	1000	-	promoter:73386	uc002zeq.2	755	C21orf2	hg19_genes_promoters	88.7529
chr21	45759956	45767517	7562	*	4	88.7529	chr21	45759286	45760285	1000	-	promoter:73387	uc002zer.2	755	C21orf2	hg19_genes_promoters	88.7529
chr21	45757825	45759762	1938	*	UMR	2.36729	chr21	45758222	45759221	1000	-	promoter:73384	uc002zeo.2	755	C21orf2	hg19_genes_promoters	2.36729
chr21	45757825	45759762	1938	*	UMR	2.36729	chr21	45758222	45759221	1000	-	promoter:73388	uc031rvx.1	755	C21orf2	hg19_genes_promoters	2.36729
chr21	45757825	45759762	1938	*	UMR	2.36729	chr21	45759286	45760285	1000	-	promoter:73385	uc002zep.2	755	C21orf2	hg19_genes_promoters	2.36729
chr21	45757825	45759762	1938	*	UMR	2.36729	chr21	45759286	45760285	1000	-	promoter:73386	uc002zeq.2	755	C21orf2	hg19_genes_promoters	2.36729
chr21	45757825	45759762	1938	*	UMR	2.36729	chr21	45759286	45760285	1000	-	promoter:73387	uc002zer.2	755	C21orf2	hg19_genes_promoters	2.36729
chr21	45749254	45757542	8289	*	3	83.9943	chr21	45754408	45755407	1000	-	promoter:73383	uc031rvw.1	755	C21orf2	hg19_genes_promoters		83.9943
chr21	45757758	45759773	2016	*	1	2.66436	chr21	45758222	45759221	1000	-	promoter:73384	uc002zeo.2	755	C21orf2	hg19_genes_promoters		2.66436
chr21	45757758	45759773	2016	*	1	2.66436	chr21	45758222	45759221	1000	-	promoter:73388	uc031rvx.1	755	C21orf2	hg19_genes_promoters		2.66436
chr21	45757758	45759773	2016	*	1	2.66436	chr21	45759286	45760285	1000	-	promoter:73385	uc002zep.2	755	C21orf2	hg19_genes_promoters		2.66436
chr21	45757758	45759773	2016	*	1	2.66436	chr21	45759286	45760285	1000	-	promoter:73386	uc002zeq.2	755	C21orf2	hg19_genes_promoters		2.66436
chr21	45757758	45759773	2016	*	1	2.66436	chr21	45759286	45760285	1000	-	promoter:73387	uc002zer.2	755	C21orf2	hg19_genes_promoters		2.66436
chr21	45759956	45767517	7562	*	3	86.3941	chr21	45759286	45760285	1000	-	promoter:73385	uc002zep.2	755	C21orf2	hg19_genes_promoters		86.3941
chr21	45759956	45767517	7562	*	3	86.3941	chr21	45759286	45760285	1000	-	promoter:73386	uc002zeq.2	755	C21orf2	hg19_genes_promoters		86.3941
chr21	45759956	45767517	7562	*	3	86.3941	chr21	45759286	45760285	1000	-	promoter:73387	uc002zer.2	755	C21orf2	hg19_genes_promoters		86.3941
chr21	45757825	45759864	2040	*	UMR	1.96078	chr21	45758222	45759221	1000	-	promoter:73384	uc002zeo.2	755	C21orf2	hg19_genes_promoters		1.96078
chr21	45757825	45759864	2040	*	UMR	1.96078	chr21	45758222	45759221	1000	-	promoter:73388	uc031rvx.1	755	C21orf2	hg19_genes_promoters		1.96078
chr21	45757825	45759864	2040	*	UMR	1.96078	chr21	45759286	45760285	1000	-	promoter:73385	uc002zep.2	755	C21orf2	hg19_genes_promoters		1.96078
chr21	45757825	45759864	2040	*	UMR	1.96078	chr21	45759286	45760285	1000	-	promoter:73386	uc002zeq.2	755	C21orf2	hg19_genes_promoters		1.96078
chr21	45757825	45759864	2040	*	UMR	1.96078	chr21	45759286	45760285	1000	-	promoter:73387	uc002zer.2	755	C21orf2	hg19_genes_promoters		1.96078
chr21	45757825	45759762	1938	*	UMR	1.50735	chr21	45758222	45759221	1000	-	promoter:73384	uc002zeo.2	755	C21orf2	hg19_genes_promoters					1.50735
chr21	45757825	45759762	1938	*	UMR	1.50735	chr21	45758222	45759221	1000	-	promoter:73388	uc031rvx.1	755	C21orf2	hg19_genes_promoters					1.50735
chr21	45757825	45759762	1938	*	UMR	1.50735	chr21	45759286	45760285	1000	-	promoter:73385	uc002zep.2	755	C21orf2	hg19_genes_promoters					1.50735
chr21	45757825	45759762	1938	*	UMR	1.50735	chr21	45759286	45760285	1000	-	promoter:73386	uc002zeq.2	755	C21orf2	hg19_genes_promoters					1.50735
chr21	45757825	45759762	1938	*	UMR	1.50735	chr21	45759286	45760285	1000	-	promoter:73387	uc002zer.2	755	C21orf2	hg19_genes_promoters					1.50735
chr21	45749145	45757630	8486	*	3	86.6922	chr21	45754408	45755407	1000	-	promoter:73383	uc031rvw.1	755	C21orf2	hg19_genes_promoters						86.6922
chr21	45757758	45759773	2016	*	1	2.0362	chr21	45758222	45759221	1000	-	promoter:73384	uc002zeo.2	755	C21orf2	hg19_genes_promoters						2.0362
chr21	45757758	45759773	2016	*	1	2.0362	chr21	45758222	45759221	1000	-	promoter:73388	uc031rvx.1	755	C21orf2	hg19_genes_promoters						2.0362
chr21	45757758	45759773	2016	*	1	2.0362	chr21	45759286	45760285	1000	-	promoter:73385	uc002zep.2	755	C21orf2	hg19_genes_promoters						2.0362
chr21	45757758	45759773	2016	*	1	2.0362	chr21	45759286	45760285	1000	-	promoter:73386	uc002zeq.2	755	C21orf2	hg19_genes_promoters						2.0362
chr21	45757758	45759773	2016	*	1	2.0362	chr21	45759286	45760285	1000	-	promoter:73387	uc002zer.2	755	C21orf2	hg19_genes_promoters						2.0362
chr21	45759956	45767517	7562	*	3	87.5059	chr21	45759286	45760285	1000	-	promoter:73385	uc002zep.2	755	C21orf2	hg19_genes_promoters						87.5059
chr21	45759956	45767517	7562	*	3	87.5059	chr21	45759286	45760285	1000	-	promoter:73386	uc002zeq.2	755	C21orf2	hg19_genes_promoters						87.5059
chr21	45759956	45767517	7562	*	3	87.5059	chr21	45759286	45760285	1000	-	promoter:73387	uc002zer.2	755	C21orf2	hg19_genes_promoters						87.5059
chr21	45757825	45759864	2040	*	UMR	1.52788	chr21	45758222	45759221	1000	-	promoter:73384	uc002zeo.2	755	C21orf2	hg19_genes_promoters						1.52788
chr21	45757825	45759864	2040	*	UMR	1.52788	chr21	45758222	45759221	1000	-	promoter:73388	uc031rvx.1	755	C21orf2	hg19_genes_promoters						1.52788
chr21	45757825	45759864	2040	*	UMR	1.52788	chr21	45759286	45760285	1000	-	promoter:73385	uc002zep.2	755	C21orf2	hg19_genes_promoters						1.52788
chr21	45757825	45759864	2040	*	UMR	1.52788	chr21	45759286	45760285	1000	-	promoter:73386	uc002zeq.2	755	C21orf2	hg19_genes_promoters						1.52788
chr21	45757825	45759864	2040	*	UMR	1.52788	chr21	45759286	45760285	1000	-	promoter:73387	uc002zer.2	755	C21orf2	hg19_genes_promoters						1.52788
chr2	29297330	29299512	2183	*	2	29.7647	chr2	29297128	29298127	1000	-	promoter:10917	uc002rmt.2	388939	C2orf71	hg19_genes_promoters	29.7647
chr2	29297210	29298186	977	*	LMR	8.82353	chr2	29297128	29298127	1000	-	promoter:10917	uc002rmt.2	388939	C2orf71	hg19_genes_promoters	8.82353
chr2	29297330	29299512	2183	*	2	19.9797	chr2	29297128	29298127	1000	-	promoter:10917	uc002rmt.2	388939	C2orf71	hg19_genes_promoters		19.9797
chr2	29297210	29297924	715	*	LMR	5.34759	chr2	29297128	29298127	1000	-	promoter:10917	uc002rmt.2	388939	C2orf71	hg19_genes_promoters		5.34759
chr2	29297210	29299696	2487	*	UMR	12.7451	chr2	29297128	29298127	1000	-	promoter:10917	uc002rmt.2	388939	C2orf71	hg19_genes_promoters					12.7451
chr2	29297330	29299512	2183	*	2	18.9542	chr2	29297128	29298127	1000	-	promoter:10917	uc002rmt.2	388939	C2orf71	hg19_genes_promoters						18.9542
chr2	29297210	29297924	715	*	LMR	7.05882	chr2	29297128	29298127	1000	-	promoter:10917	uc002rmt.2	388939	C2orf71	hg19_genes_promoters						7.05882
chr8	96280604	96282491	1888	*	1	2.64375	chr8	96281463	96282462	1000	-	promoter:33788	uc003yho.2	157657	C8orf37	hg19_genes_promoters	2.64375
chr8	96280617	96282973	2357	*	UMR	1.9385	chr8	96281463	96282462	1000	-	promoter:33788	uc003yho.2	157657	C8orf37	hg19_genes_promoters	1.9385
chr8	96280534	96282491	1958	*	1	2.97315	chr8	96281463	96282462	1000	-	promoter:33788	uc003yho.2	157657	C8orf37	hg19_genes_promoters		2.97315
chr8	96280532	96282973	2442	*	UMR	2.68542	chr8	96281463	96282462	1000	-	promoter:33788	uc003yho.2	157657	C8orf37	hg19_genes_promoters		2.68542
chr8	96280534	96282491	1958	*	1	3.41447	chr8	96281463	96282462	1000	-	promoter:33788	uc003yho.2	157657	C8orf37	hg19_genes_promoters			3.41447
chr8	96280532	96282973	2442	*	UMR	3.21163	chr8	96281463	96282462	1000	-	promoter:33788	uc003yho.2	157657	C8orf37	hg19_genes_promoters			3.21163
chr8	96280528	96282491	1964	*	1	2.11765	chr8	96281463	96282462	1000	-	promoter:33788	uc003yho.2	157657	C8orf37	hg19_genes_promoters				2.11765
chr8	96280488	96282973	2486	*	UMR	1.94118	chr8	96281463	96282462	1000	-	promoter:33788	uc003yho.2	157657	C8orf37	hg19_genes_promoters				1.94118
chr8	96280528	96282491	1964	*	1	1.16422	chr8	96281463	96282462	1000	-	promoter:33788	uc003yho.2	157657	C8orf37	hg19_genes_promoters					1.16422
chr8	96280488	96283019	2532	*	UMR	0.919118	chr8	96281463	96282462	1000	-	promoter:33788	uc003yho.2	157657	C8orf37	hg19_genes_promoters					0.919118
chr8	96280528	96282491	1964	*	1	2.26244	chr8	96281463	96282462	1000	-	promoter:33788	uc003yho.2	157657	C8orf37	hg19_genes_promoters						2.26244
chr8	96280543	96282973	2431	*	UMR	1.96078	chr8	96281463	96282462	1000	-	promoter:33788	uc003yho.2	157657	C8orf37	hg19_genes_promoters						1.96078
chr11	67211816	67231988	20173	*	4	89.5123	chr11	67218886	67219885	1000	+	promoter:42250	uc001oln.3	57010	CABP4	hg19_genes_promoters	89.5123
chr11	67211816	67231988	20173	*	4	89.5123	chr11	67221818	67222817	1000	+	promoter:42251	uc001olo.3	57010	CABP4	hg19_genes_promoters	89.5123
chr11	67211858	67231988	20131	*	4	89.366	chr11	67218886	67219885	1000	+	promoter:42250	uc001oln.3	57010	CABP4	hg19_genes_promoters		89.366
chr11	67211858	67231988	20131	*	4	89.366	chr11	67221818	67222817	1000	+	promoter:42251	uc001olo.3	57010	CABP4	hg19_genes_promoters		89.366
chr11	67211858	67231951	20094	*	4	88.9246	chr11	67218886	67219885	1000	+	promoter:42250	uc001oln.3	57010	CABP4	hg19_genes_promoters			88.9246
chr11	67211858	67231951	20094	*	4	88.9246	chr11	67221818	67222817	1000	+	promoter:42251	uc001olo.3	57010	CABP4	hg19_genes_promoters			88.9246
chr11	67211858	67231988	20131	*	4	89.0575	chr11	67218886	67219885	1000	+	promoter:42250	uc001oln.3	57010	CABP4	hg19_genes_promoters				89.0575
chr11	67211858	67231988	20131	*	4	89.0575	chr11	67221818	67222817	1000	+	promoter:42251	uc001olo.3	57010	CABP4	hg19_genes_promoters				89.0575
chr11	67211858	67231988	20131	*	4	89.9635	chr11	67218886	67219885	1000	+	promoter:42250	uc001oln.3	57010	CABP4	hg19_genes_promoters					89.9635
chr11	67211858	67231988	20131	*	4	89.9635	chr11	67221818	67222817	1000	+	promoter:42251	uc001olo.3	57010	CABP4	hg19_genes_promoters					89.9635
chr11	67211858	67231988	20131	*	4	89.7318	chr11	67218886	67219885	1000	+	promoter:42250	uc001oln.3	57010	CABP4	hg19_genes_promoters						89.7318
chr11	67211858	67231988	20131	*	4	89.7318	chr11	67221818	67222817	1000	+	promoter:42251	uc001olo.3	57010	CABP4	hg19_genes_promoters						89.7318
chr12	1914124	1928751	14628	*	3	87.136	chr12	1920890	1921889	1000	-	promoter:47496	uc021qsy.1	93589	CACNA2D4	hg19_genes_promoters	87.136
chr12	1914124	1928751	14628	*	3	87.136	chr12	1920958	1921957	1000	-	promoter:47497	uc021qsz.1	93589	CACNA2D4	hg19_genes_promoters	87.136
chr12	1947361	2022767	75407	*	3	87.0287	chr12	1963211	1964210	1000	-	promoter:47498	uc009zdr.2	93589	CACNA2D4	hg19_genes_promoters	87.0287
chr12	2027243	2028156	914	*	2	12.7451	chr12	2027871	2028870	1000	-	promoter:47495	uc021qsx.1	93589	CACNA2D4	hg19_genes_promoters	12.7451
chr12	2027243	2028156	914	*	2	12.7451	chr12	2027871	2028870	1000	-	promoter:47499	uc009zds.2	93589	CACNA2D4	hg19_genes_promoters	12.7451
chr12	2027243	2028156	914	*	2	12.7451	chr12	2027871	2028870	1000	-	promoter:47500	uc009zdt.1	93589	CACNA2D4	hg19_genes_promoters	12.7451
chr12	2028254	2033525	5272	*	4	89.9393	chr12	2027871	2028870	1000	-	promoter:47495	uc021qsx.1	93589	CACNA2D4	hg19_genes_promoters	89.9393
chr12	2028254	2033525	5272	*	4	89.9393	chr12	2027871	2028870	1000	-	promoter:47499	uc009zds.2	93589	CACNA2D4	hg19_genes_promoters	89.9393
chr12	2028254	2033525	5272	*	4	89.9393	chr12	2027871	2028870	1000	-	promoter:47500	uc009zdt.1	93589	CACNA2D4	hg19_genes_promoters	89.9393
chr12	2027211	2028264	1054	*	LMR	14.2415	chr12	2027871	2028870	1000	-	promoter:47495	uc021qsx.1	93589	CACNA2D4	hg19_genes_promoters	14.2415
chr12	2027211	2028264	1054	*	LMR	14.2415	chr12	2027871	2028870	1000	-	promoter:47499	uc009zds.2	93589	CACNA2D4	hg19_genes_promoters	14.2415
chr12	2027211	2028264	1054	*	LMR	14.2415	chr12	2027871	2028870	1000	-	promoter:47500	uc009zdt.1	93589	CACNA2D4	hg19_genes_promoters	14.2415
chr12	1914124	1925118	10995	*	3	86.5415	chr12	1920890	1921889	1000	-	promoter:47496	uc021qsy.1	93589	CACNA2D4	hg19_genes_promoters		86.5415
chr12	1914124	1925118	10995	*	3	86.5415	chr12	1920958	1921957	1000	-	promoter:47497	uc021qsz.1	93589	CACNA2D4	hg19_genes_promoters		86.5415
chr12	1948026	2022562	74537	*	3	86.617	chr12	1963211	1964210	1000	-	promoter:47498	uc009zdr.2	93589	CACNA2D4	hg19_genes_promoters		86.617
chr12	2027353	2028275	923	*	2	21.2803	chr12	2027871	2028870	1000	-	promoter:47495	uc021qsx.1	93589	CACNA2D4	hg19_genes_promoters		21.2803
chr12	2027353	2028275	923	*	2	21.2803	chr12	2027871	2028870	1000	-	promoter:47499	uc009zds.2	93589	CACNA2D4	hg19_genes_promoters		21.2803
chr12	2027353	2028275	923	*	2	21.2803	chr12	2027871	2028870	1000	-	promoter:47500	uc009zdt.1	93589	CACNA2D4	hg19_genes_promoters		21.2803
chr12	2028281	2033472	5192	*	4	88.9083	chr12	2027871	2028870	1000	-	promoter:47495	uc021qsx.1	93589	CACNA2D4	hg19_genes_promoters		88.9083
chr12	2028281	2033472	5192	*	4	88.9083	chr12	2027871	2028870	1000	-	promoter:47499	uc009zds.2	93589	CACNA2D4	hg19_genes_promoters		88.9083
chr12	2028281	2033472	5192	*	4	88.9083	chr12	2027871	2028870	1000	-	promoter:47500	uc009zdt.1	93589	CACNA2D4	hg19_genes_promoters		88.9083
chr12	2027302	2028264	963	*	LMR	20.2422	chr12	2027871	2028870	1000	-	promoter:47495	uc021qsx.1	93589	CACNA2D4	hg19_genes_promoters		20.2422
chr12	2027302	2028264	963	*	LMR	20.2422	chr12	2027871	2028870	1000	-	promoter:47499	uc009zds.2	93589	CACNA2D4	hg19_genes_promoters		20.2422
chr12	2027302	2028264	963	*	LMR	20.2422	chr12	2027871	2028870	1000	-	promoter:47500	uc009zdt.1	93589	CACNA2D4	hg19_genes_promoters		20.2422
chr12	1914124	1925118	10995	*	3	86.6915	chr12	1920890	1921889	1000	-	promoter:47496	uc021qsy.1	93589	CACNA2D4	hg19_genes_promoters			86.6915
chr12	1914124	1925118	10995	*	3	86.6915	chr12	1920958	1921957	1000	-	promoter:47497	uc021qsz.1	93589	CACNA2D4	hg19_genes_promoters			86.6915
chr12	1947980	2027320	79341	*	3	85.398	chr12	1963211	1964210	1000	-	promoter:47498	uc009zdr.2	93589	CACNA2D4	hg19_genes_promoters			85.398
chr12	2027353	2028156	804	*	2	15.5709	chr12	2027871	2028870	1000	-	promoter:47495	uc021qsx.1	93589	CACNA2D4	hg19_genes_promoters			15.5709
chr12	2027353	2028156	804	*	2	15.5709	chr12	2027871	2028870	1000	-	promoter:47499	uc009zds.2	93589	CACNA2D4	hg19_genes_promoters			15.5709
chr12	2027353	2028156	804	*	2	15.5709	chr12	2027871	2028870	1000	-	promoter:47500	uc009zdt.1	93589	CACNA2D4	hg19_genes_promoters			15.5709
chr12	2028254	2033472	5219	*	3	85.2451	chr12	2027871	2028870	1000	-	promoter:47495	uc021qsx.1	93589	CACNA2D4	hg19_genes_promoters			85.2451
chr12	2028254	2033472	5219	*	3	85.2451	chr12	2027871	2028870	1000	-	promoter:47499	uc009zds.2	93589	CACNA2D4	hg19_genes_promoters			85.2451
chr12	2028254	2033472	5219	*	3	85.2451	chr12	2027871	2028870	1000	-	promoter:47500	uc009zdt.1	93589	CACNA2D4	hg19_genes_promoters			85.2451
chr12	2027302	2028264	963	*	LMR	19.3498	chr12	2027871	2028870	1000	-	promoter:47495	uc021qsx.1	93589	CACNA2D4	hg19_genes_promoters			19.3498
chr12	2027302	2028264	963	*	LMR	19.3498	chr12	2027871	2028870	1000	-	promoter:47499	uc009zds.2	93589	CACNA2D4	hg19_genes_promoters			19.3498
chr12	2027302	2028264	963	*	LMR	19.3498	chr12	2027871	2028870	1000	-	promoter:47500	uc009zdt.1	93589	CACNA2D4	hg19_genes_promoters			19.3498
chr12	1914124	1928751	14628	*	3	85.0733	chr12	1920890	1921889	1000	-	promoter:47496	uc021qsy.1	93589	CACNA2D4	hg19_genes_promoters				85.0733
chr12	1914124	1928751	14628	*	3	85.0733	chr12	1920958	1921957	1000	-	promoter:47497	uc021qsz.1	93589	CACNA2D4	hg19_genes_promoters				85.0733
chr12	1948100	2027243	79144	*	3	84.2916	chr12	1963211	1964210	1000	-	promoter:47498	uc009zdr.2	93589	CACNA2D4	hg19_genes_promoters				84.2916
chr12	2027282	2028475	1194	*	2	32.3529	chr12	2027871	2028870	1000	-	promoter:47495	uc021qsx.1	93589	CACNA2D4	hg19_genes_promoters				32.3529
chr12	2027282	2028475	1194	*	2	32.3529	chr12	2027871	2028870	1000	-	promoter:47499	uc009zds.2	93589	CACNA2D4	hg19_genes_promoters				32.3529
chr12	2027282	2028475	1194	*	2	32.3529	chr12	2027871	2028870	1000	-	promoter:47500	uc009zdt.1	93589	CACNA2D4	hg19_genes_promoters				32.3529
chr12	2028711	2033472	4762	*	4	88.4435	chr12	2027871	2028870	1000	-	promoter:47495	uc021qsx.1	93589	CACNA2D4	hg19_genes_promoters				88.4435
chr12	2028711	2033472	4762	*	4	88.4435	chr12	2027871	2028870	1000	-	promoter:47499	uc009zds.2	93589	CACNA2D4	hg19_genes_promoters				88.4435
chr12	2028711	2033472	4762	*	4	88.4435	chr12	2027871	2028870	1000	-	promoter:47500	uc009zdt.1	93589	CACNA2D4	hg19_genes_promoters				88.4435
chr12	2027263	2028264	1002	*	LMR	20.5882	chr12	2027871	2028870	1000	-	promoter:47495	uc021qsx.1	93589	CACNA2D4	hg19_genes_promoters				20.5882
chr12	2027263	2028264	1002	*	LMR	20.5882	chr12	2027871	2028870	1000	-	promoter:47499	uc009zds.2	93589	CACNA2D4	hg19_genes_promoters				20.5882
chr12	2027263	2028264	1002	*	LMR	20.5882	chr12	2027871	2028870	1000	-	promoter:47500	uc009zdt.1	93589	CACNA2D4	hg19_genes_promoters				20.5882
chr12	1914124	1925118	10995	*	3	86.902	chr12	1920890	1921889	1000	-	promoter:47496	uc021qsy.1	93589	CACNA2D4	hg19_genes_promoters					86.902
chr12	1914124	1925118	10995	*	3	86.902	chr12	1920958	1921957	1000	-	promoter:47497	uc021qsz.1	93589	CACNA2D4	hg19_genes_promoters					86.902
chr12	1946834	2027320	80487	*	3	84.044	chr12	1963211	1964210	1000	-	promoter:47498	uc009zdr.2	93589	CACNA2D4	hg19_genes_promoters					84.044
chr12	2027353	2028275	923	*	2	20.1238	chr12	2027871	2028870	1000	-	promoter:47495	uc021qsx.1	93589	CACNA2D4	hg19_genes_promoters					20.1238
chr12	2027353	2028275	923	*	2	20.1238	chr12	2027871	2028870	1000	-	promoter:47499	uc009zds.2	93589	CACNA2D4	hg19_genes_promoters					20.1238
chr12	2027353	2028275	923	*	2	20.1238	chr12	2027871	2028870	1000	-	promoter:47500	uc009zdt.1	93589	CACNA2D4	hg19_genes_promoters					20.1238
chr12	2028281	2033472	5192	*	3	86.3075	chr12	2027871	2028870	1000	-	promoter:47495	uc021qsx.1	93589	CACNA2D4	hg19_genes_promoters					86.3075
chr12	2028281	2033472	5192	*	3	86.3075	chr12	2027871	2028870	1000	-	promoter:47499	uc009zds.2	93589	CACNA2D4	hg19_genes_promoters					86.3075
chr12	2028281	2033472	5192	*	3	86.3075	chr12	2027871	2028870	1000	-	promoter:47500	uc009zdt.1	93589	CACNA2D4	hg19_genes_promoters					86.3075
chr12	2027302	2028264	963	*	LMR	19.0402	chr12	2027871	2028870	1000	-	promoter:47495	uc021qsx.1	93589	CACNA2D4	hg19_genes_promoters					19.0402
chr12	2027302	2028264	963	*	LMR	19.0402	chr12	2027871	2028870	1000	-	promoter:47499	uc009zds.2	93589	CACNA2D4	hg19_genes_promoters					19.0402
chr12	2027302	2028264	963	*	LMR	19.0402	chr12	2027871	2028870	1000	-	promoter:47500	uc009zdt.1	93589	CACNA2D4	hg19_genes_promoters					19.0402
chr12	1914124	1928697	14574	*	3	87.1324	chr12	1920890	1921889	1000	-	promoter:47496	uc021qsy.1	93589	CACNA2D4	hg19_genes_promoters						87.1324
chr12	1914124	1928697	14574	*	3	87.1324	chr12	1920958	1921957	1000	-	promoter:47497	uc021qsz.1	93589	CACNA2D4	hg19_genes_promoters						87.1324
chr12	1946834	1985271	38438	*	3	86.8031	chr12	1963211	1964210	1000	-	promoter:47498	uc009zdr.2	93589	CACNA2D4	hg19_genes_promoters						86.8031
chr12	2027353	2028156	804	*	2	17.128	chr12	2027871	2028870	1000	-	promoter:47495	uc021qsx.1	93589	CACNA2D4	hg19_genes_promoters						17.128
chr12	2027353	2028156	804	*	2	17.128	chr12	2027871	2028870	1000	-	promoter:47499	uc009zds.2	93589	CACNA2D4	hg19_genes_promoters						17.128
chr12	2027353	2028156	804	*	2	17.128	chr12	2027871	2028870	1000	-	promoter:47500	uc009zdt.1	93589	CACNA2D4	hg19_genes_promoters						17.128
chr12	2028254	2033472	5219	*	3	81.9623	chr12	2027871	2028870	1000	-	promoter:47495	uc021qsx.1	93589	CACNA2D4	hg19_genes_promoters						81.9623
chr12	2028254	2033472	5219	*	3	81.9623	chr12	2027871	2028870	1000	-	promoter:47499	uc009zds.2	93589	CACNA2D4	hg19_genes_promoters						81.9623
chr12	2028254	2033472	5219	*	3	81.9623	chr12	2027871	2028870	1000	-	promoter:47500	uc009zdt.1	93589	CACNA2D4	hg19_genes_promoters						81.9623
chr12	2027302	2028264	963	*	LMR	20.5882	chr12	2027871	2028870	1000	-	promoter:47495	uc021qsx.1	93589	CACNA2D4	hg19_genes_promoters						20.5882
chr12	2027302	2028264	963	*	LMR	20.5882	chr12	2027871	2028870	1000	-	promoter:47499	uc009zds.2	93589	CACNA2D4	hg19_genes_promoters						20.5882
chr12	2027302	2028264	963	*	LMR	20.5882	chr12	2027871	2028870	1000	-	promoter:47500	uc009zdt.1	93589	CACNA2D4	hg19_genes_promoters						20.5882
chr12	69865585	69978747	113163	*	4	93.2328	chr12	69978208	69979207	1000	+	promoter:46698	uc001svb.1	10576	CCT2	hg19_genes_promoters	93.2328
chr12	69865585	69978747	113163	*	4	93.2328	chr12	69978462	69979461	1000	+	promoter:46699	uc010stl.1	10576	CCT2	hg19_genes_promoters	93.2328
chr12	69978764	69980119	1356	*	1	1.51803	chr12	69978208	69979207	1000	+	promoter:46698	uc001svb.1	10576	CCT2	hg19_genes_promoters	1.51803
chr12	69978764	69980119	1356	*	1	1.51803	chr12	69978462	69979461	1000	+	promoter:46699	uc010stl.1	10576	CCT2	hg19_genes_promoters	1.51803
chr12	69978757	69980146	1390	*	UMR	1.32827	chr12	69978208	69979207	1000	+	promoter:46698	uc001svb.1	10576	CCT2	hg19_genes_promoters	1.32827
chr12	69978757	69980146	1390	*	UMR	1.32827	chr12	69978462	69979461	1000	+	promoter:46699	uc010stl.1	10576	CCT2	hg19_genes_promoters	1.32827
chr12	69865547	69978478	112932	*	4	93.128	chr12	69978208	69979207	1000	+	promoter:46698	uc001svb.1	10576	CCT2	hg19_genes_promoters		93.128
chr12	69865547	69978478	112932	*	4	93.128	chr12	69978462	69979461	1000	+	promoter:46699	uc010stl.1	10576	CCT2	hg19_genes_promoters		93.128
chr12	69978764	69980119	1356	*	1	1.10294	chr12	69978208	69979207	1000	+	promoter:46698	uc001svb.1	10576	CCT2	hg19_genes_promoters		1.10294
chr12	69978764	69980119	1356	*	1	1.10294	chr12	69978462	69979461	1000	+	promoter:46699	uc010stl.1	10576	CCT2	hg19_genes_promoters		1.10294
chr12	69978622	69980146	1525	*	UMR	1.01103	chr12	69978208	69979207	1000	+	promoter:46698	uc001svb.1	10576	CCT2	hg19_genes_promoters		1.01103
chr12	69978622	69980146	1525	*	UMR	1.01103	chr12	69978462	69979461	1000	+	promoter:46699	uc010stl.1	10576	CCT2	hg19_genes_promoters		1.01103
chr12	69866124	69978478	112355	*	4	93.1773	chr12	69978208	69979207	1000	+	promoter:46698	uc001svb.1	10576	CCT2	hg19_genes_promoters			93.1773
chr12	69866124	69978478	112355	*	4	93.1773	chr12	69978462	69979461	1000	+	promoter:46699	uc010stl.1	10576	CCT2	hg19_genes_promoters			93.1773
chr12	69978764	69980119	1356	*	1	1.2054	chr12	69978208	69979207	1000	+	promoter:46698	uc001svb.1	10576	CCT2	hg19_genes_promoters			1.2054
chr12	69978764	69980119	1356	*	1	1.2054	chr12	69978462	69979461	1000	+	promoter:46699	uc010stl.1	10576	CCT2	hg19_genes_promoters			1.2054
chr12	69978622	69980146	1525	*	UMR	1.10897	chr12	69978208	69979207	1000	+	promoter:46698	uc001svb.1	10576	CCT2	hg19_genes_promoters			1.10897
chr12	69978622	69980146	1525	*	UMR	1.10897	chr12	69978462	69979461	1000	+	promoter:46699	uc010stl.1	10576	CCT2	hg19_genes_promoters			1.10897
chr12	69866124	69978747	112624	*	4	93.6402	chr12	69978208	69979207	1000	+	promoter:46698	uc001svb.1	10576	CCT2	hg19_genes_promoters				93.6402
chr12	69866124	69978747	112624	*	4	93.6402	chr12	69978462	69979461	1000	+	promoter:46699	uc010stl.1	10576	CCT2	hg19_genes_promoters				93.6402
chr12	69978764	69980119	1356	*	1	1.88042	chr12	69978208	69979207	1000	+	promoter:46698	uc001svb.1	10576	CCT2	hg19_genes_promoters				1.88042
chr12	69978764	69980119	1356	*	1	1.88042	chr12	69978462	69979461	1000	+	promoter:46699	uc010stl.1	10576	CCT2	hg19_genes_promoters				1.88042
chr12	69978757	69980166	1410	*	UMR	1.59113	chr12	69978208	69979207	1000	+	promoter:46698	uc001svb.1	10576	CCT2	hg19_genes_promoters				1.59113
chr12	69978757	69980166	1410	*	UMR	1.59113	chr12	69978462	69979461	1000	+	promoter:46699	uc010stl.1	10576	CCT2	hg19_genes_promoters				1.59113
chr12	69866124	69978478	112355	*	4	93.3508	chr12	69978208	69979207	1000	+	promoter:46698	uc001svb.1	10576	CCT2	hg19_genes_promoters					93.3508
chr12	69866124	69978478	112355	*	4	93.3508	chr12	69978462	69979461	1000	+	promoter:46699	uc010stl.1	10576	CCT2	hg19_genes_promoters					93.3508
chr12	69978616	69980119	1504	*	1	1.15718	chr12	69978208	69979207	1000	+	promoter:46698	uc001svb.1	10576	CCT2	hg19_genes_promoters					1.15718
chr12	69978616	69980119	1504	*	1	1.15718	chr12	69978462	69979461	1000	+	promoter:46699	uc010stl.1	10576	CCT2	hg19_genes_promoters					1.15718
chr12	69978548	69980218	1671	*	UMR	1.89753	chr12	69978208	69979207	1000	+	promoter:46698	uc001svb.1	10576	CCT2	hg19_genes_promoters					1.89753
chr12	69978548	69980218	1671	*	UMR	1.89753	chr12	69978462	69979461	1000	+	promoter:46699	uc010stl.1	10576	CCT2	hg19_genes_promoters					1.89753
chr12	69866124	69978478	112355	*	4	93.966	chr12	69978208	69979207	1000	+	promoter:46698	uc001svb.1	10576	CCT2	hg19_genes_promoters						93.966
chr12	69866124	69978478	112355	*	4	93.966	chr12	69978462	69979461	1000	+	promoter:46699	uc010stl.1	10576	CCT2	hg19_genes_promoters						93.966
chr12	69978651	69980119	1469	*	1	2.3705	chr12	69978208	69979207	1000	+	promoter:46698	uc001svb.1	10576	CCT2	hg19_genes_promoters						2.3705
chr12	69978651	69980119	1469	*	1	2.3705	chr12	69978462	69979461	1000	+	promoter:46699	uc010stl.1	10576	CCT2	hg19_genes_promoters						2.3705
chr12	69978700	69980166	1467	*	UMR	1.87166	chr12	69978208	69979207	1000	+	promoter:46698	uc001svb.1	10576	CCT2	hg19_genes_promoters						1.87166
chr12	69978700	69980166	1467	*	UMR	1.87166	chr12	69978462	69979461	1000	+	promoter:46699	uc010stl.1	10576	CCT2	hg19_genes_promoters						1.87166
chr10	85900389	85953600	53212	*	4	88.6492	chr10	85953412	85954411	1000	+	promoter:38506	uc001kcv.3	92211	CDHR1	hg19_genes_promoters	88.6492
chr10	85900389	85953600	53212	*	4	88.6492	chr10	85953412	85954411	1000	+	promoter:38507	uc001kcw.3	92211	CDHR1	hg19_genes_promoters	88.6492
chr10	85953951	85956013	2063	*	2	9.39279	chr10	85953412	85954411	1000	+	promoter:38506	uc001kcv.3	92211	CDHR1	hg19_genes_promoters	9.39279
chr10	85953951	85956013	2063	*	2	9.39279	chr10	85953412	85954411	1000	+	promoter:38507	uc001kcw.3	92211	CDHR1	hg19_genes_promoters	9.39279
chr10	85956060	85996930	40871	*	3	85.3525	chr10	85960563	85961562	1000	+	promoter:38508	uc009xst.3	92211	CDHR1	hg19_genes_promoters	85.3525
chr10	85956060	85996930	40871	*	3	85.3525	chr10	85971633	85972632	1000	+	promoter:38509	uc001kcx.3	92211	CDHR1	hg19_genes_promoters	85.3525
chr10	85953777	85956122	2346	*	UMR	9.4806	chr10	85953412	85954411	1000	+	promoter:38506	uc001kcv.3	92211	CDHR1	hg19_genes_promoters	9.4806
chr10	85953777	85956122	2346	*	UMR	9.4806	chr10	85953412	85954411	1000	+	promoter:38507	uc001kcw.3	92211	CDHR1	hg19_genes_promoters	9.4806
chr10	85940110	85953600	13491	*	4	89.6463	chr10	85953412	85954411	1000	+	promoter:38506	uc001kcv.3	92211	CDHR1	hg19_genes_promoters		89.6463
chr10	85940110	85953600	13491	*	4	89.6463	chr10	85953412	85954411	1000	+	promoter:38507	uc001kcw.3	92211	CDHR1	hg19_genes_promoters		89.6463
chr10	85953951	85956183	2233	*	2	9.64579	chr10	85953412	85954411	1000	+	promoter:38506	uc001kcv.3	92211	CDHR1	hg19_genes_promoters		9.64579
chr10	85953951	85956183	2233	*	2	9.64579	chr10	85953412	85954411	1000	+	promoter:38507	uc001kcw.3	92211	CDHR1	hg19_genes_promoters		9.64579
chr10	85956346	85964651	8306	*	4	89.5035	chr10	85960563	85961562	1000	+	promoter:38508	uc009xst.3	92211	CDHR1	hg19_genes_promoters		89.5035
chr10	85966283	85984361	18079	*	3	85.4924	chr10	85971633	85972632	1000	+	promoter:38509	uc001kcx.3	92211	CDHR1	hg19_genes_promoters		85.4924
chr10	85953777	85956122	2346	*	UMR	8.66368	chr10	85953412	85954411	1000	+	promoter:38506	uc001kcv.3	92211	CDHR1	hg19_genes_promoters		8.66368
chr10	85953777	85956122	2346	*	UMR	8.66368	chr10	85953412	85954411	1000	+	promoter:38507	uc001kcw.3	92211	CDHR1	hg19_genes_promoters		8.66368
chr10	85940110	85953600	13491	*	4	88.2748	chr10	85953412	85954411	1000	+	promoter:38506	uc001kcv.3	92211	CDHR1	hg19_genes_promoters			88.2748
chr10	85940110	85953600	13491	*	4	88.2748	chr10	85953412	85954411	1000	+	promoter:38507	uc001kcw.3	92211	CDHR1	hg19_genes_promoters			88.2748
chr10	85953951	85956936	2986	*	2	11.8883	chr10	85953412	85954411	1000	+	promoter:38506	uc001kcv.3	92211	CDHR1	hg19_genes_promoters			11.8883
chr10	85953951	85956936	2986	*	2	11.8883	chr10	85953412	85954411	1000	+	promoter:38507	uc001kcw.3	92211	CDHR1	hg19_genes_promoters			11.8883
chr10	85957056	85984439	27384	*	4	89.3431	chr10	85960563	85961562	1000	+	promoter:38508	uc009xst.3	92211	CDHR1	hg19_genes_promoters			89.3431
chr10	85957056	85984439	27384	*	4	89.3431	chr10	85971633	85972632	1000	+	promoter:38509	uc001kcx.3	92211	CDHR1	hg19_genes_promoters			89.3431
chr10	85953953	85956122	2170	*	UMR	7.43464	chr10	85953412	85954411	1000	+	promoter:38506	uc001kcv.3	92211	CDHR1	hg19_genes_promoters			7.43464
chr10	85953953	85956122	2170	*	UMR	7.43464	chr10	85953412	85954411	1000	+	promoter:38507	uc001kcw.3	92211	CDHR1	hg19_genes_promoters			7.43464
chr10	85946133	85953600	7468	*	4	90.4412	chr10	85953412	85954411	1000	+	promoter:38506	uc001kcv.3	92211	CDHR1	hg19_genes_promoters				90.4412
chr10	85946133	85953600	7468	*	4	90.4412	chr10	85953412	85954411	1000	+	promoter:38507	uc001kcw.3	92211	CDHR1	hg19_genes_promoters				90.4412
chr10	85953951	85956183	2233	*	1	7.19888	chr10	85953412	85954411	1000	+	promoter:38506	uc001kcv.3	92211	CDHR1	hg19_genes_promoters				7.19888
chr10	85953951	85956183	2233	*	1	7.19888	chr10	85953412	85954411	1000	+	promoter:38507	uc001kcw.3	92211	CDHR1	hg19_genes_promoters				7.19888
chr10	85956268	86004089	47822	*	3	83.7255	chr10	85960563	85961562	1000	+	promoter:38508	uc009xst.3	92211	CDHR1	hg19_genes_promoters				83.7255
chr10	85956268	86004089	47822	*	3	83.7255	chr10	85971633	85972632	1000	+	promoter:38509	uc001kcx.3	92211	CDHR1	hg19_genes_promoters				83.7255
chr10	85953777	85956122	2346	*	UMR	6.3914	chr10	85953412	85954411	1000	+	promoter:38506	uc001kcv.3	92211	CDHR1	hg19_genes_promoters				6.3914
chr10	85953777	85956122	2346	*	UMR	6.3914	chr10	85953412	85954411	1000	+	promoter:38507	uc001kcw.3	92211	CDHR1	hg19_genes_promoters				6.3914
chr10	85946237	85953600	7364	*	4	92.5996	chr10	85953412	85954411	1000	+	promoter:38506	uc001kcv.3	92211	CDHR1	hg19_genes_promoters					92.5996
chr10	85946237	85953600	7364	*	4	92.5996	chr10	85953412	85954411	1000	+	promoter:38507	uc001kcw.3	92211	CDHR1	hg19_genes_promoters					92.5996
chr10	85953951	85956183	2233	*	1	8.18288	chr10	85953412	85954411	1000	+	promoter:38506	uc001kcv.3	92211	CDHR1	hg19_genes_promoters					8.18288
chr10	85953951	85956183	2233	*	1	8.18288	chr10	85953412	85954411	1000	+	promoter:38507	uc001kcw.3	92211	CDHR1	hg19_genes_promoters					8.18288
chr10	85956268	85984439	28172	*	4	87.5596	chr10	85960563	85961562	1000	+	promoter:38508	uc009xst.3	92211	CDHR1	hg19_genes_promoters					87.5596
chr10	85956268	85984439	28172	*	4	87.5596	chr10	85971633	85972632	1000	+	promoter:38509	uc001kcx.3	92211	CDHR1	hg19_genes_promoters					87.5596
chr10	85953777	85956226	2450	*	UMR	7.65871	chr10	85953412	85954411	1000	+	promoter:38506	uc001kcv.3	92211	CDHR1	hg19_genes_promoters					7.65871
chr10	85953777	85956226	2450	*	UMR	7.65871	chr10	85953412	85954411	1000	+	promoter:38507	uc001kcw.3	92211	CDHR1	hg19_genes_promoters					7.65871
chr10	85940110	85953460	13351	*	4	90.1961	chr10	85953412	85954411	1000	+	promoter:38506	uc001kcv.3	92211	CDHR1	hg19_genes_promoters						90.1961
chr10	85940110	85953460	13351	*	4	90.1961	chr10	85953412	85954411	1000	+	promoter:38507	uc001kcw.3	92211	CDHR1	hg19_genes_promoters						90.1961
chr10	85953591	85956013	2423	*	2	9.52509	chr10	85953412	85954411	1000	+	promoter:38506	uc001kcv.3	92211	CDHR1	hg19_genes_promoters						9.52509
chr10	85953591	85956013	2423	*	2	9.52509	chr10	85953412	85954411	1000	+	promoter:38507	uc001kcw.3	92211	CDHR1	hg19_genes_promoters						9.52509
chr10	85956060	85984361	28302	*	3	86.2778	chr10	85960563	85961562	1000	+	promoter:38508	uc009xst.3	92211	CDHR1	hg19_genes_promoters						86.2778
chr10	85956060	85984361	28302	*	3	86.2778	chr10	85971633	85972632	1000	+	promoter:38509	uc001kcx.3	92211	CDHR1	hg19_genes_promoters						86.2778
chr10	85953777	85956122	2346	*	UMR	8.11547	chr10	85953412	85954411	1000	+	promoter:38506	uc001kcv.3	92211	CDHR1	hg19_genes_promoters						8.11547
chr10	85953777	85956122	2346	*	UMR	8.11547	chr10	85953412	85954411	1000	+	promoter:38507	uc001kcw.3	92211	CDHR1	hg19_genes_promoters						8.11547
chr12	88430699	88533713	103015	*	4	93.7927	chr12	88497966	88498965	1000	-	promoter:48720	uc001taq.3	80184	CEP290	hg19_genes_promoters	93.7927
chr12	88430699	88533713	103015	*	4	93.7927	chr12	88523654	88524653	1000	-	promoter:48722	uc001tat.3	80184	CEP290	hg19_genes_promoters	93.7927
chr12	88535026	88536826	1801	*	1	1.47059	chr12	88534811	88535810	1000	-	promoter:48723	uc009zsl.1	80184	CEP290	hg19_genes_promoters	1.47059
chr12	88535026	88536826	1801	*	1	1.47059	chr12	88535994	88536993	1000	-	promoter:48721	uc001tar.3	80184	CEP290	hg19_genes_promoters	1.47059
chr12	88535157	88537189	2033	*	UMR	0.763942	chr12	88534811	88535810	1000	-	promoter:48723	uc009zsl.1	80184	CEP290	hg19_genes_promoters	0.763942
chr12	88535157	88537189	2033	*	UMR	0.763942	chr12	88535994	88536993	1000	-	promoter:48721	uc001tar.3	80184	CEP290	hg19_genes_promoters	0.763942
chr12	88431105	88533713	102609	*	4	94.1907	chr12	88497966	88498965	1000	-	promoter:48720	uc001taq.3	80184	CEP290	hg19_genes_promoters		94.1907
chr12	88431105	88533713	102609	*	4	94.1907	chr12	88523654	88524653	1000	-	promoter:48722	uc001tat.3	80184	CEP290	hg19_genes_promoters		94.1907
chr12	88535285	88536826	1542	*	1	0.483481	chr12	88534811	88535810	1000	-	promoter:48723	uc009zsl.1	80184	CEP290	hg19_genes_promoters		0.483481
chr12	88535285	88536826	1542	*	1	0.483481	chr12	88535994	88536993	1000	-	promoter:48721	uc001tar.3	80184	CEP290	hg19_genes_promoters		0.483481
chr12	88534500	88537189	2690	*	UMR	0.402901	chr12	88534811	88535810	1000	-	promoter:48723	uc009zsl.1	80184	CEP290	hg19_genes_promoters		0.402901
chr12	88534500	88537189	2690	*	UMR	0.402901	chr12	88535994	88536993	1000	-	promoter:48721	uc001tar.3	80184	CEP290	hg19_genes_promoters		0.402901
chr12	88430699	88533713	103015	*	4	93.0602	chr12	88497966	88498965	1000	-	promoter:48720	uc001taq.3	80184	CEP290	hg19_genes_promoters			93.0602
chr12	88430699	88533713	103015	*	4	93.0602	chr12	88523654	88524653	1000	-	promoter:48722	uc001tat.3	80184	CEP290	hg19_genes_promoters			93.0602
chr12	88535285	88536826	1542	*	1	0.27451	chr12	88534811	88535810	1000	-	promoter:48723	uc009zsl.1	80184	CEP290	hg19_genes_promoters			0.27451
chr12	88535285	88536826	1542	*	1	0.27451	chr12	88535994	88536993	1000	-	promoter:48721	uc001tar.3	80184	CEP290	hg19_genes_promoters			0.27451
chr12	88534500	88537189	2690	*	UMR	0.196078	chr12	88534811	88535810	1000	-	promoter:48723	uc009zsl.1	80184	CEP290	hg19_genes_promoters			0.196078
chr12	88534500	88537189	2690	*	UMR	0.196078	chr12	88535994	88536993	1000	-	promoter:48721	uc001tar.3	80184	CEP290	hg19_genes_promoters			0.196078
chr12	88431105	88533713	102609	*	4	93.8223	chr12	88497966	88498965	1000	-	promoter:48720	uc001taq.3	80184	CEP290	hg19_genes_promoters				93.8223
chr12	88431105	88533713	102609	*	4	93.8223	chr12	88523654	88524653	1000	-	promoter:48722	uc001tat.3	80184	CEP290	hg19_genes_promoters				93.8223
chr12	88535308	88536826	1519	*	1	1.31161	chr12	88534811	88535810	1000	-	promoter:48723	uc009zsl.1	80184	CEP290	hg19_genes_promoters				1.31161
chr12	88535308	88536826	1519	*	1	1.31161	chr12	88535994	88536993	1000	-	promoter:48721	uc001tar.3	80184	CEP290	hg19_genes_promoters				1.31161
chr12	88534511	88537189	2679	*	UMR	1.03339	chr12	88534811	88535810	1000	-	promoter:48723	uc009zsl.1	80184	CEP290	hg19_genes_promoters				1.03339
chr12	88534511	88537189	2679	*	UMR	1.03339	chr12	88535994	88536993	1000	-	promoter:48721	uc001tar.3	80184	CEP290	hg19_genes_promoters				1.03339
chr12	88431105	88533713	102609	*	4	93.6875	chr12	88497966	88498965	1000	-	promoter:48720	uc001taq.3	80184	CEP290	hg19_genes_promoters					93.6875
chr12	88431105	88533713	102609	*	4	93.6875	chr12	88523654	88524653	1000	-	promoter:48722	uc001tat.3	80184	CEP290	hg19_genes_promoters					93.6875
chr12	88535285	88537000	1716	*	1	0.802139	chr12	88534811	88535810	1000	-	promoter:48723	uc009zsl.1	80184	CEP290	hg19_genes_promoters					0.802139
chr12	88535285	88537000	1716	*	1	0.802139	chr12	88535994	88536993	1000	-	promoter:48721	uc001tar.3	80184	CEP290	hg19_genes_promoters					0.802139
chr12	88534500	88537276	2777	*	UMR	0.649351	chr12	88535994	88536993	1000	-	promoter:48721	uc001tar.3	80184	CEP290	hg19_genes_promoters					0.649351
chr12	88534500	88537276	2777	*	UMR	0.649351	chr12	88534811	88535810	1000	-	promoter:48723	uc009zsl.1	80184	CEP290	hg19_genes_promoters					0.649351
chr12	88431105	88535026	103922	*	4	94.1755	chr12	88497966	88498965	1000	-	promoter:48720	uc001taq.3	80184	CEP290	hg19_genes_promoters						94.1755
chr12	88431105	88535026	103922	*	4	94.1755	chr12	88523654	88524653	1000	-	promoter:48722	uc001tat.3	80184	CEP290	hg19_genes_promoters						94.1755
chr12	88431105	88535026	103922	*	4	94.1755	chr12	88534811	88535810	1000	-	promoter:48723	uc009zsl.1	80184	CEP290	hg19_genes_promoters						94.1755
chr12	88535285	88536802	1518	*	1	0.531046	chr12	88534811	88535810	1000	-	promoter:48723	uc009zsl.1	80184	CEP290	hg19_genes_promoters						0.531046
chr12	88535285	88536802	1518	*	1	0.531046	chr12	88535994	88536993	1000	-	promoter:48721	uc001tar.3	80184	CEP290	hg19_genes_promoters						0.531046
chr12	88535157	88537177	2021	*	UMR	0.245098	chr12	88535994	88536993	1000	-	promoter:48721	uc001tar.3	80184	CEP290	hg19_genes_promoters						0.245098
chr12	88535157	88537177	2021	*	UMR	0.245098	chr12	88534811	88535810	1000	-	promoter:48723	uc009zsl.1	80184	CEP290	hg19_genes_promoters						0.245098
chr9	80850481	80852021	1541	*	1	2.38624	chr9	80849991	80850990	1000	+	promoter:34857	uc004akx.2	84131	CEP78	hg19_genes_promoters	2.38624
chr9	80850481	80852021	1541	*	1	2.38624	chr9	80849991	80850990	1000	+	promoter:34858	uc004aky.4	84131	CEP78	hg19_genes_promoters	2.38624
chr9	80850481	80852021	1541	*	1	2.38624	chr9	80849991	80850990	1000	+	promoter:34859	uc010mpp.3	84131	CEP78	hg19_genes_promoters	2.38624
chr9	80850481	80852021	1541	*	1	2.38624	chr9	80849997	80850996	1000	+	promoter:34860	uc011lsp.1	84131	CEP78	hg19_genes_promoters	2.38624
chr9	80852041	80910730	58690	*	4	90.7213	chr9	80877966	80878965	1000	+	promoter:34861	uc004akz.1	84131	CEP78	hg19_genes_promoters	90.7213
chr9	80850197	80851986	1790	*	UMR	1.24434	chr9	80849991	80850990	1000	+	promoter:34857	uc004akx.2	84131	CEP78	hg19_genes_promoters	1.24434
chr9	80850197	80851986	1790	*	UMR	1.24434	chr9	80849991	80850990	1000	+	promoter:34858	uc004aky.4	84131	CEP78	hg19_genes_promoters	1.24434
chr9	80850197	80851986	1790	*	UMR	1.24434	chr9	80849991	80850990	1000	+	promoter:34859	uc010mpp.3	84131	CEP78	hg19_genes_promoters	1.24434
chr9	80850197	80851986	1790	*	UMR	1.24434	chr9	80849997	80850996	1000	+	promoter:34860	uc011lsp.1	84131	CEP78	hg19_genes_promoters	1.24434
chr9	80650845	80850159	199315	*	4	91.8979	chr9	80849991	80850990	1000	+	promoter:34857	uc004akx.2	84131	CEP78	hg19_genes_promoters		91.8979
chr9	80650845	80850159	199315	*	4	91.8979	chr9	80849991	80850990	1000	+	promoter:34858	uc004aky.4	84131	CEP78	hg19_genes_promoters		91.8979
chr9	80650845	80850159	199315	*	4	91.8979	chr9	80849991	80850990	1000	+	promoter:34859	uc010mpp.3	84131	CEP78	hg19_genes_promoters		91.8979
chr9	80650845	80850159	199315	*	4	91.8979	chr9	80849997	80850996	1000	+	promoter:34860	uc011lsp.1	84131	CEP78	hg19_genes_promoters		91.8979
chr9	80850212	80852021	1810	*	1	2.88866	chr9	80849991	80850990	1000	+	promoter:34857	uc004akx.2	84131	CEP78	hg19_genes_promoters		2.88866
chr9	80850212	80852021	1810	*	1	2.88866	chr9	80849991	80850990	1000	+	promoter:34858	uc004aky.4	84131	CEP78	hg19_genes_promoters		2.88866
chr9	80850212	80852021	1810	*	1	2.88866	chr9	80849991	80850990	1000	+	promoter:34859	uc010mpp.3	84131	CEP78	hg19_genes_promoters		2.88866
chr9	80850212	80852021	1810	*	1	2.88866	chr9	80849997	80850996	1000	+	promoter:34860	uc011lsp.1	84131	CEP78	hg19_genes_promoters		2.88866
chr9	80852041	80910700	58660	*	4	91.0276	chr9	80877966	80878965	1000	+	promoter:34861	uc004akz.1	84131	CEP78	hg19_genes_promoters		91.0276
chr9	80850187	80851986	1800	*	UMR	1.60428	chr9	80849991	80850990	1000	+	promoter:34857	uc004akx.2	84131	CEP78	hg19_genes_promoters		1.60428
chr9	80850187	80851986	1800	*	UMR	1.60428	chr9	80849991	80850990	1000	+	promoter:34858	uc004aky.4	84131	CEP78	hg19_genes_promoters		1.60428
chr9	80850187	80851986	1800	*	UMR	1.60428	chr9	80849991	80850990	1000	+	promoter:34859	uc010mpp.3	84131	CEP78	hg19_genes_promoters		1.60428
chr9	80850187	80851986	1800	*	UMR	1.60428	chr9	80849997	80850996	1000	+	promoter:34860	uc011lsp.1	84131	CEP78	hg19_genes_promoters		1.60428
chr9	80648218	80850159	201942	*	4	91.6312	chr9	80849991	80850990	1000	+	promoter:34857	uc004akx.2	84131	CEP78	hg19_genes_promoters			91.6312
chr9	80648218	80850159	201942	*	4	91.6312	chr9	80849991	80850990	1000	+	promoter:34858	uc004aky.4	84131	CEP78	hg19_genes_promoters			91.6312
chr9	80648218	80850159	201942	*	4	91.6312	chr9	80849991	80850990	1000	+	promoter:34859	uc010mpp.3	84131	CEP78	hg19_genes_promoters			91.6312
chr9	80648218	80850159	201942	*	4	91.6312	chr9	80849997	80850996	1000	+	promoter:34860	uc011lsp.1	84131	CEP78	hg19_genes_promoters			91.6312
chr9	80850212	80852021	1810	*	1	2.61438	chr9	80849991	80850990	1000	+	promoter:34857	uc004akx.2	84131	CEP78	hg19_genes_promoters			2.61438
chr9	80850212	80852021	1810	*	1	2.61438	chr9	80849991	80850990	1000	+	promoter:34858	uc004aky.4	84131	CEP78	hg19_genes_promoters			2.61438
chr9	80850212	80852021	1810	*	1	2.61438	chr9	80849991	80850990	1000	+	promoter:34859	uc010mpp.3	84131	CEP78	hg19_genes_promoters			2.61438
chr9	80850212	80852021	1810	*	1	2.61438	chr9	80849997	80850996	1000	+	promoter:34860	uc011lsp.1	84131	CEP78	hg19_genes_promoters			2.61438
chr9	80852041	80910820	58780	*	4	90.979	chr9	80877966	80878965	1000	+	promoter:34861	uc004akz.1	84131	CEP78	hg19_genes_promoters			90.979
chr9	80850187	80851974	1788	*	UMR	1.24861	chr9	80849991	80850990	1000	+	promoter:34857	uc004akx.2	84131	CEP78	hg19_genes_promoters			1.24861
chr9	80850187	80851974	1788	*	UMR	1.24861	chr9	80849991	80850990	1000	+	promoter:34858	uc004aky.4	84131	CEP78	hg19_genes_promoters			1.24861
chr9	80850187	80851974	1788	*	UMR	1.24861	chr9	80849991	80850990	1000	+	promoter:34859	uc010mpp.3	84131	CEP78	hg19_genes_promoters			1.24861
chr9	80850187	80851974	1788	*	UMR	1.24861	chr9	80849997	80850996	1000	+	promoter:34860	uc011lsp.1	84131	CEP78	hg19_genes_promoters			1.24861
chr9	80850368	80852041	1674	*	1	3.50877	chr9	80849991	80850990	1000	+	promoter:34857	uc004akx.2	84131	CEP78	hg19_genes_promoters				3.50877
chr9	80850368	80852041	1674	*	1	3.50877	chr9	80849991	80850990	1000	+	promoter:34858	uc004aky.4	84131	CEP78	hg19_genes_promoters				3.50877
chr9	80850368	80852041	1674	*	1	3.50877	chr9	80849991	80850990	1000	+	promoter:34859	uc010mpp.3	84131	CEP78	hg19_genes_promoters				3.50877
chr9	80850368	80852041	1674	*	1	3.50877	chr9	80849997	80850996	1000	+	promoter:34860	uc011lsp.1	84131	CEP78	hg19_genes_promoters				3.50877
chr9	80855598	80910730	55133	*	4	90.8641	chr9	80877966	80878965	1000	+	promoter:34861	uc004akz.1	84131	CEP78	hg19_genes_promoters				90.8641
chr9	80850167	80851950	1784	*	UMR	0.890448	chr9	80849991	80850990	1000	+	promoter:34857	uc004akx.2	84131	CEP78	hg19_genes_promoters				0.890448
chr9	80850167	80851950	1784	*	UMR	0.890448	chr9	80849991	80850990	1000	+	promoter:34858	uc004aky.4	84131	CEP78	hg19_genes_promoters				0.890448
chr9	80850167	80851950	1784	*	UMR	0.890448	chr9	80849991	80850990	1000	+	promoter:34859	uc010mpp.3	84131	CEP78	hg19_genes_promoters				0.890448
chr9	80850167	80851950	1784	*	UMR	0.890448	chr9	80849997	80850996	1000	+	promoter:34860	uc011lsp.1	84131	CEP78	hg19_genes_promoters				0.890448
chr9	80650733	80850159	199427	*	4	91.9671	chr9	80849991	80850990	1000	+	promoter:34857	uc004akx.2	84131	CEP78	hg19_genes_promoters					91.9671
chr9	80650733	80850159	199427	*	4	91.9671	chr9	80849991	80850990	1000	+	promoter:34858	uc004aky.4	84131	CEP78	hg19_genes_promoters					91.9671
chr9	80650733	80850159	199427	*	4	91.9671	chr9	80849991	80850990	1000	+	promoter:34859	uc010mpp.3	84131	CEP78	hg19_genes_promoters					91.9671
chr9	80650733	80850159	199427	*	4	91.9671	chr9	80849997	80850996	1000	+	promoter:34860	uc011lsp.1	84131	CEP78	hg19_genes_promoters					91.9671
chr9	80850368	80851989	1622	*	1	2.78361	chr9	80849991	80850990	1000	+	promoter:34857	uc004akx.2	84131	CEP78	hg19_genes_promoters					2.78361
chr9	80850368	80851989	1622	*	1	2.78361	chr9	80849991	80850990	1000	+	promoter:34858	uc004aky.4	84131	CEP78	hg19_genes_promoters					2.78361
chr9	80850368	80851989	1622	*	1	2.78361	chr9	80849991	80850990	1000	+	promoter:34859	uc010mpp.3	84131	CEP78	hg19_genes_promoters					2.78361
chr9	80850368	80851989	1622	*	1	2.78361	chr9	80849997	80850996	1000	+	promoter:34860	uc011lsp.1	84131	CEP78	hg19_genes_promoters					2.78361
chr9	80852021	80910820	58800	*	4	91.898	chr9	80877966	80878965	1000	+	promoter:34861	uc004akz.1	84131	CEP78	hg19_genes_promoters					91.898
chr9	80850265	80851950	1686	*	UMR	1.57754	chr9	80849991	80850990	1000	+	promoter:34857	uc004akx.2	84131	CEP78	hg19_genes_promoters					1.57754
chr9	80850265	80851950	1686	*	UMR	1.57754	chr9	80849991	80850990	1000	+	promoter:34858	uc004aky.4	84131	CEP78	hg19_genes_promoters					1.57754
chr9	80850265	80851950	1686	*	UMR	1.57754	chr9	80849991	80850990	1000	+	promoter:34859	uc010mpp.3	84131	CEP78	hg19_genes_promoters					1.57754
chr9	80850265	80851950	1686	*	UMR	1.57754	chr9	80849997	80850996	1000	+	promoter:34860	uc011lsp.1	84131	CEP78	hg19_genes_promoters					1.57754
chr9	80648218	80850212	201995	*	4	92.0823	chr9	80849991	80850990	1000	+	promoter:34857	uc004akx.2	84131	CEP78	hg19_genes_promoters						92.0823
chr9	80648218	80850212	201995	*	4	92.0823	chr9	80849991	80850990	1000	+	promoter:34858	uc004aky.4	84131	CEP78	hg19_genes_promoters						92.0823
chr9	80648218	80850212	201995	*	4	92.0823	chr9	80849991	80850990	1000	+	promoter:34859	uc010mpp.3	84131	CEP78	hg19_genes_promoters						92.0823
chr9	80648218	80850212	201995	*	4	92.0823	chr9	80849997	80850996	1000	+	promoter:34860	uc011lsp.1	84131	CEP78	hg19_genes_promoters						92.0823
chr9	80850368	80851989	1622	*	1	2.83019	chr9	80849991	80850990	1000	+	promoter:34857	uc004akx.2	84131	CEP78	hg19_genes_promoters						2.83019
chr9	80850368	80851989	1622	*	1	2.83019	chr9	80849991	80850990	1000	+	promoter:34858	uc004aky.4	84131	CEP78	hg19_genes_promoters						2.83019
chr9	80850368	80851989	1622	*	1	2.83019	chr9	80849991	80850990	1000	+	promoter:34859	uc010mpp.3	84131	CEP78	hg19_genes_promoters						2.83019
chr9	80850368	80851989	1622	*	1	2.83019	chr9	80849997	80850996	1000	+	promoter:34860	uc011lsp.1	84131	CEP78	hg19_genes_promoters						2.83019
chr9	80852021	80910730	58710	*	4	91.7736	chr9	80877966	80878965	1000	+	promoter:34861	uc004akz.1	84131	CEP78	hg19_genes_promoters						91.7736
chr9	80850291	80851974	1684	*	UMR	1.3009	chr9	80849991	80850990	1000	+	promoter:34857	uc004akx.2	84131	CEP78	hg19_genes_promoters						1.3009
chr9	80850291	80851974	1684	*	UMR	1.3009	chr9	80849991	80850990	1000	+	promoter:34858	uc004aky.4	84131	CEP78	hg19_genes_promoters						1.3009
chr9	80850291	80851974	1684	*	UMR	1.3009	chr9	80849991	80850990	1000	+	promoter:34859	uc010mpp.3	84131	CEP78	hg19_genes_promoters						1.3009
chr9	80850291	80851974	1684	*	UMR	1.3009	chr9	80849997	80850996	1000	+	promoter:34860	uc011lsp.1	84131	CEP78	hg19_genes_promoters						1.3009
chr2	182323574	182448504	124931	*	4	89.9925	chr2	182412626	182413625	1000	-	promoter:12394	uc002unw.3	375298	CERKL	hg19_genes_promoters	89.9925
chr2	182520303	182522069	1767	*	1	5.40797	chr2	182521835	182522834	1000	-	promoter:12395	uc002unx.3	375298	CERKL	hg19_genes_promoters	5.40797
chr2	182520303	182522069	1767	*	1	5.40797	chr2	182521835	182522834	1000	-	promoter:12396	uc002uny.3	375298	CERKL	hg19_genes_promoters	5.40797
chr2	182520303	182522069	1767	*	1	5.40797	chr2	182521835	182522834	1000	-	promoter:12397	uc002unz.3	375298	CERKL	hg19_genes_promoters	5.40797
chr2	182520303	182522069	1767	*	1	5.40797	chr2	182521835	182522834	1000	-	promoter:12398	uc002uoa.3	375298	CERKL	hg19_genes_promoters	5.40797
chr2	182520303	182522069	1767	*	1	5.40797	chr2	182521835	182522834	1000	-	promoter:12399	uc002uob.3	375298	CERKL	hg19_genes_promoters	5.40797
chr2	182520303	182522069	1767	*	1	5.40797	chr2	182521835	182522834	1000	-	promoter:12400	uc002uoc.3	375298	CERKL	hg19_genes_promoters	5.40797
chr2	182520303	182522069	1767	*	1	5.40797	chr2	182521835	182522834	1000	-	promoter:12401	uc010frk.4	375298	CERKL	hg19_genes_promoters	5.40797
chr2	182520303	182522069	1767	*	1	5.40797	chr2	182521835	182522834	1000	-	promoter:12402	uc010zfm.2	375298	CERKL	hg19_genes_promoters	5.40797
chr2	182520303	182522069	1767	*	1	5.40797	chr2	182521835	182522834	1000	-	promoter:12410	uc002uoe.3	375298	CERKL	hg19_genes_promoters	5.40797
chr2	182520303	182522069	1767	*	1	5.40797	chr2	182521852	182522851	1000	-	promoter:12403	uc021vth.1	375298	CERKL	hg19_genes_promoters	5.40797
chr2	182520303	182522069	1767	*	1	5.40797	chr2	182521852	182522851	1000	-	promoter:12404	uc021vti.1	375298	CERKL	hg19_genes_promoters	5.40797
chr2	182520303	182522069	1767	*	1	5.40797	chr2	182521852	182522851	1000	-	promoter:12405	uc021vtj.1	375298	CERKL	hg19_genes_promoters	5.40797
chr2	182520303	182522069	1767	*	1	5.40797	chr2	182521852	182522851	1000	-	promoter:12406	uc021vtk.1	375298	CERKL	hg19_genes_promoters	5.40797
chr2	182520303	182522069	1767	*	1	5.40797	chr2	182521852	182522851	1000	-	promoter:12407	uc021vtl.1	375298	CERKL	hg19_genes_promoters	5.40797
chr2	182522257	182539048	16792	*	3	76.572	chr2	182521835	182522834	1000	-	promoter:12395	uc002unx.3	375298	CERKL	hg19_genes_promoters	76.572
chr2	182522257	182539048	16792	*	3	76.572	chr2	182521835	182522834	1000	-	promoter:12396	uc002uny.3	375298	CERKL	hg19_genes_promoters	76.572
chr2	182522257	182539048	16792	*	3	76.572	chr2	182521835	182522834	1000	-	promoter:12397	uc002unz.3	375298	CERKL	hg19_genes_promoters	76.572
chr2	182522257	182539048	16792	*	3	76.572	chr2	182521835	182522834	1000	-	promoter:12398	uc002uoa.3	375298	CERKL	hg19_genes_promoters	76.572
chr2	182522257	182539048	16792	*	3	76.572	chr2	182521835	182522834	1000	-	promoter:12399	uc002uob.3	375298	CERKL	hg19_genes_promoters	76.572
chr2	182522257	182539048	16792	*	3	76.572	chr2	182521835	182522834	1000	-	promoter:12400	uc002uoc.3	375298	CERKL	hg19_genes_promoters	76.572
chr2	182522257	182539048	16792	*	3	76.572	chr2	182521835	182522834	1000	-	promoter:12401	uc010frk.4	375298	CERKL	hg19_genes_promoters	76.572
chr2	182522257	182539048	16792	*	3	76.572	chr2	182521835	182522834	1000	-	promoter:12402	uc010zfm.2	375298	CERKL	hg19_genes_promoters	76.572
chr2	182522257	182539048	16792	*	3	76.572	chr2	182521835	182522834	1000	-	promoter:12410	uc002uoe.3	375298	CERKL	hg19_genes_promoters	76.572
chr2	182522257	182539048	16792	*	3	76.572	chr2	182521852	182522851	1000	-	promoter:12403	uc021vth.1	375298	CERKL	hg19_genes_promoters	76.572
chr2	182522257	182539048	16792	*	3	76.572	chr2	182521852	182522851	1000	-	promoter:12404	uc021vti.1	375298	CERKL	hg19_genes_promoters	76.572
chr2	182522257	182539048	16792	*	3	76.572	chr2	182521852	182522851	1000	-	promoter:12405	uc021vtj.1	375298	CERKL	hg19_genes_promoters	76.572
chr2	182522257	182539048	16792	*	3	76.572	chr2	182521852	182522851	1000	-	promoter:12406	uc021vtk.1	375298	CERKL	hg19_genes_promoters	76.572
chr2	182522257	182539048	16792	*	3	76.572	chr2	182521852	182522851	1000	-	promoter:12407	uc021vtl.1	375298	CERKL	hg19_genes_promoters	76.572
chr2	182540022	182551767	11746	*	1	4.15542	chr2	182545393	182546392	1000	-	promoter:12408	uc002uod.3	375298	CERKL	hg19_genes_promoters	4.15542
chr2	182540022	182551767	11746	*	1	4.15542	chr2	182545393	182546392	1000	-	promoter:12409	uc021vtm.2	375298	CERKL	hg19_genes_promoters	4.15542
chr2	182520323	182522163	1841	*	UMR	4.33944	chr2	182521835	182522834	1000	-	promoter:12395	uc002unx.3	375298	CERKL	hg19_genes_promoters	4.33944
chr2	182520323	182522163	1841	*	UMR	4.33944	chr2	182521835	182522834	1000	-	promoter:12396	uc002uny.3	375298	CERKL	hg19_genes_promoters	4.33944
chr2	182520323	182522163	1841	*	UMR	4.33944	chr2	182521835	182522834	1000	-	promoter:12397	uc002unz.3	375298	CERKL	hg19_genes_promoters	4.33944
chr2	182520323	182522163	1841	*	UMR	4.33944	chr2	182521835	182522834	1000	-	promoter:12398	uc002uoa.3	375298	CERKL	hg19_genes_promoters	4.33944
chr2	182520323	182522163	1841	*	UMR	4.33944	chr2	182521835	182522834	1000	-	promoter:12399	uc002uob.3	375298	CERKL	hg19_genes_promoters	4.33944
chr2	182520323	182522163	1841	*	UMR	4.33944	chr2	182521835	182522834	1000	-	promoter:12400	uc002uoc.3	375298	CERKL	hg19_genes_promoters	4.33944
chr2	182520323	182522163	1841	*	UMR	4.33944	chr2	182521835	182522834	1000	-	promoter:12401	uc010frk.4	375298	CERKL	hg19_genes_promoters	4.33944
chr2	182520323	182522163	1841	*	UMR	4.33944	chr2	182521835	182522834	1000	-	promoter:12402	uc010zfm.2	375298	CERKL	hg19_genes_promoters	4.33944
chr2	182520323	182522163	1841	*	UMR	4.33944	chr2	182521835	182522834	1000	-	promoter:12410	uc002uoe.3	375298	CERKL	hg19_genes_promoters	4.33944
chr2	182520323	182522163	1841	*	UMR	4.33944	chr2	182521852	182522851	1000	-	promoter:12403	uc021vth.1	375298	CERKL	hg19_genes_promoters	4.33944
chr2	182520323	182522163	1841	*	UMR	4.33944	chr2	182521852	182522851	1000	-	promoter:12404	uc021vti.1	375298	CERKL	hg19_genes_promoters	4.33944
chr2	182520323	182522163	1841	*	UMR	4.33944	chr2	182521852	182522851	1000	-	promoter:12405	uc021vtj.1	375298	CERKL	hg19_genes_promoters	4.33944
chr2	182520323	182522163	1841	*	UMR	4.33944	chr2	182521852	182522851	1000	-	promoter:12406	uc021vtk.1	375298	CERKL	hg19_genes_promoters	4.33944
chr2	182520323	182522163	1841	*	UMR	4.33944	chr2	182521852	182522851	1000	-	promoter:12407	uc021vtl.1	375298	CERKL	hg19_genes_promoters	4.33944
chr2	182538619	182551951	13333	*	UMR	4.06205	chr2	182545393	182546392	1000	-	promoter:12408	uc002uod.3	375298	CERKL	hg19_genes_promoters	4.06205
chr2	182538619	182551951	13333	*	UMR	4.06205	chr2	182545393	182546392	1000	-	promoter:12409	uc021vtm.2	375298	CERKL	hg19_genes_promoters	4.06205
chr2	182323486	182437841	114356	*	4	91.3131	chr2	182412626	182413625	1000	-	promoter:12394	uc002unw.3	375298	CERKL	hg19_genes_promoters		91.3131
chr2	182520743	182522069	1327	*	1	3.14402	chr2	182521835	182522834	1000	-	promoter:12395	uc002unx.3	375298	CERKL	hg19_genes_promoters		3.14402
chr2	182520743	182522069	1327	*	1	3.14402	chr2	182521835	182522834	1000	-	promoter:12396	uc002uny.3	375298	CERKL	hg19_genes_promoters		3.14402
chr2	182520743	182522069	1327	*	1	3.14402	chr2	182521835	182522834	1000	-	promoter:12397	uc002unz.3	375298	CERKL	hg19_genes_promoters		3.14402
chr2	182520743	182522069	1327	*	1	3.14402	chr2	182521835	182522834	1000	-	promoter:12398	uc002uoa.3	375298	CERKL	hg19_genes_promoters		3.14402
chr2	182520743	182522069	1327	*	1	3.14402	chr2	182521835	182522834	1000	-	promoter:12399	uc002uob.3	375298	CERKL	hg19_genes_promoters		3.14402
chr2	182520743	182522069	1327	*	1	3.14402	chr2	182521835	182522834	1000	-	promoter:12400	uc002uoc.3	375298	CERKL	hg19_genes_promoters		3.14402
chr2	182520743	182522069	1327	*	1	3.14402	chr2	182521835	182522834	1000	-	promoter:12401	uc010frk.4	375298	CERKL	hg19_genes_promoters		3.14402
chr2	182520743	182522069	1327	*	1	3.14402	chr2	182521835	182522834	1000	-	promoter:12402	uc010zfm.2	375298	CERKL	hg19_genes_promoters		3.14402
chr2	182520743	182522069	1327	*	1	3.14402	chr2	182521835	182522834	1000	-	promoter:12410	uc002uoe.3	375298	CERKL	hg19_genes_promoters		3.14402
chr2	182520743	182522069	1327	*	1	3.14402	chr2	182521852	182522851	1000	-	promoter:12403	uc021vth.1	375298	CERKL	hg19_genes_promoters		3.14402
chr2	182520743	182522069	1327	*	1	3.14402	chr2	182521852	182522851	1000	-	promoter:12404	uc021vti.1	375298	CERKL	hg19_genes_promoters		3.14402
chr2	182520743	182522069	1327	*	1	3.14402	chr2	182521852	182522851	1000	-	promoter:12405	uc021vtj.1	375298	CERKL	hg19_genes_promoters		3.14402
chr2	182520743	182522069	1327	*	1	3.14402	chr2	182521852	182522851	1000	-	promoter:12406	uc021vtk.1	375298	CERKL	hg19_genes_promoters		3.14402
chr2	182520743	182522069	1327	*	1	3.14402	chr2	182521852	182522851	1000	-	promoter:12407	uc021vtl.1	375298	CERKL	hg19_genes_promoters		3.14402
chr2	182522257	182536664	14408	*	3	77.9412	chr2	182521835	182522834	1000	-	promoter:12395	uc002unx.3	375298	CERKL	hg19_genes_promoters		77.9412
chr2	182522257	182536664	14408	*	3	77.9412	chr2	182521835	182522834	1000	-	promoter:12396	uc002uny.3	375298	CERKL	hg19_genes_promoters		77.9412
chr2	182522257	182536664	14408	*	3	77.9412	chr2	182521835	182522834	1000	-	promoter:12397	uc002unz.3	375298	CERKL	hg19_genes_promoters		77.9412
chr2	182522257	182536664	14408	*	3	77.9412	chr2	182521835	182522834	1000	-	promoter:12398	uc002uoa.3	375298	CERKL	hg19_genes_promoters		77.9412
chr2	182522257	182536664	14408	*	3	77.9412	chr2	182521835	182522834	1000	-	promoter:12399	uc002uob.3	375298	CERKL	hg19_genes_promoters		77.9412
chr2	182522257	182536664	14408	*	3	77.9412	chr2	182521835	182522834	1000	-	promoter:12400	uc002uoc.3	375298	CERKL	hg19_genes_promoters		77.9412
chr2	182522257	182536664	14408	*	3	77.9412	chr2	182521835	182522834	1000	-	promoter:12401	uc010frk.4	375298	CERKL	hg19_genes_promoters		77.9412
chr2	182522257	182536664	14408	*	3	77.9412	chr2	182521835	182522834	1000	-	promoter:12402	uc010zfm.2	375298	CERKL	hg19_genes_promoters		77.9412
chr2	182522257	182536664	14408	*	3	77.9412	chr2	182521835	182522834	1000	-	promoter:12410	uc002uoe.3	375298	CERKL	hg19_genes_promoters		77.9412
chr2	182522257	182536664	14408	*	3	77.9412	chr2	182521852	182522851	1000	-	promoter:12403	uc021vth.1	375298	CERKL	hg19_genes_promoters		77.9412
chr2	182522257	182536664	14408	*	3	77.9412	chr2	182521852	182522851	1000	-	promoter:12404	uc021vti.1	375298	CERKL	hg19_genes_promoters		77.9412
chr2	182522257	182536664	14408	*	3	77.9412	chr2	182521852	182522851	1000	-	promoter:12405	uc021vtj.1	375298	CERKL	hg19_genes_promoters		77.9412
chr2	182522257	182536664	14408	*	3	77.9412	chr2	182521852	182522851	1000	-	promoter:12406	uc021vtk.1	375298	CERKL	hg19_genes_promoters		77.9412
chr2	182522257	182536664	14408	*	3	77.9412	chr2	182521852	182522851	1000	-	promoter:12407	uc021vtl.1	375298	CERKL	hg19_genes_promoters		77.9412
chr2	182538181	182551767	13587	*	1	5.51352	chr2	182545393	182546392	1000	-	promoter:12408	uc002uod.3	375298	CERKL	hg19_genes_promoters		5.51352
chr2	182538181	182551767	13587	*	1	5.51352	chr2	182545393	182546392	1000	-	promoter:12409	uc021vtm.2	375298	CERKL	hg19_genes_promoters		5.51352
chr2	182520751	182522163	1413	*	UMR	1.96078	chr2	182521835	182522834	1000	-	promoter:12395	uc002unx.3	375298	CERKL	hg19_genes_promoters		1.96078
chr2	182520751	182522163	1413	*	UMR	1.96078	chr2	182521835	182522834	1000	-	promoter:12396	uc002uny.3	375298	CERKL	hg19_genes_promoters		1.96078
chr2	182520751	182522163	1413	*	UMR	1.96078	chr2	182521835	182522834	1000	-	promoter:12397	uc002unz.3	375298	CERKL	hg19_genes_promoters		1.96078
chr2	182520751	182522163	1413	*	UMR	1.96078	chr2	182521835	182522834	1000	-	promoter:12398	uc002uoa.3	375298	CERKL	hg19_genes_promoters		1.96078
chr2	182520751	182522163	1413	*	UMR	1.96078	chr2	182521835	182522834	1000	-	promoter:12399	uc002uob.3	375298	CERKL	hg19_genes_promoters		1.96078
chr2	182520751	182522163	1413	*	UMR	1.96078	chr2	182521835	182522834	1000	-	promoter:12400	uc002uoc.3	375298	CERKL	hg19_genes_promoters		1.96078
chr2	182520751	182522163	1413	*	UMR	1.96078	chr2	182521835	182522834	1000	-	promoter:12401	uc010frk.4	375298	CERKL	hg19_genes_promoters		1.96078
chr2	182520751	182522163	1413	*	UMR	1.96078	chr2	182521835	182522834	1000	-	promoter:12402	uc010zfm.2	375298	CERKL	hg19_genes_promoters		1.96078
chr2	182520751	182522163	1413	*	UMR	1.96078	chr2	182521835	182522834	1000	-	promoter:12410	uc002uoe.3	375298	CERKL	hg19_genes_promoters		1.96078
chr2	182520751	182522163	1413	*	UMR	1.96078	chr2	182521852	182522851	1000	-	promoter:12403	uc021vth.1	375298	CERKL	hg19_genes_promoters		1.96078
chr2	182520751	182522163	1413	*	UMR	1.96078	chr2	182521852	182522851	1000	-	promoter:12404	uc021vti.1	375298	CERKL	hg19_genes_promoters		1.96078
chr2	182520751	182522163	1413	*	UMR	1.96078	chr2	182521852	182522851	1000	-	promoter:12405	uc021vtj.1	375298	CERKL	hg19_genes_promoters		1.96078
chr2	182520751	182522163	1413	*	UMR	1.96078	chr2	182521852	182522851	1000	-	promoter:12406	uc021vtk.1	375298	CERKL	hg19_genes_promoters		1.96078
chr2	182520751	182522163	1413	*	UMR	1.96078	chr2	182521852	182522851	1000	-	promoter:12407	uc021vtl.1	375298	CERKL	hg19_genes_promoters		1.96078
chr2	182537423	182551951	14529	*	UMR	4.91772	chr2	182545393	182546392	1000	-	promoter:12408	uc002uod.3	375298	CERKL	hg19_genes_promoters		4.91772
chr2	182537423	182551951	14529	*	UMR	4.91772	chr2	182545393	182546392	1000	-	promoter:12409	uc021vtm.2	375298	CERKL	hg19_genes_promoters		4.91772
chr2	182323358	182437813	114456	*	4	90.928	chr2	182412626	182413625	1000	-	promoter:12394	uc002unw.3	375298	CERKL	hg19_genes_promoters			90.928
chr2	182520340	182522069	1730	*	1	7.35294	chr2	182521835	182522834	1000	-	promoter:12395	uc002unx.3	375298	CERKL	hg19_genes_promoters			7.35294
chr2	182520340	182522069	1730	*	1	7.35294	chr2	182521835	182522834	1000	-	promoter:12396	uc002uny.3	375298	CERKL	hg19_genes_promoters			7.35294
chr2	182520340	182522069	1730	*	1	7.35294	chr2	182521835	182522834	1000	-	promoter:12397	uc002unz.3	375298	CERKL	hg19_genes_promoters			7.35294
chr2	182520340	182522069	1730	*	1	7.35294	chr2	182521835	182522834	1000	-	promoter:12398	uc002uoa.3	375298	CERKL	hg19_genes_promoters			7.35294
chr2	182520340	182522069	1730	*	1	7.35294	chr2	182521835	182522834	1000	-	promoter:12399	uc002uob.3	375298	CERKL	hg19_genes_promoters			7.35294
chr2	182520340	182522069	1730	*	1	7.35294	chr2	182521835	182522834	1000	-	promoter:12400	uc002uoc.3	375298	CERKL	hg19_genes_promoters			7.35294
chr2	182520340	182522069	1730	*	1	7.35294	chr2	182521835	182522834	1000	-	promoter:12401	uc010frk.4	375298	CERKL	hg19_genes_promoters			7.35294
chr2	182520340	182522069	1730	*	1	7.35294	chr2	182521835	182522834	1000	-	promoter:12402	uc010zfm.2	375298	CERKL	hg19_genes_promoters			7.35294
chr2	182520340	182522069	1730	*	1	7.35294	chr2	182521835	182522834	1000	-	promoter:12410	uc002uoe.3	375298	CERKL	hg19_genes_promoters			7.35294
chr2	182520340	182522069	1730	*	1	7.35294	chr2	182521852	182522851	1000	-	promoter:12403	uc021vth.1	375298	CERKL	hg19_genes_promoters			7.35294
chr2	182520340	182522069	1730	*	1	7.35294	chr2	182521852	182522851	1000	-	promoter:12404	uc021vti.1	375298	CERKL	hg19_genes_promoters			7.35294
chr2	182520340	182522069	1730	*	1	7.35294	chr2	182521852	182522851	1000	-	promoter:12405	uc021vtj.1	375298	CERKL	hg19_genes_promoters			7.35294
chr2	182520340	182522069	1730	*	1	7.35294	chr2	182521852	182522851	1000	-	promoter:12406	uc021vtk.1	375298	CERKL	hg19_genes_promoters			7.35294
chr2	182520340	182522069	1730	*	1	7.35294	chr2	182521852	182522851	1000	-	promoter:12407	uc021vtl.1	375298	CERKL	hg19_genes_promoters			7.35294
chr2	182522257	182539048	16792	*	3	77.9163	chr2	182521835	182522834	1000	-	promoter:12395	uc002unx.3	375298	CERKL	hg19_genes_promoters			77.9163
chr2	182522257	182539048	16792	*	3	77.9163	chr2	182521835	182522834	1000	-	promoter:12396	uc002uny.3	375298	CERKL	hg19_genes_promoters			77.9163
chr2	182522257	182539048	16792	*	3	77.9163	chr2	182521835	182522834	1000	-	promoter:12397	uc002unz.3	375298	CERKL	hg19_genes_promoters			77.9163
chr2	182522257	182539048	16792	*	3	77.9163	chr2	182521835	182522834	1000	-	promoter:12398	uc002uoa.3	375298	CERKL	hg19_genes_promoters			77.9163
chr2	182522257	182539048	16792	*	3	77.9163	chr2	182521835	182522834	1000	-	promoter:12399	uc002uob.3	375298	CERKL	hg19_genes_promoters			77.9163
chr2	182522257	182539048	16792	*	3	77.9163	chr2	182521835	182522834	1000	-	promoter:12400	uc002uoc.3	375298	CERKL	hg19_genes_promoters			77.9163
chr2	182522257	182539048	16792	*	3	77.9163	chr2	182521835	182522834	1000	-	promoter:12401	uc010frk.4	375298	CERKL	hg19_genes_promoters			77.9163
chr2	182522257	182539048	16792	*	3	77.9163	chr2	182521835	182522834	1000	-	promoter:12402	uc010zfm.2	375298	CERKL	hg19_genes_promoters			77.9163
chr2	182522257	182539048	16792	*	3	77.9163	chr2	182521835	182522834	1000	-	promoter:12410	uc002uoe.3	375298	CERKL	hg19_genes_promoters			77.9163
chr2	182522257	182539048	16792	*	3	77.9163	chr2	182521852	182522851	1000	-	promoter:12403	uc021vth.1	375298	CERKL	hg19_genes_promoters			77.9163
chr2	182522257	182539048	16792	*	3	77.9163	chr2	182521852	182522851	1000	-	promoter:12404	uc021vti.1	375298	CERKL	hg19_genes_promoters			77.9163
chr2	182522257	182539048	16792	*	3	77.9163	chr2	182521852	182522851	1000	-	promoter:12405	uc021vtj.1	375298	CERKL	hg19_genes_promoters			77.9163
chr2	182522257	182539048	16792	*	3	77.9163	chr2	182521852	182522851	1000	-	promoter:12406	uc021vtk.1	375298	CERKL	hg19_genes_promoters			77.9163
chr2	182522257	182539048	16792	*	3	77.9163	chr2	182521852	182522851	1000	-	promoter:12407	uc021vtl.1	375298	CERKL	hg19_genes_promoters			77.9163
chr2	182540059	182551611	11553	*	1	5.64706	chr2	182545393	182546392	1000	-	promoter:12408	uc002uod.3	375298	CERKL	hg19_genes_promoters			5.64706
chr2	182540059	182551611	11553	*	1	5.64706	chr2	182545393	182546392	1000	-	promoter:12409	uc021vtm.2	375298	CERKL	hg19_genes_promoters			5.64706
chr2	182520444	182522163	1720	*	UMR	6.44258	chr2	182521835	182522834	1000	-	promoter:12395	uc002unx.3	375298	CERKL	hg19_genes_promoters			6.44258
chr2	182520444	182522163	1720	*	UMR	6.44258	chr2	182521835	182522834	1000	-	promoter:12396	uc002uny.3	375298	CERKL	hg19_genes_promoters			6.44258
chr2	182520444	182522163	1720	*	UMR	6.44258	chr2	182521835	182522834	1000	-	promoter:12397	uc002unz.3	375298	CERKL	hg19_genes_promoters			6.44258
chr2	182520444	182522163	1720	*	UMR	6.44258	chr2	182521835	182522834	1000	-	promoter:12398	uc002uoa.3	375298	CERKL	hg19_genes_promoters			6.44258
chr2	182520444	182522163	1720	*	UMR	6.44258	chr2	182521835	182522834	1000	-	promoter:12399	uc002uob.3	375298	CERKL	hg19_genes_promoters			6.44258
chr2	182520444	182522163	1720	*	UMR	6.44258	chr2	182521835	182522834	1000	-	promoter:12400	uc002uoc.3	375298	CERKL	hg19_genes_promoters			6.44258
chr2	182520444	182522163	1720	*	UMR	6.44258	chr2	182521835	182522834	1000	-	promoter:12401	uc010frk.4	375298	CERKL	hg19_genes_promoters			6.44258
chr2	182520444	182522163	1720	*	UMR	6.44258	chr2	182521835	182522834	1000	-	promoter:12402	uc010zfm.2	375298	CERKL	hg19_genes_promoters			6.44258
chr2	182520444	182522163	1720	*	UMR	6.44258	chr2	182521835	182522834	1000	-	promoter:12410	uc002uoe.3	375298	CERKL	hg19_genes_promoters			6.44258
chr2	182520444	182522163	1720	*	UMR	6.44258	chr2	182521852	182522851	1000	-	promoter:12403	uc021vth.1	375298	CERKL	hg19_genes_promoters			6.44258
chr2	182520444	182522163	1720	*	UMR	6.44258	chr2	182521852	182522851	1000	-	promoter:12404	uc021vti.1	375298	CERKL	hg19_genes_promoters			6.44258
chr2	182520444	182522163	1720	*	UMR	6.44258	chr2	182521852	182522851	1000	-	promoter:12405	uc021vtj.1	375298	CERKL	hg19_genes_promoters			6.44258
chr2	182520444	182522163	1720	*	UMR	6.44258	chr2	182521852	182522851	1000	-	promoter:12406	uc021vtk.1	375298	CERKL	hg19_genes_promoters			6.44258
chr2	182520444	182522163	1720	*	UMR	6.44258	chr2	182521852	182522851	1000	-	promoter:12407	uc021vtl.1	375298	CERKL	hg19_genes_promoters			6.44258
chr2	182541775	182551689	9915	*	UMR	4.75536	chr2	182545393	182546392	1000	-	promoter:12408	uc002uod.3	375298	CERKL	hg19_genes_promoters			4.75536
chr2	182541775	182551689	9915	*	UMR	4.75536	chr2	182545393	182546392	1000	-	promoter:12409	uc021vtm.2	375298	CERKL	hg19_genes_promoters			4.75536
chr2	182323574	182520599	197026	*	4	89.2488	chr2	182412626	182413625	1000	-	promoter:12394	uc002unw.3	375298	CERKL	hg19_genes_promoters				89.2488
chr2	182520639	182522069	1431	*	1	5.69853	chr2	182521835	182522834	1000	-	promoter:12395	uc002unx.3	375298	CERKL	hg19_genes_promoters				5.69853
chr2	182520639	182522069	1431	*	1	5.69853	chr2	182521835	182522834	1000	-	promoter:12396	uc002uny.3	375298	CERKL	hg19_genes_promoters				5.69853
chr2	182520639	182522069	1431	*	1	5.69853	chr2	182521835	182522834	1000	-	promoter:12397	uc002unz.3	375298	CERKL	hg19_genes_promoters				5.69853
chr2	182520639	182522069	1431	*	1	5.69853	chr2	182521835	182522834	1000	-	promoter:12398	uc002uoa.3	375298	CERKL	hg19_genes_promoters				5.69853
chr2	182520639	182522069	1431	*	1	5.69853	chr2	182521835	182522834	1000	-	promoter:12399	uc002uob.3	375298	CERKL	hg19_genes_promoters				5.69853
chr2	182520639	182522069	1431	*	1	5.69853	chr2	182521835	182522834	1000	-	promoter:12400	uc002uoc.3	375298	CERKL	hg19_genes_promoters				5.69853
chr2	182520639	182522069	1431	*	1	5.69853	chr2	182521835	182522834	1000	-	promoter:12401	uc010frk.4	375298	CERKL	hg19_genes_promoters				5.69853
chr2	182520639	182522069	1431	*	1	5.69853	chr2	182521835	182522834	1000	-	promoter:12402	uc010zfm.2	375298	CERKL	hg19_genes_promoters				5.69853
chr2	182520639	182522069	1431	*	1	5.69853	chr2	182521835	182522834	1000	-	promoter:12410	uc002uoe.3	375298	CERKL	hg19_genes_promoters				5.69853
chr2	182520639	182522069	1431	*	1	5.69853	chr2	182521852	182522851	1000	-	promoter:12403	uc021vth.1	375298	CERKL	hg19_genes_promoters				5.69853
chr2	182520639	182522069	1431	*	1	5.69853	chr2	182521852	182522851	1000	-	promoter:12404	uc021vti.1	375298	CERKL	hg19_genes_promoters				5.69853
chr2	182520639	182522069	1431	*	1	5.69853	chr2	182521852	182522851	1000	-	promoter:12405	uc021vtj.1	375298	CERKL	hg19_genes_promoters				5.69853
chr2	182520639	182522069	1431	*	1	5.69853	chr2	182521852	182522851	1000	-	promoter:12406	uc021vtk.1	375298	CERKL	hg19_genes_promoters				5.69853
chr2	182520639	182522069	1431	*	1	5.69853	chr2	182521852	182522851	1000	-	promoter:12407	uc021vtl.1	375298	CERKL	hg19_genes_promoters				5.69853
chr2	182522257	182536666	14410	*	3	79.4118	chr2	182521835	182522834	1000	-	promoter:12395	uc002unx.3	375298	CERKL	hg19_genes_promoters				79.4118
chr2	182522257	182536666	14410	*	3	79.4118	chr2	182521835	182522834	1000	-	promoter:12396	uc002uny.3	375298	CERKL	hg19_genes_promoters				79.4118
chr2	182522257	182536666	14410	*	3	79.4118	chr2	182521835	182522834	1000	-	promoter:12397	uc002unz.3	375298	CERKL	hg19_genes_promoters				79.4118
chr2	182522257	182536666	14410	*	3	79.4118	chr2	182521835	182522834	1000	-	promoter:12398	uc002uoa.3	375298	CERKL	hg19_genes_promoters				79.4118
chr2	182522257	182536666	14410	*	3	79.4118	chr2	182521835	182522834	1000	-	promoter:12399	uc002uob.3	375298	CERKL	hg19_genes_promoters				79.4118
chr2	182522257	182536666	14410	*	3	79.4118	chr2	182521835	182522834	1000	-	promoter:12400	uc002uoc.3	375298	CERKL	hg19_genes_promoters				79.4118
chr2	182522257	182536666	14410	*	3	79.4118	chr2	182521835	182522834	1000	-	promoter:12401	uc010frk.4	375298	CERKL	hg19_genes_promoters				79.4118
chr2	182522257	182536666	14410	*	3	79.4118	chr2	182521835	182522834	1000	-	promoter:12402	uc010zfm.2	375298	CERKL	hg19_genes_promoters				79.4118
chr2	182522257	182536666	14410	*	3	79.4118	chr2	182521835	182522834	1000	-	promoter:12410	uc002uoe.3	375298	CERKL	hg19_genes_promoters				79.4118
chr2	182522257	182536666	14410	*	3	79.4118	chr2	182521852	182522851	1000	-	promoter:12403	uc021vth.1	375298	CERKL	hg19_genes_promoters				79.4118
chr2	182522257	182536666	14410	*	3	79.4118	chr2	182521852	182522851	1000	-	promoter:12404	uc021vti.1	375298	CERKL	hg19_genes_promoters				79.4118
chr2	182522257	182536666	14410	*	3	79.4118	chr2	182521852	182522851	1000	-	promoter:12405	uc021vtj.1	375298	CERKL	hg19_genes_promoters				79.4118
chr2	182522257	182536666	14410	*	3	79.4118	chr2	182521852	182522851	1000	-	promoter:12406	uc021vtk.1	375298	CERKL	hg19_genes_promoters				79.4118
chr2	182522257	182536666	14410	*	3	79.4118	chr2	182521852	182522851	1000	-	promoter:12407	uc021vtl.1	375298	CERKL	hg19_genes_promoters				79.4118
chr2	182538181	182551767	13587	*	1	5.17061	chr2	182545393	182546392	1000	-	promoter:12408	uc002uod.3	375298	CERKL	hg19_genes_promoters				5.17061
chr2	182538181	182551767	13587	*	1	5.17061	chr2	182545393	182546392	1000	-	promoter:12409	uc021vtm.2	375298	CERKL	hg19_genes_promoters				5.17061
chr2	182520620	182522163	1544	*	UMR	5.33088	chr2	182521835	182522834	1000	-	promoter:12395	uc002unx.3	375298	CERKL	hg19_genes_promoters				5.33088
chr2	182520620	182522163	1544	*	UMR	5.33088	chr2	182521835	182522834	1000	-	promoter:12396	uc002uny.3	375298	CERKL	hg19_genes_promoters				5.33088
chr2	182520620	182522163	1544	*	UMR	5.33088	chr2	182521835	182522834	1000	-	promoter:12397	uc002unz.3	375298	CERKL	hg19_genes_promoters				5.33088
chr2	182520620	182522163	1544	*	UMR	5.33088	chr2	182521835	182522834	1000	-	promoter:12398	uc002uoa.3	375298	CERKL	hg19_genes_promoters				5.33088
chr2	182520620	182522163	1544	*	UMR	5.33088	chr2	182521835	182522834	1000	-	promoter:12399	uc002uob.3	375298	CERKL	hg19_genes_promoters				5.33088
chr2	182520620	182522163	1544	*	UMR	5.33088	chr2	182521835	182522834	1000	-	promoter:12400	uc002uoc.3	375298	CERKL	hg19_genes_promoters				5.33088
chr2	182520620	182522163	1544	*	UMR	5.33088	chr2	182521835	182522834	1000	-	promoter:12401	uc010frk.4	375298	CERKL	hg19_genes_promoters				5.33088
chr2	182520620	182522163	1544	*	UMR	5.33088	chr2	182521835	182522834	1000	-	promoter:12402	uc010zfm.2	375298	CERKL	hg19_genes_promoters				5.33088
chr2	182520620	182522163	1544	*	UMR	5.33088	chr2	182521835	182522834	1000	-	promoter:12410	uc002uoe.3	375298	CERKL	hg19_genes_promoters				5.33088
chr2	182520620	182522163	1544	*	UMR	5.33088	chr2	182521852	182522851	1000	-	promoter:12403	uc021vth.1	375298	CERKL	hg19_genes_promoters				5.33088
chr2	182520620	182522163	1544	*	UMR	5.33088	chr2	182521852	182522851	1000	-	promoter:12404	uc021vti.1	375298	CERKL	hg19_genes_promoters				5.33088
chr2	182520620	182522163	1544	*	UMR	5.33088	chr2	182521852	182522851	1000	-	promoter:12405	uc021vtj.1	375298	CERKL	hg19_genes_promoters				5.33088
chr2	182520620	182522163	1544	*	UMR	5.33088	chr2	182521852	182522851	1000	-	promoter:12406	uc021vtk.1	375298	CERKL	hg19_genes_promoters				5.33088
chr2	182520620	182522163	1544	*	UMR	5.33088	chr2	182521852	182522851	1000	-	promoter:12407	uc021vtl.1	375298	CERKL	hg19_genes_promoters				5.33088
chr2	182537425	182551951	14527	*	UMR	4.4798	chr2	182545393	182546392	1000	-	promoter:12408	uc002uod.3	375298	CERKL	hg19_genes_promoters				4.4798
chr2	182537425	182551951	14527	*	UMR	4.4798	chr2	182545393	182546392	1000	-	promoter:12409	uc021vtm.2	375298	CERKL	hg19_genes_promoters				4.4798
chr2	182323574	182437841	114268	*	4	90.949	chr2	182412626	182413625	1000	-	promoter:12394	uc002unw.3	375298	CERKL	hg19_genes_promoters					90.949
chr2	182521222	182522069	848	*	1	1.64027	chr2	182521835	182522834	1000	-	promoter:12395	uc002unx.3	375298	CERKL	hg19_genes_promoters					1.64027
chr2	182521222	182522069	848	*	1	1.64027	chr2	182521835	182522834	1000	-	promoter:12396	uc002uny.3	375298	CERKL	hg19_genes_promoters					1.64027
chr2	182521222	182522069	848	*	1	1.64027	chr2	182521835	182522834	1000	-	promoter:12397	uc002unz.3	375298	CERKL	hg19_genes_promoters					1.64027
chr2	182521222	182522069	848	*	1	1.64027	chr2	182521835	182522834	1000	-	promoter:12398	uc002uoa.3	375298	CERKL	hg19_genes_promoters					1.64027
chr2	182521222	182522069	848	*	1	1.64027	chr2	182521835	182522834	1000	-	promoter:12399	uc002uob.3	375298	CERKL	hg19_genes_promoters					1.64027
chr2	182521222	182522069	848	*	1	1.64027	chr2	182521835	182522834	1000	-	promoter:12400	uc002uoc.3	375298	CERKL	hg19_genes_promoters					1.64027
chr2	182521222	182522069	848	*	1	1.64027	chr2	182521835	182522834	1000	-	promoter:12401	uc010frk.4	375298	CERKL	hg19_genes_promoters					1.64027
chr2	182521222	182522069	848	*	1	1.64027	chr2	182521835	182522834	1000	-	promoter:12402	uc010zfm.2	375298	CERKL	hg19_genes_promoters					1.64027
chr2	182521222	182522069	848	*	1	1.64027	chr2	182521835	182522834	1000	-	promoter:12410	uc002uoe.3	375298	CERKL	hg19_genes_promoters					1.64027
chr2	182521222	182522069	848	*	1	1.64027	chr2	182521852	182522851	1000	-	promoter:12403	uc021vth.1	375298	CERKL	hg19_genes_promoters					1.64027
chr2	182521222	182522069	848	*	1	1.64027	chr2	182521852	182522851	1000	-	promoter:12404	uc021vti.1	375298	CERKL	hg19_genes_promoters					1.64027
chr2	182521222	182522069	848	*	1	1.64027	chr2	182521852	182522851	1000	-	promoter:12405	uc021vtj.1	375298	CERKL	hg19_genes_promoters					1.64027
chr2	182521222	182522069	848	*	1	1.64027	chr2	182521852	182522851	1000	-	promoter:12406	uc021vtk.1	375298	CERKL	hg19_genes_promoters					1.64027
chr2	182521222	182522069	848	*	1	1.64027	chr2	182521852	182522851	1000	-	promoter:12407	uc021vtl.1	375298	CERKL	hg19_genes_promoters					1.64027
chr2	182522257	182536666	14410	*	3	78.4502	chr2	182521835	182522834	1000	-	promoter:12395	uc002unx.3	375298	CERKL	hg19_genes_promoters					78.4502
chr2	182522257	182536666	14410	*	3	78.4502	chr2	182521835	182522834	1000	-	promoter:12396	uc002uny.3	375298	CERKL	hg19_genes_promoters					78.4502
chr2	182522257	182536666	14410	*	3	78.4502	chr2	182521835	182522834	1000	-	promoter:12397	uc002unz.3	375298	CERKL	hg19_genes_promoters					78.4502
chr2	182522257	182536666	14410	*	3	78.4502	chr2	182521835	182522834	1000	-	promoter:12398	uc002uoa.3	375298	CERKL	hg19_genes_promoters					78.4502
chr2	182522257	182536666	14410	*	3	78.4502	chr2	182521835	182522834	1000	-	promoter:12399	uc002uob.3	375298	CERKL	hg19_genes_promoters					78.4502
chr2	182522257	182536666	14410	*	3	78.4502	chr2	182521835	182522834	1000	-	promoter:12400	uc002uoc.3	375298	CERKL	hg19_genes_promoters					78.4502
chr2	182522257	182536666	14410	*	3	78.4502	chr2	182521835	182522834	1000	-	promoter:12401	uc010frk.4	375298	CERKL	hg19_genes_promoters					78.4502
chr2	182522257	182536666	14410	*	3	78.4502	chr2	182521835	182522834	1000	-	promoter:12402	uc010zfm.2	375298	CERKL	hg19_genes_promoters					78.4502
chr2	182522257	182536666	14410	*	3	78.4502	chr2	182521835	182522834	1000	-	promoter:12410	uc002uoe.3	375298	CERKL	hg19_genes_promoters					78.4502
chr2	182522257	182536666	14410	*	3	78.4502	chr2	182521852	182522851	1000	-	promoter:12403	uc021vth.1	375298	CERKL	hg19_genes_promoters					78.4502
chr2	182522257	182536666	14410	*	3	78.4502	chr2	182521852	182522851	1000	-	promoter:12404	uc021vti.1	375298	CERKL	hg19_genes_promoters					78.4502
chr2	182522257	182536666	14410	*	3	78.4502	chr2	182521852	182522851	1000	-	promoter:12405	uc021vtj.1	375298	CERKL	hg19_genes_promoters					78.4502
chr2	182522257	182536666	14410	*	3	78.4502	chr2	182521852	182522851	1000	-	promoter:12406	uc021vtk.1	375298	CERKL	hg19_genes_promoters					78.4502
chr2	182522257	182536666	14410	*	3	78.4502	chr2	182521852	182522851	1000	-	promoter:12407	uc021vtl.1	375298	CERKL	hg19_genes_promoters					78.4502
chr2	182538181	182551767	13587	*	1	5.44392	chr2	182545393	182546392	1000	-	promoter:12408	uc002uod.3	375298	CERKL	hg19_genes_promoters					5.44392
chr2	182538181	182551767	13587	*	1	5.44392	chr2	182545393	182546392	1000	-	promoter:12409	uc021vtm.2	375298	CERKL	hg19_genes_promoters					5.44392
chr2	182520857	182522163	1307	*	UMR	2.7192	chr2	182521835	182522834	1000	-	promoter:12395	uc002unx.3	375298	CERKL	hg19_genes_promoters					2.7192
chr2	182520857	182522163	1307	*	UMR	2.7192	chr2	182521835	182522834	1000	-	promoter:12396	uc002uny.3	375298	CERKL	hg19_genes_promoters					2.7192
chr2	182520857	182522163	1307	*	UMR	2.7192	chr2	182521835	182522834	1000	-	promoter:12397	uc002unz.3	375298	CERKL	hg19_genes_promoters					2.7192
chr2	182520857	182522163	1307	*	UMR	2.7192	chr2	182521835	182522834	1000	-	promoter:12398	uc002uoa.3	375298	CERKL	hg19_genes_promoters					2.7192
chr2	182520857	182522163	1307	*	UMR	2.7192	chr2	182521835	182522834	1000	-	promoter:12399	uc002uob.3	375298	CERKL	hg19_genes_promoters					2.7192
chr2	182520857	182522163	1307	*	UMR	2.7192	chr2	182521835	182522834	1000	-	promoter:12400	uc002uoc.3	375298	CERKL	hg19_genes_promoters					2.7192
chr2	182520857	182522163	1307	*	UMR	2.7192	chr2	182521835	182522834	1000	-	promoter:12401	uc010frk.4	375298	CERKL	hg19_genes_promoters					2.7192
chr2	182520857	182522163	1307	*	UMR	2.7192	chr2	182521835	182522834	1000	-	promoter:12402	uc010zfm.2	375298	CERKL	hg19_genes_promoters					2.7192
chr2	182520857	182522163	1307	*	UMR	2.7192	chr2	182521835	182522834	1000	-	promoter:12410	uc002uoe.3	375298	CERKL	hg19_genes_promoters					2.7192
chr2	182520857	182522163	1307	*	UMR	2.7192	chr2	182521852	182522851	1000	-	promoter:12403	uc021vth.1	375298	CERKL	hg19_genes_promoters					2.7192
chr2	182520857	182522163	1307	*	UMR	2.7192	chr2	182521852	182522851	1000	-	promoter:12404	uc021vti.1	375298	CERKL	hg19_genes_promoters					2.7192
chr2	182520857	182522163	1307	*	UMR	2.7192	chr2	182521852	182522851	1000	-	promoter:12405	uc021vtj.1	375298	CERKL	hg19_genes_promoters					2.7192
chr2	182520857	182522163	1307	*	UMR	2.7192	chr2	182521852	182522851	1000	-	promoter:12406	uc021vtk.1	375298	CERKL	hg19_genes_promoters					2.7192
chr2	182520857	182522163	1307	*	UMR	2.7192	chr2	182521852	182522851	1000	-	promoter:12407	uc021vtl.1	375298	CERKL	hg19_genes_promoters					2.7192
chr2	182537425	182552032	14608	*	UMR	4.73146	chr2	182545393	182546392	1000	-	promoter:12408	uc002uod.3	375298	CERKL	hg19_genes_promoters					4.73146
chr2	182537425	182552032	14608	*	UMR	4.73146	chr2	182545393	182546392	1000	-	promoter:12409	uc021vtm.2	375298	CERKL	hg19_genes_promoters					4.73146
chr2	182323574	182437451	113878	*	4	91.4304	chr2	182412626	182413625	1000	-	promoter:12394	uc002unw.3	375298	CERKL	hg19_genes_promoters						91.4304
chr2	182521222	182522069	848	*	1	1.52311	chr2	182521835	182522834	1000	-	promoter:12395	uc002unx.3	375298	CERKL	hg19_genes_promoters						1.52311
chr2	182521222	182522069	848	*	1	1.52311	chr2	182521835	182522834	1000	-	promoter:12396	uc002uny.3	375298	CERKL	hg19_genes_promoters						1.52311
chr2	182521222	182522069	848	*	1	1.52311	chr2	182521835	182522834	1000	-	promoter:12397	uc002unz.3	375298	CERKL	hg19_genes_promoters						1.52311
chr2	182521222	182522069	848	*	1	1.52311	chr2	182521835	182522834	1000	-	promoter:12398	uc002uoa.3	375298	CERKL	hg19_genes_promoters						1.52311
chr2	182521222	182522069	848	*	1	1.52311	chr2	182521835	182522834	1000	-	promoter:12399	uc002uob.3	375298	CERKL	hg19_genes_promoters						1.52311
chr2	182521222	182522069	848	*	1	1.52311	chr2	182521835	182522834	1000	-	promoter:12400	uc002uoc.3	375298	CERKL	hg19_genes_promoters						1.52311
chr2	182521222	182522069	848	*	1	1.52311	chr2	182521835	182522834	1000	-	promoter:12401	uc010frk.4	375298	CERKL	hg19_genes_promoters						1.52311
chr2	182521222	182522069	848	*	1	1.52311	chr2	182521835	182522834	1000	-	promoter:12402	uc010zfm.2	375298	CERKL	hg19_genes_promoters						1.52311
chr2	182521222	182522069	848	*	1	1.52311	chr2	182521835	182522834	1000	-	promoter:12410	uc002uoe.3	375298	CERKL	hg19_genes_promoters						1.52311
chr2	182521222	182522069	848	*	1	1.52311	chr2	182521852	182522851	1000	-	promoter:12403	uc021vth.1	375298	CERKL	hg19_genes_promoters						1.52311
chr2	182521222	182522069	848	*	1	1.52311	chr2	182521852	182522851	1000	-	promoter:12404	uc021vti.1	375298	CERKL	hg19_genes_promoters						1.52311
chr2	182521222	182522069	848	*	1	1.52311	chr2	182521852	182522851	1000	-	promoter:12405	uc021vtj.1	375298	CERKL	hg19_genes_promoters						1.52311
chr2	182521222	182522069	848	*	1	1.52311	chr2	182521852	182522851	1000	-	promoter:12406	uc021vtk.1	375298	CERKL	hg19_genes_promoters						1.52311
chr2	182521222	182522069	848	*	1	1.52311	chr2	182521852	182522851	1000	-	promoter:12407	uc021vtl.1	375298	CERKL	hg19_genes_promoters						1.52311
chr2	182522257	182536666	14410	*	3	76.2868	chr2	182521835	182522834	1000	-	promoter:12395	uc002unx.3	375298	CERKL	hg19_genes_promoters						76.2868
chr2	182522257	182536666	14410	*	3	76.2868	chr2	182521835	182522834	1000	-	promoter:12396	uc002uny.3	375298	CERKL	hg19_genes_promoters						76.2868
chr2	182522257	182536666	14410	*	3	76.2868	chr2	182521835	182522834	1000	-	promoter:12397	uc002unz.3	375298	CERKL	hg19_genes_promoters						76.2868
chr2	182522257	182536666	14410	*	3	76.2868	chr2	182521835	182522834	1000	-	promoter:12398	uc002uoa.3	375298	CERKL	hg19_genes_promoters						76.2868
chr2	182522257	182536666	14410	*	3	76.2868	chr2	182521835	182522834	1000	-	promoter:12399	uc002uob.3	375298	CERKL	hg19_genes_promoters						76.2868
chr2	182522257	182536666	14410	*	3	76.2868	chr2	182521835	182522834	1000	-	promoter:12400	uc002uoc.3	375298	CERKL	hg19_genes_promoters						76.2868
chr2	182522257	182536666	14410	*	3	76.2868	chr2	182521835	182522834	1000	-	promoter:12401	uc010frk.4	375298	CERKL	hg19_genes_promoters						76.2868
chr2	182522257	182536666	14410	*	3	76.2868	chr2	182521835	182522834	1000	-	promoter:12402	uc010zfm.2	375298	CERKL	hg19_genes_promoters						76.2868
chr2	182522257	182536666	14410	*	3	76.2868	chr2	182521835	182522834	1000	-	promoter:12410	uc002uoe.3	375298	CERKL	hg19_genes_promoters						76.2868
chr2	182522257	182536666	14410	*	3	76.2868	chr2	182521852	182522851	1000	-	promoter:12403	uc021vth.1	375298	CERKL	hg19_genes_promoters						76.2868
chr2	182522257	182536666	14410	*	3	76.2868	chr2	182521852	182522851	1000	-	promoter:12404	uc021vti.1	375298	CERKL	hg19_genes_promoters						76.2868
chr2	182522257	182536666	14410	*	3	76.2868	chr2	182521852	182522851	1000	-	promoter:12405	uc021vtj.1	375298	CERKL	hg19_genes_promoters						76.2868
chr2	182522257	182536666	14410	*	3	76.2868	chr2	182521852	182522851	1000	-	promoter:12406	uc021vtk.1	375298	CERKL	hg19_genes_promoters						76.2868
chr2	182522257	182536666	14410	*	3	76.2868	chr2	182521852	182522851	1000	-	promoter:12407	uc021vtl.1	375298	CERKL	hg19_genes_promoters						76.2868
chr2	182538181	182551611	13431	*	1	4.35484	chr2	182545393	182546392	1000	-	promoter:12408	uc002uod.3	375298	CERKL	hg19_genes_promoters						4.35484
chr2	182538181	182551611	13431	*	1	4.35484	chr2	182545393	182546392	1000	-	promoter:12409	uc021vtm.2	375298	CERKL	hg19_genes_promoters						4.35484
chr2	182520751	182522163	1413	*	UMR	2.27038	chr2	182521835	182522834	1000	-	promoter:12395	uc002unx.3	375298	CERKL	hg19_genes_promoters						2.27038
chr2	182520751	182522163	1413	*	UMR	2.27038	chr2	182521835	182522834	1000	-	promoter:12396	uc002uny.3	375298	CERKL	hg19_genes_promoters						2.27038
chr2	182520751	182522163	1413	*	UMR	2.27038	chr2	182521835	182522834	1000	-	promoter:12397	uc002unz.3	375298	CERKL	hg19_genes_promoters						2.27038
chr2	182520751	182522163	1413	*	UMR	2.27038	chr2	182521835	182522834	1000	-	promoter:12398	uc002uoa.3	375298	CERKL	hg19_genes_promoters						2.27038
chr2	182520751	182522163	1413	*	UMR	2.27038	chr2	182521835	182522834	1000	-	promoter:12399	uc002uob.3	375298	CERKL	hg19_genes_promoters						2.27038
chr2	182520751	182522163	1413	*	UMR	2.27038	chr2	182521835	182522834	1000	-	promoter:12400	uc002uoc.3	375298	CERKL	hg19_genes_promoters						2.27038
chr2	182520751	182522163	1413	*	UMR	2.27038	chr2	182521835	182522834	1000	-	promoter:12401	uc010frk.4	375298	CERKL	hg19_genes_promoters						2.27038
chr2	182520751	182522163	1413	*	UMR	2.27038	chr2	182521835	182522834	1000	-	promoter:12402	uc010zfm.2	375298	CERKL	hg19_genes_promoters						2.27038
chr2	182520751	182522163	1413	*	UMR	2.27038	chr2	182521835	182522834	1000	-	promoter:12410	uc002uoe.3	375298	CERKL	hg19_genes_promoters						2.27038
chr2	182520751	182522163	1413	*	UMR	2.27038	chr2	182521852	182522851	1000	-	promoter:12403	uc021vth.1	375298	CERKL	hg19_genes_promoters						2.27038
chr2	182520751	182522163	1413	*	UMR	2.27038	chr2	182521852	182522851	1000	-	promoter:12404	uc021vti.1	375298	CERKL	hg19_genes_promoters						2.27038
chr2	182520751	182522163	1413	*	UMR	2.27038	chr2	182521852	182522851	1000	-	promoter:12405	uc021vtj.1	375298	CERKL	hg19_genes_promoters						2.27038
chr2	182520751	182522163	1413	*	UMR	2.27038	chr2	182521852	182522851	1000	-	promoter:12406	uc021vtk.1	375298	CERKL	hg19_genes_promoters						2.27038
chr2	182520751	182522163	1413	*	UMR	2.27038	chr2	182521852	182522851	1000	-	promoter:12407	uc021vtl.1	375298	CERKL	hg19_genes_promoters						2.27038
chr2	182537425	182551954	14530	*	UMR	3.67173	chr2	182545393	182546392	1000	-	promoter:12408	uc002uod.3	375298	CERKL	hg19_genes_promoters						3.67173
chr2	182537425	182551954	14530	*	UMR	3.67173	chr2	182545393	182546392	1000	-	promoter:12409	uc021vtm.2	375298	CERKL	hg19_genes_promoters						3.67173
chr1	196578749	196846143	267395	*	4	92.2999	chr1	196620008	196621007	1000	+	promoter:3301	uc001gti.4	3075	CFH	hg19_genes_promoters	92.2999
chr1	196578749	196846143	267395	*	4	92.2999	chr1	196620008	196621007	1000	+	promoter:3302	uc009wyw.3	3075	CFH	hg19_genes_promoters	92.2999
chr1	196578749	196846143	267395	*	4	92.2999	chr1	196620008	196621007	1000	+	promoter:3303	uc009wyx.3	3075	CFH	hg19_genes_promoters	92.2999
chr1	196578749	196846143	267395	*	4	92.2999	chr1	196620008	196621007	1000	+	promoter:3304	uc001gtj.4	3075	CFH	hg19_genes_promoters	92.2999
chr1	196578707	196846173	267467	*	4	91.8807	chr1	196620008	196621007	1000	+	promoter:3301	uc001gti.4	3075	CFH	hg19_genes_promoters		91.8807
chr1	196578707	196846173	267467	*	4	91.8807	chr1	196620008	196621007	1000	+	promoter:3302	uc009wyw.3	3075	CFH	hg19_genes_promoters		91.8807
chr1	196578707	196846173	267467	*	4	91.8807	chr1	196620008	196621007	1000	+	promoter:3303	uc009wyx.3	3075	CFH	hg19_genes_promoters		91.8807
chr1	196578707	196846173	267467	*	4	91.8807	chr1	196620008	196621007	1000	+	promoter:3304	uc001gtj.4	3075	CFH	hg19_genes_promoters		91.8807
chr1	196578679	196846173	267495	*	4	91.0662	chr1	196620008	196621007	1000	+	promoter:3301	uc001gti.4	3075	CFH	hg19_genes_promoters			91.0662
chr1	196578679	196846173	267495	*	4	91.0662	chr1	196620008	196621007	1000	+	promoter:3302	uc009wyw.3	3075	CFH	hg19_genes_promoters			91.0662
chr1	196578679	196846173	267495	*	4	91.0662	chr1	196620008	196621007	1000	+	promoter:3303	uc009wyx.3	3075	CFH	hg19_genes_promoters			91.0662
chr1	196578679	196846173	267495	*	4	91.0662	chr1	196620008	196621007	1000	+	promoter:3304	uc001gtj.4	3075	CFH	hg19_genes_promoters			91.0662
chr1	196578707	196846165	267459	*	4	91.406	chr1	196620008	196621007	1000	+	promoter:3301	uc001gti.4	3075	CFH	hg19_genes_promoters				91.406
chr1	196578707	196846165	267459	*	4	91.406	chr1	196620008	196621007	1000	+	promoter:3302	uc009wyw.3	3075	CFH	hg19_genes_promoters				91.406
chr1	196578707	196846165	267459	*	4	91.406	chr1	196620008	196621007	1000	+	promoter:3303	uc009wyx.3	3075	CFH	hg19_genes_promoters				91.406
chr1	196578707	196846165	267459	*	4	91.406	chr1	196620008	196621007	1000	+	promoter:3304	uc001gtj.4	3075	CFH	hg19_genes_promoters				91.406
chr1	196578707	196846173	267467	*	4	92.2186	chr1	196620008	196621007	1000	+	promoter:3301	uc001gti.4	3075	CFH	hg19_genes_promoters					92.2186
chr1	196578707	196846173	267467	*	4	92.2186	chr1	196620008	196621007	1000	+	promoter:3302	uc009wyw.3	3075	CFH	hg19_genes_promoters					92.2186
chr1	196578707	196846173	267467	*	4	92.2186	chr1	196620008	196621007	1000	+	promoter:3303	uc009wyx.3	3075	CFH	hg19_genes_promoters					92.2186
chr1	196578707	196846173	267467	*	4	92.2186	chr1	196620008	196621007	1000	+	promoter:3304	uc001gtj.4	3075	CFH	hg19_genes_promoters					92.2186
chr1	196578679	196846143	267465	*	4	92.5159	chr1	196620008	196621007	1000	+	promoter:3301	uc001gti.4	3075	CFH	hg19_genes_promoters						92.5159
chr1	196578679	196846143	267465	*	4	92.5159	chr1	196620008	196621007	1000	+	promoter:3302	uc009wyw.3	3075	CFH	hg19_genes_promoters						92.5159
chr1	196578679	196846143	267465	*	4	92.5159	chr1	196620008	196621007	1000	+	promoter:3303	uc009wyx.3	3075	CFH	hg19_genes_promoters						92.5159
chr1	196578679	196846143	267465	*	4	92.5159	chr1	196620008	196621007	1000	+	promoter:3304	uc001gtj.4	3075	CFH	hg19_genes_promoters						92.5159
chr1	109420954	109505407	84454	*	4	92.1851	chr1	109493071	109494070	1000	-	promoter:5815	uc009wes.2	23155	CLCC1	hg19_genes_promoters	92.1851
chr1	109420954	109505407	84454	*	4	92.1851	chr1	109493071	109494070	1000	-	promoter:5816	uc009wet.2	23155	CLCC1	hg19_genes_promoters	92.1851
chr1	109420954	109505407	84454	*	4	92.1851	chr1	109493071	109494070	1000	-	promoter:5819	uc021ora.1	23155	CLCC1	hg19_genes_promoters	92.1851
chr1	109505417	109506461	1045	*	1	4.12582	chr1	109506122	109507121	1000	-	promoter:5817	uc001dwf.2	23155	CLCC1	hg19_genes_promoters	4.12582
chr1	109505417	109506461	1045	*	1	4.12582	chr1	109506122	109507121	1000	-	promoter:5818	uc001dwg.2	23155	CLCC1	hg19_genes_promoters	4.12582
chr1	109505417	109506461	1045	*	1	4.12582	chr1	109506122	109507121	1000	-	promoter:5820	uc001dwh.2	23155	CLCC1	hg19_genes_promoters	4.12582
chr1	109506493	109583076	76584	*	4	93.9848	chr1	109506122	109507121	1000	-	promoter:5817	uc001dwf.2	23155	CLCC1	hg19_genes_promoters	93.9848
chr1	109506493	109583076	76584	*	4	93.9848	chr1	109506122	109507121	1000	-	promoter:5818	uc001dwg.2	23155	CLCC1	hg19_genes_promoters	93.9848
chr1	109506493	109583076	76584	*	4	93.9848	chr1	109506122	109507121	1000	-	promoter:5820	uc001dwh.2	23155	CLCC1	hg19_genes_promoters	93.9848
chr1	109505413	109506477	1065	*	UMR	4.08497	chr1	109506122	109507121	1000	-	promoter:5817	uc001dwf.2	23155	CLCC1	hg19_genes_promoters	4.08497
chr1	109505413	109506477	1065	*	UMR	4.08497	chr1	109506122	109507121	1000	-	promoter:5818	uc001dwg.2	23155	CLCC1	hg19_genes_promoters	4.08497
chr1	109505413	109506477	1065	*	UMR	4.08497	chr1	109506122	109507121	1000	-	promoter:5820	uc001dwh.2	23155	CLCC1	hg19_genes_promoters	4.08497
chr1	109420999	109505079	84081	*	4	92.9305	chr1	109493071	109494070	1000	-	promoter:5815	uc009wes.2	23155	CLCC1	hg19_genes_promoters		92.9305
chr1	109420999	109505079	84081	*	4	92.9305	chr1	109493071	109494070	1000	-	promoter:5816	uc009wet.2	23155	CLCC1	hg19_genes_promoters		92.9305
chr1	109420999	109505079	84081	*	4	92.9305	chr1	109493071	109494070	1000	-	promoter:5819	uc021ora.1	23155	CLCC1	hg19_genes_promoters		92.9305
chr1	109505407	109506461	1055	*	1	3.42466	chr1	109506122	109507121	1000	-	promoter:5817	uc001dwf.2	23155	CLCC1	hg19_genes_promoters		3.42466
chr1	109505407	109506461	1055	*	1	3.42466	chr1	109506122	109507121	1000	-	promoter:5818	uc001dwg.2	23155	CLCC1	hg19_genes_promoters		3.42466
chr1	109505407	109506461	1055	*	1	3.42466	chr1	109506122	109507121	1000	-	promoter:5820	uc001dwh.2	23155	CLCC1	hg19_genes_promoters		3.42466
chr1	109506493	109582945	76453	*	4	94.169	chr1	109506122	109507121	1000	-	promoter:5817	uc001dwf.2	23155	CLCC1	hg19_genes_promoters		94.169
chr1	109506493	109582945	76453	*	4	94.169	chr1	109506122	109507121	1000	-	promoter:5818	uc001dwg.2	23155	CLCC1	hg19_genes_promoters		94.169
chr1	109506493	109582945	76453	*	4	94.169	chr1	109506122	109507121	1000	-	promoter:5820	uc001dwh.2	23155	CLCC1	hg19_genes_promoters		94.169
chr1	109505244	109506477	1234	*	UMR	3.22321	chr1	109506122	109507121	1000	-	promoter:5817	uc001dwf.2	23155	CLCC1	hg19_genes_promoters		3.22321
chr1	109505244	109506477	1234	*	UMR	3.22321	chr1	109506122	109507121	1000	-	promoter:5818	uc001dwg.2	23155	CLCC1	hg19_genes_promoters		3.22321
chr1	109505244	109506477	1234	*	UMR	3.22321	chr1	109506122	109507121	1000	-	promoter:5820	uc001dwh.2	23155	CLCC1	hg19_genes_promoters		3.22321
chr1	109421111	109505349	84239	*	4	92.6654	chr1	109493071	109494070	1000	-	promoter:5815	uc009wes.2	23155	CLCC1	hg19_genes_promoters			92.6654
chr1	109421111	109505349	84239	*	4	92.6654	chr1	109493071	109494070	1000	-	promoter:5816	uc009wet.2	23155	CLCC1	hg19_genes_promoters			92.6654
chr1	109421111	109505349	84239	*	4	92.6654	chr1	109493071	109494070	1000	-	promoter:5819	uc021ora.1	23155	CLCC1	hg19_genes_promoters			92.6654
chr1	109505407	109506493	1087	*	1	3.30428	chr1	109506122	109507121	1000	-	promoter:5817	uc001dwf.2	23155	CLCC1	hg19_genes_promoters			3.30428
chr1	109505407	109506493	1087	*	1	3.30428	chr1	109506122	109507121	1000	-	promoter:5818	uc001dwg.2	23155	CLCC1	hg19_genes_promoters			3.30428
chr1	109505407	109506493	1087	*	1	3.30428	chr1	109506122	109507121	1000	-	promoter:5820	uc001dwh.2	23155	CLCC1	hg19_genes_promoters			3.30428
chr1	109506513	109582945	76433	*	4	93.9772	chr1	109506122	109507121	1000	-	promoter:5817	uc001dwf.2	23155	CLCC1	hg19_genes_promoters			93.9772
chr1	109506513	109582945	76433	*	4	93.9772	chr1	109506122	109507121	1000	-	promoter:5818	uc001dwg.2	23155	CLCC1	hg19_genes_promoters			93.9772
chr1	109506513	109582945	76433	*	4	93.9772	chr1	109506122	109507121	1000	-	promoter:5820	uc001dwh.2	23155	CLCC1	hg19_genes_promoters			93.9772
chr1	109505379	109506477	1099	*	UMR	2.24265	chr1	109506122	109507121	1000	-	promoter:5817	uc001dwf.2	23155	CLCC1	hg19_genes_promoters			2.24265
chr1	109505379	109506477	1099	*	UMR	2.24265	chr1	109506122	109507121	1000	-	promoter:5818	uc001dwg.2	23155	CLCC1	hg19_genes_promoters			2.24265
chr1	109505379	109506477	1099	*	UMR	2.24265	chr1	109506122	109507121	1000	-	promoter:5820	uc001dwh.2	23155	CLCC1	hg19_genes_promoters			2.24265
chr1	109420999	109505047	84049	*	4	93.0199	chr1	109493071	109494070	1000	-	promoter:5815	uc009wes.2	23155	CLCC1	hg19_genes_promoters				93.0199
chr1	109420999	109505047	84049	*	4	93.0199	chr1	109493071	109494070	1000	-	promoter:5816	uc009wet.2	23155	CLCC1	hg19_genes_promoters				93.0199
chr1	109420999	109505047	84049	*	4	93.0199	chr1	109493071	109494070	1000	-	promoter:5819	uc021ora.1	23155	CLCC1	hg19_genes_promoters				93.0199
chr1	109505407	109506461	1055	*	1	1.99849	chr1	109506122	109507121	1000	-	promoter:5817	uc001dwf.2	23155	CLCC1	hg19_genes_promoters				1.99849
chr1	109505407	109506461	1055	*	1	1.99849	chr1	109506122	109507121	1000	-	promoter:5818	uc001dwg.2	23155	CLCC1	hg19_genes_promoters				1.99849
chr1	109505407	109506461	1055	*	1	1.99849	chr1	109506122	109507121	1000	-	promoter:5820	uc001dwh.2	23155	CLCC1	hg19_genes_promoters				1.99849
chr1	109506493	109582945	76453	*	4	94.4599	chr1	109506122	109507121	1000	-	promoter:5817	uc001dwf.2	23155	CLCC1	hg19_genes_promoters				94.4599
chr1	109506493	109582945	76453	*	4	94.4599	chr1	109506122	109507121	1000	-	promoter:5818	uc001dwg.2	23155	CLCC1	hg19_genes_promoters				94.4599
chr1	109506493	109582945	76453	*	4	94.4599	chr1	109506122	109507121	1000	-	promoter:5820	uc001dwh.2	23155	CLCC1	hg19_genes_promoters				94.4599
chr1	109505228	109506477	1250	*	UMR	1.65913	chr1	109506122	109507121	1000	-	promoter:5817	uc001dwf.2	23155	CLCC1	hg19_genes_promoters				1.65913
chr1	109505228	109506477	1250	*	UMR	1.65913	chr1	109506122	109507121	1000	-	promoter:5818	uc001dwg.2	23155	CLCC1	hg19_genes_promoters				1.65913
chr1	109505228	109506477	1250	*	UMR	1.65913	chr1	109506122	109507121	1000	-	promoter:5820	uc001dwh.2	23155	CLCC1	hg19_genes_promoters				1.65913
chr1	109421111	109505363	84253	*	4	92.8086	chr1	109493071	109494070	1000	-	promoter:5815	uc009wes.2	23155	CLCC1	hg19_genes_promoters					92.8086
chr1	109421111	109505363	84253	*	4	92.8086	chr1	109493071	109494070	1000	-	promoter:5816	uc009wet.2	23155	CLCC1	hg19_genes_promoters					92.8086
chr1	109421111	109505363	84253	*	4	92.8086	chr1	109493071	109494070	1000	-	promoter:5819	uc021ora.1	23155	CLCC1	hg19_genes_promoters					92.8086
chr1	109505407	109506461	1055	*	1	3.05287	chr1	109506122	109507121	1000	-	promoter:5817	uc001dwf.2	23155	CLCC1	hg19_genes_promoters					3.05287
chr1	109505407	109506461	1055	*	1	3.05287	chr1	109506122	109507121	1000	-	promoter:5818	uc001dwg.2	23155	CLCC1	hg19_genes_promoters					3.05287
chr1	109505407	109506461	1055	*	1	3.05287	chr1	109506122	109507121	1000	-	promoter:5820	uc001dwh.2	23155	CLCC1	hg19_genes_promoters					3.05287
chr1	109506493	109582606	76114	*	4	94.0027	chr1	109506122	109507121	1000	-	promoter:5817	uc001dwf.2	23155	CLCC1	hg19_genes_promoters					94.0027
chr1	109506493	109582606	76114	*	4	94.0027	chr1	109506122	109507121	1000	-	promoter:5818	uc001dwg.2	23155	CLCC1	hg19_genes_promoters					94.0027
chr1	109506493	109582606	76114	*	4	94.0027	chr1	109506122	109507121	1000	-	promoter:5820	uc001dwh.2	23155	CLCC1	hg19_genes_promoters					94.0027
chr1	109505386	109506477	1092	*	UMR	2.75503	chr1	109506122	109507121	1000	-	promoter:5817	uc001dwf.2	23155	CLCC1	hg19_genes_promoters					2.75503
chr1	109505386	109506477	1092	*	UMR	2.75503	chr1	109506122	109507121	1000	-	promoter:5818	uc001dwg.2	23155	CLCC1	hg19_genes_promoters					2.75503
chr1	109505386	109506477	1092	*	UMR	2.75503	chr1	109506122	109507121	1000	-	promoter:5820	uc001dwh.2	23155	CLCC1	hg19_genes_promoters					2.75503
chr1	109420999	109505363	84365	*	4	93.1524	chr1	109493071	109494070	1000	-	promoter:5815	uc009wes.2	23155	CLCC1	hg19_genes_promoters						93.1524
chr1	109420999	109505363	84365	*	4	93.1524	chr1	109493071	109494070	1000	-	promoter:5816	uc009wet.2	23155	CLCC1	hg19_genes_promoters						93.1524
chr1	109420999	109505363	84365	*	4	93.1524	chr1	109493071	109494070	1000	-	promoter:5819	uc021ora.1	23155	CLCC1	hg19_genes_promoters						93.1524
chr1	109505407	109506437	1031	*	1	1.22231	chr1	109506122	109507121	1000	-	promoter:5817	uc001dwf.2	23155	CLCC1	hg19_genes_promoters						1.22231
chr1	109505407	109506437	1031	*	1	1.22231	chr1	109506122	109507121	1000	-	promoter:5818	uc001dwg.2	23155	CLCC1	hg19_genes_promoters						1.22231
chr1	109505407	109506437	1031	*	1	1.22231	chr1	109506122	109507121	1000	-	promoter:5820	uc001dwh.2	23155	CLCC1	hg19_genes_promoters						1.22231
chr1	109506513	109583076	76564	*	4	94.272	chr1	109506122	109507121	1000	-	promoter:5817	uc001dwf.2	23155	CLCC1	hg19_genes_promoters						94.272
chr1	109506513	109583076	76564	*	4	94.272	chr1	109506122	109507121	1000	-	promoter:5818	uc001dwg.2	23155	CLCC1	hg19_genes_promoters						94.272
chr1	109506513	109583076	76564	*	4	94.272	chr1	109506122	109507121	1000	-	promoter:5820	uc001dwh.2	23155	CLCC1	hg19_genes_promoters						94.272
chr1	109505386	109506475	1090	*	UMR	1.03132	chr1	109506122	109507121	1000	-	promoter:5817	uc001dwf.2	23155	CLCC1	hg19_genes_promoters						1.03132
chr1	109505386	109506475	1090	*	UMR	1.03132	chr1	109506122	109507121	1000	-	promoter:5818	uc001dwg.2	23155	CLCC1	hg19_genes_promoters						1.03132
chr1	109505386	109506475	1090	*	UMR	1.03132	chr1	109506122	109507121	1000	-	promoter:5820	uc001dwh.2	23155	CLCC1	hg19_genes_promoters						1.03132
chr3	150643882	150684896	41015	*	4	89.9739	chr3	150659549	150660548	1000	-	promoter:16886	uc021xfq.1	7401	CLRN1	hg19_genes_promoters	89.9739
chr3	150643882	150684896	41015	*	4	89.9739	chr3	150659549	150660548	1000	-	promoter:16887	uc021xfr.1	7401	CLRN1	hg19_genes_promoters	89.9739
chr3	150643882	150684896	41015	*	4	89.9739	chr3	150662024	150663023	1000	-	promoter:16888	uc003eyj.3	7401	CLRN1	hg19_genes_promoters	89.9739
chr3	150690810	150802717	111908	*	4	90.1527	chr3	150690787	150691786	1000	-	promoter:16889	uc003eyk.1	7401	CLRN1	hg19_genes_promoters	90.1527
chr3	150690810	150802717	111908	*	4	90.1527	chr3	150690787	150691786	1000	-	promoter:16890	uc021xfs.1	7401	CLRN1	hg19_genes_promoters	90.1527
chr3	150690810	150802717	111908	*	4	90.1527	chr3	150690787	150691786	1000	-	promoter:16891	uc031sbx.1	7401	CLRN1	hg19_genes_promoters	90.1527
chr3	150690810	150802717	111908	*	4	90.1527	chr3	150690787	150691786	1000	-	promoter:16892	uc021xfu.1	7401	CLRN1	hg19_genes_promoters	90.1527
chr3	150690810	150802717	111908	*	4	90.1527	chr3	150690787	150691786	1000	-	promoter:16893	uc021xfv.1	7401	CLRN1	hg19_genes_promoters	90.1527
chr3	150690810	150802717	111908	*	4	90.1527	chr3	150690787	150691786	1000	-	promoter:16894	uc021xfw.1	7401	CLRN1	hg19_genes_promoters	90.1527
chr3	150643882	150684582	40701	*	4	91.233	chr3	150659549	150660548	1000	-	promoter:16886	uc021xfq.1	7401	CLRN1	hg19_genes_promoters		91.233
chr3	150643882	150684582	40701	*	4	91.233	chr3	150659549	150660548	1000	-	promoter:16887	uc021xfr.1	7401	CLRN1	hg19_genes_promoters		91.233
chr3	150643882	150684582	40701	*	4	91.233	chr3	150662024	150663023	1000	-	promoter:16888	uc003eyj.3	7401	CLRN1	hg19_genes_promoters		91.233
chr3	150688652	150690952	2301	*	2	8.21078	chr3	150690787	150691786	1000	-	promoter:16889	uc003eyk.1	7401	CLRN1	hg19_genes_promoters		8.21078
chr3	150688652	150690952	2301	*	2	8.21078	chr3	150690787	150691786	1000	-	promoter:16890	uc021xfs.1	7401	CLRN1	hg19_genes_promoters		8.21078
chr3	150688652	150690952	2301	*	2	8.21078	chr3	150690787	150691786	1000	-	promoter:16891	uc031sbx.1	7401	CLRN1	hg19_genes_promoters		8.21078
chr3	150688652	150690952	2301	*	2	8.21078	chr3	150690787	150691786	1000	-	promoter:16892	uc021xfu.1	7401	CLRN1	hg19_genes_promoters		8.21078
chr3	150688652	150690952	2301	*	2	8.21078	chr3	150690787	150691786	1000	-	promoter:16893	uc021xfv.1	7401	CLRN1	hg19_genes_promoters		8.21078
chr3	150688652	150690952	2301	*	2	8.21078	chr3	150690787	150691786	1000	-	promoter:16894	uc021xfw.1	7401	CLRN1	hg19_genes_promoters		8.21078
chr3	150691510	150802717	111208	*	4	90.8528	chr3	150690787	150691786	1000	-	promoter:16889	uc003eyk.1	7401	CLRN1	hg19_genes_promoters		90.8528
chr3	150691510	150802717	111208	*	4	90.8528	chr3	150690787	150691786	1000	-	promoter:16890	uc021xfs.1	7401	CLRN1	hg19_genes_promoters		90.8528
chr3	150691510	150802717	111208	*	4	90.8528	chr3	150690787	150691786	1000	-	promoter:16891	uc031sbx.1	7401	CLRN1	hg19_genes_promoters		90.8528
chr3	150691510	150802717	111208	*	4	90.8528	chr3	150690787	150691786	1000	-	promoter:16892	uc021xfu.1	7401	CLRN1	hg19_genes_promoters		90.8528
chr3	150691510	150802717	111208	*	4	90.8528	chr3	150690787	150691786	1000	-	promoter:16893	uc021xfv.1	7401	CLRN1	hg19_genes_promoters		90.8528
chr3	150691510	150802717	111208	*	4	90.8528	chr3	150690787	150691786	1000	-	promoter:16894	uc021xfw.1	7401	CLRN1	hg19_genes_promoters		90.8528
chr3	150688107	150690881	2775	*	LMR	6.7402	chr3	150690787	150691786	1000	-	promoter:16889	uc003eyk.1	7401	CLRN1	hg19_genes_promoters		6.7402
chr3	150688107	150690881	2775	*	LMR	6.7402	chr3	150690787	150691786	1000	-	promoter:16890	uc021xfs.1	7401	CLRN1	hg19_genes_promoters		6.7402
chr3	150688107	150690881	2775	*	LMR	6.7402	chr3	150690787	150691786	1000	-	promoter:16891	uc031sbx.1	7401	CLRN1	hg19_genes_promoters		6.7402
chr3	150688107	150690881	2775	*	LMR	6.7402	chr3	150690787	150691786	1000	-	promoter:16892	uc021xfu.1	7401	CLRN1	hg19_genes_promoters		6.7402
chr3	150688107	150690881	2775	*	LMR	6.7402	chr3	150690787	150691786	1000	-	promoter:16893	uc021xfv.1	7401	CLRN1	hg19_genes_promoters		6.7402
chr3	150688107	150690881	2775	*	LMR	6.7402	chr3	150690787	150691786	1000	-	promoter:16894	uc021xfw.1	7401	CLRN1	hg19_genes_promoters		6.7402
chr3	150644019	150687725	43707	*	4	87.9552	chr3	150659549	150660548	1000	-	promoter:16886	uc021xfq.1	7401	CLRN1	hg19_genes_promoters			87.9552
chr3	150644019	150687725	43707	*	4	87.9552	chr3	150659549	150660548	1000	-	promoter:16887	uc021xfr.1	7401	CLRN1	hg19_genes_promoters			87.9552
chr3	150644019	150687725	43707	*	4	87.9552	chr3	150662024	150663023	1000	-	promoter:16888	uc003eyj.3	7401	CLRN1	hg19_genes_promoters			87.9552
chr3	150688048	150690810	2763	*	2	12.3775	chr3	150690787	150691786	1000	-	promoter:16889	uc003eyk.1	7401	CLRN1	hg19_genes_promoters			12.3775
chr3	150688048	150690810	2763	*	2	12.3775	chr3	150690787	150691786	1000	-	promoter:16890	uc021xfs.1	7401	CLRN1	hg19_genes_promoters			12.3775
chr3	150688048	150690810	2763	*	2	12.3775	chr3	150690787	150691786	1000	-	promoter:16891	uc031sbx.1	7401	CLRN1	hg19_genes_promoters			12.3775
chr3	150688048	150690810	2763	*	2	12.3775	chr3	150690787	150691786	1000	-	promoter:16892	uc021xfu.1	7401	CLRN1	hg19_genes_promoters			12.3775
chr3	150688048	150690810	2763	*	2	12.3775	chr3	150690787	150691786	1000	-	promoter:16893	uc021xfv.1	7401	CLRN1	hg19_genes_promoters			12.3775
chr3	150688048	150690810	2763	*	2	12.3775	chr3	150690787	150691786	1000	-	promoter:16894	uc021xfw.1	7401	CLRN1	hg19_genes_promoters			12.3775
chr3	150690952	150802828	111877	*	4	90.8077	chr3	150690787	150691786	1000	-	promoter:16889	uc003eyk.1	7401	CLRN1	hg19_genes_promoters			90.8077
chr3	150690952	150802828	111877	*	4	90.8077	chr3	150690787	150691786	1000	-	promoter:16890	uc021xfs.1	7401	CLRN1	hg19_genes_promoters			90.8077
chr3	150690952	150802828	111877	*	4	90.8077	chr3	150690787	150691786	1000	-	promoter:16891	uc031sbx.1	7401	CLRN1	hg19_genes_promoters			90.8077
chr3	150690952	150802828	111877	*	4	90.8077	chr3	150690787	150691786	1000	-	promoter:16892	uc021xfu.1	7401	CLRN1	hg19_genes_promoters			90.8077
chr3	150690952	150802828	111877	*	4	90.8077	chr3	150690787	150691786	1000	-	promoter:16893	uc021xfv.1	7401	CLRN1	hg19_genes_promoters			90.8077
chr3	150690952	150802828	111877	*	4	90.8077	chr3	150690787	150691786	1000	-	promoter:16894	uc021xfw.1	7401	CLRN1	hg19_genes_promoters			90.8077
chr3	150687887	150690881	2995	*	LMR	11.2745	chr3	150690787	150691786	1000	-	promoter:16889	uc003eyk.1	7401	CLRN1	hg19_genes_promoters			11.2745
chr3	150687887	150690881	2995	*	LMR	11.2745	chr3	150690787	150691786	1000	-	promoter:16890	uc021xfs.1	7401	CLRN1	hg19_genes_promoters			11.2745
chr3	150687887	150690881	2995	*	LMR	11.2745	chr3	150690787	150691786	1000	-	promoter:16891	uc031sbx.1	7401	CLRN1	hg19_genes_promoters			11.2745
chr3	150687887	150690881	2995	*	LMR	11.2745	chr3	150690787	150691786	1000	-	promoter:16892	uc021xfu.1	7401	CLRN1	hg19_genes_promoters			11.2745
chr3	150687887	150690881	2995	*	LMR	11.2745	chr3	150690787	150691786	1000	-	promoter:16893	uc021xfv.1	7401	CLRN1	hg19_genes_promoters			11.2745
chr3	150687887	150690881	2995	*	LMR	11.2745	chr3	150690787	150691786	1000	-	promoter:16894	uc021xfw.1	7401	CLRN1	hg19_genes_promoters			11.2745
chr3	150643882	150688114	44233	*	4	87.134	chr3	150659549	150660548	1000	-	promoter:16886	uc021xfq.1	7401	CLRN1	hg19_genes_promoters				87.134
chr3	150643882	150688114	44233	*	4	87.134	chr3	150659549	150660548	1000	-	promoter:16887	uc021xfr.1	7401	CLRN1	hg19_genes_promoters				87.134
chr3	150643882	150688114	44233	*	4	87.134	chr3	150662024	150663023	1000	-	promoter:16888	uc003eyj.3	7401	CLRN1	hg19_genes_promoters				87.134
chr3	150688652	150693920	5269	*	2	24.4485	chr3	150690787	150691786	1000	-	promoter:16889	uc003eyk.1	7401	CLRN1	hg19_genes_promoters				24.4485
chr3	150688652	150693920	5269	*	2	24.4485	chr3	150690787	150691786	1000	-	promoter:16890	uc021xfs.1	7401	CLRN1	hg19_genes_promoters				24.4485
chr3	150688652	150693920	5269	*	2	24.4485	chr3	150690787	150691786	1000	-	promoter:16891	uc031sbx.1	7401	CLRN1	hg19_genes_promoters				24.4485
chr3	150688652	150693920	5269	*	2	24.4485	chr3	150690787	150691786	1000	-	promoter:16892	uc021xfu.1	7401	CLRN1	hg19_genes_promoters				24.4485
chr3	150688652	150693920	5269	*	2	24.4485	chr3	150690787	150691786	1000	-	promoter:16893	uc021xfv.1	7401	CLRN1	hg19_genes_promoters				24.4485
chr3	150688652	150693920	5269	*	2	24.4485	chr3	150690787	150691786	1000	-	promoter:16894	uc021xfw.1	7401	CLRN1	hg19_genes_promoters				24.4485
chr3	150688107	150691445	3339	*	LMR	8.40336	chr3	150690787	150691786	1000	-	promoter:16889	uc003eyk.1	7401	CLRN1	hg19_genes_promoters				8.40336
chr3	150688107	150691445	3339	*	LMR	8.40336	chr3	150690787	150691786	1000	-	promoter:16890	uc021xfs.1	7401	CLRN1	hg19_genes_promoters				8.40336
chr3	150688107	150691445	3339	*	LMR	8.40336	chr3	150690787	150691786	1000	-	promoter:16891	uc031sbx.1	7401	CLRN1	hg19_genes_promoters				8.40336
chr3	150688107	150691445	3339	*	LMR	8.40336	chr3	150690787	150691786	1000	-	promoter:16892	uc021xfu.1	7401	CLRN1	hg19_genes_promoters				8.40336
chr3	150688107	150691445	3339	*	LMR	8.40336	chr3	150690787	150691786	1000	-	promoter:16893	uc021xfv.1	7401	CLRN1	hg19_genes_promoters				8.40336
chr3	150688107	150691445	3339	*	LMR	8.40336	chr3	150690787	150691786	1000	-	promoter:16894	uc021xfw.1	7401	CLRN1	hg19_genes_promoters				8.40336
chr3	150644019	150688114	44096	*	4	87.28	chr3	150659549	150660548	1000	-	promoter:16886	uc021xfq.1	7401	CLRN1	hg19_genes_promoters					87.28
chr3	150644019	150688114	44096	*	4	87.28	chr3	150659549	150660548	1000	-	promoter:16887	uc021xfr.1	7401	CLRN1	hg19_genes_promoters					87.28
chr3	150644019	150688114	44096	*	4	87.28	chr3	150662024	150663023	1000	-	promoter:16888	uc003eyj.3	7401	CLRN1	hg19_genes_promoters					87.28
chr3	150688652	150692080	3429	*	2	16.7892	chr3	150690787	150691786	1000	-	promoter:16889	uc003eyk.1	7401	CLRN1	hg19_genes_promoters					16.7892
chr3	150688652	150692080	3429	*	2	16.7892	chr3	150690787	150691786	1000	-	promoter:16890	uc021xfs.1	7401	CLRN1	hg19_genes_promoters					16.7892
chr3	150688652	150692080	3429	*	2	16.7892	chr3	150690787	150691786	1000	-	promoter:16891	uc031sbx.1	7401	CLRN1	hg19_genes_promoters					16.7892
chr3	150688652	150692080	3429	*	2	16.7892	chr3	150690787	150691786	1000	-	promoter:16892	uc021xfu.1	7401	CLRN1	hg19_genes_promoters					16.7892
chr3	150688652	150692080	3429	*	2	16.7892	chr3	150690787	150691786	1000	-	promoter:16893	uc021xfv.1	7401	CLRN1	hg19_genes_promoters					16.7892
chr3	150688652	150692080	3429	*	2	16.7892	chr3	150690787	150691786	1000	-	promoter:16894	uc021xfw.1	7401	CLRN1	hg19_genes_promoters					16.7892
chr3	150688107	150691160	3054	*	LMR	15.0895	chr3	150690787	150691786	1000	-	promoter:16889	uc003eyk.1	7401	CLRN1	hg19_genes_promoters					15.0895
chr3	150688107	150691160	3054	*	LMR	15.0895	chr3	150690787	150691786	1000	-	promoter:16890	uc021xfs.1	7401	CLRN1	hg19_genes_promoters					15.0895
chr3	150688107	150691160	3054	*	LMR	15.0895	chr3	150690787	150691786	1000	-	promoter:16891	uc031sbx.1	7401	CLRN1	hg19_genes_promoters					15.0895
chr3	150688107	150691160	3054	*	LMR	15.0895	chr3	150690787	150691786	1000	-	promoter:16892	uc021xfu.1	7401	CLRN1	hg19_genes_promoters					15.0895
chr3	150688107	150691160	3054	*	LMR	15.0895	chr3	150690787	150691786	1000	-	promoter:16893	uc021xfv.1	7401	CLRN1	hg19_genes_promoters					15.0895
chr3	150688107	150691160	3054	*	LMR	15.0895	chr3	150690787	150691786	1000	-	promoter:16894	uc021xfw.1	7401	CLRN1	hg19_genes_promoters					15.0895
chr3	150644019	150684696	40678	*	4	90.6482	chr3	150659549	150660548	1000	-	promoter:16886	uc021xfq.1	7401	CLRN1	hg19_genes_promoters						90.6482
chr3	150644019	150684696	40678	*	4	90.6482	chr3	150659549	150660548	1000	-	promoter:16887	uc021xfr.1	7401	CLRN1	hg19_genes_promoters						90.6482
chr3	150644019	150684696	40678	*	4	90.6482	chr3	150662024	150663023	1000	-	promoter:16888	uc003eyj.3	7401	CLRN1	hg19_genes_promoters						90.6482
chr3	150690810	150802818	112009	*	4	91.0742	chr3	150690787	150691786	1000	-	promoter:16889	uc003eyk.1	7401	CLRN1	hg19_genes_promoters						91.0742
chr3	150690810	150802818	112009	*	4	91.0742	chr3	150690787	150691786	1000	-	promoter:16890	uc021xfs.1	7401	CLRN1	hg19_genes_promoters						91.0742
chr3	150690810	150802818	112009	*	4	91.0742	chr3	150690787	150691786	1000	-	promoter:16891	uc031sbx.1	7401	CLRN1	hg19_genes_promoters						91.0742
chr3	150690810	150802818	112009	*	4	91.0742	chr3	150690787	150691786	1000	-	promoter:16892	uc021xfu.1	7401	CLRN1	hg19_genes_promoters						91.0742
chr3	150690810	150802818	112009	*	4	91.0742	chr3	150690787	150691786	1000	-	promoter:16893	uc021xfv.1	7401	CLRN1	hg19_genes_promoters						91.0742
chr3	150690810	150802818	112009	*	4	91.0742	chr3	150690787	150691786	1000	-	promoter:16894	uc021xfw.1	7401	CLRN1	hg19_genes_promoters						91.0742
chr16	3510020	3550087	40068	*	4	91.5219	chr16	3549945	3550944	1000	+	promoter:57227	uc002cvj.2	23059	CLUAP1	hg19_genes_promoters	91.5219
chr16	3510020	3550087	40068	*	4	91.5219	chr16	3549945	3550944	1000	+	promoter:57228	uc002cvk.2	23059	CLUAP1	hg19_genes_promoters	91.5219
chr16	3550109	3550312	204	*	2	12.2172	chr16	3549945	3550944	1000	+	promoter:57227	uc002cvj.2	23059	CLUAP1	hg19_genes_promoters	12.2172
chr16	3550109	3550312	204	*	2	12.2172	chr16	3549945	3550944	1000	+	promoter:57228	uc002cvk.2	23059	CLUAP1	hg19_genes_promoters	12.2172
chr16	3550319	3550438	120	*	2	49.4118	chr16	3549945	3550944	1000	+	promoter:57227	uc002cvj.2	23059	CLUAP1	hg19_genes_promoters	49.4118
chr16	3550319	3550438	120	*	2	49.4118	chr16	3549945	3550944	1000	+	promoter:57228	uc002cvk.2	23059	CLUAP1	hg19_genes_promoters	49.4118
chr16	3550462	3551724	1263	*	2	10.2302	chr16	3549945	3550944	1000	+	promoter:57227	uc002cvj.2	23059	CLUAP1	hg19_genes_promoters	10.2302
chr16	3550462	3551724	1263	*	2	10.2302	chr16	3549945	3550944	1000	+	promoter:57228	uc002cvk.2	23059	CLUAP1	hg19_genes_promoters	10.2302
chr16	3551757	3594027	42271	*	4	92.2624	chr16	3558894	3559893	1000	+	promoter:57229	uc002cvm.2	23059	CLUAP1	hg19_genes_promoters	92.2624
chr16	3551757	3594027	42271	*	4	92.2624	chr16	3568903	3569902	1000	+	promoter:57230	uc021tcg.2	23059	CLUAP1	hg19_genes_promoters	92.2624
chr16	3550074	3550405	332	*	UMR	17.4688	chr16	3549945	3550944	1000	+	promoter:57227	uc002cvj.2	23059	CLUAP1	hg19_genes_promoters	17.4688
chr16	3550074	3550405	332	*	UMR	17.4688	chr16	3549945	3550944	1000	+	promoter:57228	uc002cvk.2	23059	CLUAP1	hg19_genes_promoters	17.4688
chr16	3550479	3551714	1236	*	UMR	8.62525	chr16	3549945	3550944	1000	+	promoter:57227	uc002cvj.2	23059	CLUAP1	hg19_genes_promoters	8.62525
chr16	3550479	3551714	1236	*	UMR	8.62525	chr16	3549945	3550944	1000	+	promoter:57228	uc002cvk.2	23059	CLUAP1	hg19_genes_promoters	8.62525
chr16	3510020	3550087	40068	*	4	89.6092	chr16	3549945	3550944	1000	+	promoter:57227	uc002cvj.2	23059	CLUAP1	hg19_genes_promoters		89.6092
chr16	3510020	3550087	40068	*	4	89.6092	chr16	3549945	3550944	1000	+	promoter:57228	uc002cvk.2	23059	CLUAP1	hg19_genes_promoters		89.6092
chr16	3550109	3551816	1708	*	2	12.5113	chr16	3549945	3550944	1000	+	promoter:57227	uc002cvj.2	23059	CLUAP1	hg19_genes_promoters		12.5113
chr16	3550109	3551816	1708	*	2	12.5113	chr16	3549945	3550944	1000	+	promoter:57228	uc002cvk.2	23059	CLUAP1	hg19_genes_promoters		12.5113
chr16	3551846	3567455	15610	*	4	93.2248	chr16	3558894	3559893	1000	+	promoter:57229	uc002cvm.2	23059	CLUAP1	hg19_genes_promoters		93.2248
chr16	3568159	3594027	25869	*	4	92.2295	chr16	3568903	3569902	1000	+	promoter:57230	uc021tcg.2	23059	CLUAP1	hg19_genes_promoters		92.2295
chr16	3550047	3550376	330	*	UMR	15.9537	chr16	3549945	3550944	1000	+	promoter:57227	uc002cvj.2	23059	CLUAP1	hg19_genes_promoters		15.9537
chr16	3550047	3550376	330	*	UMR	15.9537	chr16	3549945	3550944	1000	+	promoter:57228	uc002cvk.2	23059	CLUAP1	hg19_genes_promoters		15.9537
chr16	3550523	3551740	1218	*	UMR	5.49451	chr16	3549945	3550944	1000	+	promoter:57227	uc002cvj.2	23059	CLUAP1	hg19_genes_promoters		5.49451
chr16	3550523	3551740	1218	*	UMR	5.49451	chr16	3549945	3550944	1000	+	promoter:57228	uc002cvk.2	23059	CLUAP1	hg19_genes_promoters		5.49451
chr16	3510020	3550080	40061	*	4	89.0248	chr16	3549945	3550944	1000	+	promoter:57227	uc002cvj.2	23059	CLUAP1	hg19_genes_promoters			89.0248
chr16	3510020	3550080	40061	*	4	89.0248	chr16	3549945	3550944	1000	+	promoter:57228	uc002cvk.2	23059	CLUAP1	hg19_genes_promoters			89.0248
chr16	3550087	3550335	249	*	2	15.8824	chr16	3549945	3550944	1000	+	promoter:57227	uc002cvj.2	23059	CLUAP1	hg19_genes_promoters			15.8824
chr16	3550087	3550335	249	*	2	15.8824	chr16	3549945	3550944	1000	+	promoter:57228	uc002cvk.2	23059	CLUAP1	hg19_genes_promoters			15.8824
chr16	3550345	3550438	94	*	2	68.4874	chr16	3549945	3550944	1000	+	promoter:57227	uc002cvj.2	23059	CLUAP1	hg19_genes_promoters			68.4874
chr16	3550345	3550438	94	*	2	68.4874	chr16	3549945	3550944	1000	+	promoter:57228	uc002cvk.2	23059	CLUAP1	hg19_genes_promoters			68.4874
chr16	3550462	3551816	1355	*	2	9.75232	chr16	3549945	3550944	1000	+	promoter:57227	uc002cvj.2	23059	CLUAP1	hg19_genes_promoters			9.75232
chr16	3550462	3551816	1355	*	2	9.75232	chr16	3549945	3550944	1000	+	promoter:57228	uc002cvk.2	23059	CLUAP1	hg19_genes_promoters			9.75232
chr16	3551846	3594027	42182	*	4	91.7925	chr16	3558894	3559893	1000	+	promoter:57229	uc002cvm.2	23059	CLUAP1	hg19_genes_promoters			91.7925
chr16	3551846	3594027	42182	*	4	91.7925	chr16	3568903	3569902	1000	+	promoter:57230	uc021tcg.2	23059	CLUAP1	hg19_genes_promoters			91.7925
chr16	3550047	3550373	327	*	UMR	16.7558	chr16	3549945	3550944	1000	+	promoter:57227	uc002cvj.2	23059	CLUAP1	hg19_genes_promoters			16.7558
chr16	3550047	3550373	327	*	UMR	16.7558	chr16	3549945	3550944	1000	+	promoter:57228	uc002cvk.2	23059	CLUAP1	hg19_genes_promoters			16.7558
chr16	3550451	3551740	1290	*	UMR	7.76854	chr16	3549945	3550944	1000	+	promoter:57227	uc002cvj.2	23059	CLUAP1	hg19_genes_promoters			7.76854
chr16	3550451	3551740	1290	*	UMR	7.76854	chr16	3549945	3550944	1000	+	promoter:57228	uc002cvk.2	23059	CLUAP1	hg19_genes_promoters			7.76854
chr16	3510020	3550080	40061	*	4	88.4241	chr16	3549945	3550944	1000	+	promoter:57227	uc002cvj.2	23059	CLUAP1	hg19_genes_promoters				88.4241
chr16	3510020	3550080	40061	*	4	88.4241	chr16	3549945	3550944	1000	+	promoter:57228	uc002cvk.2	23059	CLUAP1	hg19_genes_promoters				88.4241
chr16	3550087	3551816	1730	*	2	16.4611	chr16	3549945	3550944	1000	+	promoter:57227	uc002cvj.2	23059	CLUAP1	hg19_genes_promoters				16.4611
chr16	3550087	3551816	1730	*	2	16.4611	chr16	3549945	3550944	1000	+	promoter:57228	uc002cvk.2	23059	CLUAP1	hg19_genes_promoters				16.4611
chr16	3551846	3567463	15618	*	4	92.4169	chr16	3558894	3559893	1000	+	promoter:57229	uc002cvm.2	23059	CLUAP1	hg19_genes_promoters				92.4169
chr16	3568277	3594027	25751	*	4	92.1569	chr16	3568903	3569902	1000	+	promoter:57230	uc021tcg.2	23059	CLUAP1	hg19_genes_promoters				92.1569
chr16	3550085	3550373	289	*	UMR	24.5404	chr16	3549945	3550944	1000	+	promoter:57227	uc002cvj.2	23059	CLUAP1	hg19_genes_promoters				24.5404
chr16	3550085	3550373	289	*	UMR	24.5404	chr16	3549945	3550944	1000	+	promoter:57228	uc002cvk.2	23059	CLUAP1	hg19_genes_promoters				24.5404
chr16	3550523	3551831	1309	*	UMR	8.54671	chr16	3549945	3550944	1000	+	promoter:57227	uc002cvj.2	23059	CLUAP1	hg19_genes_promoters				8.54671
chr16	3550523	3551831	1309	*	UMR	8.54671	chr16	3549945	3550944	1000	+	promoter:57228	uc002cvk.2	23059	CLUAP1	hg19_genes_promoters				8.54671
chr16	3510276	3550118	39843	*	4	89.398	chr16	3549945	3550944	1000	+	promoter:57227	uc002cvj.2	23059	CLUAP1	hg19_genes_promoters					89.398
chr16	3510276	3550118	39843	*	4	89.398	chr16	3549945	3550944	1000	+	promoter:57228	uc002cvk.2	23059	CLUAP1	hg19_genes_promoters					89.398
chr16	3550131	3551724	1594	*	2	14.2955	chr16	3549945	3550944	1000	+	promoter:57227	uc002cvj.2	23059	CLUAP1	hg19_genes_promoters					14.2955
chr16	3550131	3551724	1594	*	2	14.2955	chr16	3549945	3550944	1000	+	promoter:57228	uc002cvk.2	23059	CLUAP1	hg19_genes_promoters					14.2955
chr16	3551757	3594027	42271	*	4	92.2639	chr16	3558894	3559893	1000	+	promoter:57229	uc002cvm.2	23059	CLUAP1	hg19_genes_promoters					92.2639
chr16	3551757	3594027	42271	*	4	92.2639	chr16	3568903	3569902	1000	+	promoter:57230	uc021tcg.2	23059	CLUAP1	hg19_genes_promoters					92.2639
chr16	3550047	3550373	327	*	UMR	19.7232	chr16	3549945	3550944	1000	+	promoter:57227	uc002cvj.2	23059	CLUAP1	hg19_genes_promoters					19.7232
chr16	3550047	3550373	327	*	UMR	19.7232	chr16	3549945	3550944	1000	+	promoter:57228	uc002cvk.2	23059	CLUAP1	hg19_genes_promoters					19.7232
chr16	3550507	3551740	1234	*	UMR	7.25703	chr16	3549945	3550944	1000	+	promoter:57227	uc002cvj.2	23059	CLUAP1	hg19_genes_promoters					7.25703
chr16	3550507	3551740	1234	*	UMR	7.25703	chr16	3549945	3550944	1000	+	promoter:57228	uc002cvk.2	23059	CLUAP1	hg19_genes_promoters					7.25703
chr16	3510020	3550026	40007	*	4	89.0696	chr16	3549945	3550944	1000	+	promoter:57227	uc002cvj.2	23059	CLUAP1	hg19_genes_promoters						89.0696
chr16	3510020	3550026	40007	*	4	89.0696	chr16	3549945	3550944	1000	+	promoter:57228	uc002cvk.2	23059	CLUAP1	hg19_genes_promoters						89.0696
chr16	3550066	3550335	270	*	2	16.5775	chr16	3549945	3550944	1000	+	promoter:57227	uc002cvj.2	23059	CLUAP1	hg19_genes_promoters						16.5775
chr16	3550066	3550335	270	*	2	16.5775	chr16	3549945	3550944	1000	+	promoter:57228	uc002cvk.2	23059	CLUAP1	hg19_genes_promoters						16.5775
chr16	3550345	3550438	94	*	2	67.2269	chr16	3549945	3550944	1000	+	promoter:57227	uc002cvj.2	23059	CLUAP1	hg19_genes_promoters						67.2269
chr16	3550345	3550438	94	*	2	67.2269	chr16	3549945	3550944	1000	+	promoter:57228	uc002cvk.2	23059	CLUAP1	hg19_genes_promoters						67.2269
chr16	3550462	3551816	1355	*	2	9.1299	chr16	3549945	3550944	1000	+	promoter:57227	uc002cvj.2	23059	CLUAP1	hg19_genes_promoters						9.1299
chr16	3550462	3551816	1355	*	2	9.1299	chr16	3549945	3550944	1000	+	promoter:57228	uc002cvk.2	23059	CLUAP1	hg19_genes_promoters						9.1299
chr16	3551846	3594027	42182	*	4	92.2164	chr16	3558894	3559893	1000	+	promoter:57229	uc002cvm.2	23059	CLUAP1	hg19_genes_promoters						92.2164
chr16	3551846	3594027	42182	*	4	92.2164	chr16	3568903	3569902	1000	+	promoter:57230	uc021tcg.2	23059	CLUAP1	hg19_genes_promoters						92.2164
chr16	3550047	3550373	327	*	UMR	15.5709	chr16	3549945	3550944	1000	+	promoter:57227	uc002cvj.2	23059	CLUAP1	hg19_genes_promoters						15.5709
chr16	3550047	3550373	327	*	UMR	15.5709	chr16	3549945	3550944	1000	+	promoter:57228	uc002cvk.2	23059	CLUAP1	hg19_genes_promoters						15.5709
chr16	3550479	3551784	1306	*	UMR	7.21063	chr16	3549945	3550944	1000	+	promoter:57227	uc002cvj.2	23059	CLUAP1	hg19_genes_promoters						7.21063
chr16	3550479	3551784	1306	*	UMR	7.21063	chr16	3549945	3550944	1000	+	promoter:57228	uc002cvk.2	23059	CLUAP1	hg19_genes_promoters						7.21063
chr4	47929191	48018016	88826	*	4	91.5218	chr4	47983551	47984550	1000	-	promoter:19248	uc003gxu.3	1259	CNGA1	hg19_genes_promoters	91.5218
chr4	47929191	48018016	88826	*	4	91.5218	chr4	48014962	48015961	1000	-	promoter:19249	uc003gxt.4	1259	CNGA1	hg19_genes_promoters	91.5218
chr4	48018110	48019994	1885	*	1	5.13963	chr4	48018611	48019610	1000	-	promoter:19250	uc003gxv.1	1259	CNGA1	hg19_genes_promoters	5.13963
chr4	48018064	48019877	1814	*	UMR	4.35174	chr4	48018611	48019610	1000	-	promoter:19250	uc003gxv.1	1259	CNGA1	hg19_genes_promoters	4.35174
chr4	47929317	48017905	88589	*	4	92.8868	chr4	47983551	47984550	1000	-	promoter:19248	uc003gxu.3	1259	CNGA1	hg19_genes_promoters		92.8868
chr4	47929317	48017905	88589	*	4	92.8868	chr4	48014962	48015961	1000	-	promoter:19249	uc003gxt.4	1259	CNGA1	hg19_genes_promoters		92.8868
chr4	48018110	48019994	1885	*	1	5.10992	chr4	48018611	48019610	1000	-	promoter:19250	uc003gxv.1	1259	CNGA1	hg19_genes_promoters		5.10992
chr4	48018009	48019877	1869	*	UMR	4.35174	chr4	48018611	48019610	1000	-	promoter:19250	uc003gxv.1	1259	CNGA1	hg19_genes_promoters		4.35174
chr4	47929317	48018016	88700	*	4	91.0909	chr4	47983551	47984550	1000	-	promoter:19248	uc003gxu.3	1259	CNGA1	hg19_genes_promoters			91.0909
chr4	47929317	48018016	88700	*	4	91.0909	chr4	48014962	48015961	1000	-	promoter:19249	uc003gxt.4	1259	CNGA1	hg19_genes_promoters			91.0909
chr4	48018110	48019994	1885	*	1	4.4424	chr4	48018611	48019610	1000	-	promoter:19250	uc003gxv.1	1259	CNGA1	hg19_genes_promoters			4.4424
chr4	48018064	48019877	1814	*	UMR	3.62229	chr4	48018611	48019610	1000	-	promoter:19250	uc003gxv.1	1259	CNGA1	hg19_genes_promoters			3.62229
chr4	47929191	48018016	88826	*	4	90.8276	chr4	47983551	47984550	1000	-	promoter:19248	uc003gxu.3	1259	CNGA1	hg19_genes_promoters				90.8276
chr4	47929191	48018016	88826	*	4	90.8276	chr4	48014962	48015961	1000	-	promoter:19249	uc003gxt.4	1259	CNGA1	hg19_genes_promoters				90.8276
chr4	48018110	48019760	1651	*	1	3.70019	chr4	48018611	48019610	1000	-	promoter:19250	uc003gxv.1	1259	CNGA1	hg19_genes_promoters				3.70019
chr4	48018064	48019758	1695	*	UMR	2.87724	chr4	48018611	48019610	1000	-	promoter:19250	uc003gxv.1	1259	CNGA1	hg19_genes_promoters				2.87724
chr4	47929317	48018016	88700	*	4	92.231	chr4	47983551	47984550	1000	-	promoter:19248	uc003gxu.3	1259	CNGA1	hg19_genes_promoters					92.231
chr4	47929317	48018016	88700	*	4	92.231	chr4	48014962	48015961	1000	-	promoter:19249	uc003gxt.4	1259	CNGA1	hg19_genes_promoters					92.231
chr4	48018110	48019994	1885	*	1	4.4582	chr4	48018611	48019610	1000	-	promoter:19250	uc003gxv.1	1259	CNGA1	hg19_genes_promoters					4.4582
chr4	48018064	48019877	1814	*	UMR	3.4418	chr4	48018611	48019610	1000	-	promoter:19250	uc003gxv.1	1259	CNGA1	hg19_genes_promoters					3.4418
chr4	47930314	48017905	87592	*	4	91.2221	chr4	47983551	47984550	1000	-	promoter:19248	uc003gxu.3	1259	CNGA1	hg19_genes_promoters						91.2221
chr4	47930314	48017905	87592	*	4	91.2221	chr4	48014962	48015961	1000	-	promoter:19249	uc003gxt.4	1259	CNGA1	hg19_genes_promoters						91.2221
chr4	48018016	48019994	1979	*	1	5.58526	chr4	48018611	48019610	1000	-	promoter:19250	uc003gxv.1	1259	CNGA1	hg19_genes_promoters						5.58526
chr4	48018064	48019758	1695	*	UMR	2.91022	chr4	48018611	48019610	1000	-	promoter:19250	uc003gxv.1	1259	CNGA1	hg19_genes_promoters						2.91022
chr2	98898488	98962270	63783	*	4	88.2412	chr2	98961618	98962617	1000	+	promoter:8924	uc002syt.3	1261	CNGA3	hg19_genes_promoters	88.2412
chr2	98898488	98962270	63783	*	4	88.2412	chr2	98961618	98962617	1000	+	promoter:8925	uc002syu.3	1261	CNGA3	hg19_genes_promoters	88.2412
chr2	98962444	98965531	3088	*	1	3.46639	chr2	98961618	98962617	1000	+	promoter:8924	uc002syt.3	1261	CNGA3	hg19_genes_promoters	3.46639
chr2	98962444	98965531	3088	*	1	3.46639	chr2	98961618	98962617	1000	+	promoter:8925	uc002syu.3	1261	CNGA3	hg19_genes_promoters	3.46639
chr2	98965632	98992993	27362	*	4	89.4958	chr2	98992751	98993750	1000	+	promoter:8926	uc010fij.3	1261	CNGA3	hg19_genes_promoters	89.4958
chr2	98993077	98994246	1170	*	2	46.4396	chr2	98992751	98993750	1000	+	promoter:8926	uc010fij.3	1261	CNGA3	hg19_genes_promoters	46.4396
chr2	98962496	98965430	2935	*	UMR	2.17391	chr2	98961618	98962617	1000	+	promoter:8924	uc002syt.3	1261	CNGA3	hg19_genes_promoters	2.17391
chr2	98962496	98965430	2935	*	UMR	2.17391	chr2	98961618	98962617	1000	+	promoter:8925	uc002syu.3	1261	CNGA3	hg19_genes_promoters	2.17391
chr2	98993036	98993463	428	*	LMR	26.4706	chr2	98992751	98993750	1000	+	promoter:8926	uc010fij.3	1261	CNGA3	hg19_genes_promoters	26.4706
chr2	98898488	98962270	63783	*	3	86.4437	chr2	98961618	98962617	1000	+	promoter:8924	uc002syt.3	1261	CNGA3	hg19_genes_promoters		86.4437
chr2	98898488	98962270	63783	*	3	86.4437	chr2	98961618	98962617	1000	+	promoter:8925	uc002syu.3	1261	CNGA3	hg19_genes_promoters		86.4437
chr2	98962444	98965328	2885	*	1	3.08219	chr2	98961618	98962617	1000	+	promoter:8924	uc002syt.3	1261	CNGA3	hg19_genes_promoters		3.08219
chr2	98962444	98965328	2885	*	1	3.08219	chr2	98961618	98962617	1000	+	promoter:8925	uc002syu.3	1261	CNGA3	hg19_genes_promoters		3.08219
chr2	98965531	99060337	94807	*	4	88.1643	chr2	98992751	98993750	1000	+	promoter:8926	uc010fij.3	1261	CNGA3	hg19_genes_promoters		88.1643
chr2	98962496	98965430	2935	*	UMR	2.35294	chr2	98961618	98962617	1000	+	promoter:8924	uc002syt.3	1261	CNGA3	hg19_genes_promoters		2.35294
chr2	98962496	98965430	2935	*	UMR	2.35294	chr2	98961618	98962617	1000	+	promoter:8925	uc002syu.3	1261	CNGA3	hg19_genes_promoters		2.35294
chr2	98992981	98993659	679	*	LMR	42.0168	chr2	98992751	98993750	1000	+	promoter:8926	uc010fij.3	1261	CNGA3	hg19_genes_promoters		42.0168
chr2	98898488	98962270	63783	*	3	86.4115	chr2	98961618	98962617	1000	+	promoter:8924	uc002syt.3	1261	CNGA3	hg19_genes_promoters			86.4115
chr2	98898488	98962270	63783	*	3	86.4115	chr2	98961618	98962617	1000	+	promoter:8925	uc002syu.3	1261	CNGA3	hg19_genes_promoters			86.4115
chr2	98962444	98965328	2885	*	1	3.00375	chr2	98961618	98962617	1000	+	promoter:8924	uc002syt.3	1261	CNGA3	hg19_genes_promoters			3.00375
chr2	98962444	98965328	2885	*	1	3.00375	chr2	98961618	98962617	1000	+	promoter:8925	uc002syu.3	1261	CNGA3	hg19_genes_promoters			3.00375
chr2	98965531	99001053	35523	*	3	85.4313	chr2	98992751	98993750	1000	+	promoter:8926	uc010fij.3	1261	CNGA3	hg19_genes_promoters			85.4313
chr2	98962496	98965188	2693	*	UMR	1.7774	chr2	98961618	98962617	1000	+	promoter:8924	uc002syt.3	1261	CNGA3	hg19_genes_promoters			1.7774
chr2	98962496	98965188	2693	*	UMR	1.7774	chr2	98961618	98962617	1000	+	promoter:8925	uc002syu.3	1261	CNGA3	hg19_genes_promoters			1.7774
chr2	98897338	98962222	64885	*	3	83.7797	chr2	98961618	98962617	1000	+	promoter:8924	uc002syt.3	1261	CNGA3	hg19_genes_promoters				83.7797
chr2	98897338	98962222	64885	*	3	83.7797	chr2	98961618	98962617	1000	+	promoter:8925	uc002syu.3	1261	CNGA3	hg19_genes_promoters				83.7797
chr2	98962270	98965531	3262	*	1	4.10959	chr2	98961618	98962617	1000	+	promoter:8924	uc002syt.3	1261	CNGA3	hg19_genes_promoters				4.10959
chr2	98962270	98965531	3262	*	1	4.10959	chr2	98961618	98962617	1000	+	promoter:8925	uc002syu.3	1261	CNGA3	hg19_genes_promoters				4.10959
chr2	98965632	99001053	35422	*	3	83.392	chr2	98992751	98993750	1000	+	promoter:8926	uc010fij.3	1261	CNGA3	hg19_genes_promoters				83.392
chr2	98962496	98965430	2935	*	UMR	2.36528	chr2	98961618	98962617	1000	+	promoter:8924	uc002syt.3	1261	CNGA3	hg19_genes_promoters				2.36528
chr2	98962496	98965430	2935	*	UMR	2.36528	chr2	98961618	98962617	1000	+	promoter:8925	uc002syu.3	1261	CNGA3	hg19_genes_promoters				2.36528
chr2	98993036	98993659	624	*	LMR	39.2157	chr2	98992751	98993750	1000	+	promoter:8926	uc010fij.3	1261	CNGA3	hg19_genes_promoters				39.2157
chr2	98897338	98962270	64933	*	3	85.6985	chr2	98961618	98962617	1000	+	promoter:8924	uc002syt.3	1261	CNGA3	hg19_genes_promoters					85.6985
chr2	98897338	98962270	64933	*	3	85.6985	chr2	98961618	98962617	1000	+	promoter:8925	uc002syu.3	1261	CNGA3	hg19_genes_promoters					85.6985
chr2	98962444	98965531	3088	*	1	4.28922	chr2	98961618	98962617	1000	+	promoter:8924	uc002syt.3	1261	CNGA3	hg19_genes_promoters					4.28922
chr2	98962444	98965531	3088	*	1	4.28922	chr2	98961618	98962617	1000	+	promoter:8925	uc002syu.3	1261	CNGA3	hg19_genes_promoters					4.28922
chr2	98965632	99060584	94953	*	4	88.3813	chr2	98992751	98993750	1000	+	promoter:8926	uc010fij.3	1261	CNGA3	hg19_genes_promoters					88.3813
chr2	98962496	98965430	2935	*	UMR	2.94118	chr2	98961618	98962617	1000	+	promoter:8924	uc002syt.3	1261	CNGA3	hg19_genes_promoters					2.94118
chr2	98962496	98965430	2935	*	UMR	2.94118	chr2	98961618	98962617	1000	+	promoter:8925	uc002syu.3	1261	CNGA3	hg19_genes_promoters					2.94118
chr2	98992981	98993463	483	*	LMR	34.5588	chr2	98992751	98993750	1000	+	promoter:8926	uc010fij.3	1261	CNGA3	hg19_genes_promoters					34.5588
chr2	98898453	98962222	63770	*	3	87.4451	chr2	98961618	98962617	1000	+	promoter:8924	uc002syt.3	1261	CNGA3	hg19_genes_promoters						87.4451
chr2	98898453	98962222	63770	*	3	87.4451	chr2	98961618	98962617	1000	+	promoter:8925	uc002syu.3	1261	CNGA3	hg19_genes_promoters						87.4451
chr2	98962444	98965531	3088	*	1	3.66611	chr2	98961618	98962617	1000	+	promoter:8924	uc002syt.3	1261	CNGA3	hg19_genes_promoters						3.66611
chr2	98962444	98965531	3088	*	1	3.66611	chr2	98961618	98962617	1000	+	promoter:8925	uc002syu.3	1261	CNGA3	hg19_genes_promoters						3.66611
chr2	98965632	99060369	94738	*	4	88.4499	chr2	98992751	98993750	1000	+	promoter:8926	uc010fij.3	1261	CNGA3	hg19_genes_promoters						88.4499
chr2	98962496	98965430	2935	*	UMR	2.31092	chr2	98961618	98962617	1000	+	promoter:8924	uc002syt.3	1261	CNGA3	hg19_genes_promoters						2.31092
chr2	98962496	98965430	2935	*	UMR	2.31092	chr2	98961618	98962617	1000	+	promoter:8925	uc002syu.3	1261	CNGA3	hg19_genes_promoters						2.31092
chr2	98993036	98993566	531	*	LMR	27.9412	chr2	98992751	98993750	1000	+	promoter:8926	uc010fij.3	1261	CNGA3	hg19_genes_promoters						27.9412
chr16	57940818	58018103	77286	*	3	86.8574	chr16	58005021	58006020	1000	-	promoter:59607	uc002emt.2	1258	CNGB1	hg19_genes_promoters	86.8574
chr16	57940818	58018103	77286	*	3	86.8574	chr16	58005021	58006020	1000	-	promoter:59608	uc010cdh.2	1258	CNGB1	hg19_genes_promoters	86.8574
chr16	57940818	58018103	77286	*	3	86.8574	chr16	58005021	58006020	1000	-	promoter:59609	uc002emu.2	1258	CNGB1	hg19_genes_promoters	86.8574
chr16	58004960	58005148	189	*	LMR	15.6863	chr16	58005021	58006020	1000	-	promoter:59607	uc002emt.2	1258	CNGB1	hg19_genes_promoters	15.6863
chr16	58004960	58005148	189	*	LMR	15.6863	chr16	58005021	58006020	1000	-	promoter:59608	uc010cdh.2	1258	CNGB1	hg19_genes_promoters	15.6863
chr16	58004960	58005148	189	*	LMR	15.6863	chr16	58005021	58006020	1000	-	promoter:59609	uc002emu.2	1258	CNGB1	hg19_genes_promoters	15.6863
chr16	57941160	58018103	76944	*	4	87.2109	chr16	58005021	58006020	1000	-	promoter:59607	uc002emt.2	1258	CNGB1	hg19_genes_promoters		87.2109
chr16	57941160	58018103	76944	*	4	87.2109	chr16	58005021	58006020	1000	-	promoter:59608	uc010cdh.2	1258	CNGB1	hg19_genes_promoters		87.2109
chr16	57941160	58018103	76944	*	4	87.2109	chr16	58005021	58006020	1000	-	promoter:59609	uc002emu.2	1258	CNGB1	hg19_genes_promoters		87.2109
chr16	57940818	58018347	77530	*	4	87.101	chr16	58005021	58006020	1000	-	promoter:59607	uc002emt.2	1258	CNGB1	hg19_genes_promoters			87.101
chr16	57940818	58018347	77530	*	4	87.101	chr16	58005021	58006020	1000	-	promoter:59608	uc010cdh.2	1258	CNGB1	hg19_genes_promoters			87.101
chr16	57940818	58018347	77530	*	4	87.101	chr16	58005021	58006020	1000	-	promoter:59609	uc002emu.2	1258	CNGB1	hg19_genes_promoters			87.101
chr16	57941702	58018103	76402	*	4	86.4844	chr16	58005021	58006020	1000	-	promoter:59607	uc002emt.2	1258	CNGB1	hg19_genes_promoters				86.4844
chr16	57941702	58018103	76402	*	4	86.4844	chr16	58005021	58006020	1000	-	promoter:59608	uc010cdh.2	1258	CNGB1	hg19_genes_promoters				86.4844
chr16	57941702	58018103	76402	*	4	86.4844	chr16	58005021	58006020	1000	-	promoter:59609	uc002emu.2	1258	CNGB1	hg19_genes_promoters				86.4844
chr16	57940818	58018103	77286	*	4	87.3124	chr16	58005021	58006020	1000	-	promoter:59607	uc002emt.2	1258	CNGB1	hg19_genes_promoters					87.3124
chr16	57940818	58018103	77286	*	4	87.3124	chr16	58005021	58006020	1000	-	promoter:59608	uc010cdh.2	1258	CNGB1	hg19_genes_promoters					87.3124
chr16	57940818	58018103	77286	*	4	87.3124	chr16	58005021	58006020	1000	-	promoter:59609	uc002emu.2	1258	CNGB1	hg19_genes_promoters					87.3124
chr16	57940818	58018103	77286	*	4	87.936	chr16	58005021	58006020	1000	-	promoter:59607	uc002emt.2	1258	CNGB1	hg19_genes_promoters						87.936
chr16	57940818	58018103	77286	*	4	87.936	chr16	58005021	58006020	1000	-	promoter:59608	uc010cdh.2	1258	CNGB1	hg19_genes_promoters						87.936
chr16	57940818	58018103	77286	*	4	87.936	chr16	58005021	58006020	1000	-	promoter:59609	uc002emu.2	1258	CNGB1	hg19_genes_promoters						87.936
chr8	87631626	87713881	82256	*	4	92.8785	chr8	87683327	87684326	1000	-	promoter:33714	uc010maj.3	54714	CNGB3	hg19_genes_promoters	92.8785
chr8	87717630	88072456	354827	*	4	92.2236	chr8	87755904	87756903	1000	-	promoter:33715	uc003ydx.3	54714	CNGB3	hg19_genes_promoters	92.2236
chr8	87631626	88985311	1353686	*	4	92.4608	chr8	87683327	87684326	1000	-	promoter:33714	uc010maj.3	54714	CNGB3	hg19_genes_promoters		92.4608
chr8	87631626	88985311	1353686	*	4	92.4608	chr8	87755904	87756903	1000	-	promoter:33715	uc003ydx.3	54714	CNGB3	hg19_genes_promoters		92.4608
chr8	87588395	88985311	1396917	*	4	91.8071	chr8	87683327	87684326	1000	-	promoter:33714	uc010maj.3	54714	CNGB3	hg19_genes_promoters			91.8071
chr8	87588395	88985311	1396917	*	4	91.8071	chr8	87755904	87756903	1000	-	promoter:33715	uc003ydx.3	54714	CNGB3	hg19_genes_promoters			91.8071
chr8	87632238	87715484	83247	*	4	91.7957	chr8	87683327	87684326	1000	-	promoter:33714	uc010maj.3	54714	CNGB3	hg19_genes_promoters				91.7957
chr8	87719937	88984999	1265063	*	4	92.3833	chr8	87755904	87756903	1000	-	promoter:33715	uc003ydx.3	54714	CNGB3	hg19_genes_promoters				92.3833
chr8	87632307	87715484	83178	*	4	93.6474	chr8	87683327	87684326	1000	-	promoter:33714	uc010maj.3	54714	CNGB3	hg19_genes_promoters					93.6474
chr8	87717494	89011913	1294420	*	4	92.3952	chr8	87755904	87756903	1000	-	promoter:33715	uc003ydx.3	54714	CNGB3	hg19_genes_promoters					92.3952
chr8	87631626	88985889	1354264	*	4	92.777	chr8	87683327	87684326	1000	-	promoter:33714	uc010maj.3	54714	CNGB3	hg19_genes_promoters						92.777
chr8	87631626	88985889	1354264	*	4	92.777	chr8	87755904	87756903	1000	-	promoter:33715	uc003ydx.3	54714	CNGB3	hg19_genes_promoters						92.777
chr2	97406464	97425913	19450	*	4	91.8526	chr2	97425639	97426638	1000	+	promoter:8889	uc002swx.3	26504	CNNM4	hg19_genes_promoters	91.8526
chr2	97426105	97427126	1022	*	1	4.61147	chr2	97425639	97426638	1000	+	promoter:8889	uc002swx.3	26504	CNNM4	hg19_genes_promoters	4.61147
chr2	97430325	97466643	36319	*	4	91.8017	chr2	97453322	97454321	1000	+	promoter:8890	uc010yuy.2	26504	CNNM4	hg19_genes_promoters	91.8017
chr2	97426107	97427140	1034	*	UMR	3.71324	chr2	97425639	97426638	1000	+	promoter:8889	uc002swx.3	26504	CNNM4	hg19_genes_promoters	3.71324
chr2	97454141	97454352	212	*	LMR	21.5686	chr2	97453322	97454321	1000	+	promoter:8890	uc010yuy.2	26504	CNNM4	hg19_genes_promoters	21.5686
chr2	97406448	97425913	19466	*	4	91.4135	chr2	97425639	97426638	1000	+	promoter:8889	uc002swx.3	26504	CNNM4	hg19_genes_promoters		91.4135
chr2	97426105	97427126	1022	*	1	1.89873	chr2	97425639	97426638	1000	+	promoter:8889	uc002swx.3	26504	CNNM4	hg19_genes_promoters		1.89873
chr2	97430325	97466460	36136	*	4	91.0839	chr2	97453322	97454321	1000	+	promoter:8890	uc010yuy.2	26504	CNNM4	hg19_genes_promoters		91.0839
chr2	97426010	97427158	1149	*	UMR	2.24265	chr2	97425639	97426638	1000	+	promoter:8889	uc002swx.3	26504	CNNM4	hg19_genes_promoters		2.24265
chr2	97454061	97454409	349	*	LMR	25.8824	chr2	97453322	97454321	1000	+	promoter:8890	uc010yuy.2	26504	CNNM4	hg19_genes_promoters		25.8824
chr2	97406464	97425913	19450	*	4	90.4831	chr2	97425639	97426638	1000	+	promoter:8889	uc002swx.3	26504	CNNM4	hg19_genes_promoters			90.4831
chr2	97426105	97427126	1022	*	1	2.10652	chr2	97425639	97426638	1000	+	promoter:8889	uc002swx.3	26504	CNNM4	hg19_genes_promoters			2.10652
chr2	97430325	97466348	36024	*	4	90.8651	chr2	97453322	97454321	1000	+	promoter:8890	uc010yuy.2	26504	CNNM4	hg19_genes_promoters			90.8651
chr2	97426010	97427158	1149	*	UMR	2.31373	chr2	97425639	97426638	1000	+	promoter:8889	uc002swx.3	26504	CNNM4	hg19_genes_promoters			2.31373
chr2	97454012	97454409	398	*	LMR	16.6667	chr2	97453322	97454321	1000	+	promoter:8890	uc010yuy.2	26504	CNNM4	hg19_genes_promoters			16.6667
chr2	97406464	97425780	19317	*	4	91.2905	chr2	97425639	97426638	1000	+	promoter:8889	uc002swx.3	26504	CNNM4	hg19_genes_promoters				91.2905
chr2	97426105	97427126	1022	*	1	2.5825	chr2	97425639	97426638	1000	+	promoter:8889	uc002swx.3	26504	CNNM4	hg19_genes_promoters				2.5825
chr2	97430325	97466643	36319	*	4	90.543	chr2	97453322	97454321	1000	+	promoter:8890	uc010yuy.2	26504	CNNM4	hg19_genes_promoters				90.543
chr2	97425943	97427178	1236	*	UMR	3.32633	chr2	97425639	97426638	1000	+	promoter:8889	uc002swx.3	26504	CNNM4	hg19_genes_promoters				3.32633
chr2	97454061	97454409	349	*	LMR	24.1176	chr2	97453322	97454321	1000	+	promoter:8890	uc010yuy.2	26504	CNNM4	hg19_genes_promoters				24.1176
chr2	97406448	97425913	19466	*	4	91.4206	chr2	97425639	97426638	1000	+	promoter:8889	uc002swx.3	26504	CNNM4	hg19_genes_promoters					91.4206
chr2	97426105	97427126	1022	*	1	2.09559	chr2	97425639	97426638	1000	+	promoter:8889	uc002swx.3	26504	CNNM4	hg19_genes_promoters					2.09559
chr2	97430325	97480660	50336	*	4	90.3631	chr2	97453322	97454321	1000	+	promoter:8890	uc010yuy.2	26504	CNNM4	hg19_genes_promoters					90.3631
chr2	97426010	97427198	1189	*	UMR	3.36641	chr2	97425639	97426638	1000	+	promoter:8889	uc002swx.3	26504	CNNM4	hg19_genes_promoters					3.36641
chr2	97453942	97454409	468	*	LMR	19.3277	chr2	97453322	97454321	1000	+	promoter:8890	uc010yuy.2	26504	CNNM4	hg19_genes_promoters					19.3277
chr2	97406464	97425913	19450	*	4	90.9804	chr2	97425639	97426638	1000	+	promoter:8889	uc002swx.3	26504	CNNM4	hg19_genes_promoters						90.9804
chr2	97426105	97427126	1022	*	1	2.27103	chr2	97425639	97426638	1000	+	promoter:8889	uc002swx.3	26504	CNNM4	hg19_genes_promoters						2.27103
chr2	97430325	97466460	36136	*	4	91.008	chr2	97453322	97454321	1000	+	promoter:8890	uc010yuy.2	26504	CNNM4	hg19_genes_promoters						91.008
chr2	97426010	97427198	1189	*	UMR	3.40746	chr2	97425639	97426638	1000	+	promoter:8889	uc002swx.3	26504	CNNM4	hg19_genes_promoters						3.40746
chr2	97454012	97454409	398	*	LMR	20.098	chr2	97453322	97454321	1000	+	promoter:8890	uc010yuy.2	26504	CNNM4	hg19_genes_promoters						20.098
chr1	197169075	197172013	2939	*	1	2.48281	chr1	197169592	197170591	1000	+	promoter:3317	uc010poz.2	23418	CRB1	hg19_genes_promoters	2.48281
chr1	197237119	197239186	2068	*	2	8.55615	chr1	197236334	197237333	1000	+	promoter:3318	uc001gty.2	23418	CRB1	hg19_genes_promoters	8.55615
chr1	197237119	197239186	2068	*	2	8.55615	chr1	197236334	197237333	1000	+	promoter:3319	uc001gtz.3	23418	CRB1	hg19_genes_promoters	8.55615
chr1	197237119	197239186	2068	*	2	8.55615	chr1	197236334	197237333	1000	+	promoter:3320	uc009wza.3	23418	CRB1	hg19_genes_promoters	8.55615
chr1	197237119	197239186	2068	*	2	8.55615	chr1	197236334	197237333	1000	+	promoter:3321	uc010ppa.2	23418	CRB1	hg19_genes_promoters	8.55615
chr1	197237119	197239186	2068	*	2	8.55615	chr1	197236334	197237333	1000	+	promoter:3322	uc010ppb.2	23418	CRB1	hg19_genes_promoters	8.55615
chr1	197240192	197352504	112313	*	4	91.4883	chr1	197301331	197302330	1000	+	promoter:3323	uc010ppc.1	23418	CRB1	hg19_genes_promoters	91.4883
chr1	197240192	197352504	112313	*	4	91.4883	chr1	197328444	197329443	1000	+	promoter:3324	uc010ppd.2	23418	CRB1	hg19_genes_promoters	91.4883
chr1	197355191	197432929	77739	*	4	88.3585	chr1	197381959	197382958	1000	+	promoter:3325	uc001gub.1	23418	CRB1	hg19_genes_promoters	88.3585
chr1	197168627	197171708	3082	*	UMR	1.66409	chr1	197169592	197170591	1000	+	promoter:3317	uc010poz.2	23418	CRB1	hg19_genes_promoters	1.66409
chr1	197237189	197239689	2501	*	LMR	1.76471	chr1	197236334	197237333	1000	+	promoter:3318	uc001gty.2	23418	CRB1	hg19_genes_promoters	1.76471
chr1	197237189	197239689	2501	*	LMR	1.76471	chr1	197236334	197237333	1000	+	promoter:3319	uc001gtz.3	23418	CRB1	hg19_genes_promoters	1.76471
chr1	197237189	197239689	2501	*	LMR	1.76471	chr1	197236334	197237333	1000	+	promoter:3320	uc009wza.3	23418	CRB1	hg19_genes_promoters	1.76471
chr1	197237189	197239689	2501	*	LMR	1.76471	chr1	197236334	197237333	1000	+	promoter:3321	uc010ppa.2	23418	CRB1	hg19_genes_promoters	1.76471
chr1	197237189	197239689	2501	*	LMR	1.76471	chr1	197236334	197237333	1000	+	promoter:3322	uc010ppb.2	23418	CRB1	hg19_genes_promoters	1.76471
chr1	197167003	197171403	4401	*	1	2.10561	chr1	197169592	197170591	1000	+	promoter:3317	uc010poz.2	23418	CRB1	hg19_genes_promoters		2.10561
chr1	197237119	197239186	2068	*	2	16.1765	chr1	197236334	197237333	1000	+	promoter:3318	uc001gty.2	23418	CRB1	hg19_genes_promoters		16.1765
chr1	197237119	197239186	2068	*	2	16.1765	chr1	197236334	197237333	1000	+	promoter:3319	uc001gtz.3	23418	CRB1	hg19_genes_promoters		16.1765
chr1	197237119	197239186	2068	*	2	16.1765	chr1	197236334	197237333	1000	+	promoter:3320	uc009wza.3	23418	CRB1	hg19_genes_promoters		16.1765
chr1	197237119	197239186	2068	*	2	16.1765	chr1	197236334	197237333	1000	+	promoter:3321	uc010ppa.2	23418	CRB1	hg19_genes_promoters		16.1765
chr1	197237119	197239186	2068	*	2	16.1765	chr1	197236334	197237333	1000	+	promoter:3322	uc010ppb.2	23418	CRB1	hg19_genes_promoters		16.1765
chr1	197247159	197432956	185798	*	4	89.3359	chr1	197301331	197302330	1000	+	promoter:3323	uc010ppc.1	23418	CRB1	hg19_genes_promoters		89.3359
chr1	197247159	197432956	185798	*	4	89.3359	chr1	197328444	197329443	1000	+	promoter:3324	uc010ppd.2	23418	CRB1	hg19_genes_promoters		89.3359
chr1	197247159	197432956	185798	*	4	89.3359	chr1	197381959	197382958	1000	+	promoter:3325	uc001gub.1	23418	CRB1	hg19_genes_promoters		89.3359
chr1	197167495	197171969	4475	*	UMR	1.19699	chr1	197169592	197170591	1000	+	promoter:3317	uc010poz.2	23418	CRB1	hg19_genes_promoters		1.19699
chr1	197236611	197239145	2535	*	LMR	16.0428	chr1	197236334	197237333	1000	+	promoter:3318	uc001gty.2	23418	CRB1	hg19_genes_promoters		16.0428
chr1	197236611	197239145	2535	*	LMR	16.0428	chr1	197236334	197237333	1000	+	promoter:3319	uc001gtz.3	23418	CRB1	hg19_genes_promoters		16.0428
chr1	197236611	197239145	2535	*	LMR	16.0428	chr1	197236334	197237333	1000	+	promoter:3320	uc009wza.3	23418	CRB1	hg19_genes_promoters		16.0428
chr1	197236611	197239145	2535	*	LMR	16.0428	chr1	197236334	197237333	1000	+	promoter:3321	uc010ppa.2	23418	CRB1	hg19_genes_promoters		16.0428
chr1	197236611	197239145	2535	*	LMR	16.0428	chr1	197236334	197237333	1000	+	promoter:3322	uc010ppb.2	23418	CRB1	hg19_genes_promoters		16.0428
chr1	197168091	197171403	3313	*	1	2.22298	chr1	197169592	197170591	1000	+	promoter:3317	uc010poz.2	23418	CRB1	hg19_genes_promoters			2.22298
chr1	197240243	197433101	192859	*	4	88.8391	chr1	197301331	197302330	1000	+	promoter:3323	uc010ppc.1	23418	CRB1	hg19_genes_promoters			88.8391
chr1	197240243	197433101	192859	*	4	88.8391	chr1	197328444	197329443	1000	+	promoter:3324	uc010ppd.2	23418	CRB1	hg19_genes_promoters			88.8391
chr1	197240243	197433101	192859	*	4	88.8391	chr1	197381959	197382958	1000	+	promoter:3325	uc001gub.1	23418	CRB1	hg19_genes_promoters			88.8391
chr1	197167809	197171969	4161	*	UMR	2.15458	chr1	197169592	197170591	1000	+	promoter:3317	uc010poz.2	23418	CRB1	hg19_genes_promoters			2.15458
chr1	197236721	197239689	2969	*	LMR	3.92157	chr1	197236334	197237333	1000	+	promoter:3318	uc001gty.2	23418	CRB1	hg19_genes_promoters			3.92157
chr1	197236721	197239689	2969	*	LMR	3.92157	chr1	197236334	197237333	1000	+	promoter:3319	uc001gtz.3	23418	CRB1	hg19_genes_promoters			3.92157
chr1	197236721	197239689	2969	*	LMR	3.92157	chr1	197236334	197237333	1000	+	promoter:3320	uc009wza.3	23418	CRB1	hg19_genes_promoters			3.92157
chr1	197236721	197239689	2969	*	LMR	3.92157	chr1	197236334	197237333	1000	+	promoter:3321	uc010ppa.2	23418	CRB1	hg19_genes_promoters			3.92157
chr1	197236721	197239689	2969	*	LMR	3.92157	chr1	197236334	197237333	1000	+	promoter:3322	uc010ppb.2	23418	CRB1	hg19_genes_promoters			3.92157
chr1	197166937	197171403	4467	*	1	3.42561	chr1	197169592	197170591	1000	+	promoter:3317	uc010poz.2	23418	CRB1	hg19_genes_promoters				3.42561
chr1	197236053	197238500	2448	*	1	7.05882	chr1	197236334	197237333	1000	+	promoter:3318	uc001gty.2	23418	CRB1	hg19_genes_promoters				7.05882
chr1	197236053	197238500	2448	*	1	7.05882	chr1	197236334	197237333	1000	+	promoter:3319	uc001gtz.3	23418	CRB1	hg19_genes_promoters				7.05882
chr1	197236053	197238500	2448	*	1	7.05882	chr1	197236334	197237333	1000	+	promoter:3320	uc009wza.3	23418	CRB1	hg19_genes_promoters				7.05882
chr1	197236053	197238500	2448	*	1	7.05882	chr1	197236334	197237333	1000	+	promoter:3321	uc010ppa.2	23418	CRB1	hg19_genes_promoters				7.05882
chr1	197236053	197238500	2448	*	1	7.05882	chr1	197236334	197237333	1000	+	promoter:3322	uc010ppb.2	23418	CRB1	hg19_genes_promoters				7.05882
chr1	197240192	197563574	323383	*	4	89.0539	chr1	197301331	197302330	1000	+	promoter:3323	uc010ppc.1	23418	CRB1	hg19_genes_promoters				89.0539
chr1	197240192	197563574	323383	*	4	89.0539	chr1	197328444	197329443	1000	+	promoter:3324	uc010ppd.2	23418	CRB1	hg19_genes_promoters				89.0539
chr1	197240192	197563574	323383	*	4	89.0539	chr1	197381959	197382958	1000	+	promoter:3325	uc001gub.1	23418	CRB1	hg19_genes_promoters				89.0539
chr1	197167265	197171969	4705	*	UMR	1.7934	chr1	197169592	197170591	1000	+	promoter:3317	uc010poz.2	23418	CRB1	hg19_genes_promoters				1.7934
chr1	197236656	197239346	2691	*	LMR	0	chr1	197236334	197237333	1000	+	promoter:3318	uc001gty.2	23418	CRB1	hg19_genes_promoters				0
chr1	197236656	197239346	2691	*	LMR	0	chr1	197236334	197237333	1000	+	promoter:3319	uc001gtz.3	23418	CRB1	hg19_genes_promoters				0
chr1	197236656	197239346	2691	*	LMR	0	chr1	197236334	197237333	1000	+	promoter:3320	uc009wza.3	23418	CRB1	hg19_genes_promoters				0
chr1	197236656	197239346	2691	*	LMR	0	chr1	197236334	197237333	1000	+	promoter:3321	uc010ppa.2	23418	CRB1	hg19_genes_promoters				0
chr1	197236656	197239346	2691	*	LMR	0	chr1	197236334	197237333	1000	+	promoter:3322	uc010ppb.2	23418	CRB1	hg19_genes_promoters				0
chr1	197166950	197171363	4414	*	1	1.64248	chr1	197169592	197170591	1000	+	promoter:3317	uc010poz.2	23418	CRB1	hg19_genes_promoters					1.64248
chr1	197237119	197248827	11709	*	2	40.9091	chr1	197236334	197237333	1000	+	promoter:3318	uc001gty.2	23418	CRB1	hg19_genes_promoters					40.9091
chr1	197237119	197248827	11709	*	2	40.9091	chr1	197236334	197237333	1000	+	promoter:3319	uc001gtz.3	23418	CRB1	hg19_genes_promoters					40.9091
chr1	197237119	197248827	11709	*	2	40.9091	chr1	197236334	197237333	1000	+	promoter:3320	uc009wza.3	23418	CRB1	hg19_genes_promoters					40.9091
chr1	197237119	197248827	11709	*	2	40.9091	chr1	197236334	197237333	1000	+	promoter:3321	uc010ppa.2	23418	CRB1	hg19_genes_promoters					40.9091
chr1	197237119	197248827	11709	*	2	40.9091	chr1	197236334	197237333	1000	+	promoter:3322	uc010ppb.2	23418	CRB1	hg19_genes_promoters					40.9091
chr1	197249243	197432956	183714	*	4	90.1022	chr1	197301331	197302330	1000	+	promoter:3323	uc010ppc.1	23418	CRB1	hg19_genes_promoters					90.1022
chr1	197249243	197432956	183714	*	4	90.1022	chr1	197328444	197329443	1000	+	promoter:3324	uc010ppd.2	23418	CRB1	hg19_genes_promoters					90.1022
chr1	197249243	197432956	183714	*	4	90.1022	chr1	197381959	197382958	1000	+	promoter:3325	uc001gub.1	23418	CRB1	hg19_genes_promoters					90.1022
chr1	197166977	197171949	4973	*	UMR	0.696594	chr1	197169592	197170591	1000	+	promoter:3317	uc010poz.2	23418	CRB1	hg19_genes_promoters					0.696594
chr1	197236611	197239689	3079	*	LMR	1.68067	chr1	197236334	197237333	1000	+	promoter:3318	uc001gty.2	23418	CRB1	hg19_genes_promoters					1.68067
chr1	197236611	197239689	3079	*	LMR	1.68067	chr1	197236334	197237333	1000	+	promoter:3319	uc001gtz.3	23418	CRB1	hg19_genes_promoters					1.68067
chr1	197236611	197239689	3079	*	LMR	1.68067	chr1	197236334	197237333	1000	+	promoter:3320	uc009wza.3	23418	CRB1	hg19_genes_promoters					1.68067
chr1	197236611	197239689	3079	*	LMR	1.68067	chr1	197236334	197237333	1000	+	promoter:3321	uc010ppa.2	23418	CRB1	hg19_genes_promoters					1.68067
chr1	197236611	197239689	3079	*	LMR	1.68067	chr1	197236334	197237333	1000	+	promoter:3322	uc010ppb.2	23418	CRB1	hg19_genes_promoters					1.68067
chr1	197168091	197171363	3273	*	1	1.18969	chr1	197169592	197170591	1000	+	promoter:3317	uc010poz.2	23418	CRB1	hg19_genes_promoters						1.18969
chr1	197237119	197239186	2068	*	1	3.18627	chr1	197236334	197237333	1000	+	promoter:3318	uc001gty.2	23418	CRB1	hg19_genes_promoters						3.18627
chr1	197237119	197239186	2068	*	1	3.18627	chr1	197236334	197237333	1000	+	promoter:3319	uc001gtz.3	23418	CRB1	hg19_genes_promoters						3.18627
chr1	197237119	197239186	2068	*	1	3.18627	chr1	197236334	197237333	1000	+	promoter:3320	uc009wza.3	23418	CRB1	hg19_genes_promoters						3.18627
chr1	197237119	197239186	2068	*	1	3.18627	chr1	197236334	197237333	1000	+	promoter:3321	uc010ppa.2	23418	CRB1	hg19_genes_promoters						3.18627
chr1	197237119	197239186	2068	*	1	3.18627	chr1	197236334	197237333	1000	+	promoter:3322	uc010ppb.2	23418	CRB1	hg19_genes_promoters						3.18627
chr1	197240192	197432956	192765	*	4	89.3771	chr1	197301331	197302330	1000	+	promoter:3323	uc010ppc.1	23418	CRB1	hg19_genes_promoters						89.3771
chr1	197240192	197432956	192765	*	4	89.3771	chr1	197328444	197329443	1000	+	promoter:3324	uc010ppd.2	23418	CRB1	hg19_genes_promoters						89.3771
chr1	197240192	197432956	192765	*	4	89.3771	chr1	197381959	197382958	1000	+	promoter:3325	uc001gub.1	23418	CRB1	hg19_genes_promoters						89.3771
chr1	197167809	197171949	4141	*	UMR	0.892267	chr1	197169592	197170591	1000	+	promoter:3317	uc010poz.2	23418	CRB1	hg19_genes_promoters						0.892267
chr1	197236587	197240218	3632	*	LMR	5.42986	chr1	197236334	197237333	1000	+	promoter:3318	uc001gty.2	23418	CRB1	hg19_genes_promoters						5.42986
chr1	197236587	197240218	3632	*	LMR	5.42986	chr1	197236334	197237333	1000	+	promoter:3319	uc001gtz.3	23418	CRB1	hg19_genes_promoters						5.42986
chr1	197236587	197240218	3632	*	LMR	5.42986	chr1	197236334	197237333	1000	+	promoter:3320	uc009wza.3	23418	CRB1	hg19_genes_promoters						5.42986
chr1	197236587	197240218	3632	*	LMR	5.42986	chr1	197236334	197237333	1000	+	promoter:3321	uc010ppa.2	23418	CRB1	hg19_genes_promoters						5.42986
chr1	197236587	197240218	3632	*	LMR	5.42986	chr1	197236334	197237333	1000	+	promoter:3322	uc010ppb.2	23418	CRB1	hg19_genes_promoters						5.42986
chr19	48323847	48324829	983	*	4	87.9679	chr19	48324099	48325098	1000	+	promoter:67403	uc010elm.2	1406	CRX	hg19_genes_promoters	87.9679
chr19	48323847	48324829	983	*	4	87.9679	chr19	48324099	48325098	1000	+	promoter:67404	uc002phq.4	1406	CRX	hg19_genes_promoters	87.9679
chr19	48324962	48325298	337	*	2	13.9037	chr19	48324099	48325098	1000	+	promoter:67403	uc010elm.2	1406	CRX	hg19_genes_promoters	13.9037
chr19	48324962	48325298	337	*	2	13.9037	chr19	48324099	48325098	1000	+	promoter:67404	uc002phq.4	1406	CRX	hg19_genes_promoters	13.9037
chr19	48324897	48325398	502	*	LMR	13.369	chr19	48324099	48325098	1000	+	promoter:67403	uc010elm.2	1406	CRX	hg19_genes_promoters	13.369
chr19	48324897	48325398	502	*	LMR	13.369	chr19	48324099	48325098	1000	+	promoter:67404	uc002phq.4	1406	CRX	hg19_genes_promoters	13.369
chr19	48323062	48325582	2521	*	2	37.4081	chr19	48324099	48325098	1000	+	promoter:67403	uc010elm.2	1406	CRX	hg19_genes_promoters		37.4081
chr19	48323062	48325582	2521	*	2	37.4081	chr19	48324099	48325098	1000	+	promoter:67404	uc002phq.4	1406	CRX	hg19_genes_promoters		37.4081
chr19	48324820	48325493	674	*	LMR	27.451	chr19	48324099	48325098	1000	+	promoter:67403	uc010elm.2	1406	CRX	hg19_genes_promoters		27.451
chr19	48324820	48325493	674	*	LMR	27.451	chr19	48324099	48325098	1000	+	promoter:67404	uc002phq.4	1406	CRX	hg19_genes_promoters		27.451
chr19	48302560	48324800	22241	*	3	84.3986	chr19	48324099	48325098	1000	+	promoter:67403	uc010elm.2	1406	CRX	hg19_genes_promoters			84.3986
chr19	48302560	48324800	22241	*	3	84.3986	chr19	48324099	48325098	1000	+	promoter:67404	uc002phq.4	1406	CRX	hg19_genes_promoters			84.3986
chr19	48324809	48325582	774	*	2	33.2721	chr19	48324099	48325098	1000	+	promoter:67403	uc010elm.2	1406	CRX	hg19_genes_promoters			33.2721
chr19	48324809	48325582	774	*	2	33.2721	chr19	48324099	48325098	1000	+	promoter:67404	uc002phq.4	1406	CRX	hg19_genes_promoters			33.2721
chr19	48324820	48325596	777	*	LMR	27.451	chr19	48324099	48325098	1000	+	promoter:67403	uc010elm.2	1406	CRX	hg19_genes_promoters			27.451
chr19	48324820	48325596	777	*	LMR	27.451	chr19	48324099	48325098	1000	+	promoter:67404	uc002phq.4	1406	CRX	hg19_genes_promoters			27.451
chr19	48302929	48324809	21881	*	3	85.8736	chr19	48324099	48325098	1000	+	promoter:67403	uc010elm.2	1406	CRX	hg19_genes_promoters				85.8736
chr19	48302929	48324809	21881	*	3	85.8736	chr19	48324099	48325098	1000	+	promoter:67404	uc002phq.4	1406	CRX	hg19_genes_promoters				85.8736
chr19	48324962	48325582	621	*	2	33.0882	chr19	48324099	48325098	1000	+	promoter:67403	uc010elm.2	1406	CRX	hg19_genes_promoters				33.0882
chr19	48324962	48325582	621	*	2	33.0882	chr19	48324099	48325098	1000	+	promoter:67404	uc002phq.4	1406	CRX	hg19_genes_promoters				33.0882
chr19	48324783	48325596	814	*	LMR	32.3529	chr19	48324099	48325098	1000	+	promoter:67403	uc010elm.2	1406	CRX	hg19_genes_promoters				32.3529
chr19	48324783	48325596	814	*	LMR	32.3529	chr19	48324099	48325098	1000	+	promoter:67404	uc002phq.4	1406	CRX	hg19_genes_promoters				32.3529
chr19	48302929	48324800	21872	*	3	82.8402	chr19	48324099	48325098	1000	+	promoter:67403	uc010elm.2	1406	CRX	hg19_genes_promoters					82.8402
chr19	48302929	48324800	21872	*	3	82.8402	chr19	48324099	48325098	1000	+	promoter:67404	uc002phq.4	1406	CRX	hg19_genes_promoters					82.8402
chr19	48324809	48325555	747	*	2	28.9474	chr19	48324099	48325098	1000	+	promoter:67403	uc010elm.2	1406	CRX	hg19_genes_promoters					28.9474
chr19	48324809	48325555	747	*	2	28.9474	chr19	48324099	48325098	1000	+	promoter:67404	uc002phq.4	1406	CRX	hg19_genes_promoters					28.9474
chr19	48324897	48325526	630	*	LMR	20.2206	chr19	48324099	48325098	1000	+	promoter:67403	uc010elm.2	1406	CRX	hg19_genes_promoters					20.2206
chr19	48324897	48325526	630	*	LMR	20.2206	chr19	48324099	48325098	1000	+	promoter:67404	uc002phq.4	1406	CRX	hg19_genes_promoters					20.2206
chr19	48302929	48324809	21881	*	3	85.3032	chr19	48324099	48325098	1000	+	promoter:67403	uc010elm.2	1406	CRX	hg19_genes_promoters						85.3032
chr19	48302929	48324809	21881	*	3	85.3032	chr19	48324099	48325098	1000	+	promoter:67404	uc002phq.4	1406	CRX	hg19_genes_promoters						85.3032
chr19	48324829	48325582	754	*	2	26.9118	chr19	48324099	48325098	1000	+	promoter:67403	uc010elm.2	1406	CRX	hg19_genes_promoters						26.9118
chr19	48324829	48325582	754	*	2	26.9118	chr19	48324099	48325098	1000	+	promoter:67404	uc002phq.4	1406	CRX	hg19_genes_promoters						26.9118
chr19	48324897	48325596	700	*	LMR	22.6006	chr19	48324099	48325098	1000	+	promoter:67403	uc010elm.2	1406	CRX	hg19_genes_promoters						22.6006
chr19	48324897	48325596	700	*	LMR	22.6006	chr19	48324099	48325098	1000	+	promoter:67404	uc002phq.4	1406	CRX	hg19_genes_promoters						22.6006
chr5	138087833	138090335	2503	*	1	2.55656	chr5	138088107	138089106	1000	+	promoter:21316	uc003ldh.3	1495	CTNNA1	hg19_genes_promoters	2.55656
chr5	138087833	138090335	2503	*	1	2.55656	chr5	138088107	138089106	1000	+	promoter:21317	uc003ldi.3	1495	CTNNA1	hg19_genes_promoters	2.55656
chr5	138087833	138090335	2503	*	1	2.55656	chr5	138088107	138089106	1000	+	promoter:21318	uc011cyx.2	1495	CTNNA1	hg19_genes_promoters	2.55656
chr5	138087833	138090335	2503	*	1	2.55656	chr5	138088107	138089106	1000	+	promoter:21319	uc011cyy.2	1495	CTNNA1	hg19_genes_promoters	2.55656
chr5	138090349	138204198	113850	*	4	93.2737	chr5	138116612	138117611	1000	+	promoter:21320	uc003ldj.3	1495	CTNNA1	hg19_genes_promoters	93.2737
chr5	138209297	138281451	72155	*	4	88.8852	chr5	138210085	138211084	1000	+	promoter:21321	uc003ldl.3	1495	CTNNA1	hg19_genes_promoters	88.8852
[truncated: 4,728 more rows]

## Sheet: HMM states
seqnames	start	end	width	strand	Old Em	New Em	annot.seqnames	annot.start	annot.end	annot.width	annot.strand	annot.id	annot.tx_id	annot.gene_id	annot.symbol	annot.type	FW13	FW14	FW15	FW16	FW18	FW20	FW23	FW24
chr1	94435201	94476600	41400	*	E6	E7	chr1	94476486	94477485	1000	-	promoter:5722	uc001dqi.1	24	ABCA4	hg19_genes_promoters	E7
chr1	94476601	94477800	1200	*	E10	E4	chr1	94476486	94477485	1000	-	promoter:5722	uc001dqi.1	24	ABCA4	hg19_genes_promoters	E4
chr1	94477801	94530200	52400	*	E6	E7	chr1	94484229	94485228	1000	-	promoter:5723	uc009wdp.1	24	ABCA4	hg19_genes_promoters	E7
chr1	94546001	94594000	48000	*	E6	E7	chr1	94586706	94587705	1000	-	promoter:5721	uc001dqh.3	24	ABCA4	hg19_genes_promoters	E7
chr1	94546001	94594000	48000	*	E6	E7	chr1	94586706	94587705	1000	-	promoter:5724	uc010otn.1	24	ABCA4	hg19_genes_promoters	E7
chr1	94476401	94479800	3400	*	E7	E3	chr1	94476486	94477485	1000	-	promoter:5722	uc001dqi.1	24	ABCA4	hg19_genes_promoters		E3
chr1	94479801	94491400	11600	*	E6	E7	chr1	94484229	94485228	1000	-	promoter:5723	uc009wdp.1	24	ABCA4	hg19_genes_promoters		E7
chr1	94586601	94587200	600	*	E9	E5	chr1	94586706	94587705	1000	-	promoter:5721	uc001dqh.3	24	ABCA4	hg19_genes_promoters		E5
chr1	94586601	94587200	600	*	E9	E5	chr1	94586706	94587705	1000	-	promoter:5724	uc010otn.1	24	ABCA4	hg19_genes_promoters		E5
chr1	94587201	94587400	200	*	E11	E1	chr1	94586706	94587705	1000	-	promoter:5721	uc001dqh.3	24	ABCA4	hg19_genes_promoters		E1
chr1	94587201	94587400	200	*	E11	E1	chr1	94586706	94587705	1000	-	promoter:5724	uc010otn.1	24	ABCA4	hg19_genes_promoters		E1
chr1	94587401	94587600	200	*	E9	E5	chr1	94586706	94587705	1000	-	promoter:5721	uc001dqh.3	24	ABCA4	hg19_genes_promoters		E5
chr1	94587401	94587600	200	*	E9	E5	chr1	94586706	94587705	1000	-	promoter:5724	uc010otn.1	24	ABCA4	hg19_genes_promoters		E5
chr1	94587601	94608200	20600	*	E6	E7	chr1	94586706	94587705	1000	-	promoter:5721	uc001dqh.3	24	ABCA4	hg19_genes_promoters		E7
chr1	94587601	94608200	20600	*	E6	E7	chr1	94586706	94587705	1000	-	promoter:5724	uc010otn.1	24	ABCA4	hg19_genes_promoters		E7
chr1	94452401	94505000	52600	*	E6	E7	chr1	94476486	94477485	1000	-	promoter:5722	uc001dqi.1	24	ABCA4	hg19_genes_promoters			E7
chr1	94452401	94505000	52600	*	E6	E7	chr1	94484229	94485228	1000	-	promoter:5723	uc009wdp.1	24	ABCA4	hg19_genes_promoters			E7
chr1	94586601	94587600	1000	*	E11	E1	chr1	94586706	94587705	1000	-	promoter:5721	uc001dqh.3	24	ABCA4	hg19_genes_promoters			E1
chr1	94586601	94587600	1000	*	E11	E1	chr1	94586706	94587705	1000	-	promoter:5724	uc010otn.1	24	ABCA4	hg19_genes_promoters			E1
chr1	94587601	94588800	1200	*	E9	E5	chr1	94586706	94587705	1000	-	promoter:5721	uc001dqh.3	24	ABCA4	hg19_genes_promoters			E5
chr1	94587601	94588800	1200	*	E9	E5	chr1	94586706	94587705	1000	-	promoter:5724	uc010otn.1	24	ABCA4	hg19_genes_promoters			E5
chr1	94446401	94488000	41600	*	E6	E7	chr1	94476486	94477485	1000	-	promoter:5722	uc001dqi.1	24	ABCA4	hg19_genes_promoters				E7
chr1	94446401	94488000	41600	*	E6	E7	chr1	94484229	94485228	1000	-	promoter:5723	uc009wdp.1	24	ABCA4	hg19_genes_promoters				E7
chr1	94586601	94587600	1000	*	E9	E5	chr1	94586706	94587705	1000	-	promoter:5721	uc001dqh.3	24	ABCA4	hg19_genes_promoters				E5
chr1	94586601	94587600	1000	*	E9	E5	chr1	94586706	94587705	1000	-	promoter:5724	uc010otn.1	24	ABCA4	hg19_genes_promoters				E5
chr1	94587601	94600000	12400	*	E6	E7	chr1	94586706	94587705	1000	-	promoter:5721	uc001dqh.3	24	ABCA4	hg19_genes_promoters				E7
chr1	94587601	94600000	12400	*	E6	E7	chr1	94586706	94587705	1000	-	promoter:5724	uc010otn.1	24	ABCA4	hg19_genes_promoters				E7
chr1	94472801	94484600	11800	*	E3	E10	chr1	94476486	94477485	1000	-	promoter:5722	uc001dqi.1	24	ABCA4	hg19_genes_promoters					E10
chr1	94472801	94484600	11800	*	E3	E10	chr1	94484229	94485228	1000	-	promoter:5723	uc009wdp.1	24	ABCA4	hg19_genes_promoters					E10
chr1	94484601	94488600	4000	*	E4	E6	chr1	94484229	94485228	1000	-	promoter:5723	uc009wdp.1	24	ABCA4	hg19_genes_promoters					E6
chr1	94584801	94587600	2800	*	E11	E1	chr1	94586706	94587705	1000	-	promoter:5721	uc001dqh.3	24	ABCA4	hg19_genes_promoters					E1
chr1	94584801	94587600	2800	*	E11	E1	chr1	94586706	94587705	1000	-	promoter:5724	uc010otn.1	24	ABCA4	hg19_genes_promoters					E1
chr1	94587601	94587800	200	*	E9	E5	chr1	94586706	94587705	1000	-	promoter:5721	uc001dqh.3	24	ABCA4	hg19_genes_promoters					E5
chr1	94587601	94587800	200	*	E9	E5	chr1	94586706	94587705	1000	-	promoter:5724	uc010otn.1	24	ABCA4	hg19_genes_promoters					E5
chr1	94465601	94505200	39600	*	E6	E7	chr1	94476486	94477485	1000	-	promoter:5722	uc001dqi.1	24	ABCA4	hg19_genes_promoters						E7
chr1	94465601	94505200	39600	*	E6	E7	chr1	94484229	94485228	1000	-	promoter:5723	uc009wdp.1	24	ABCA4	hg19_genes_promoters						E7
chr1	94586201	94587400	1200	*	E7	E3	chr1	94586706	94587705	1000	-	promoter:5721	uc001dqh.3	24	ABCA4	hg19_genes_promoters						E3
chr1	94586201	94587400	1200	*	E7	E3	chr1	94586706	94587705	1000	-	promoter:5724	uc010otn.1	24	ABCA4	hg19_genes_promoters						E3
chr1	94587401	94589800	2400	*	E6	E7	chr1	94586706	94587705	1000	-	promoter:5721	uc001dqh.3	24	ABCA4	hg19_genes_promoters						E7
chr1	94587401	94589800	2400	*	E6	E7	chr1	94586706	94587705	1000	-	promoter:5724	uc010otn.1	24	ABCA4	hg19_genes_promoters						E7
chr1	94472001	94488400	16400	*	E4	E6	chr1	94476486	94477485	1000	-	promoter:5722	uc001dqi.1	24	ABCA4	hg19_genes_promoters							E6
chr1	94472001	94488400	16400	*	E4	E6	chr1	94484229	94485228	1000	-	promoter:5723	uc009wdp.1	24	ABCA4	hg19_genes_promoters							E6
chr1	94586201	94587600	1400	*	E11	E1	chr1	94586706	94587705	1000	-	promoter:5721	uc001dqh.3	24	ABCA4	hg19_genes_promoters							E1
chr1	94586201	94587600	1400	*	E11	E1	chr1	94586706	94587705	1000	-	promoter:5724	uc010otn.1	24	ABCA4	hg19_genes_promoters							E1
chr1	94587601	94588600	1000	*	E9	E5	chr1	94586706	94587705	1000	-	promoter:5721	uc001dqh.3	24	ABCA4	hg19_genes_promoters							E5
chr1	94587601	94588600	1000	*	E9	E5	chr1	94586706	94587705	1000	-	promoter:5724	uc010otn.1	24	ABCA4	hg19_genes_promoters							E5
chr1	94470001	94533600	63600	*	E2	E8	chr1	94476486	94477485	1000	-	promoter:5722	uc001dqi.1	24	ABCA4	hg19_genes_promoters								E8
chr1	94470001	94533600	63600	*	E2	E8	chr1	94484229	94485228	1000	-	promoter:5723	uc009wdp.1	24	ABCA4	hg19_genes_promoters								E8
chr1	94584801	94587600	2800	*	E11	E1	chr1	94586706	94587705	1000	-	promoter:5721	uc001dqh.3	24	ABCA4	hg19_genes_promoters								E1
chr1	94584801	94587600	2800	*	E11	E1	chr1	94586706	94587705	1000	-	promoter:5724	uc010otn.1	24	ABCA4	hg19_genes_promoters								E1
chr1	94587601	94588800	1200	*	E9	E5	chr1	94586706	94587705	1000	-	promoter:5721	uc001dqh.3	24	ABCA4	hg19_genes_promoters								E5
chr1	94587601	94588800	1200	*	E9	E5	chr1	94586706	94587705	1000	-	promoter:5724	uc010otn.1	24	ABCA4	hg19_genes_promoters								E5
chr8	38853001	38853800	800	*	E7	E3	chr8	38853505	38854504	1000	+	promoter:32237	uc003xmp.3	8754	ADAM9	hg19_genes_promoters	E3
chr8	38853001	38853800	800	*	E7	E3	chr8	38853505	38854504	1000	+	promoter:32238	uc003xmr.3	8754	ADAM9	hg19_genes_promoters	E3
chr8	38853001	38853800	800	*	E7	E3	chr8	38853505	38854504	1000	+	promoter:32239	uc010lwr.3	8754	ADAM9	hg19_genes_promoters	E3
chr8	38853001	38853800	800	*	E7	E3	chr8	38853505	38854504	1000	+	promoter:32240	uc011lcf.2	8754	ADAM9	hg19_genes_promoters	E3
chr8	38853001	38853800	800	*	E7	E3	chr8	38853505	38854504	1000	+	promoter:32241	uc011lcg.2	8754	ADAM9	hg19_genes_promoters	E3
chr8	38853801	38854200	400	*	E8	E2	chr8	38853505	38854504	1000	+	promoter:32237	uc003xmp.3	8754	ADAM9	hg19_genes_promoters	E2
chr8	38853801	38854200	400	*	E8	E2	chr8	38853505	38854504	1000	+	promoter:32238	uc003xmr.3	8754	ADAM9	hg19_genes_promoters	E2
chr8	38853801	38854200	400	*	E8	E2	chr8	38853505	38854504	1000	+	promoter:32239	uc010lwr.3	8754	ADAM9	hg19_genes_promoters	E2
chr8	38853801	38854200	400	*	E8	E2	chr8	38853505	38854504	1000	+	promoter:32240	uc011lcf.2	8754	ADAM9	hg19_genes_promoters	E2
chr8	38853801	38854200	400	*	E8	E2	chr8	38853505	38854504	1000	+	promoter:32241	uc011lcg.2	8754	ADAM9	hg19_genes_promoters	E2
chr8	38854201	38854400	200	*	E7	E3	chr8	38853505	38854504	1000	+	promoter:32237	uc003xmp.3	8754	ADAM9	hg19_genes_promoters	E3
chr8	38854201	38854400	200	*	E7	E3	chr8	38853505	38854504	1000	+	promoter:32238	uc003xmr.3	8754	ADAM9	hg19_genes_promoters	E3
chr8	38854201	38854400	200	*	E7	E3	chr8	38853505	38854504	1000	+	promoter:32239	uc010lwr.3	8754	ADAM9	hg19_genes_promoters	E3
chr8	38854201	38854400	200	*	E7	E3	chr8	38853505	38854504	1000	+	promoter:32240	uc011lcf.2	8754	ADAM9	hg19_genes_promoters	E3
chr8	38854201	38854400	200	*	E7	E3	chr8	38853505	38854504	1000	+	promoter:32241	uc011lcg.2	8754	ADAM9	hg19_genes_promoters	E3
chr8	38854401	38855200	800	*	E8	E2	chr8	38853505	38854504	1000	+	promoter:32237	uc003xmp.3	8754	ADAM9	hg19_genes_promoters	E2
chr8	38854401	38855200	800	*	E8	E2	chr8	38853505	38854504	1000	+	promoter:32238	uc003xmr.3	8754	ADAM9	hg19_genes_promoters	E2
chr8	38854401	38855200	800	*	E8	E2	chr8	38853505	38854504	1000	+	promoter:32239	uc010lwr.3	8754	ADAM9	hg19_genes_promoters	E2
chr8	38854401	38855200	800	*	E8	E2	chr8	38853505	38854504	1000	+	promoter:32240	uc011lcf.2	8754	ADAM9	hg19_genes_promoters	E2
chr8	38854401	38855200	800	*	E8	E2	chr8	38853505	38854504	1000	+	promoter:32241	uc011lcg.2	8754	ADAM9	hg19_genes_promoters	E2
chr8	38853001	38855600	2600	*	E11	E1	chr8	38853505	38854504	1000	+	promoter:32237	uc003xmp.3	8754	ADAM9	hg19_genes_promoters		E1
chr8	38853001	38855600	2600	*	E11	E1	chr8	38853505	38854504	1000	+	promoter:32238	uc003xmr.3	8754	ADAM9	hg19_genes_promoters		E1
chr8	38853001	38855600	2600	*	E11	E1	chr8	38853505	38854504	1000	+	promoter:32239	uc010lwr.3	8754	ADAM9	hg19_genes_promoters		E1
chr8	38853001	38855600	2600	*	E11	E1	chr8	38853505	38854504	1000	+	promoter:32240	uc011lcf.2	8754	ADAM9	hg19_genes_promoters		E1
chr8	38853001	38855600	2600	*	E11	E1	chr8	38853505	38854504	1000	+	promoter:32241	uc011lcg.2	8754	ADAM9	hg19_genes_promoters		E1
chr8	38853201	38855600	2400	*	E11	E1	chr8	38853505	38854504	1000	+	promoter:32237	uc003xmp.3	8754	ADAM9	hg19_genes_promoters			E1
chr8	38853201	38855600	2400	*	E11	E1	chr8	38853505	38854504	1000	+	promoter:32238	uc003xmr.3	8754	ADAM9	hg19_genes_promoters			E1
chr8	38853201	38855600	2400	*	E11	E1	chr8	38853505	38854504	1000	+	promoter:32239	uc010lwr.3	8754	ADAM9	hg19_genes_promoters			E1
chr8	38853201	38855600	2400	*	E11	E1	chr8	38853505	38854504	1000	+	promoter:32240	uc011lcf.2	8754	ADAM9	hg19_genes_promoters			E1
chr8	38853201	38855600	2400	*	E11	E1	chr8	38853505	38854504	1000	+	promoter:32241	uc011lcg.2	8754	ADAM9	hg19_genes_promoters			E1
chr8	38852801	38855800	3000	*	E11	E1	chr8	38853505	38854504	1000	+	promoter:32237	uc003xmp.3	8754	ADAM9	hg19_genes_promoters				E1
chr8	38852801	38855800	3000	*	E11	E1	chr8	38853505	38854504	1000	+	promoter:32238	uc003xmr.3	8754	ADAM9	hg19_genes_promoters				E1
chr8	38852801	38855800	3000	*	E11	E1	chr8	38853505	38854504	1000	+	promoter:32239	uc010lwr.3	8754	ADAM9	hg19_genes_promoters				E1
chr8	38852801	38855800	3000	*	E11	E1	chr8	38853505	38854504	1000	+	promoter:32240	uc011lcf.2	8754	ADAM9	hg19_genes_promoters				E1
chr8	38852801	38855800	3000	*	E11	E1	chr8	38853505	38854504	1000	+	promoter:32241	uc011lcg.2	8754	ADAM9	hg19_genes_promoters				E1
chr8	38852801	38855800	3000	*	E11	E1	chr8	38853505	38854504	1000	+	promoter:32237	uc003xmp.3	8754	ADAM9	hg19_genes_promoters					E1
chr8	38852801	38855800	3000	*	E11	E1	chr8	38853505	38854504	1000	+	promoter:32238	uc003xmr.3	8754	ADAM9	hg19_genes_promoters					E1
chr8	38852801	38855800	3000	*	E11	E1	chr8	38853505	38854504	1000	+	promoter:32239	uc010lwr.3	8754	ADAM9	hg19_genes_promoters					E1
chr8	38852801	38855800	3000	*	E11	E1	chr8	38853505	38854504	1000	+	promoter:32240	uc011lcf.2	8754	ADAM9	hg19_genes_promoters					E1
chr8	38852801	38855800	3000	*	E11	E1	chr8	38853505	38854504	1000	+	promoter:32241	uc011lcg.2	8754	ADAM9	hg19_genes_promoters					E1
chr8	38853401	38855200	1800	*	E11	E1	chr8	38853505	38854504	1000	+	promoter:32237	uc003xmp.3	8754	ADAM9	hg19_genes_promoters						E1
chr8	38853401	38855200	1800	*	E11	E1	chr8	38853505	38854504	1000	+	promoter:32238	uc003xmr.3	8754	ADAM9	hg19_genes_promoters						E1
chr8	38853401	38855200	1800	*	E11	E1	chr8	38853505	38854504	1000	+	promoter:32239	uc010lwr.3	8754	ADAM9	hg19_genes_promoters						E1
chr8	38853401	38855200	1800	*	E11	E1	chr8	38853505	38854504	1000	+	promoter:32240	uc011lcf.2	8754	ADAM9	hg19_genes_promoters						E1
chr8	38853401	38855200	1800	*	E11	E1	chr8	38853505	38854504	1000	+	promoter:32241	uc011lcg.2	8754	ADAM9	hg19_genes_promoters						E1
chr8	38853401	38855400	2000	*	E11	E1	chr8	38853505	38854504	1000	+	promoter:32237	uc003xmp.3	8754	ADAM9	hg19_genes_promoters							E1
chr8	38853401	38855400	2000	*	E11	E1	chr8	38853505	38854504	1000	+	promoter:32238	uc003xmr.3	8754	ADAM9	hg19_genes_promoters							E1
chr8	38853401	38855400	2000	*	E11	E1	chr8	38853505	38854504	1000	+	promoter:32239	uc010lwr.3	8754	ADAM9	hg19_genes_promoters							E1
chr8	38853401	38855400	2000	*	E11	E1	chr8	38853505	38854504	1000	+	promoter:32240	uc011lcf.2	8754	ADAM9	hg19_genes_promoters							E1
chr8	38853401	38855400	2000	*	E11	E1	chr8	38853505	38854504	1000	+	promoter:32241	uc011lcg.2	8754	ADAM9	hg19_genes_promoters							E1
chr8	38853001	38855800	2800	*	E11	E1	chr8	38853505	38854504	1000	+	promoter:32237	uc003xmp.3	8754	ADAM9	hg19_genes_promoters								E1
chr8	38853001	38855800	2800	*	E11	E1	chr8	38853505	38854504	1000	+	promoter:32238	uc003xmr.3	8754	ADAM9	hg19_genes_promoters								E1
chr8	38853001	38855800	2800	*	E11	E1	chr8	38853505	38854504	1000	+	promoter:32239	uc010lwr.3	8754	ADAM9	hg19_genes_promoters								E1
chr8	38853001	38855800	2800	*	E11	E1	chr8	38853505	38854504	1000	+	promoter:32240	uc011lcf.2	8754	ADAM9	hg19_genes_promoters								E1
chr8	38853001	38855800	2800	*	E11	E1	chr8	38853505	38854504	1000	+	promoter:32241	uc011lcg.2	8754	ADAM9	hg19_genes_promoters								E1
chr1	202904201	202920800	16600	*	E2	E8	chr1	202917558	202918557	1000	-	promoter:7423	uc010pqd.3	51094	ADIPOR1	hg19_genes_promoters	E8
chr1	202927401	202936000	8600	*	E6	E7	chr1	202927525	202928524	1000	-	promoter:7424	uc001gyq.5	51094	ADIPOR1	hg19_genes_promoters	E7
chr1	202927401	202936000	8600	*	E6	E7	chr1	202927525	202928524	1000	-	promoter:7425	uc001gyr.5	51094	ADIPOR1	hg19_genes_promoters	E7
chr1	202927401	202936000	8600	*	E6	E7	chr1	202927701	202928700	1000	-	promoter:7426	uc001gys.5	51094	ADIPOR1	hg19_genes_promoters	E7
chr1	202909601	202920200	10600	*	E4	E6	chr1	202917558	202918557	1000	-	promoter:7423	uc010pqd.3	51094	ADIPOR1	hg19_genes_promoters		E6
chr1	202926601	202928000	1400	*	E11	E1	chr1	202927525	202928524	1000	-	promoter:7424	uc001gyq.5	51094	ADIPOR1	hg19_genes_promoters		E1
chr1	202926601	202928000	1400	*	E11	E1	chr1	202927525	202928524	1000	-	promoter:7425	uc001gyr.5	51094	ADIPOR1	hg19_genes_promoters		E1
chr1	202926601	202928000	1400	*	E11	E1	chr1	202927701	202928700	1000	-	promoter:7426	uc001gys.5	51094	ADIPOR1	hg19_genes_promoters		E1
chr1	202928001	202928200	200	*	E9	E5	chr1	202927525	202928524	1000	-	promoter:7424	uc001gyq.5	51094	ADIPOR1	hg19_genes_promoters		E5
chr1	202928001	202928200	200	*	E9	E5	chr1	202927525	202928524	1000	-	promoter:7425	uc001gyr.5	51094	ADIPOR1	hg19_genes_promoters		E5
chr1	202928001	202928200	200	*	E9	E5	chr1	202927701	202928700	1000	-	promoter:7426	uc001gys.5	51094	ADIPOR1	hg19_genes_promoters		E5
chr1	202928201	202930200	2000	*	E6	E7	chr1	202927525	202928524	1000	-	promoter:7424	uc001gyq.5	51094	ADIPOR1	hg19_genes_promoters		E7
chr1	202928201	202930200	2000	*	E6	E7	chr1	202927525	202928524	1000	-	promoter:7425	uc001gyr.5	51094	ADIPOR1	hg19_genes_promoters		E7
chr1	202928201	202930200	2000	*	E6	E7	chr1	202927701	202928700	1000	-	promoter:7426	uc001gys.5	51094	ADIPOR1	hg19_genes_promoters		E7
chr1	202915601	202918400	2800	*	E4	E6	chr1	202917558	202918557	1000	-	promoter:7423	uc010pqd.3	51094	ADIPOR1	hg19_genes_promoters			E6
chr1	202918401	202919800	1400	*	E5	E9	chr1	202917558	202918557	1000	-	promoter:7423	uc010pqd.3	51094	ADIPOR1	hg19_genes_promoters			E9
chr1	202926601	202928000	1400	*	E11	E1	chr1	202927525	202928524	1000	-	promoter:7424	uc001gyq.5	51094	ADIPOR1	hg19_genes_promoters			E1
chr1	202926601	202928000	1400	*	E11	E1	chr1	202927525	202928524	1000	-	promoter:7425	uc001gyr.5	51094	ADIPOR1	hg19_genes_promoters			E1
chr1	202926601	202928000	1400	*	E11	E1	chr1	202927701	202928700	1000	-	promoter:7426	uc001gys.5	51094	ADIPOR1	hg19_genes_promoters			E1
chr1	202928001	202928200	200	*	E10	E4	chr1	202927525	202928524	1000	-	promoter:7424	uc001gyq.5	51094	ADIPOR1	hg19_genes_promoters			E4
chr1	202928001	202928200	200	*	E10	E4	chr1	202927525	202928524	1000	-	promoter:7425	uc001gyr.5	51094	ADIPOR1	hg19_genes_promoters			E4
chr1	202928001	202928200	200	*	E10	E4	chr1	202927701	202928700	1000	-	promoter:7426	uc001gys.5	51094	ADIPOR1	hg19_genes_promoters			E4
chr1	202928201	202928400	200	*	E9	E5	chr1	202927525	202928524	1000	-	promoter:7424	uc001gyq.5	51094	ADIPOR1	hg19_genes_promoters			E5
chr1	202928201	202928400	200	*	E9	E5	chr1	202927525	202928524	1000	-	promoter:7425	uc001gyr.5	51094	ADIPOR1	hg19_genes_promoters			E5
chr1	202928201	202928400	200	*	E9	E5	chr1	202927701	202928700	1000	-	promoter:7426	uc001gys.5	51094	ADIPOR1	hg19_genes_promoters			E5
chr1	202928401	202931600	3200	*	E6	E7	chr1	202927525	202928524	1000	-	promoter:7424	uc001gyq.5	51094	ADIPOR1	hg19_genes_promoters			E7
chr1	202928401	202931600	3200	*	E6	E7	chr1	202927525	202928524	1000	-	promoter:7425	uc001gyr.5	51094	ADIPOR1	hg19_genes_promoters			E7
chr1	202928401	202931600	3200	*	E6	E7	chr1	202927701	202928700	1000	-	promoter:7426	uc001gys.5	51094	ADIPOR1	hg19_genes_promoters			E7
chr1	202907401	202921400	14000	*	E2	E8	chr1	202917558	202918557	1000	-	promoter:7423	uc010pqd.3	51094	ADIPOR1	hg19_genes_promoters				E8
chr1	202926401	202928200	1800	*	E11	E1	chr1	202927525	202928524	1000	-	promoter:7424	uc001gyq.5	51094	ADIPOR1	hg19_genes_promoters				E1
chr1	202926401	202928200	1800	*	E11	E1	chr1	202927525	202928524	1000	-	promoter:7425	uc001gyr.5	51094	ADIPOR1	hg19_genes_promoters				E1
chr1	202926401	202928200	1800	*	E11	E1	chr1	202927701	202928700	1000	-	promoter:7426	uc001gys.5	51094	ADIPOR1	hg19_genes_promoters				E1
chr1	202928201	202928400	200	*	E9	E5	chr1	202927525	202928524	1000	-	promoter:7424	uc001gyq.5	51094	ADIPOR1	hg19_genes_promoters				E5
chr1	202928201	202928400	200	*	E9	E5	chr1	202927525	202928524	1000	-	promoter:7425	uc001gyr.5	51094	ADIPOR1	hg19_genes_promoters				E5
chr1	202928201	202928400	200	*	E9	E5	chr1	202927701	202928700	1000	-	promoter:7426	uc001gys.5	51094	ADIPOR1	hg19_genes_promoters				E5
chr1	202928401	202935400	7000	*	E6	E7	chr1	202927525	202928524	1000	-	promoter:7424	uc001gyq.5	51094	ADIPOR1	hg19_genes_promoters				E7
chr1	202928401	202935400	7000	*	E6	E7	chr1	202927525	202928524	1000	-	promoter:7425	uc001gyr.5	51094	ADIPOR1	hg19_genes_promoters				E7
chr1	202928401	202935400	7000	*	E6	E7	chr1	202927701	202928700	1000	-	promoter:7426	uc001gys.5	51094	ADIPOR1	hg19_genes_promoters				E7
chr1	202908401	202920000	11600	*	E4	E6	chr1	202917558	202918557	1000	-	promoter:7423	uc010pqd.3	51094	ADIPOR1	hg19_genes_promoters					E6
chr1	202926401	202928200	1800	*	E11	E1	chr1	202927525	202928524	1000	-	promoter:7424	uc001gyq.5	51094	ADIPOR1	hg19_genes_promoters					E1
chr1	202926401	202928200	1800	*	E11	E1	chr1	202927525	202928524	1000	-	promoter:7425	uc001gyr.5	51094	ADIPOR1	hg19_genes_promoters					E1
chr1	202926401	202928200	1800	*	E11	E1	chr1	202927701	202928700	1000	-	promoter:7426	uc001gys.5	51094	ADIPOR1	hg19_genes_promoters					E1
chr1	202928201	202928400	200	*	E9	E5	chr1	202927525	202928524	1000	-	promoter:7424	uc001gyq.5	51094	ADIPOR1	hg19_genes_promoters					E5
chr1	202928201	202928400	200	*	E9	E5	chr1	202927525	202928524	1000	-	promoter:7425	uc001gyr.5	51094	ADIPOR1	hg19_genes_promoters					E5
chr1	202928201	202928400	200	*	E9	E5	chr1	202927701	202928700	1000	-	promoter:7426	uc001gys.5	51094	ADIPOR1	hg19_genes_promoters					E5
chr1	202928401	202930400	2000	*	E6	E7	chr1	202927525	202928524	1000	-	promoter:7424	uc001gyq.5	51094	ADIPOR1	hg19_genes_promoters					E7
chr1	202928401	202930400	2000	*	E6	E7	chr1	202927525	202928524	1000	-	promoter:7425	uc001gyr.5	51094	ADIPOR1	hg19_genes_promoters					E7
chr1	202928401	202930400	2000	*	E6	E7	chr1	202927701	202928700	1000	-	promoter:7426	uc001gys.5	51094	ADIPOR1	hg19_genes_promoters					E7
chr1	202897601	202918600	21000	*	E2	E8	chr1	202917558	202918557	1000	-	promoter:7423	uc010pqd.3	51094	ADIPOR1	hg19_genes_promoters						E8
chr1	202926601	202928000	1400	*	E11	E1	chr1	202927525	202928524	1000	-	promoter:7424	uc001gyq.5	51094	ADIPOR1	hg19_genes_promoters						E1
chr1	202926601	202928000	1400	*	E11	E1	chr1	202927525	202928524	1000	-	promoter:7425	uc001gyr.5	51094	ADIPOR1	hg19_genes_promoters						E1
chr1	202926601	202928000	1400	*	E11	E1	chr1	202927701	202928700	1000	-	promoter:7426	uc001gys.5	51094	ADIPOR1	hg19_genes_promoters						E1
chr1	202928001	202928400	400	*	E9	E5	chr1	202927525	202928524	1000	-	promoter:7424	uc001gyq.5	51094	ADIPOR1	hg19_genes_promoters						E5
chr1	202928001	202928400	400	*	E9	E5	chr1	202927525	202928524	1000	-	promoter:7425	uc001gyr.5	51094	ADIPOR1	hg19_genes_promoters						E5
chr1	202928001	202928400	400	*	E9	E5	chr1	202927701	202928700	1000	-	promoter:7426	uc001gys.5	51094	ADIPOR1	hg19_genes_promoters						E5
chr1	202928401	202935600	7200	*	E6	E7	chr1	202927525	202928524	1000	-	promoter:7424	uc001gyq.5	51094	ADIPOR1	hg19_genes_promoters						E7
chr1	202928401	202935600	7200	*	E6	E7	chr1	202927525	202928524	1000	-	promoter:7425	uc001gyr.5	51094	ADIPOR1	hg19_genes_promoters						E7
chr1	202928401	202935600	7200	*	E6	E7	chr1	202927701	202928700	1000	-	promoter:7426	uc001gys.5	51094	ADIPOR1	hg19_genes_promoters						E7
chr1	202908401	202920400	12000	*	E4	E6	chr1	202917558	202918557	1000	-	promoter:7423	uc010pqd.3	51094	ADIPOR1	hg19_genes_promoters							E6
chr1	202926401	202928200	1800	*	E11	E1	chr1	202927525	202928524	1000	-	promoter:7424	uc001gyq.5	51094	ADIPOR1	hg19_genes_promoters							E1
chr1	202926401	202928200	1800	*	E11	E1	chr1	202927525	202928524	1000	-	promoter:7425	uc001gyr.5	51094	ADIPOR1	hg19_genes_promoters							E1
chr1	202926401	202928200	1800	*	E11	E1	chr1	202927701	202928700	1000	-	promoter:7426	uc001gys.5	51094	ADIPOR1	hg19_genes_promoters							E1
chr1	202928201	202928400	200	*	E10	E4	chr1	202927525	202928524	1000	-	promoter:7424	uc001gyq.5	51094	ADIPOR1	hg19_genes_promoters							E4
chr1	202928201	202928400	200	*	E10	E4	chr1	202927525	202928524	1000	-	promoter:7425	uc001gyr.5	51094	ADIPOR1	hg19_genes_promoters							E4
chr1	202928201	202928400	200	*	E10	E4	chr1	202927701	202928700	1000	-	promoter:7426	uc001gys.5	51094	ADIPOR1	hg19_genes_promoters							E4
chr1	202928401	202930600	2200	*	E5	E9	chr1	202927525	202928524	1000	-	promoter:7424	uc001gyq.5	51094	ADIPOR1	hg19_genes_promoters							E9
chr1	202928401	202930600	2200	*	E5	E9	chr1	202927525	202928524	1000	-	promoter:7425	uc001gyr.5	51094	ADIPOR1	hg19_genes_promoters							E9
chr1	202928401	202930600	2200	*	E5	E9	chr1	202927701	202928700	1000	-	promoter:7426	uc001gys.5	51094	ADIPOR1	hg19_genes_promoters							E9
chr1	202897201	202919400	22200	*	E6	E7	chr1	202917558	202918557	1000	-	promoter:7423	uc010pqd.3	51094	ADIPOR1	hg19_genes_promoters								E7
chr1	202926401	202928000	1600	*	E11	E1	chr1	202927525	202928524	1000	-	promoter:7424	uc001gyq.5	51094	ADIPOR1	hg19_genes_promoters								E1
chr1	202926401	202928000	1600	*	E11	E1	chr1	202927525	202928524	1000	-	promoter:7425	uc001gyr.5	51094	ADIPOR1	hg19_genes_promoters								E1
chr1	202926401	202928000	1600	*	E11	E1	chr1	202927701	202928700	1000	-	promoter:7426	uc001gys.5	51094	ADIPOR1	hg19_genes_promoters								E1
chr1	202928001	202929200	1200	*	E9	E5	chr1	202927525	202928524	1000	-	promoter:7424	uc001gyq.5	51094	ADIPOR1	hg19_genes_promoters								E5
chr1	202928001	202929200	1200	*	E9	E5	chr1	202927525	202928524	1000	-	promoter:7425	uc001gyr.5	51094	ADIPOR1	hg19_genes_promoters								E5
chr1	202928001	202929200	1200	*	E9	E5	chr1	202927701	202928700	1000	-	promoter:7426	uc001gys.5	51094	ADIPOR1	hg19_genes_promoters								E5
chr2	27273201	27274600	1400	*	E8	E2	chr2	27273491	27274490	1000	+	promoter:8163	uc002rid.3	60509	AGBL5	hg19_genes_promoters	E2
chr2	27273201	27274600	1400	*	E8	E2	chr2	27273491	27274490	1000	+	promoter:8164	uc002rie.3	60509	AGBL5	hg19_genes_promoters	E2
chr2	27273201	27274600	1400	*	E8	E2	chr2	27273491	27274490	1000	+	promoter:8165	uc002rif.3	60509	AGBL5	hg19_genes_promoters	E2
chr2	27272401	27275400	3000	*	E11	E1	chr2	27273491	27274490	1000	+	promoter:8163	uc002rid.3	60509	AGBL5	hg19_genes_promoters		E1
chr2	27272401	27275400	3000	*	E11	E1	chr2	27273491	27274490	1000	+	promoter:8164	uc002rie.3	60509	AGBL5	hg19_genes_promoters		E1
chr2	27272401	27275400	3000	*	E11	E1	chr2	27273491	27274490	1000	+	promoter:8165	uc002rif.3	60509	AGBL5	hg19_genes_promoters		E1
chr2	27272601	27275400	2800	*	E8	E2	chr2	27273491	27274490	1000	+	promoter:8163	uc002rid.3	60509	AGBL5	hg19_genes_promoters			E2
chr2	27272601	27275400	2800	*	E8	E2	chr2	27273491	27274490	1000	+	promoter:8164	uc002rie.3	60509	AGBL5	hg19_genes_promoters			E2
chr2	27272601	27275400	2800	*	E8	E2	chr2	27273491	27274490	1000	+	promoter:8165	uc002rif.3	60509	AGBL5	hg19_genes_promoters			E2
chr2	27272401	27275400	3000	*	E11	E1	chr2	27273491	27274490	1000	+	promoter:8163	uc002rid.3	60509	AGBL5	hg19_genes_promoters				E1
chr2	27272401	27275400	3000	*	E11	E1	chr2	27273491	27274490	1000	+	promoter:8164	uc002rie.3	60509	AGBL5	hg19_genes_promoters				E1
chr2	27272401	27275400	3000	*	E11	E1	chr2	27273491	27274490	1000	+	promoter:8165	uc002rif.3	60509	AGBL5	hg19_genes_promoters				E1
chr2	27272401	27275400	3000	*	E11	E1	chr2	27273491	27274490	1000	+	promoter:8163	uc002rid.3	60509	AGBL5	hg19_genes_promoters					E1
chr2	27272401	27275400	3000	*	E11	E1	chr2	27273491	27274490	1000	+	promoter:8164	uc002rie.3	60509	AGBL5	hg19_genes_promoters					E1
chr2	27272401	27275400	3000	*	E11	E1	chr2	27273491	27274490	1000	+	promoter:8165	uc002rif.3	60509	AGBL5	hg19_genes_promoters					E1
chr2	27272801	27274600	1800	*	E11	E1	chr2	27273491	27274490	1000	+	promoter:8163	uc002rid.3	60509	AGBL5	hg19_genes_promoters						E1
chr2	27272801	27274600	1800	*	E11	E1	chr2	27273491	27274490	1000	+	promoter:8164	uc002rie.3	60509	AGBL5	hg19_genes_promoters						E1
chr2	27272801	27274600	1800	*	E11	E1	chr2	27273491	27274490	1000	+	promoter:8165	uc002rif.3	60509	AGBL5	hg19_genes_promoters						E1
chr2	27272601	27274600	2000	*	E11	E1	chr2	27273491	27274490	1000	+	promoter:8163	uc002rid.3	60509	AGBL5	hg19_genes_promoters							E1
chr2	27272601	27274600	2000	*	E11	E1	chr2	27273491	27274490	1000	+	promoter:8164	uc002rie.3	60509	AGBL5	hg19_genes_promoters							E1
chr2	27272601	27274600	2000	*	E11	E1	chr2	27273491	27274490	1000	+	promoter:8165	uc002rif.3	60509	AGBL5	hg19_genes_promoters							E1
chr2	27272401	27275400	3000	*	E11	E1	chr2	27273491	27274490	1000	+	promoter:8163	uc002rid.3	60509	AGBL5	hg19_genes_promoters								E1
chr2	27272401	27275400	3000	*	E11	E1	chr2	27273491	27274490	1000	+	promoter:8164	uc002rie.3	60509	AGBL5	hg19_genes_promoters								E1
chr2	27272401	27275400	3000	*	E11	E1	chr2	27273491	27274490	1000	+	promoter:8165	uc002rif.3	60509	AGBL5	hg19_genes_promoters								E1
chr7	17311201	17387800	76600	*	E6	E7	chr7	17337276	17338275	1000	+	promoter:28050	uc011jxz.1	196	AHR	hg19_genes_promoters	E7
chr7	17022601	17337800	315200	*	E2	E8	chr7	17337276	17338275	1000	+	promoter:28050	uc011jxz.1	196	AHR	hg19_genes_promoters		E8
chr7	17337801	17338000	200	*	E9	E5	chr7	17337276	17338275	1000	+	promoter:28050	uc011jxz.1	196	AHR	hg19_genes_promoters		E5
chr7	17338001	17339600	1600	*	E10	E4	chr7	17337276	17338275	1000	+	promoter:28050	uc011jxz.1	196	AHR	hg19_genes_promoters		E4
chr7	17311201	17337800	26600	*	E2	E8	chr7	17337276	17338275	1000	+	promoter:28050	uc011jxz.1	196	AHR	hg19_genes_promoters			E8
chr7	17337801	17338400	600	*	E9	E5	chr7	17337276	17338275	1000	+	promoter:28050	uc011jxz.1	196	AHR	hg19_genes_promoters			E5
chr7	17022801	17337800	315000	*	E2	E8	chr7	17337276	17338275	1000	+	promoter:28050	uc011jxz.1	196	AHR	hg19_genes_promoters				E8
chr7	17337801	17338000	200	*	E11	E1	chr7	17337276	17338275	1000	+	promoter:28050	uc011jxz.1	196	AHR	hg19_genes_promoters				E1
chr7	17338001	17339600	1600	*	E10	E4	chr7	17337276	17338275	1000	+	promoter:28050	uc011jxz.1	196	AHR	hg19_genes_promoters				E4
chr7	17329201	17337400	8200	*	E6	E7	chr7	17337276	17338275	1000	+	promoter:28050	uc011jxz.1	196	AHR	hg19_genes_promoters					E7
chr7	17337401	17337800	400	*	E5	E9	chr7	17337276	17338275	1000	+	promoter:28050	uc011jxz.1	196	AHR	hg19_genes_promoters					E9
chr7	17337801	17339600	1800	*	E10	E4	chr7	17337276	17338275	1000	+	promoter:28050	uc011jxz.1	196	AHR	hg19_genes_promoters					E4
chr7	17311401	17338000	26600	*	E2	E8	chr7	17337276	17338275	1000	+	promoter:28050	uc011jxz.1	196	AHR	hg19_genes_promoters						E8
chr7	17338001	17338200	200	*	E9	E5	chr7	17337276	17338275	1000	+	promoter:28050	uc011jxz.1	196	AHR	hg19_genes_promoters						E5
chr7	17338201	17339200	1000	*	E11	E1	chr7	17337276	17338275	1000	+	promoter:28050	uc011jxz.1	196	AHR	hg19_genes_promoters						E1
chr7	17329201	17338000	8800	*	E6	E7	chr7	17337276	17338275	1000	+	promoter:28050	uc011jxz.1	196	AHR	hg19_genes_promoters							E7
chr7	17338001	17338200	200	*	E9	E5	chr7	17337276	17338275	1000	+	promoter:28050	uc011jxz.1	196	AHR	hg19_genes_promoters							E5
chr7	17338201	17339000	800	*	E8	E2	chr7	17337276	17338275	1000	+	promoter:28050	uc011jxz.1	196	AHR	hg19_genes_promoters							E2
chr7	17328801	17338000	9200	*	E6	E7	chr7	17337276	17338275	1000	+	promoter:28050	uc011jxz.1	196	AHR	hg19_genes_promoters								E7
chr7	17338001	17339600	1600	*	E10	E4	chr7	17337276	17338275	1000	+	promoter:28050	uc011jxz.1	196	AHR	hg19_genes_promoters								E4
chr17	6337401	6346600	9200	*	E6	E7	chr17	6338453	6339452	1000	-	promoter:62548	uc021toq.1	23746	AIPL1	hg19_genes_promoters	E7
chr17	6337401	6346600	9200	*	E6	E7	chr17	6338520	6339519	1000	-	promoter:62549	uc002gcp.3	23746	AIPL1	hg19_genes_promoters	E7
chr17	6337401	6346600	9200	*	E6	E7	chr17	6338520	6339519	1000	-	promoter:62550	uc002gcq.3	23746	AIPL1	hg19_genes_promoters	E7
chr17	6337401	6346600	9200	*	E6	E7	chr17	6338520	6339519	1000	-	promoter:62551	uc002gcr.3	23746	AIPL1	hg19_genes_promoters	E7
chr17	6337401	6346600	9200	*	E6	E7	chr17	6338520	6339519	1000	-	promoter:62552	uc010clk.3	23746	AIPL1	hg19_genes_promoters	E7
chr17	6337401	6346600	9200	*	E6	E7	chr17	6338520	6339519	1000	-	promoter:62553	uc010cll.3	23746	AIPL1	hg19_genes_promoters	E7
chr17	6337401	6346600	9200	*	E6	E7	chr17	6338520	6339519	1000	-	promoter:62554	uc002gcs.3	23746	AIPL1	hg19_genes_promoters	E7
chr17	6337401	6346600	9200	*	E6	E7	chr17	6338520	6339519	1000	-	promoter:62555	uc021tor.1	23746	AIPL1	hg19_genes_promoters	E7
chr17	6338401	6339000	600	*	E7	E3	chr17	6338453	6339452	1000	-	promoter:62548	uc021toq.1	23746	AIPL1	hg19_genes_promoters		E3
chr17	6338401	6339000	600	*	E7	E3	chr17	6338520	6339519	1000	-	promoter:62549	uc002gcp.3	23746	AIPL1	hg19_genes_promoters		E3
chr17	6338401	6339000	600	*	E7	E3	chr17	6338520	6339519	1000	-	promoter:62550	uc002gcq.3	23746	AIPL1	hg19_genes_promoters		E3
chr17	6338401	6339000	600	*	E7	E3	chr17	6338520	6339519	1000	-	promoter:62551	uc002gcr.3	23746	AIPL1	hg19_genes_promoters		E3
chr17	6338401	6339000	600	*	E7	E3	chr17	6338520	6339519	1000	-	promoter:62552	uc010clk.3	23746	AIPL1	hg19_genes_promoters		E3
chr17	6338401	6339000	600	*	E7	E3	chr17	6338520	6339519	1000	-	promoter:62553	uc010cll.3	23746	AIPL1	hg19_genes_promoters		E3
chr17	6338401	6339000	600	*	E7	E3	chr17	6338520	6339519	1000	-	promoter:62554	uc002gcs.3	23746	AIPL1	hg19_genes_promoters		E3
chr17	6338401	6339000	600	*	E7	E3	chr17	6338520	6339519	1000	-	promoter:62555	uc021tor.1	23746	AIPL1	hg19_genes_promoters		E3
chr17	6339001	6339400	400	*	E8	E2	chr17	6338453	6339452	1000	-	promoter:62548	uc021toq.1	23746	AIPL1	hg19_genes_promoters		E2
chr17	6339001	6339400	400	*	E8	E2	chr17	6338520	6339519	1000	-	promoter:62549	uc002gcp.3	23746	AIPL1	hg19_genes_promoters		E2
chr17	6339001	6339400	400	*	E8	E2	chr17	6338520	6339519	1000	-	promoter:62550	uc002gcq.3	23746	AIPL1	hg19_genes_promoters		E2
chr17	6339001	6339400	400	*	E8	E2	chr17	6338520	6339519	1000	-	promoter:62551	uc002gcr.3	23746	AIPL1	hg19_genes_promoters		E2
chr17	6339001	6339400	400	*	E8	E2	chr17	6338520	6339519	1000	-	promoter:62552	uc010clk.3	23746	AIPL1	hg19_genes_promoters		E2
chr17	6339001	6339400	400	*	E8	E2	chr17	6338520	6339519	1000	-	promoter:62553	uc010cll.3	23746	AIPL1	hg19_genes_promoters		E2
chr17	6339001	6339400	400	*	E8	E2	chr17	6338520	6339519	1000	-	promoter:62554	uc002gcs.3	23746	AIPL1	hg19_genes_promoters		E2
chr17	6339001	6339400	400	*	E8	E2	chr17	6338520	6339519	1000	-	promoter:62555	uc021tor.1	23746	AIPL1	hg19_genes_promoters		E2
chr17	6339401	6340000	600	*	E1	E11	chr17	6338453	6339452	1000	-	promoter:62548	uc021toq.1	23746	AIPL1	hg19_genes_promoters		E11
chr17	6339401	6340000	600	*	E1	E11	chr17	6338520	6339519	1000	-	promoter:62549	uc002gcp.3	23746	AIPL1	hg19_genes_promoters		E11
chr17	6339401	6340000	600	*	E1	E11	chr17	6338520	6339519	1000	-	promoter:62550	uc002gcq.3	23746	AIPL1	hg19_genes_promoters		E11
chr17	6339401	6340000	600	*	E1	E11	chr17	6338520	6339519	1000	-	promoter:62551	uc002gcr.3	23746	AIPL1	hg19_genes_promoters		E11
chr17	6339401	6340000	600	*	E1	E11	chr17	6338520	6339519	1000	-	promoter:62552	uc010clk.3	23746	AIPL1	hg19_genes_promoters		E11
chr17	6339401	6340000	600	*	E1	E11	chr17	6338520	6339519	1000	-	promoter:62553	uc010cll.3	23746	AIPL1	hg19_genes_promoters		E11
chr17	6339401	6340000	600	*	E1	E11	chr17	6338520	6339519	1000	-	promoter:62554	uc002gcs.3	23746	AIPL1	hg19_genes_promoters		E11
chr17	6339401	6340000	600	*	E1	E11	chr17	6338520	6339519	1000	-	promoter:62555	uc021tor.1	23746	AIPL1	hg19_genes_promoters		E11
chr17	6338401	6339800	1400	*	E7	E3	chr17	6338453	6339452	1000	-	promoter:62548	uc021toq.1	23746	AIPL1	hg19_genes_promoters			E3
chr17	6338401	6339800	1400	*	E7	E3	chr17	6338520	6339519	1000	-	promoter:62549	uc002gcp.3	23746	AIPL1	hg19_genes_promoters			E3
chr17	6338401	6339800	1400	*	E7	E3	chr17	6338520	6339519	1000	-	promoter:62550	uc002gcq.3	23746	AIPL1	hg19_genes_promoters			E3
chr17	6338401	6339800	1400	*	E7	E3	chr17	6338520	6339519	1000	-	promoter:62551	uc002gcr.3	23746	AIPL1	hg19_genes_promoters			E3
chr17	6338401	6339800	1400	*	E7	E3	chr17	6338520	6339519	1000	-	promoter:62552	uc010clk.3	23746	AIPL1	hg19_genes_promoters			E3
chr17	6338401	6339800	1400	*	E7	E3	chr17	6338520	6339519	1000	-	promoter:62553	uc010cll.3	23746	AIPL1	hg19_genes_promoters			E3
chr17	6338401	6339800	1400	*	E7	E3	chr17	6338520	6339519	1000	-	promoter:62554	uc002gcs.3	23746	AIPL1	hg19_genes_promoters			E3
chr17	6338401	6339800	1400	*	E7	E3	chr17	6338520	6339519	1000	-	promoter:62555	uc021tor.1	23746	AIPL1	hg19_genes_promoters			E3
chr17	6338401	6339200	800	*	E9	E5	chr17	6338453	6339452	1000	-	promoter:62548	uc021toq.1	23746	AIPL1	hg19_genes_promoters				E5
chr17	6338401	6339200	800	*	E9	E5	chr17	6338520	6339519	1000	-	promoter:62549	uc002gcp.3	23746	AIPL1	hg19_genes_promoters				E5
chr17	6338401	6339200	800	*	E9	E5	chr17	6338520	6339519	1000	-	promoter:62550	uc002gcq.3	23746	AIPL1	hg19_genes_promoters				E5
chr17	6338401	6339200	800	*	E9	E5	chr17	6338520	6339519	1000	-	promoter:62551	uc002gcr.3	23746	AIPL1	hg19_genes_promoters				E5
chr17	6338401	6339200	800	*	E9	E5	chr17	6338520	6339519	1000	-	promoter:62552	uc010clk.3	23746	AIPL1	hg19_genes_promoters				E5
chr17	6338401	6339200	800	*	E9	E5	chr17	6338520	6339519	1000	-	promoter:62553	uc010cll.3	23746	AIPL1	hg19_genes_promoters				E5
chr17	6338401	6339200	800	*	E9	E5	chr17	6338520	6339519	1000	-	promoter:62554	uc002gcs.3	23746	AIPL1	hg19_genes_promoters				E5
chr17	6338401	6339200	800	*	E9	E5	chr17	6338520	6339519	1000	-	promoter:62555	uc021tor.1	23746	AIPL1	hg19_genes_promoters				E5
chr17	6339201	6340000	800	*	E1	E11	chr17	6338453	6339452	1000	-	promoter:62548	uc021toq.1	23746	AIPL1	hg19_genes_promoters				E11
chr17	6339201	6340000	800	*	E1	E11	chr17	6338520	6339519	1000	-	promoter:62549	uc002gcp.3	23746	AIPL1	hg19_genes_promoters				E11
chr17	6339201	6340000	800	*	E1	E11	chr17	6338520	6339519	1000	-	promoter:62550	uc002gcq.3	23746	AIPL1	hg19_genes_promoters				E11
chr17	6339201	6340000	800	*	E1	E11	chr17	6338520	6339519	1000	-	promoter:62551	uc002gcr.3	23746	AIPL1	hg19_genes_promoters				E11
chr17	6339201	6340000	800	*	E1	E11	chr17	6338520	6339519	1000	-	promoter:62552	uc010clk.3	23746	AIPL1	hg19_genes_promoters				E11
chr17	6339201	6340000	800	*	E1	E11	chr17	6338520	6339519	1000	-	promoter:62553	uc010cll.3	23746	AIPL1	hg19_genes_promoters				E11
chr17	6339201	6340000	800	*	E1	E11	chr17	6338520	6339519	1000	-	promoter:62554	uc002gcs.3	23746	AIPL1	hg19_genes_promoters				E11
chr17	6339201	6340000	800	*	E1	E11	chr17	6338520	6339519	1000	-	promoter:62555	uc021tor.1	23746	AIPL1	hg19_genes_promoters				E11
chr17	6338401	6338600	200	*	E9	E5	chr17	6338453	6339452	1000	-	promoter:62548	uc021toq.1	23746	AIPL1	hg19_genes_promoters					E5
chr17	6338401	6338600	200	*	E9	E5	chr17	6338520	6339519	1000	-	promoter:62549	uc002gcp.3	23746	AIPL1	hg19_genes_promoters					E5
chr17	6338401	6338600	200	*	E9	E5	chr17	6338520	6339519	1000	-	promoter:62550	uc002gcq.3	23746	AIPL1	hg19_genes_promoters					E5
chr17	6338401	6338600	200	*	E9	E5	chr17	6338520	6339519	1000	-	promoter:62551	uc002gcr.3	23746	AIPL1	hg19_genes_promoters					E5
chr17	6338401	6338600	200	*	E9	E5	chr17	6338520	6339519	1000	-	promoter:62552	uc010clk.3	23746	AIPL1	hg19_genes_promoters					E5
chr17	6338401	6338600	200	*	E9	E5	chr17	6338520	6339519	1000	-	promoter:62553	uc010cll.3	23746	AIPL1	hg19_genes_promoters					E5
chr17	6338401	6338600	200	*	E9	E5	chr17	6338520	6339519	1000	-	promoter:62554	uc002gcs.3	23746	AIPL1	hg19_genes_promoters					E5
chr17	6338401	6338600	200	*	E9	E5	chr17	6338520	6339519	1000	-	promoter:62555	uc021tor.1	23746	AIPL1	hg19_genes_promoters					E5
chr17	6338601	6339400	800	*	E8	E2	chr17	6338453	6339452	1000	-	promoter:62548	uc021toq.1	23746	AIPL1	hg19_genes_promoters					E2
chr17	6338601	6339400	800	*	E8	E2	chr17	6338520	6339519	1000	-	promoter:62549	uc002gcp.3	23746	AIPL1	hg19_genes_promoters					E2
chr17	6338601	6339400	800	*	E8	E2	chr17	6338520	6339519	1000	-	promoter:62550	uc002gcq.3	23746	AIPL1	hg19_genes_promoters					E2
chr17	6338601	6339400	800	*	E8	E2	chr17	6338520	6339519	1000	-	promoter:62551	uc002gcr.3	23746	AIPL1	hg19_genes_promoters					E2
chr17	6338601	6339400	800	*	E8	E2	chr17	6338520	6339519	1000	-	promoter:62552	uc010clk.3	23746	AIPL1	hg19_genes_promoters					E2
chr17	6338601	6339400	800	*	E8	E2	chr17	6338520	6339519	1000	-	promoter:62553	uc010cll.3	23746	AIPL1	hg19_genes_promoters					E2
chr17	6338601	6339400	800	*	E8	E2	chr17	6338520	6339519	1000	-	promoter:62554	uc002gcs.3	23746	AIPL1	hg19_genes_promoters					E2
chr17	6338601	6339400	800	*	E8	E2	chr17	6338520	6339519	1000	-	promoter:62555	uc021tor.1	23746	AIPL1	hg19_genes_promoters					E2
chr17	6339401	6339600	200	*	E1	E11	chr17	6338453	6339452	1000	-	promoter:62548	uc021toq.1	23746	AIPL1	hg19_genes_promoters					E11
chr17	6339401	6339600	200	*	E1	E11	chr17	6338520	6339519	1000	-	promoter:62549	uc002gcp.3	23746	AIPL1	hg19_genes_promoters					E11
chr17	6339401	6339600	200	*	E1	E11	chr17	6338520	6339519	1000	-	promoter:62550	uc002gcq.3	23746	AIPL1	hg19_genes_promoters					E11
chr17	6339401	6339600	200	*	E1	E11	chr17	6338520	6339519	1000	-	promoter:62551	uc002gcr.3	23746	AIPL1	hg19_genes_promoters					E11
chr17	6339401	6339600	200	*	E1	E11	chr17	6338520	6339519	1000	-	promoter:62552	uc010clk.3	23746	AIPL1	hg19_genes_promoters					E11
chr17	6339401	6339600	200	*	E1	E11	chr17	6338520	6339519	1000	-	promoter:62553	uc010cll.3	23746	AIPL1	hg19_genes_promoters					E11
chr17	6339401	6339600	200	*	E1	E11	chr17	6338520	6339519	1000	-	promoter:62554	uc002gcs.3	23746	AIPL1	hg19_genes_promoters					E11
chr17	6339401	6339600	200	*	E1	E11	chr17	6338520	6339519	1000	-	promoter:62555	uc021tor.1	23746	AIPL1	hg19_genes_promoters					E11
chr17	6336801	6339400	2600	*	E7	E3	chr17	6338453	6339452	1000	-	promoter:62548	uc021toq.1	23746	AIPL1	hg19_genes_promoters						E3
chr17	6336801	6339400	2600	*	E7	E3	chr17	6338520	6339519	1000	-	promoter:62549	uc002gcp.3	23746	AIPL1	hg19_genes_promoters						E3
chr17	6336801	6339400	2600	*	E7	E3	chr17	6338520	6339519	1000	-	promoter:62550	uc002gcq.3	23746	AIPL1	hg19_genes_promoters						E3
chr17	6336801	6339400	2600	*	E7	E3	chr17	6338520	6339519	1000	-	promoter:62551	uc002gcr.3	23746	AIPL1	hg19_genes_promoters						E3
chr17	6336801	6339400	2600	*	E7	E3	chr17	6338520	6339519	1000	-	promoter:62552	uc010clk.3	23746	AIPL1	hg19_genes_promoters						E3
chr17	6336801	6339400	2600	*	E7	E3	chr17	6338520	6339519	1000	-	promoter:62553	uc010cll.3	23746	AIPL1	hg19_genes_promoters						E3
chr17	6336801	6339400	2600	*	E7	E3	chr17	6338520	6339519	1000	-	promoter:62554	uc002gcs.3	23746	AIPL1	hg19_genes_promoters						E3
chr17	6336801	6339400	2600	*	E7	E3	chr17	6338520	6339519	1000	-	promoter:62555	uc021tor.1	23746	AIPL1	hg19_genes_promoters						E3
chr17	6339401	6346400	7000	*	E6	E7	chr17	6338453	6339452	1000	-	promoter:62548	uc021toq.1	23746	AIPL1	hg19_genes_promoters						E7
chr17	6339401	6346400	7000	*	E6	E7	chr17	6338520	6339519	1000	-	promoter:62549	uc002gcp.3	23746	AIPL1	hg19_genes_promoters						E7
chr17	6339401	6346400	7000	*	E6	E7	chr17	6338520	6339519	1000	-	promoter:62550	uc002gcq.3	23746	AIPL1	hg19_genes_promoters						E7
chr17	6339401	6346400	7000	*	E6	E7	chr17	6338520	6339519	1000	-	promoter:62551	uc002gcr.3	23746	AIPL1	hg19_genes_promoters						E7
chr17	6339401	6346400	7000	*	E6	E7	chr17	6338520	6339519	1000	-	promoter:62552	uc010clk.3	23746	AIPL1	hg19_genes_promoters						E7
chr17	6339401	6346400	7000	*	E6	E7	chr17	6338520	6339519	1000	-	promoter:62553	uc010cll.3	23746	AIPL1	hg19_genes_promoters						E7
chr17	6339401	6346400	7000	*	E6	E7	chr17	6338520	6339519	1000	-	promoter:62554	uc002gcs.3	23746	AIPL1	hg19_genes_promoters						E7
chr17	6339401	6346400	7000	*	E6	E7	chr17	6338520	6339519	1000	-	promoter:62555	uc021tor.1	23746	AIPL1	hg19_genes_promoters						E7
chr17	6338401	6339400	1000	*	E11	E1	chr17	6338453	6339452	1000	-	promoter:62548	uc021toq.1	23746	AIPL1	hg19_genes_promoters							E1
chr17	6338401	6339400	1000	*	E11	E1	chr17	6338520	6339519	1000	-	promoter:62549	uc002gcp.3	23746	AIPL1	hg19_genes_promoters							E1
chr17	6338401	6339400	1000	*	E11	E1	chr17	6338520	6339519	1000	-	promoter:62550	uc002gcq.3	23746	AIPL1	hg19_genes_promoters							E1
chr17	6338401	6339400	1000	*	E11	E1	chr17	6338520	6339519	1000	-	promoter:62551	uc002gcr.3	23746	AIPL1	hg19_genes_promoters							E1
chr17	6338401	6339400	1000	*	E11	E1	chr17	6338520	6339519	1000	-	promoter:62552	uc010clk.3	23746	AIPL1	hg19_genes_promoters							E1
chr17	6338401	6339400	1000	*	E11	E1	chr17	6338520	6339519	1000	-	promoter:62553	uc010cll.3	23746	AIPL1	hg19_genes_promoters							E1
chr17	6338401	6339400	1000	*	E11	E1	chr17	6338520	6339519	1000	-	promoter:62554	uc002gcs.3	23746	AIPL1	hg19_genes_promoters							E1
chr17	6338401	6339400	1000	*	E11	E1	chr17	6338520	6339519	1000	-	promoter:62555	uc021tor.1	23746	AIPL1	hg19_genes_promoters							E1
chr17	6339401	6339800	400	*	E1	E11	chr17	6338453	6339452	1000	-	promoter:62548	uc021toq.1	23746	AIPL1	hg19_genes_promoters							E11
chr17	6339401	6339800	400	*	E1	E11	chr17	6338520	6339519	1000	-	promoter:62549	uc002gcp.3	23746	AIPL1	hg19_genes_promoters							E11
chr17	6339401	6339800	400	*	E1	E11	chr17	6338520	6339519	1000	-	promoter:62550	uc002gcq.3	23746	AIPL1	hg19_genes_promoters							E11
chr17	6339401	6339800	400	*	E1	E11	chr17	6338520	6339519	1000	-	promoter:62551	uc002gcr.3	23746	AIPL1	hg19_genes_promoters							E11
chr17	6339401	6339800	400	*	E1	E11	chr17	6338520	6339519	1000	-	promoter:62552	uc010clk.3	23746	AIPL1	hg19_genes_promoters							E11
chr17	6339401	6339800	400	*	E1	E11	chr17	6338520	6339519	1000	-	promoter:62553	uc010cll.3	23746	AIPL1	hg19_genes_promoters							E11
chr17	6339401	6339800	400	*	E1	E11	chr17	6338520	6339519	1000	-	promoter:62554	uc002gcs.3	23746	AIPL1	hg19_genes_promoters							E11
chr17	6339401	6339800	400	*	E1	E11	chr17	6338520	6339519	1000	-	promoter:62555	uc021tor.1	23746	AIPL1	hg19_genes_promoters							E11
chr17	6336001	6338600	2600	*	E11	E1	chr17	6338453	6339452	1000	-	promoter:62548	uc021toq.1	23746	AIPL1	hg19_genes_promoters								E1
chr17	6336001	6338600	2600	*	E11	E1	chr17	6338520	6339519	1000	-	promoter:62549	uc002gcp.3	23746	AIPL1	hg19_genes_promoters								E1
chr17	6336001	6338600	2600	*	E11	E1	chr17	6338520	6339519	1000	-	promoter:62550	uc002gcq.3	23746	AIPL1	hg19_genes_promoters								E1
chr17	6336001	6338600	2600	*	E11	E1	chr17	6338520	6339519	1000	-	promoter:62551	uc002gcr.3	23746	AIPL1	hg19_genes_promoters								E1
chr17	6336001	6338600	2600	*	E11	E1	chr17	6338520	6339519	1000	-	promoter:62552	uc010clk.3	23746	AIPL1	hg19_genes_promoters								E1
chr17	6336001	6338600	2600	*	E11	E1	chr17	6338520	6339519	1000	-	promoter:62553	uc010cll.3	23746	AIPL1	hg19_genes_promoters								E1
chr17	6336001	6338600	2600	*	E11	E1	chr17	6338520	6339519	1000	-	promoter:62554	uc002gcs.3	23746	AIPL1	hg19_genes_promoters								E1
chr17	6336001	6338600	2600	*	E11	E1	chr17	6338520	6339519	1000	-	promoter:62555	uc021tor.1	23746	AIPL1	hg19_genes_promoters								E1
chr17	6338601	6339400	800	*	E8	E2	chr17	6338453	6339452	1000	-	promoter:62548	uc021toq.1	23746	AIPL1	hg19_genes_promoters								E2
chr17	6338601	6339400	800	*	E8	E2	chr17	6338520	6339519	1000	-	promoter:62549	uc002gcp.3	23746	AIPL1	hg19_genes_promoters								E2
chr17	6338601	6339400	800	*	E8	E2	chr17	6338520	6339519	1000	-	promoter:62550	uc002gcq.3	23746	AIPL1	hg19_genes_promoters								E2
chr17	6338601	6339400	800	*	E8	E2	chr17	6338520	6339519	1000	-	promoter:62551	uc002gcr.3	23746	AIPL1	hg19_genes_promoters								E2
chr17	6338601	6339400	800	*	E8	E2	chr17	6338520	6339519	1000	-	promoter:62552	uc010clk.3	23746	AIPL1	hg19_genes_promoters								E2
chr17	6338601	6339400	800	*	E8	E2	chr17	6338520	6339519	1000	-	promoter:62553	uc010cll.3	23746	AIPL1	hg19_genes_promoters								E2
chr17	6338601	6339400	800	*	E8	E2	chr17	6338520	6339519	1000	-	promoter:62554	uc002gcs.3	23746	AIPL1	hg19_genes_promoters								E2
chr17	6338601	6339400	800	*	E8	E2	chr17	6338520	6339519	1000	-	promoter:62555	uc021tor.1	23746	AIPL1	hg19_genes_promoters								E2
chr17	6339401	6340000	600	*	E7	E3	chr17	6338453	6339452	1000	-	promoter:62548	uc021toq.1	23746	AIPL1	hg19_genes_promoters								E3
chr17	6339401	6340000	600	*	E7	E3	chr17	6338520	6339519	1000	-	promoter:62549	uc002gcp.3	23746	AIPL1	hg19_genes_promoters								E3
chr17	6339401	6340000	600	*	E7	E3	chr17	6338520	6339519	1000	-	promoter:62550	uc002gcq.3	23746	AIPL1	hg19_genes_promoters								E3
chr17	6339401	6340000	600	*	E7	E3	chr17	6338520	6339519	1000	-	promoter:62551	uc002gcr.3	23746	AIPL1	hg19_genes_promoters								E3
chr17	6339401	6340000	600	*	E7	E3	chr17	6338520	6339519	1000	-	promoter:62552	uc010clk.3	23746	AIPL1	hg19_genes_promoters								E3
chr17	6339401	6340000	600	*	E7	E3	chr17	6338520	6339519	1000	-	promoter:62553	uc010cll.3	23746	AIPL1	hg19_genes_promoters								E3
chr17	6339401	6340000	600	*	E7	E3	chr17	6338520	6339519	1000	-	promoter:62554	uc002gcs.3	23746	AIPL1	hg19_genes_promoters								E3
chr17	6339401	6340000	600	*	E7	E3	chr17	6338520	6339519	1000	-	promoter:62555	uc021tor.1	23746	AIPL1	hg19_genes_promoters								E3
chr19	7446201	7447000	800	*	E9	E5	chr19	7446720	7447719	1000	+	promoter:66053	uc010xjm.1	23370	ARHGEF18	hg19_genes_promoters	E5
chr19	7447001	7451200	4200	*	E6	E7	chr19	7446720	7447719	1000	+	promoter:66053	uc010xjm.1	23370	ARHGEF18	hg19_genes_promoters	E7
chr19	7457401	7459600	2200	*	E7	E3	chr19	7458999	7459998	1000	+	promoter:66054	uc002mgh.3	23370	ARHGEF18	hg19_genes_promoters	E3
chr19	7459601	7460600	1000	*	E8	E2	chr19	7458999	7459998	1000	+	promoter:66054	uc002mgh.3	23370	ARHGEF18	hg19_genes_promoters	E2
chr19	7486401	7515000	28600	*	E6	E7	chr19	7503574	7504573	1000	+	promoter:66055	uc002mgi.3	23370	ARHGEF18	hg19_genes_promoters	E7
chr19	7486401	7515000	28600	*	E6	E7	chr19	7510929	7511928	1000	+	promoter:66056	uc002mgj.1	23370	ARHGEF18	hg19_genes_promoters	E7
chr19	7446001	7447200	1200	*	E6	E7	chr19	7446720	7447719	1000	+	promoter:66053	uc010xjm.1	23370	ARHGEF18	hg19_genes_promoters		E7
chr19	7447201	7448400	1200	*	E7	E3	chr19	7446720	7447719	1000	+	promoter:66053	uc010xjm.1	23370	ARHGEF18	hg19_genes_promoters		E3
chr19	7458401	7459200	800	*	E9	E5	chr19	7458999	7459998	1000	+	promoter:66054	uc002mgh.3	23370	ARHGEF18	hg19_genes_promoters		E5
chr19	7459201	7461000	1800	*	E11	E1	chr19	7458999	7459998	1000	+	promoter:66054	uc002mgh.3	23370	ARHGEF18	hg19_genes_promoters		E1
chr19	7500801	7504800	4000	*	E6	E7	chr19	7503574	7504573	1000	+	promoter:66055	uc002mgi.3	23370	ARHGEF18	hg19_genes_promoters		E7
chr19	7505001	7515600	10600	*	E4	E6	chr19	7510929	7511928	1000	+	promoter:66056	uc002mgj.1	23370	ARHGEF18	hg19_genes_promoters		E6
chr19	7426401	7458800	32400	*	E6	E7	chr19	7446720	7447719	1000	+	promoter:66053	uc010xjm.1	23370	ARHGEF18	hg19_genes_promoters			E7
chr19	7458801	7459400	600	*	E9	E5	chr19	7458999	7459998	1000	+	promoter:66054	uc002mgh.3	23370	ARHGEF18	hg19_genes_promoters			E5
chr19	7459401	7460600	1200	*	E11	E1	chr19	7458999	7459998	1000	+	promoter:66054	uc002mgh.3	23370	ARHGEF18	hg19_genes_promoters			E1
chr19	7499401	7505800	6400	*	E7	E3	chr19	7503574	7504573	1000	+	promoter:66055	uc002mgi.3	23370	ARHGEF18	hg19_genes_promoters			E3
chr19	7509201	7513000	3800	*	E4	E6	chr19	7510929	7511928	1000	+	promoter:66056	uc002mgj.1	23370	ARHGEF18	hg19_genes_promoters			E6
chr19	7446201	7447400	1200	*	E6	E7	chr19	7446720	7447719	1000	+	promoter:66053	uc010xjm.1	23370	ARHGEF18	hg19_genes_promoters				E7
chr19	7447401	7447600	200	*	E1	E11	chr19	7446720	7447719	1000	+	promoter:66053	uc010xjm.1	23370	ARHGEF18	hg19_genes_promoters				E11
chr19	7447601	7448000	400	*	E7	E3	chr19	7446720	7447719	1000	+	promoter:66053	uc010xjm.1	23370	ARHGEF18	hg19_genes_promoters				E3
chr19	7448001	7459000	11000	*	E6	E7	chr19	7458999	7459998	1000	+	promoter:66054	uc002mgh.3	23370	ARHGEF18	hg19_genes_promoters				E7
chr19	7459001	7459200	200	*	E9	E5	chr19	7458999	7459998	1000	+	promoter:66054	uc002mgh.3	23370	ARHGEF18	hg19_genes_promoters				E5
chr19	7459201	7461600	2400	*	E11	E1	chr19	7458999	7459998	1000	+	promoter:66054	uc002mgh.3	23370	ARHGEF18	hg19_genes_promoters				E1
chr19	7500401	7504800	4400	*	E6	E7	chr19	7503574	7504573	1000	+	promoter:66055	uc002mgi.3	23370	ARHGEF18	hg19_genes_promoters				E7
chr19	7505201	7515400	10200	*	E6	E7	chr19	7510929	7511928	1000	+	promoter:66056	uc002mgj.1	23370	ARHGEF18	hg19_genes_promoters				E7
chr19	7445801	7450400	4600	*	E6	E7	chr19	7446720	7447719	1000	+	promoter:66053	uc010xjm.1	23370	ARHGEF18	hg19_genes_promoters					E7
chr19	7458801	7459200	400	*	E9	E5	chr19	7458999	7459998	1000	+	promoter:66054	uc002mgh.3	23370	ARHGEF18	hg19_genes_promoters					E5
chr19	7459201	7461200	2000	*	E11	E1	chr19	7458999	7459998	1000	+	promoter:66054	uc002mgh.3	23370	ARHGEF18	hg19_genes_promoters					E1
chr19	7501601	7505000	3400	*	E6	E7	chr19	7503574	7504573	1000	+	promoter:66055	uc002mgi.3	23370	ARHGEF18	hg19_genes_promoters					E7
chr19	7505001	7515400	10400	*	E4	E6	chr19	7510929	7511928	1000	+	promoter:66056	uc002mgj.1	23370	ARHGEF18	hg19_genes_promoters					E6
chr19	7417201	7459400	42200	*	E2	E8	chr19	7446720	7447719	1000	+	promoter:66053	uc010xjm.1	23370	ARHGEF18	hg19_genes_promoters						E8
chr19	7417201	7459400	42200	*	E2	E8	chr19	7458999	7459998	1000	+	promoter:66054	uc002mgh.3	23370	ARHGEF18	hg19_genes_promoters						E8
chr19	7459401	7459600	200	*	E9	E5	chr19	7458999	7459998	1000	+	promoter:66054	uc002mgh.3	23370	ARHGEF18	hg19_genes_promoters						E5
chr19	7459601	7460400	800	*	E11	E1	chr19	7458999	7459998	1000	+	promoter:66054	uc002mgh.3	23370	ARHGEF18	hg19_genes_promoters						E1
chr19	7460801	7514000	53200	*	E2	E8	chr19	7503574	7504573	1000	+	promoter:66055	uc002mgi.3	23370	ARHGEF18	hg19_genes_promoters						E8
chr19	7460801	7514000	53200	*	E2	E8	chr19	7510929	7511928	1000	+	promoter:66056	uc002mgj.1	23370	ARHGEF18	hg19_genes_promoters						E8
chr19	7442801	7451000	8200	*	E5	E9	chr19	7446720	7447719	1000	+	promoter:66053	uc010xjm.1	23370	ARHGEF18	hg19_genes_promoters							E9
chr19	7458801	7459600	800	*	E10	E4	chr19	7458999	7459998	1000	+	promoter:66054	uc002mgh.3	23370	ARHGEF18	hg19_genes_promoters							E4
chr19	7459601	7460400	800	*	E11	E1	chr19	7458999	7459998	1000	+	promoter:66054	uc002mgh.3	23370	ARHGEF18	hg19_genes_promoters							E1
chr19	7500801	7504800	4000	*	E6	E7	chr19	7503574	7504573	1000	+	promoter:66055	uc002mgi.3	23370	ARHGEF18	hg19_genes_promoters							E7
chr19	7504801	7513800	9000	*	E4	E6	chr19	7510929	7511928	1000	+	promoter:66056	uc002mgj.1	23370	ARHGEF18	hg19_genes_promoters							E6
chr19	7446601	7448800	2200	*	E4	E6	chr19	7446720	7447719	1000	+	promoter:66053	uc010xjm.1	23370	ARHGEF18	hg19_genes_promoters								E6
chr19	7458801	7459000	200	*	E9	E5	chr19	7458999	7459998	1000	+	promoter:66054	uc002mgh.3	23370	ARHGEF18	hg19_genes_promoters								E5
chr19	7459001	7461000	2000	*	E11	E1	chr19	7458999	7459998	1000	+	promoter:66054	uc002mgh.3	23370	ARHGEF18	hg19_genes_promoters								E1
chr19	7498801	7505400	6600	*	E7	E3	chr19	7503574	7504573	1000	+	promoter:66055	uc002mgi.3	23370	ARHGEF18	hg19_genes_promoters								E3
chr19	7505401	7515600	10200	*	E6	E7	chr19	7510929	7511928	1000	+	promoter:66056	uc002mgj.1	23370	ARHGEF18	hg19_genes_promoters								E7
chr16	57277001	57279600	2600	*	E7	E3	chr16	57278038	57279037	1000	+	promoter:58036	uc010ccy.1	23568	ARL2BP	hg19_genes_promoters	E3
chr16	57277001	57279600	2600	*	E7	E3	chr16	57278038	57279037	1000	+	promoter:58037	uc010vhl.2	23568	ARL2BP	hg19_genes_promoters	E3
chr16	57277001	57279600	2600	*	E7	E3	chr16	57278038	57279037	1000	+	promoter:58038	uc002elf.1	23568	ARL2BP	hg19_genes_promoters	E3
chr16	57274201	57278200	4000	*	E6	E7	chr16	57278038	57279037	1000	+	promoter:58036	uc010ccy.1	23568	ARL2BP	hg19_genes_promoters		E7
chr16	57274201	57278200	4000	*	E6	E7	chr16	57278038	57279037	1000	+	promoter:58037	uc010vhl.2	23568	ARL2BP	hg19_genes_promoters		E7
chr16	57274201	57278200	4000	*	E6	E7	chr16	57278038	57279037	1000	+	promoter:58038	uc002elf.1	23568	ARL2BP	hg19_genes_promoters		E7
chr16	57278201	57278400	200	*	E9	E5	chr16	57278038	57279037	1000	+	promoter:58036	uc010ccy.1	23568	ARL2BP	hg19_genes_promoters		E5
chr16	57278201	57278400	200	*	E9	E5	chr16	57278038	57279037	1000	+	promoter:58037	uc010vhl.2	23568	ARL2BP	hg19_genes_promoters		E5
chr16	57278201	57278400	200	*	E9	E5	chr16	57278038	57279037	1000	+	promoter:58038	uc002elf.1	23568	ARL2BP	hg19_genes_promoters		E5
chr16	57278401	57280000	1600	*	E11	E1	chr16	57278038	57279037	1000	+	promoter:58036	uc010ccy.1	23568	ARL2BP	hg19_genes_promoters		E1
chr16	57278401	57280000	1600	*	E11	E1	chr16	57278038	57279037	1000	+	promoter:58037	uc010vhl.2	23568	ARL2BP	hg19_genes_promoters		E1
chr16	57278401	57280000	1600	*	E11	E1	chr16	57278038	57279037	1000	+	promoter:58038	uc002elf.1	23568	ARL2BP	hg19_genes_promoters		E1
chr16	57276801	57278200	1400	*	E7	E3	chr16	57278038	57279037	1000	+	promoter:58036	uc010ccy.1	23568	ARL2BP	hg19_genes_promoters			E3
chr16	57276801	57278200	1400	*	E7	E3	chr16	57278038	57279037	1000	+	promoter:58037	uc010vhl.2	23568	ARL2BP	hg19_genes_promoters			E3
chr16	57276801	57278200	1400	*	E7	E3	chr16	57278038	57279037	1000	+	promoter:58038	uc002elf.1	23568	ARL2BP	hg19_genes_promoters			E3
chr16	57278201	57278400	200	*	E8	E2	chr16	57278038	57279037	1000	+	promoter:58036	uc010ccy.1	23568	ARL2BP	hg19_genes_promoters			E2
chr16	57278201	57278400	200	*	E8	E2	chr16	57278038	57279037	1000	+	promoter:58037	uc010vhl.2	23568	ARL2BP	hg19_genes_promoters			E2
chr16	57278201	57278400	200	*	E8	E2	chr16	57278038	57279037	1000	+	promoter:58038	uc002elf.1	23568	ARL2BP	hg19_genes_promoters			E2
chr16	57278401	57279600	1200	*	E11	E1	chr16	57278038	57279037	1000	+	promoter:58036	uc010ccy.1	23568	ARL2BP	hg19_genes_promoters			E1
chr16	57278401	57279600	1200	*	E11	E1	chr16	57278038	57279037	1000	+	promoter:58037	uc010vhl.2	23568	ARL2BP	hg19_genes_promoters			E1
chr16	57278401	57279600	1200	*	E11	E1	chr16	57278038	57279037	1000	+	promoter:58038	uc002elf.1	23568	ARL2BP	hg19_genes_promoters			E1
chr16	57222401	57278400	56000	*	E2	E8	chr16	57278038	57279037	1000	+	promoter:58036	uc010ccy.1	23568	ARL2BP	hg19_genes_promoters				E8
chr16	57222401	57278400	56000	*	E2	E8	chr16	57278038	57279037	1000	+	promoter:58037	uc010vhl.2	23568	ARL2BP	hg19_genes_promoters				E8
chr16	57222401	57278400	56000	*	E2	E8	chr16	57278038	57279037	1000	+	promoter:58038	uc002elf.1	23568	ARL2BP	hg19_genes_promoters				E8
chr16	57278401	57278600	200	*	E9	E5	chr16	57278038	57279037	1000	+	promoter:58036	uc010ccy.1	23568	ARL2BP	hg19_genes_promoters				E5
chr16	57278401	57278600	200	*	E9	E5	chr16	57278038	57279037	1000	+	promoter:58037	uc010vhl.2	23568	ARL2BP	hg19_genes_promoters				E5
chr16	57278401	57278600	200	*	E9	E5	chr16	57278038	57279037	1000	+	promoter:58038	uc002elf.1	23568	ARL2BP	hg19_genes_promoters				E5
chr16	57278601	57280200	1600	*	E11	E1	chr16	57278038	57279037	1000	+	promoter:58036	uc010ccy.1	23568	ARL2BP	hg19_genes_promoters				E1
chr16	57278601	57280200	1600	*	E11	E1	chr16	57278038	57279037	1000	+	promoter:58037	uc010vhl.2	23568	ARL2BP	hg19_genes_promoters				E1
chr16	57278601	57280200	1600	*	E11	E1	chr16	57278038	57279037	1000	+	promoter:58038	uc002elf.1	23568	ARL2BP	hg19_genes_promoters				E1
chr16	57276801	57278200	1400	*	E6	E7	chr16	57278038	57279037	1000	+	promoter:58036	uc010ccy.1	23568	ARL2BP	hg19_genes_promoters					E7
chr16	57276801	57278200	1400	*	E6	E7	chr16	57278038	57279037	1000	+	promoter:58037	uc010vhl.2	23568	ARL2BP	hg19_genes_promoters					E7
chr16	57276801	57278200	1400	*	E6	E7	chr16	57278038	57279037	1000	+	promoter:58038	uc002elf.1	23568	ARL2BP	hg19_genes_promoters					E7
chr16	57278201	57278400	200	*	E9	E5	chr16	57278038	57279037	1000	+	promoter:58036	uc010ccy.1	23568	ARL2BP	hg19_genes_promoters					E5
chr16	57278201	57278400	200	*	E9	E5	chr16	57278038	57279037	1000	+	promoter:58037	uc010vhl.2	23568	ARL2BP	hg19_genes_promoters					E5
chr16	57278201	57278400	200	*	E9	E5	chr16	57278038	57279037	1000	+	promoter:58038	uc002elf.1	23568	ARL2BP	hg19_genes_promoters					E5
chr16	57278401	57280000	1600	*	E11	E1	chr16	57278038	57279037	1000	+	promoter:58036	uc010ccy.1	23568	ARL2BP	hg19_genes_promoters					E1
chr16	57278401	57280000	1600	*	E11	E1	chr16	57278038	57279037	1000	+	promoter:58037	uc010vhl.2	23568	ARL2BP	hg19_genes_promoters					E1
chr16	57278401	57280000	1600	*	E11	E1	chr16	57278038	57279037	1000	+	promoter:58038	uc002elf.1	23568	ARL2BP	hg19_genes_promoters					E1
chr16	57277201	57278600	1400	*	E9	E5	chr16	57278038	57279037	1000	+	promoter:58036	uc010ccy.1	23568	ARL2BP	hg19_genes_promoters						E5
chr16	57277201	57278600	1400	*	E9	E5	chr16	57278038	57279037	1000	+	promoter:58037	uc010vhl.2	23568	ARL2BP	hg19_genes_promoters						E5
chr16	57277201	57278600	1400	*	E9	E5	chr16	57278038	57279037	1000	+	promoter:58038	uc002elf.1	23568	ARL2BP	hg19_genes_promoters						E5
chr16	57278601	57279800	1200	*	E11	E1	chr16	57278038	57279037	1000	+	promoter:58036	uc010ccy.1	23568	ARL2BP	hg19_genes_promoters						E1
chr16	57278601	57279800	1200	*	E11	E1	chr16	57278038	57279037	1000	+	promoter:58037	uc010vhl.2	23568	ARL2BP	hg19_genes_promoters						E1
chr16	57278601	57279800	1200	*	E11	E1	chr16	57278038	57279037	1000	+	promoter:58038	uc002elf.1	23568	ARL2BP	hg19_genes_promoters						E1
chr16	57277201	57278600	1400	*	E7	E3	chr16	57278038	57279037	1000	+	promoter:58036	uc010ccy.1	23568	ARL2BP	hg19_genes_promoters							E3
chr16	57277201	57278600	1400	*	E7	E3	chr16	57278038	57279037	1000	+	promoter:58037	uc010vhl.2	23568	ARL2BP	hg19_genes_promoters							E3
chr16	57277201	57278600	1400	*	E7	E3	chr16	57278038	57279037	1000	+	promoter:58038	uc002elf.1	23568	ARL2BP	hg19_genes_promoters							E3
chr16	57278601	57278800	200	*	E8	E2	chr16	57278038	57279037	1000	+	promoter:58036	uc010ccy.1	23568	ARL2BP	hg19_genes_promoters							E2
chr16	57278601	57278800	200	*	E8	E2	chr16	57278038	57279037	1000	+	promoter:58037	uc010vhl.2	23568	ARL2BP	hg19_genes_promoters							E2
chr16	57278601	57278800	200	*	E8	E2	chr16	57278038	57279037	1000	+	promoter:58038	uc002elf.1	23568	ARL2BP	hg19_genes_promoters							E2
chr16	57278801	57279800	1000	*	E11	E1	chr16	57278038	57279037	1000	+	promoter:58036	uc010ccy.1	23568	ARL2BP	hg19_genes_promoters							E1
chr16	57278801	57279800	1000	*	E11	E1	chr16	57278038	57279037	1000	+	promoter:58037	uc010vhl.2	23568	ARL2BP	hg19_genes_promoters							E1
chr16	57278801	57279800	1000	*	E11	E1	chr16	57278038	57279037	1000	+	promoter:58038	uc002elf.1	23568	ARL2BP	hg19_genes_promoters							E1
chr16	57224201	57278400	54200	*	E2	E8	chr16	57278038	57279037	1000	+	promoter:58036	uc010ccy.1	23568	ARL2BP	hg19_genes_promoters								E8
chr16	57224201	57278400	54200	*	E2	E8	chr16	57278038	57279037	1000	+	promoter:58037	uc010vhl.2	23568	ARL2BP	hg19_genes_promoters								E8
chr16	57224201	57278400	54200	*	E2	E8	chr16	57278038	57279037	1000	+	promoter:58038	uc002elf.1	23568	ARL2BP	hg19_genes_promoters								E8
chr16	57278401	57280000	1600	*	E11	E1	chr16	57278038	57279037	1000	+	promoter:58036	uc010ccy.1	23568	ARL2BP	hg19_genes_promoters								E1
chr16	57278401	57280000	1600	*	E11	E1	chr16	57278038	57279037	1000	+	promoter:58037	uc010vhl.2	23568	ARL2BP	hg19_genes_promoters								E1
chr16	57278401	57280000	1600	*	E11	E1	chr16	57278038	57279037	1000	+	promoter:58038	uc002elf.1	23568	ARL2BP	hg19_genes_promoters								E1
chr10	104473601	104474800	1200	*	E11	E1	chr10	104474191	104475190	1000	-	promoter:40548	uc001kwa.3	403	ARL3	hg19_genes_promoters	E1
chr10	104474801	104475200	400	*	E9	E5	chr10	104474191	104475190	1000	-	promoter:40548	uc001kwa.3	403	ARL3	hg19_genes_promoters	E5
chr10	104472801	104475200	2400	*	E11	E1	chr10	104474191	104475190	1000	-	promoter:40548	uc001kwa.3	403	ARL3	hg19_genes_promoters		E1
chr10	104473001	104475200	2200	*	E11	E1	chr10	104474191	104475190	1000	-	promoter:40548	uc001kwa.3	403	ARL3	hg19_genes_promoters			E1
chr10	104473001	104475400	2400	*	E11	E1	chr10	104474191	104475190	1000	-	promoter:40548	uc001kwa.3	403	ARL3	hg19_genes_promoters				E1
chr10	104473001	104475200	2200	*	E11	E1	chr10	104474191	104475190	1000	-	promoter:40548	uc001kwa.3	403	ARL3	hg19_genes_promoters					E1
chr10	104473201	104475200	2000	*	E11	E1	chr10	104474191	104475190	1000	-	promoter:40548	uc001kwa.3	403	ARL3	hg19_genes_promoters						E1
chr10	104473001	104475000	2000	*	E11	E1	chr10	104474191	104475190	1000	-	promoter:40548	uc001kwa.3	403	ARL3	hg19_genes_promoters							E1
chr10	104475001	104478600	3600	*	E9	E5	chr10	104474191	104475190	1000	-	promoter:40548	uc001kwa.3	403	ARL3	hg19_genes_promoters							E5
chr10	104473001	104475200	2200	*	E11	E1	chr10	104474191	104475190	1000	-	promoter:40548	uc001kwa.3	403	ARL3	hg19_genes_promoters								E1
chr3	97459001	97519400	60400	*	E6	E7	chr3	97482595	97483594	1000	+	promoter:14143	uc003dru.3	84100	ARL6	hg19_genes_promoters	E7
chr3	97459001	97519400	60400	*	E6	E7	chr3	97482595	97483594	1000	+	promoter:14144	uc003drv.3	84100	ARL6	hg19_genes_promoters	E7
chr3	97459001	97519400	60400	*	E6	E7	chr3	97482595	97483594	1000	+	promoter:14145	uc010hoy.3	84100	ARL6	hg19_genes_promoters	E7
chr3	97459001	97519400	60400	*	E6	E7	chr3	97482595	97483594	1000	+	promoter:14146	uc003drw.3	84100	ARL6	hg19_genes_promoters	E7
chr3	97482401	97482600	200	*	E9	E5	chr3	97482595	97483594	1000	+	promoter:14143	uc003dru.3	84100	ARL6	hg19_genes_promoters		E5
chr3	97482401	97482600	200	*	E9	E5	chr3	97482595	97483594	1000	+	promoter:14144	uc003drv.3	84100	ARL6	hg19_genes_promoters		E5
chr3	97482401	97482600	200	*	E9	E5	chr3	97482595	97483594	1000	+	promoter:14145	uc010hoy.3	84100	ARL6	hg19_genes_promoters		E5
chr3	97482401	97482600	200	*	E9	E5	chr3	97482595	97483594	1000	+	promoter:14146	uc003drw.3	84100	ARL6	hg19_genes_promoters		E5
chr3	97482601	97484800	2200	*	E11	E1	chr3	97482595	97483594	1000	+	promoter:14143	uc003dru.3	84100	ARL6	hg19_genes_promoters		E1
chr3	97482601	97484800	2200	*	E11	E1	chr3	97482595	97483594	1000	+	promoter:14144	uc003drv.3	84100	ARL6	hg19_genes_promoters		E1
chr3	97482601	97484800	2200	*	E11	E1	chr3	97482595	97483594	1000	+	promoter:14145	uc010hoy.3	84100	ARL6	hg19_genes_promoters		E1
chr3	97482601	97484800	2200	*	E11	E1	chr3	97482595	97483594	1000	+	promoter:14146	uc003drw.3	84100	ARL6	hg19_genes_promoters		E1
chr3	97482401	97483800	1400	*	E11	E1	chr3	97482595	97483594	1000	+	promoter:14143	uc003dru.3	84100	ARL6	hg19_genes_promoters			E1
chr3	97482401	97483800	1400	*	E11	E1	chr3	97482595	97483594	1000	+	promoter:14144	uc003drv.3	84100	ARL6	hg19_genes_promoters			E1
chr3	97482401	97483800	1400	*	E11	E1	chr3	97482595	97483594	1000	+	promoter:14145	uc010hoy.3	84100	ARL6	hg19_genes_promoters			E1
chr3	97482401	97483800	1400	*	E11	E1	chr3	97482595	97483594	1000	+	promoter:14146	uc003drw.3	84100	ARL6	hg19_genes_promoters			E1
chr3	97439601	97482600	43000	*	E2	E8	chr3	97482595	97483594	1000	+	promoter:14143	uc003dru.3	84100	ARL6	hg19_genes_promoters				E8
chr3	97439601	97482600	43000	*	E2	E8	chr3	97482595	97483594	1000	+	promoter:14144	uc003drv.3	84100	ARL6	hg19_genes_promoters				E8
chr3	97439601	97482600	43000	*	E2	E8	chr3	97482595	97483594	1000	+	promoter:14145	uc010hoy.3	84100	ARL6	hg19_genes_promoters				E8
chr3	97439601	97482600	43000	*	E2	E8	chr3	97482595	97483594	1000	+	promoter:14146	uc003drw.3	84100	ARL6	hg19_genes_promoters				E8
chr3	97482601	97485000	2400	*	E11	E1	chr3	97482595	97483594	1000	+	promoter:14143	uc003dru.3	84100	ARL6	hg19_genes_promoters				E1
chr3	97482601	97485000	2400	*	E11	E1	chr3	97482595	97483594	1000	+	promoter:14144	uc003drv.3	84100	ARL6	hg19_genes_promoters				E1
chr3	97482601	97485000	2400	*	E11	E1	chr3	97482595	97483594	1000	+	promoter:14145	uc010hoy.3	84100	ARL6	hg19_genes_promoters				E1
chr3	97482601	97485000	2400	*	E11	E1	chr3	97482595	97483594	1000	+	promoter:14146	uc003drw.3	84100	ARL6	hg19_genes_promoters				E1
chr3	97482401	97485000	2600	*	E11	E1	chr3	97482595	97483594	1000	+	promoter:14143	uc003dru.3	84100	ARL6	hg19_genes_promoters					E1
chr3	97482401	97485000	2600	*	E11	E1	chr3	97482595	97483594	1000	+	promoter:14144	uc003drv.3	84100	ARL6	hg19_genes_promoters					E1
chr3	97482401	97485000	2600	*	E11	E1	chr3	97482595	97483594	1000	+	promoter:14145	uc010hoy.3	84100	ARL6	hg19_genes_promoters					E1
chr3	97482401	97485000	2600	*	E11	E1	chr3	97482595	97483594	1000	+	promoter:14146	uc003drw.3	84100	ARL6	hg19_genes_promoters					E1
chr3	97384201	97482800	98600	*	E2	E8	chr3	97482595	97483594	1000	+	promoter:14143	uc003dru.3	84100	ARL6	hg19_genes_promoters						E8
chr3	97384201	97482800	98600	*	E2	E8	chr3	97482595	97483594	1000	+	promoter:14144	uc003drv.3	84100	ARL6	hg19_genes_promoters						E8
chr3	97384201	97482800	98600	*	E2	E8	chr3	97482595	97483594	1000	+	promoter:14145	uc010hoy.3	84100	ARL6	hg19_genes_promoters						E8
chr3	97384201	97482800	98600	*	E2	E8	chr3	97482595	97483594	1000	+	promoter:14146	uc003drw.3	84100	ARL6	hg19_genes_promoters						E8
chr3	97482801	97483000	200	*	E9	E5	chr3	97482595	97483594	1000	+	promoter:14143	uc003dru.3	84100	ARL6	hg19_genes_promoters						E5
chr3	97482801	97483000	200	*	E9	E5	chr3	97482595	97483594	1000	+	promoter:14144	uc003drv.3	84100	ARL6	hg19_genes_promoters						E5
chr3	97482801	97483000	200	*	E9	E5	chr3	97482595	97483594	1000	+	promoter:14145	uc010hoy.3	84100	ARL6	hg19_genes_promoters						E5
chr3	97482801	97483000	200	*	E9	E5	chr3	97482595	97483594	1000	+	promoter:14146	uc003drw.3	84100	ARL6	hg19_genes_promoters						E5
chr3	97483001	97483600	600	*	E11	E1	chr3	97482595	97483594	1000	+	promoter:14143	uc003dru.3	84100	ARL6	hg19_genes_promoters						E1
chr3	97483001	97483600	600	*	E11	E1	chr3	97482595	97483594	1000	+	promoter:14144	uc003drv.3	84100	ARL6	hg19_genes_promoters						E1
chr3	97483001	97483600	600	*	E11	E1	chr3	97482595	97483594	1000	+	promoter:14145	uc010hoy.3	84100	ARL6	hg19_genes_promoters						E1
chr3	97483001	97483600	600	*	E11	E1	chr3	97482595	97483594	1000	+	promoter:14146	uc003drw.3	84100	ARL6	hg19_genes_promoters						E1
chr3	97482401	97482800	400	*	E9	E5	chr3	97482595	97483594	1000	+	promoter:14143	uc003dru.3	84100	ARL6	hg19_genes_promoters							E5
chr3	97482401	97482800	400	*	E9	E5	chr3	97482595	97483594	1000	+	promoter:14144	uc003drv.3	84100	ARL6	hg19_genes_promoters							E5
chr3	97482401	97482800	400	*	E9	E5	chr3	97482595	97483594	1000	+	promoter:14145	uc010hoy.3	84100	ARL6	hg19_genes_promoters							E5
chr3	97482401	97482800	400	*	E9	E5	chr3	97482595	97483594	1000	+	promoter:14146	uc003drw.3	84100	ARL6	hg19_genes_promoters							E5
chr3	97482801	97483800	1000	*	E11	E1	chr3	97482595	97483594	1000	+	promoter:14143	uc003dru.3	84100	ARL6	hg19_genes_promoters							E1
chr3	97482801	97483800	1000	*	E11	E1	chr3	97482595	97483594	1000	+	promoter:14144	uc003drv.3	84100	ARL6	hg19_genes_promoters							E1
chr3	97482801	97483800	1000	*	E11	E1	chr3	97482595	97483594	1000	+	promoter:14145	uc010hoy.3	84100	ARL6	hg19_genes_promoters							E1
chr3	97482801	97483800	1000	*	E11	E1	chr3	97482595	97483594	1000	+	promoter:14146	uc003drw.3	84100	ARL6	hg19_genes_promoters							E1
chr3	97482401	97485800	3400	*	E11	E1	chr3	97482595	97483594	1000	+	promoter:14143	uc003dru.3	84100	ARL6	hg19_genes_promoters								E1
chr3	97482401	97485800	3400	*	E11	E1	chr3	97482595	97483594	1000	+	promoter:14144	uc003drv.3	84100	ARL6	hg19_genes_promoters								E1
chr3	97482401	97485800	3400	*	E11	E1	chr3	97482595	97483594	1000	+	promoter:14145	uc010hoy.3	84100	ARL6	hg19_genes_promoters								E1
chr3	97482401	97485800	3400	*	E11	E1	chr3	97482595	97483594	1000	+	promoter:14146	uc003drw.3	84100	ARL6	hg19_genes_promoters								E1
chr1	161720401	161735800	15400	*	E6	E7	chr1	161735034	161736033	1000	+	promoter:2944	uc001gbq.2	22926	ATF6	hg19_genes_promoters	E7
chr1	161720401	161735800	15400	*	E6	E7	chr1	161735034	161736033	1000	+	promoter:2945	uc001gbs.3	22926	ATF6	hg19_genes_promoters	E7
chr1	161735801	161736000	200	*	E9	E5	chr1	161735034	161736033	1000	+	promoter:2944	uc001gbq.2	22926	ATF6	hg19_genes_promoters	E5
chr1	161735801	161736000	200	*	E9	E5	chr1	161735034	161736033	1000	+	promoter:2945	uc001gbs.3	22926	ATF6	hg19_genes_promoters	E5
chr1	161736001	161736400	400	*	E11	E1	chr1	161735034	161736033	1000	+	promoter:2944	uc001gbq.2	22926	ATF6	hg19_genes_promoters	E1
chr1	161736001	161736400	400	*	E11	E1	chr1	161735034	161736033	1000	+	promoter:2945	uc001gbs.3	22926	ATF6	hg19_genes_promoters	E1
chr1	161734601	161737000	2400	*	E11	E1	chr1	161735034	161736033	1000	+	promoter:2944	uc001gbq.2	22926	ATF6	hg19_genes_promoters		E1
chr1	161734601	161737000	2400	*	E11	E1	chr1	161735034	161736033	1000	+	promoter:2945	uc001gbs.3	22926	ATF6	hg19_genes_promoters		E1
chr1	161734601	161735800	1200	*	E10	E4	chr1	161735034	161736033	1000	+	promoter:2944	uc001gbq.2	22926	ATF6	hg19_genes_promoters			E4
chr1	161734601	161735800	1200	*	E10	E4	chr1	161735034	161736033	1000	+	promoter:2945	uc001gbs.3	22926	ATF6	hg19_genes_promoters			E4
chr1	161735801	161736600	800	*	E11	E1	chr1	161735034	161736033	1000	+	promoter:2944	uc001gbq.2	22926	ATF6	hg19_genes_promoters			E1
chr1	161735801	161736600	800	*	E11	E1	chr1	161735034	161736033	1000	+	promoter:2945	uc001gbs.3	22926	ATF6	hg19_genes_promoters			E1
chr1	161734601	161735200	600	*	E11	E1	chr1	161735034	161736033	1000	+	promoter:2944	uc001gbq.2	22926	ATF6	hg19_genes_promoters				E1
chr1	161734601	161735200	600	*	E11	E1	chr1	161735034	161736033	1000	+	promoter:2945	uc001gbs.3	22926	ATF6	hg19_genes_promoters				E1
chr1	161735201	161735400	200	*	E9	E5	chr1	161735034	161736033	1000	+	promoter:2944	uc001gbq.2	22926	ATF6	hg19_genes_promoters				E5
chr1	161735201	161735400	200	*	E9	E5	chr1	161735034	161736033	1000	+	promoter:2945	uc001gbs.3	22926	ATF6	hg19_genes_promoters				E5
chr1	161735401	161737000	1600	*	E11	E1	chr1	161735034	161736033	1000	+	promoter:2944	uc001gbq.2	22926	ATF6	hg19_genes_promoters				E1
chr1	161735401	161737000	1600	*	E11	E1	chr1	161735034	161736033	1000	+	promoter:2945	uc001gbs.3	22926	ATF6	hg19_genes_promoters				E1
chr1	161734801	161737000	2200	*	E11	E1	chr1	161735034	161736033	1000	+	promoter:2944	uc001gbq.2	22926	ATF6	hg19_genes_promoters					E1
chr1	161734801	161737000	2200	*	E11	E1	chr1	161735034	161736033	1000	+	promoter:2945	uc001gbs.3	22926	ATF6	hg19_genes_promoters					E1
chr1	161734601	161735800	1200	*	E6	E7	chr1	161735034	161736033	1000	+	promoter:2944	uc001gbq.2	22926	ATF6	hg19_genes_promoters						E7
chr1	161734601	161735800	1200	*	E6	E7	chr1	161735034	161736033	1000	+	promoter:2945	uc001gbs.3	22926	ATF6	hg19_genes_promoters						E7
chr1	161735801	161736000	200	*	E9	E5	chr1	161735034	161736033	1000	+	promoter:2944	uc001gbq.2	22926	ATF6	hg19_genes_promoters						E5
chr1	161735801	161736000	200	*	E9	E5	chr1	161735034	161736033	1000	+	promoter:2945	uc001gbs.3	22926	ATF6	hg19_genes_promoters						E5
chr1	161736001	161736200	200	*	E11	E1	chr1	161735034	161736033	1000	+	promoter:2944	uc001gbq.2	22926	ATF6	hg19_genes_promoters						E1
chr1	161736001	161736200	200	*	E11	E1	chr1	161735034	161736033	1000	+	promoter:2945	uc001gbs.3	22926	ATF6	hg19_genes_promoters						E1
chr1	161734201	161736000	1800	*	E6	E7	chr1	161735034	161736033	1000	+	promoter:2944	uc001gbq.2	22926	ATF6	hg19_genes_promoters							E7
chr1	161734201	161736000	1800	*	E6	E7	chr1	161735034	161736033	1000	+	promoter:2945	uc001gbs.3	22926	ATF6	hg19_genes_promoters							E7
chr1	161736001	161738200	2200	*	E9	E5	chr1	161735034	161736033	1000	+	promoter:2944	uc001gbq.2	22926	ATF6	hg19_genes_promoters							E5
chr1	161736001	161738200	2200	*	E9	E5	chr1	161735034	161736033	1000	+	promoter:2945	uc001gbs.3	22926	ATF6	hg19_genes_promoters							E5
chr1	161734601	161737000	2400	*	E11	E1	chr1	161735034	161736033	1000	+	promoter:2944	uc001gbq.2	22926	ATF6	hg19_genes_promoters								E1
chr1	161734601	161737000	2400	*	E11	E1	chr1	161735034	161736033	1000	+	promoter:2945	uc001gbs.3	22926	ATF6	hg19_genes_promoters								E1
chr11	66248401	66278200	29800	*	E6	E7	chr11	66275550	66276549	1000	+	promoter:42184	uc001oii.1	582	BBS1	hg19_genes_promoters	E7
chr11	66248401	66278200	29800	*	E6	E7	chr11	66277119	66278118	1000	+	promoter:42185	uc010rpf.1	582	BBS1	hg19_genes_promoters	E7
chr11	66248401	66278200	29800	*	E6	E7	chr11	66277119	66278118	1000	+	promoter:42186	uc001oij.1	582	BBS1	hg19_genes_promoters	E7
chr11	66248401	66278200	29800	*	E6	E7	chr11	66277119	66278118	1000	+	promoter:42187	uc001oik.1	582	BBS1	hg19_genes_promoters	E7
chr11	66248401	66278200	29800	*	E6	E7	chr11	66277119	66278118	1000	+	promoter:42188	uc001oil.1	582	BBS1	hg19_genes_promoters	E7
chr11	66248401	66278200	29800	*	E6	E7	chr11	66277119	66278118	1000	+	promoter:42189	uc010rpg.1	582	BBS1	hg19_genes_promoters	E7
chr11	66279201	66311000	31800	*	E6	E7	chr11	66290123	66291122	1000	+	promoter:42190	uc010rph.1	582	BBS1	hg19_genes_promoters	E7
chr11	66274401	66276600	2200	*	E3	E10	chr11	66275550	66276549	1000	+	promoter:42184	uc001oii.1	582	BBS1	hg19_genes_promoters		E10
chr11	66276601	66277200	600	*	E4	E6	chr11	66277119	66278118	1000	+	promoter:42185	uc010rpf.1	582	BBS1	hg19_genes_promoters		E6
chr11	66276601	66277200	600	*	E4	E6	chr11	66277119	66278118	1000	+	promoter:42186	uc001oij.1	582	BBS1	hg19_genes_promoters		E6
chr11	66276601	66277200	600	*	E4	E6	chr11	66277119	66278118	1000	+	promoter:42187	uc001oik.1	582	BBS1	hg19_genes_promoters		E6
chr11	66276601	66277200	600	*	E4	E6	chr11	66277119	66278118	1000	+	promoter:42188	uc001oil.1	582	BBS1	hg19_genes_promoters		E6
chr11	66276601	66277200	600	*	E4	E6	chr11	66277119	66278118	1000	+	promoter:42189	uc010rpg.1	582	BBS1	hg19_genes_promoters		E6
chr11	66277201	66277600	400	*	E7	E3	chr11	66277119	66278118	1000	+	promoter:42185	uc010rpf.1	582	BBS1	hg19_genes_promoters		E3
chr11	66277201	66277600	400	*	E7	E3	chr11	66277119	66278118	1000	+	promoter:42186	uc001oij.1	582	BBS1	hg19_genes_promoters		E3
chr11	66277201	66277600	400	*	E7	E3	chr11	66277119	66278118	1000	+	promoter:42187	uc001oik.1	582	BBS1	hg19_genes_promoters		E3
chr11	66277201	66277600	400	*	E7	E3	chr11	66277119	66278118	1000	+	promoter:42188	uc001oil.1	582	BBS1	hg19_genes_promoters		E3
chr11	66277201	66277600	400	*	E7	E3	chr11	66277119	66278118	1000	+	promoter:42189	uc010rpg.1	582	BBS1	hg19_genes_promoters		E3
chr11	66277601	66277800	200	*	E9	E5	chr11	66277119	66278118	1000	+	promoter:42185	uc010rpf.1	582	BBS1	hg19_genes_promoters		E5
chr11	66277601	66277800	200	*	E9	E5	chr11	66277119	66278118	1000	+	promoter:42186	uc001oij.1	582	BBS1	hg19_genes_promoters		E5
chr11	66277601	66277800	200	*	E9	E5	chr11	66277119	66278118	1000	+	promoter:42187	uc001oik.1	582	BBS1	hg19_genes_promoters		E5
chr11	66277601	66277800	200	*	E9	E5	chr11	66277119	66278118	1000	+	promoter:42188	uc001oil.1	582	BBS1	hg19_genes_promoters		E5
chr11	66277601	66277800	200	*	E9	E5	chr11	66277119	66278118	1000	+	promoter:42189	uc010rpg.1	582	BBS1	hg19_genes_promoters		E5
chr11	66277801	66278800	1000	*	E11	E1	chr11	66277119	66278118	1000	+	promoter:42185	uc010rpf.1	582	BBS1	hg19_genes_promoters		E1
chr11	66277801	66278800	1000	*	E11	E1	chr11	66277119	66278118	1000	+	promoter:42186	uc001oij.1	582	BBS1	hg19_genes_promoters		E1
chr11	66277801	66278800	1000	*	E11	E1	chr11	66277119	66278118	1000	+	promoter:42187	uc001oik.1	582	BBS1	hg19_genes_promoters		E1
chr11	66277801	66278800	1000	*	E11	E1	chr11	66277119	66278118	1000	+	promoter:42188	uc001oil.1	582	BBS1	hg19_genes_promoters		E1
chr11	66277801	66278800	1000	*	E11	E1	chr11	66277119	66278118	1000	+	promoter:42189	uc010rpg.1	582	BBS1	hg19_genes_promoters		E1
chr11	66287801	66310200	22400	*	E4	E6	chr11	66290123	66291122	1000	+	promoter:42190	uc010rph.1	582	BBS1	hg19_genes_promoters		E6
chr11	66275001	66277400	2400	*	E6	E7	chr11	66275550	66276549	1000	+	promoter:42184	uc001oii.1	582	BBS1	hg19_genes_promoters			E7
chr11	66275001	66277400	2400	*	E6	E7	chr11	66277119	66278118	1000	+	promoter:42185	uc010rpf.1	582	BBS1	hg19_genes_promoters			E7
chr11	66275001	66277400	2400	*	E6	E7	chr11	66277119	66278118	1000	+	promoter:42186	uc001oij.1	582	BBS1	hg19_genes_promoters			E7
chr11	66275001	66277400	2400	*	E6	E7	chr11	66277119	66278118	1000	+	promoter:42187	uc001oik.1	582	BBS1	hg19_genes_promoters			E7
chr11	66275001	66277400	2400	*	E6	E7	chr11	66277119	66278118	1000	+	promoter:42188	uc001oil.1	582	BBS1	hg19_genes_promoters			E7
chr11	66275001	66277400	2400	*	E6	E7	chr11	66277119	66278118	1000	+	promoter:42189	uc010rpg.1	582	BBS1	hg19_genes_promoters			E7
chr11	66277401	66277600	200	*	E9	E5	chr11	66277119	66278118	1000	+	promoter:42185	uc010rpf.1	582	BBS1	hg19_genes_promoters			E5
chr11	66277401	66277600	200	*	E9	E5	chr11	66277119	66278118	1000	+	promoter:42186	uc001oij.1	582	BBS1	hg19_genes_promoters			E5
chr11	66277401	66277600	200	*	E9	E5	chr11	66277119	66278118	1000	+	promoter:42187	uc001oik.1	582	BBS1	hg19_genes_promoters			E5
chr11	66277401	66277600	200	*	E9	E5	chr11	66277119	66278118	1000	+	promoter:42188	uc001oil.1	582	BBS1	hg19_genes_promoters			E5
chr11	66277401	66277600	200	*	E9	E5	chr11	66277119	66278118	1000	+	promoter:42189	uc010rpg.1	582	BBS1	hg19_genes_promoters			E5
chr11	66277601	66278600	1000	*	E11	E1	chr11	66277119	66278118	1000	+	promoter:42185	uc010rpf.1	582	BBS1	hg19_genes_promoters			E1
chr11	66277601	66278600	1000	*	E11	E1	chr11	66277119	66278118	1000	+	promoter:42186	uc001oij.1	582	BBS1	hg19_genes_promoters			E1
chr11	66277601	66278600	1000	*	E11	E1	chr11	66277119	66278118	1000	+	promoter:42187	uc001oik.1	582	BBS1	hg19_genes_promoters			E1
chr11	66277601	66278600	1000	*	E11	E1	chr11	66277119	66278118	1000	+	promoter:42188	uc001oil.1	582	BBS1	hg19_genes_promoters			E1
chr11	66277601	66278600	1000	*	E11	E1	chr11	66277119	66278118	1000	+	promoter:42189	uc010rpg.1	582	BBS1	hg19_genes_promoters			E1
chr11	66281801	66290600	8800	*	E5	E9	chr11	66290123	66291122	1000	+	promoter:42190	uc010rph.1	582	BBS1	hg19_genes_promoters			E9
chr11	66290601	66291000	400	*	E6	E7	chr11	66290123	66291122	1000	+	promoter:42190	uc010rph.1	582	BBS1	hg19_genes_promoters			E7
chr11	66291001	66291600	600	*	E7	E3	chr11	66290123	66291122	1000	+	promoter:42190	uc010rph.1	582	BBS1	hg19_genes_promoters			E3
chr11	66263401	66277600	14200	*	E2	E8	chr11	66275550	66276549	1000	+	promoter:42184	uc001oii.1	582	BBS1	hg19_genes_promoters				E8
chr11	66263401	66277600	14200	*	E2	E8	chr11	66277119	66278118	1000	+	promoter:42185	uc010rpf.1	582	BBS1	hg19_genes_promoters				E8
chr11	66263401	66277600	14200	*	E2	E8	chr11	66277119	66278118	1000	+	promoter:42186	uc001oij.1	582	BBS1	hg19_genes_promoters				E8
chr11	66263401	66277600	14200	*	E2	E8	chr11	66277119	66278118	1000	+	promoter:42187	uc001oik.1	582	BBS1	hg19_genes_promoters				E8
chr11	66263401	66277600	14200	*	E2	E8	chr11	66277119	66278118	1000	+	promoter:42188	uc001oil.1	582	BBS1	hg19_genes_promoters				E8
chr11	66263401	66277600	14200	*	E2	E8	chr11	66277119	66278118	1000	+	promoter:42189	uc010rpg.1	582	BBS1	hg19_genes_promoters				E8
chr11	66277601	66277800	200	*	E9	E5	chr11	66277119	66278118	1000	+	promoter:42185	uc010rpf.1	582	BBS1	hg19_genes_promoters				E5
chr11	66277601	66277800	200	*	E9	E5	chr11	66277119	66278118	1000	+	promoter:42186	uc001oij.1	582	BBS1	hg19_genes_promoters				E5
chr11	66277601	66277800	200	*	E9	E5	chr11	66277119	66278118	1000	+	promoter:42187	uc001oik.1	582	BBS1	hg19_genes_promoters				E5
chr11	66277601	66277800	200	*	E9	E5	chr11	66277119	66278118	1000	+	promoter:42188	uc001oil.1	582	BBS1	hg19_genes_promoters				E5
chr11	66277601	66277800	200	*	E9	E5	chr11	66277119	66278118	1000	+	promoter:42189	uc010rpg.1	582	BBS1	hg19_genes_promoters				E5
chr11	66277801	66279200	1400	*	E11	E1	chr11	66277119	66278118	1000	+	promoter:42185	uc010rpf.1	582	BBS1	hg19_genes_promoters				E1
chr11	66277801	66279200	1400	*	E11	E1	chr11	66277119	66278118	1000	+	promoter:42186	uc001oij.1	582	BBS1	hg19_genes_promoters				E1
chr11	66277801	66279200	1400	*	E11	E1	chr11	66277119	66278118	1000	+	promoter:42187	uc001oik.1	582	BBS1	hg19_genes_promoters				E1
chr11	66277801	66279200	1400	*	E11	E1	chr11	66277119	66278118	1000	+	promoter:42188	uc001oil.1	582	BBS1	hg19_genes_promoters				E1
chr11	66277801	66279200	1400	*	E11	E1	chr11	66277119	66278118	1000	+	promoter:42189	uc010rpg.1	582	BBS1	hg19_genes_promoters				E1
chr11	66279401	66306000	26600	*	E6	E7	chr11	66290123	66291122	1000	+	promoter:42190	uc010rph.1	582	BBS1	hg19_genes_promoters				E7
chr11	66273001	66277800	4800	*	E3	E10	chr11	66275550	66276549	1000	+	promoter:42184	uc001oii.1	582	BBS1	hg19_genes_promoters					E10
chr11	66273001	66277800	4800	*	E3	E10	chr11	66277119	66278118	1000	+	promoter:42185	uc010rpf.1	582	BBS1	hg19_genes_promoters					E10
chr11	66273001	66277800	4800	*	E3	E10	chr11	66277119	66278118	1000	+	promoter:42186	uc001oij.1	582	BBS1	hg19_genes_promoters					E10
chr11	66273001	66277800	4800	*	E3	E10	chr11	66277119	66278118	1000	+	promoter:42187	uc001oik.1	582	BBS1	hg19_genes_promoters					E10
chr11	66273001	66277800	4800	*	E3	E10	chr11	66277119	66278118	1000	+	promoter:42188	uc001oil.1	582	BBS1	hg19_genes_promoters					E10
chr11	66273001	66277800	4800	*	E3	E10	chr11	66277119	66278118	1000	+	promoter:42189	uc010rpg.1	582	BBS1	hg19_genes_promoters					E10
chr11	66277801	66279000	1200	*	E11	E1	chr11	66277119	66278118	1000	+	promoter:42185	uc010rpf.1	582	BBS1	hg19_genes_promoters					E1
chr11	66277801	66279000	1200	*	E11	E1	chr11	66277119	66278118	1000	+	promoter:42186	uc001oij.1	582	BBS1	hg19_genes_promoters					E1
chr11	66277801	66279000	1200	*	E11	E1	chr11	66277119	66278118	1000	+	promoter:42187	uc001oik.1	582	BBS1	hg19_genes_promoters					E1
chr11	66277801	66279000	1200	*	E11	E1	chr11	66277119	66278118	1000	+	promoter:42188	uc001oil.1	582	BBS1	hg19_genes_promoters					E1
chr11	66277801	66279000	1200	*	E11	E1	chr11	66277119	66278118	1000	+	promoter:42189	uc010rpg.1	582	BBS1	hg19_genes_promoters					E1
chr11	66280001	66292000	12000	*	E4	E6	chr11	66290123	66291122	1000	+	promoter:42190	uc010rph.1	582	BBS1	hg19_genes_promoters					E6
chr11	66275201	66277600	2400	*	E6	E7	chr11	66275550	66276549	1000	+	promoter:42184	uc001oii.1	582	BBS1	hg19_genes_promoters						E7
chr11	66275201	66277600	2400	*	E6	E7	chr11	66277119	66278118	1000	+	promoter:42185	uc010rpf.1	582	BBS1	hg19_genes_promoters						E7
chr11	66275201	66277600	2400	*	E6	E7	chr11	66277119	66278118	1000	+	promoter:42186	uc001oij.1	582	BBS1	hg19_genes_promoters						E7
chr11	66275201	66277600	2400	*	E6	E7	chr11	66277119	66278118	1000	+	promoter:42187	uc001oik.1	582	BBS1	hg19_genes_promoters						E7
chr11	66275201	66277600	2400	*	E6	E7	chr11	66277119	66278118	1000	+	promoter:42188	uc001oil.1	582	BBS1	hg19_genes_promoters						E7
chr11	66275201	66277600	2400	*	E6	E7	chr11	66277119	66278118	1000	+	promoter:42189	uc010rpg.1	582	BBS1	hg19_genes_promoters						E7
chr11	66277601	66278000	400	*	E9	E5	chr11	66277119	66278118	1000	+	promoter:42185	uc010rpf.1	582	BBS1	hg19_genes_promoters						E5
chr11	66277601	66278000	400	*	E9	E5	chr11	66277119	66278118	1000	+	promoter:42186	uc001oij.1	582	BBS1	hg19_genes_promoters						E5
chr11	66277601	66278000	400	*	E9	E5	chr11	66277119	66278118	1000	+	promoter:42187	uc001oik.1	582	BBS1	hg19_genes_promoters						E5
chr11	66277601	66278000	400	*	E9	E5	chr11	66277119	66278118	1000	+	promoter:42188	uc001oil.1	582	BBS1	hg19_genes_promoters						E5
chr11	66277601	66278000	400	*	E9	E5	chr11	66277119	66278118	1000	+	promoter:42189	uc010rpg.1	582	BBS1	hg19_genes_promoters						E5
chr11	66278001	66278800	800	*	E11	E1	chr11	66277119	66278118	1000	+	promoter:42185	uc010rpf.1	582	BBS1	hg19_genes_promoters						E1
chr11	66278001	66278800	800	*	E11	E1	chr11	66277119	66278118	1000	+	promoter:42186	uc001oij.1	582	BBS1	hg19_genes_promoters						E1
chr11	66278001	66278800	800	*	E11	E1	chr11	66277119	66278118	1000	+	promoter:42187	uc001oik.1	582	BBS1	hg19_genes_promoters						E1
chr11	66278001	66278800	800	*	E11	E1	chr11	66277119	66278118	1000	+	promoter:42188	uc001oil.1	582	BBS1	hg19_genes_promoters						E1
chr11	66278001	66278800	800	*	E11	E1	chr11	66277119	66278118	1000	+	promoter:42189	uc010rpg.1	582	BBS1	hg19_genes_promoters						E1
chr11	66279201	66293600	14400	*	E6	E7	chr11	66290123	66291122	1000	+	promoter:42190	uc010rph.1	582	BBS1	hg19_genes_promoters						E7
chr11	66274401	66277600	3200	*	E5	E9	chr11	66275550	66276549	1000	+	promoter:42184	uc001oii.1	582	BBS1	hg19_genes_promoters							E9
chr11	66274401	66277600	3200	*	E5	E9	chr11	66277119	66278118	1000	+	promoter:42185	uc010rpf.1	582	BBS1	hg19_genes_promoters							E9
chr11	66274401	66277600	3200	*	E5	E9	chr11	66277119	66278118	1000	+	promoter:42186	uc001oij.1	582	BBS1	hg19_genes_promoters							E9
chr11	66274401	66277600	3200	*	E5	E9	chr11	66277119	66278118	1000	+	promoter:42187	uc001oik.1	582	BBS1	hg19_genes_promoters							E9
chr11	66274401	66277600	3200	*	E5	E9	chr11	66277119	66278118	1000	+	promoter:42188	uc001oil.1	582	BBS1	hg19_genes_promoters							E9
chr11	66274401	66277600	3200	*	E5	E9	chr11	66277119	66278118	1000	+	promoter:42189	uc010rpg.1	582	BBS1	hg19_genes_promoters							E9
chr11	66277601	66278000	400	*	E10	E4	chr11	66277119	66278118	1000	+	promoter:42185	uc010rpf.1	582	BBS1	hg19_genes_promoters							E4
chr11	66277601	66278000	400	*	E10	E4	chr11	66277119	66278118	1000	+	promoter:42186	uc001oij.1	582	BBS1	hg19_genes_promoters							E4
chr11	66277601	66278000	400	*	E10	E4	chr11	66277119	66278118	1000	+	promoter:42187	uc001oik.1	582	BBS1	hg19_genes_promoters							E4
chr11	66277601	66278000	400	*	E10	E4	chr11	66277119	66278118	1000	+	promoter:42188	uc001oil.1	582	BBS1	hg19_genes_promoters							E4
chr11	66277601	66278000	400	*	E10	E4	chr11	66277119	66278118	1000	+	promoter:42189	uc010rpg.1	582	BBS1	hg19_genes_promoters							E4
chr11	66278001	66278600	600	*	E11	E1	chr11	66277119	66278118	1000	+	promoter:42185	uc010rpf.1	582	BBS1	hg19_genes_promoters							E1
chr11	66278001	66278600	600	*	E11	E1	chr11	66277119	66278118	1000	+	promoter:42186	uc001oij.1	582	BBS1	hg19_genes_promoters							E1
chr11	66278001	66278600	600	*	E11	E1	chr11	66277119	66278118	1000	+	promoter:42187	uc001oik.1	582	BBS1	hg19_genes_promoters							E1
chr11	66278001	66278600	600	*	E11	E1	chr11	66277119	66278118	1000	+	promoter:42188	uc001oil.1	582	BBS1	hg19_genes_promoters							E1
chr11	66278001	66278600	600	*	E11	E1	chr11	66277119	66278118	1000	+	promoter:42189	uc010rpg.1	582	BBS1	hg19_genes_promoters							E1
chr11	66280401	66305600	25200	*	E4	E6	chr11	66290123	66291122	1000	+	promoter:42190	uc010rph.1	582	BBS1	hg19_genes_promoters							E6
chr11	66263401	66276400	13000	*	E6	E7	chr11	66275550	66276549	1000	+	promoter:42184	uc001oii.1	582	BBS1	hg19_genes_promoters								E7
chr11	66276401	66277600	1200	*	E7	E3	chr11	66275550	66276549	1000	+	promoter:42184	uc001oii.1	582	BBS1	hg19_genes_promoters								E3
chr11	66276401	66277600	1200	*	E7	E3	chr11	66277119	66278118	1000	+	promoter:42185	uc010rpf.1	582	BBS1	hg19_genes_promoters								E3
chr11	66276401	66277600	1200	*	E7	E3	chr11	66277119	66278118	1000	+	promoter:42186	uc001oij.1	582	BBS1	hg19_genes_promoters								E3
chr11	66276401	66277600	1200	*	E7	E3	chr11	66277119	66278118	1000	+	promoter:42187	uc001oik.1	582	BBS1	hg19_genes_promoters								E3
chr11	66276401	66277600	1200	*	E7	E3	chr11	66277119	66278118	1000	+	promoter:42188	uc001oil.1	582	BBS1	hg19_genes_promoters								E3
chr11	66276401	66277600	1200	*	E7	E3	chr11	66277119	66278118	1000	+	promoter:42189	uc010rpg.1	582	BBS1	hg19_genes_promoters								E3
chr11	66277601	66277800	200	*	E8	E2	chr11	66277119	66278118	1000	+	promoter:42185	uc010rpf.1	582	BBS1	hg19_genes_promoters								E2
chr11	66277601	66277800	200	*	E8	E2	chr11	66277119	66278118	1000	+	promoter:42186	uc001oij.1	582	BBS1	hg19_genes_promoters								E2
chr11	66277601	66277800	200	*	E8	E2	chr11	66277119	66278118	1000	+	promoter:42187	uc001oik.1	582	BBS1	hg19_genes_promoters								E2
chr11	66277601	66277800	200	*	E8	E2	chr11	66277119	66278118	1000	+	promoter:42188	uc001oil.1	582	BBS1	hg19_genes_promoters								E2
chr11	66277601	66277800	200	*	E8	E2	chr11	66277119	66278118	1000	+	promoter:42189	uc010rpg.1	582	BBS1	hg19_genes_promoters								E2
chr11	66277801	66279000	1200	*	E11	E1	chr11	66277119	66278118	1000	+	promoter:42185	uc010rpf.1	582	BBS1	hg19_genes_promoters								E1
chr11	66277801	66279000	1200	*	E11	E1	chr11	66277119	66278118	1000	+	promoter:42186	uc001oij.1	582	BBS1	hg19_genes_promoters								E1
chr11	66277801	66279000	1200	*	E11	E1	chr11	66277119	66278118	1000	+	promoter:42187	uc001oik.1	582	BBS1	hg19_genes_promoters								E1
chr11	66277801	66279000	1200	*	E11	E1	chr11	66277119	66278118	1000	+	promoter:42188	uc001oil.1	582	BBS1	hg19_genes_promoters								E1
chr11	66277801	66279000	1200	*	E11	E1	chr11	66277119	66278118	1000	+	promoter:42189	uc010rpg.1	582	BBS1	hg19_genes_promoters								E1
chr11	66287201	66310800	23600	*	E4	E6	chr11	66290123	66291122	1000	+	promoter:42190	uc010rph.1	582	BBS1	hg19_genes_promoters								E6
chr16	56553401	56554600	1200	*	E7	E3	chr16	56554009	56555008	1000	-	promoter:59579	uc002ejd.2	583	BBS2	hg19_genes_promoters	E3
chr16	56553401	56554600	1200	*	E7	E3	chr16	56554009	56555008	1000	-	promoter:59580	uc010ccg.2	583	BBS2	hg19_genes_promoters	E3
chr16	56554601	56623000	68400	*	E6	E7	chr16	56554009	56555008	1000	-	promoter:59579	uc002ejd.2	583	BBS2	hg19_genes_promoters	E7
chr16	56554601	56623000	68400	*	E6	E7	chr16	56554009	56555008	1000	-	promoter:59580	uc010ccg.2	583	BBS2	hg19_genes_promoters	E7
chr16	56553201	56554400	1200	*	E11	E1	chr16	56554009	56555008	1000	-	promoter:59579	uc002ejd.2	583	BBS2	hg19_genes_promoters		E1
chr16	56553201	56554400	1200	*	E11	E1	chr16	56554009	56555008	1000	-	promoter:59580	uc010ccg.2	583	BBS2	hg19_genes_promoters		E1
chr16	56554401	56554800	400	*	E9	E5	chr16	56554009	56555008	1000	-	promoter:59579	uc002ejd.2	583	BBS2	hg19_genes_promoters		E5
chr16	56554401	56554800	400	*	E9	E5	chr16	56554009	56555008	1000	-	promoter:59580	uc010ccg.2	583	BBS2	hg19_genes_promoters		E5
chr16	56554801	56559400	4600	*	E6	E7	chr16	56554009	56555008	1000	-	promoter:59579	uc002ejd.2	583	BBS2	hg19_genes_promoters		E7
chr16	56554801	56559400	4600	*	E6	E7	chr16	56554009	56555008	1000	-	promoter:59580	uc010ccg.2	583	BBS2	hg19_genes_promoters		E7
chr16	56553201	56554400	1200	*	E11	E1	chr16	56554009	56555008	1000	-	promoter:59579	uc002ejd.2	583	BBS2	hg19_genes_promoters			E1
chr16	56553201	56554400	1200	*	E11	E1	chr16	56554009	56555008	1000	-	promoter:59580	uc010ccg.2	583	BBS2	hg19_genes_promoters			E1
chr16	56554401	56554800	400	*	E9	E5	chr16	56554009	56555008	1000	-	promoter:59579	uc002ejd.2	583	BBS2	hg19_genes_promoters			E5
chr16	56554401	56554800	400	*	E9	E5	chr16	56554009	56555008	1000	-	promoter:59580	uc010ccg.2	583	BBS2	hg19_genes_promoters			E5
chr16	56554801	56582800	28000	*	E6	E7	chr16	56554009	56555008	1000	-	promoter:59579	uc002ejd.2	583	BBS2	hg19_genes_promoters			E7
chr16	56554801	56582800	28000	*	E6	E7	chr16	56554009	56555008	1000	-	promoter:59580	uc010ccg.2	583	BBS2	hg19_genes_promoters			E7
chr16	56553001	56554400	1400	*	E11	E1	chr16	56554009	56555008	1000	-	promoter:59579	uc002ejd.2	583	BBS2	hg19_genes_promoters				E1
chr16	56553001	56554400	1400	*	E11	E1	chr16	56554009	56555008	1000	-	promoter:59580	uc010ccg.2	583	BBS2	hg19_genes_promoters				E1
chr16	56554401	56555000	600	*	E9	E5	chr16	56554009	56555008	1000	-	promoter:59579	uc002ejd.2	583	BBS2	hg19_genes_promoters				E5
chr16	56554401	56555000	600	*	E9	E5	chr16	56554009	56555008	1000	-	promoter:59580	uc010ccg.2	583	BBS2	hg19_genes_promoters				E5
chr16	56555001	56580800	25800	*	E6	E7	chr16	56554009	56555008	1000	-	promoter:59579	uc002ejd.2	583	BBS2	hg19_genes_promoters				E7
chr16	56555001	56580800	25800	*	E6	E7	chr16	56554009	56555008	1000	-	promoter:59580	uc010ccg.2	583	BBS2	hg19_genes_promoters				E7
chr16	56553201	56554400	1200	*	E11	E1	chr16	56554009	56555008	1000	-	promoter:59579	uc002ejd.2	583	BBS2	hg19_genes_promoters					E1
chr16	56553201	56554400	1200	*	E11	E1	chr16	56554009	56555008	1000	-	promoter:59580	uc010ccg.2	583	BBS2	hg19_genes_promoters					E1
chr16	56554401	56554800	400	*	E9	E5	chr16	56554009	56555008	1000	-	promoter:59579	uc002ejd.2	583	BBS2	hg19_genes_promoters					E5
chr16	56554401	56554800	400	*	E9	E5	chr16	56554009	56555008	1000	-	promoter:59580	uc010ccg.2	583	BBS2	hg19_genes_promoters					E5
chr16	56554801	56581000	26200	*	E6	E7	chr16	56554009	56555008	1000	-	promoter:59579	uc002ejd.2	583	BBS2	hg19_genes_promoters					E7
chr16	56554801	56581000	26200	*	E6	E7	chr16	56554009	56555008	1000	-	promoter:59580	uc010ccg.2	583	BBS2	hg19_genes_promoters					E7
chr16	56553401	56554200	800	*	E11	E1	chr16	56554009	56555008	1000	-	promoter:59579	uc002ejd.2	583	BBS2	hg19_genes_promoters						E1
chr16	56553401	56554200	800	*	E11	E1	chr16	56554009	56555008	1000	-	promoter:59580	uc010ccg.2	583	BBS2	hg19_genes_promoters						E1
chr16	56554201	56554400	200	*	E9	E5	chr16	56554009	56555008	1000	-	promoter:59579	uc002ejd.2	583	BBS2	hg19_genes_promoters						E5
chr16	56554201	56554400	200	*	E9	E5	chr16	56554009	56555008	1000	-	promoter:59580	uc010ccg.2	583	BBS2	hg19_genes_promoters						E5
chr16	56554401	56622600	68200	*	E2	E8	chr16	56554009	56555008	1000	-	promoter:59579	uc002ejd.2	583	BBS2	hg19_genes_promoters						E8
chr16	56554401	56622600	68200	*	E2	E8	chr16	56554009	56555008	1000	-	promoter:59580	uc010ccg.2	583	BBS2	hg19_genes_promoters						E8
chr16	56553601	56554400	800	*	E11	E1	chr16	56554009	56555008	1000	-	promoter:59579	uc002ejd.2	583	BBS2	hg19_genes_promoters							E1
chr16	56553601	56554400	800	*	E11	E1	chr16	56554009	56555008	1000	-	promoter:59580	uc010ccg.2	583	BBS2	hg19_genes_promoters							E1
chr16	56554401	56554800	400	*	E9	E5	chr16	56554009	56555008	1000	-	promoter:59579	uc002ejd.2	583	BBS2	hg19_genes_promoters							E5
chr16	56554401	56554800	400	*	E9	E5	chr16	56554009	56555008	1000	-	promoter:59580	uc010ccg.2	583	BBS2	hg19_genes_promoters							E5
chr16	56554801	56581000	26200	*	E2	E8	chr16	56554009	56555008	1000	-	promoter:59579	uc002ejd.2	583	BBS2	hg19_genes_promoters							E8
chr16	56554801	56581000	26200	*	E2	E8	chr16	56554009	56555008	1000	-	promoter:59580	uc010ccg.2	583	BBS2	hg19_genes_promoters							E8
chr16	56553001	56554400	1400	*	E11	E1	chr16	56554009	56555008	1000	-	promoter:59579	uc002ejd.2	583	BBS2	hg19_genes_promoters								E1
chr16	56553001	56554400	1400	*	E11	E1	chr16	56554009	56555008	1000	-	promoter:59580	uc010ccg.2	583	BBS2	hg19_genes_promoters								E1
chr16	56554401	56554600	200	*	E9	E5	chr16	56554009	56555008	1000	-	promoter:59579	uc002ejd.2	583	BBS2	hg19_genes_promoters								E5
chr16	56554401	56554600	200	*	E9	E5	chr16	56554009	56555008	1000	-	promoter:59580	uc010ccg.2	583	BBS2	hg19_genes_promoters								E5
chr16	56554601	56570000	15400	*	E6	E7	chr16	56554009	56555008	1000	-	promoter:59579	uc002ejd.2	583	BBS2	hg19_genes_promoters								E7
chr16	56554601	56570000	15400	*	E6	E7	chr16	56554009	56555008	1000	-	promoter:59580	uc010ccg.2	583	BBS2	hg19_genes_promoters								E7
chr11	61705001	61716600	11600	*	E6	E7	chr11	61716356	61717355	1000	+	promoter:41898	uc001nsq.3	7439	BEST1	hg19_genes_promoters	E7
chr11	61705001	61716600	11600	*	E6	E7	chr11	61716356	61717355	1000	+	promoter:41899	uc010rlp.2	7439	BEST1	hg19_genes_promoters	E7
chr11	61705001	61716600	11600	*	E6	E7	chr11	61716356	61717355	1000	+	promoter:41900	uc010rlq.1	7439	BEST1	hg19_genes_promoters	E7
chr11	61705001	61716600	11600	*	E6	E7	chr11	61716356	61717355	1000	+	promoter:41901	uc010rlr.1	7439	BEST1	hg19_genes_promoters	E7
chr11	61705001	61716600	11600	*	E6	E7	chr11	61716356	61717355	1000	+	promoter:41902	uc001nsr.2	7439	BEST1	hg19_genes_promoters	E7
chr11	61705001	61716600	11600	*	E6	E7	chr11	61716356	61717355	1000	+	promoter:41903	uc010rls.1	7439	BEST1	hg19_genes_promoters	E7
chr11	61705001	61716600	11600	*	E6	E7	chr11	61716356	61717355	1000	+	promoter:41904	uc001nss.3	7439	BEST1	hg19_genes_promoters	E7
chr11	61705001	61716600	11600	*	E6	E7	chr11	61716356	61717355	1000	+	promoter:41905	uc001nst.3	7439	BEST1	hg19_genes_promoters	E7
chr11	61705001	61716600	11600	*	E6	E7	chr11	61716356	61717355	1000	+	promoter:41906	uc009ynt.3	7439	BEST1	hg19_genes_promoters	E7
chr11	61705001	61716600	11600	*	E6	E7	chr11	61716356	61717355	1000	+	promoter:41907	uc010rlt.2	7439	BEST1	hg19_genes_promoters	E7
chr11	61716601	61718400	1800	*	E7	E3	chr11	61716356	61717355	1000	+	promoter:41898	uc001nsq.3	7439	BEST1	hg19_genes_promoters	E3
chr11	61716601	61718400	1800	*	E7	E3	chr11	61716356	61717355	1000	+	promoter:41899	uc010rlp.2	7439	BEST1	hg19_genes_promoters	E3
chr11	61716601	61718400	1800	*	E7	E3	chr11	61716356	61717355	1000	+	promoter:41900	uc010rlq.1	7439	BEST1	hg19_genes_promoters	E3
chr11	61716601	61718400	1800	*	E7	E3	chr11	61716356	61717355	1000	+	promoter:41901	uc010rlr.1	7439	BEST1	hg19_genes_promoters	E3
chr11	61716601	61718400	1800	*	E7	E3	chr11	61716356	61717355	1000	+	promoter:41902	uc001nsr.2	7439	BEST1	hg19_genes_promoters	E3
chr11	61716601	61718400	1800	*	E7	E3	chr11	61716356	61717355	1000	+	promoter:41903	uc010rls.1	7439	BEST1	hg19_genes_promoters	E3
chr11	61716601	61718400	1800	*	E7	E3	chr11	61716356	61717355	1000	+	promoter:41904	uc001nss.3	7439	BEST1	hg19_genes_promoters	E3
chr11	61716601	61718400	1800	*	E7	E3	chr11	61716356	61717355	1000	+	promoter:41905	uc001nst.3	7439	BEST1	hg19_genes_promoters	E3
chr11	61716601	61718400	1800	*	E7	E3	chr11	61716356	61717355	1000	+	promoter:41906	uc009ynt.3	7439	BEST1	hg19_genes_promoters	E3
chr11	61716601	61718400	1800	*	E7	E3	chr11	61716356	61717355	1000	+	promoter:41907	uc010rlt.2	7439	BEST1	hg19_genes_promoters	E3
chr11	61718401	61722800	4400	*	E6	E7	chr11	61721579	61722578	1000	+	promoter:41908	uc010rlu.1	7439	BEST1	hg19_genes_promoters	E7
chr11	61718401	61722800	4400	*	E6	E7	chr11	61721704	61722703	1000	+	promoter:41909	uc010rlv.2	7439	BEST1	hg19_genes_promoters	E7
chr11	61716201	61716600	400	*	E7	E3	chr11	61716356	61717355	1000	+	promoter:41898	uc001nsq.3	7439	BEST1	hg19_genes_promoters		E3
chr11	61716201	61716600	400	*	E7	E3	chr11	61716356	61717355	1000	+	promoter:41899	uc010rlp.2	7439	BEST1	hg19_genes_promoters		E3
chr11	61716201	61716600	400	*	E7	E3	chr11	61716356	61717355	1000	+	promoter:41900	uc010rlq.1	7439	BEST1	hg19_genes_promoters		E3
chr11	61716201	61716600	400	*	E7	E3	chr11	61716356	61717355	1000	+	promoter:41901	uc010rlr.1	7439	BEST1	hg19_genes_promoters		E3
chr11	61716201	61716600	400	*	E7	E3	chr11	61716356	61717355	1000	+	promoter:41902	uc001nsr.2	7439	BEST1	hg19_genes_promoters		E3
chr11	61716201	61716600	400	*	E7	E3	chr11	61716356	61717355	1000	+	promoter:41903	uc010rls.1	7439	BEST1	hg19_genes_promoters		E3
chr11	61716201	61716600	400	*	E7	E3	chr11	61716356	61717355	1000	+	promoter:41904	uc001nss.3	7439	BEST1	hg19_genes_promoters		E3
chr11	61716201	61716600	400	*	E7	E3	chr11	61716356	61717355	1000	+	promoter:41905	uc001nst.3	7439	BEST1	hg19_genes_promoters		E3
chr11	61716201	61716600	400	*	E7	E3	chr11	61716356	61717355	1000	+	promoter:41906	uc009ynt.3	7439	BEST1	hg19_genes_promoters		E3
chr11	61716201	61716600	400	*	E7	E3	chr11	61716356	61717355	1000	+	promoter:41907	uc010rlt.2	7439	BEST1	hg19_genes_promoters		E3
chr11	61716601	61718200	1600	*	E8	E2	chr11	61716356	61717355	1000	+	promoter:41898	uc001nsq.3	7439	BEST1	hg19_genes_promoters		E2
chr11	61716601	61718200	1600	*	E8	E2	chr11	61716356	61717355	1000	+	promoter:41899	uc010rlp.2	7439	BEST1	hg19_genes_promoters		E2
chr11	61716601	61718200	1600	*	E8	E2	chr11	61716356	61717355	1000	+	promoter:41900	uc010rlq.1	7439	BEST1	hg19_genes_promoters		E2
chr11	61716601	61718200	1600	*	E8	E2	chr11	61716356	61717355	1000	+	promoter:41901	uc010rlr.1	7439	BEST1	hg19_genes_promoters		E2
chr11	61716601	61718200	1600	*	E8	E2	chr11	61716356	61717355	1000	+	promoter:41902	uc001nsr.2	7439	BEST1	hg19_genes_promoters		E2
chr11	61716601	61718200	1600	*	E8	E2	chr11	61716356	61717355	1000	+	promoter:41903	uc010rls.1	7439	BEST1	hg19_genes_promoters		E2
chr11	61716601	61718200	1600	*	E8	E2	chr11	61716356	61717355	1000	+	promoter:41904	uc001nss.3	7439	BEST1	hg19_genes_promoters		E2
chr11	61716601	61718200	1600	*	E8	E2	chr11	61716356	61717355	1000	+	promoter:41905	uc001nst.3	7439	BEST1	hg19_genes_promoters		E2
chr11	61716601	61718200	1600	*	E8	E2	chr11	61716356	61717355	1000	+	promoter:41906	uc009ynt.3	7439	BEST1	hg19_genes_promoters		E2
chr11	61716601	61718200	1600	*	E8	E2	chr11	61716356	61717355	1000	+	promoter:41907	uc010rlt.2	7439	BEST1	hg19_genes_promoters		E2
chr11	61718601	61722200	3600	*	E6	E7	chr11	61721579	61722578	1000	+	promoter:41908	uc010rlu.1	7439	BEST1	hg19_genes_promoters		E7
chr11	61718601	61722200	3600	*	E6	E7	chr11	61721704	61722703	1000	+	promoter:41909	uc010rlv.2	7439	BEST1	hg19_genes_promoters		E7
chr11	61722201	61723600	1400	*	E10	E4	chr11	61721579	61722578	1000	+	promoter:41908	uc010rlu.1	7439	BEST1	hg19_genes_promoters		E4
chr11	61722201	61723600	1400	*	E10	E4	chr11	61721704	61722703	1000	+	promoter:41909	uc010rlv.2	7439	BEST1	hg19_genes_promoters		E4
chr11	61714601	61717000	2400	*	E7	E3	chr11	61716356	61717355	1000	+	promoter:41898	uc001nsq.3	7439	BEST1	hg19_genes_promoters			E3
chr11	61714601	61717000	2400	*	E7	E3	chr11	61716356	61717355	1000	+	promoter:41899	uc010rlp.2	7439	BEST1	hg19_genes_promoters			E3
chr11	61714601	61717000	2400	*	E7	E3	chr11	61716356	61717355	1000	+	promoter:41900	uc010rlq.1	7439	BEST1	hg19_genes_promoters			E3
chr11	61714601	61717000	2400	*	E7	E3	chr11	61716356	61717355	1000	+	promoter:41901	uc010rlr.1	7439	BEST1	hg19_genes_promoters			E3
chr11	61714601	61717000	2400	*	E7	E3	chr11	61716356	61717355	1000	+	promoter:41902	uc001nsr.2	7439	BEST1	hg19_genes_promoters			E3
chr11	61714601	61717000	2400	*	E7	E3	chr11	61716356	61717355	1000	+	promoter:41903	uc010rls.1	7439	BEST1	hg19_genes_promoters			E3
chr11	61714601	61717000	2400	*	E7	E3	chr11	61716356	61717355	1000	+	promoter:41904	uc001nss.3	7439	BEST1	hg19_genes_promoters			E3
chr11	61714601	61717000	2400	*	E7	E3	chr11	61716356	61717355	1000	+	promoter:41905	uc001nst.3	7439	BEST1	hg19_genes_promoters			E3
chr11	61714601	61717000	2400	*	E7	E3	chr11	61716356	61717355	1000	+	promoter:41906	uc009ynt.3	7439	BEST1	hg19_genes_promoters			E3
chr11	61714601	61717000	2400	*	E7	E3	chr11	61716356	61717355	1000	+	promoter:41907	uc010rlt.2	7439	BEST1	hg19_genes_promoters			E3
chr11	61717001	61718000	1000	*	E8	E2	chr11	61716356	61717355	1000	+	promoter:41898	uc001nsq.3	7439	BEST1	hg19_genes_promoters			E2
chr11	61717001	61718000	1000	*	E8	E2	chr11	61716356	61717355	1000	+	promoter:41899	uc010rlp.2	7439	BEST1	hg19_genes_promoters			E2
chr11	61717001	61718000	1000	*	E8	E2	chr11	61716356	61717355	1000	+	promoter:41900	uc010rlq.1	7439	BEST1	hg19_genes_promoters			E2
chr11	61717001	61718000	1000	*	E8	E2	chr11	61716356	61717355	1000	+	promoter:41901	uc010rlr.1	7439	BEST1	hg19_genes_promoters			E2
chr11	61717001	61718000	1000	*	E8	E2	chr11	61716356	61717355	1000	+	promoter:41902	uc001nsr.2	7439	BEST1	hg19_genes_promoters			E2
chr11	61717001	61718000	1000	*	E8	E2	chr11	61716356	61717355	1000	+	promoter:41903	uc010rls.1	7439	BEST1	hg19_genes_promoters			E2
chr11	61717001	61718000	1000	*	E8	E2	chr11	61716356	61717355	1000	+	promoter:41904	uc001nss.3	7439	BEST1	hg19_genes_promoters			E2
chr11	61717001	61718000	1000	*	E8	E2	chr11	61716356	61717355	1000	+	promoter:41905	uc001nst.3	7439	BEST1	hg19_genes_promoters			E2
chr11	61717001	61718000	1000	*	E8	E2	chr11	61716356	61717355	1000	+	promoter:41906	uc009ynt.3	7439	BEST1	hg19_genes_promoters			E2
chr11	61717001	61718000	1000	*	E8	E2	chr11	61716356	61717355	1000	+	promoter:41907	uc010rlt.2	7439	BEST1	hg19_genes_promoters			E2
chr11	61719801	61722000	2200	*	E6	E7	chr11	61721579	61722578	1000	+	promoter:41908	uc010rlu.1	7439	BEST1	hg19_genes_promoters			E7
chr11	61719801	61722000	2200	*	E6	E7	chr11	61721704	61722703	1000	+	promoter:41909	uc010rlv.2	7439	BEST1	hg19_genes_promoters			E7
chr11	61722001	61722200	200	*	E7	E3	chr11	61721579	61722578	1000	+	promoter:41908	uc010rlu.1	7439	BEST1	hg19_genes_promoters			E3
chr11	61722001	61722200	200	*	E7	E3	chr11	61721704	61722703	1000	+	promoter:41909	uc010rlv.2	7439	BEST1	hg19_genes_promoters			E3
chr11	61722201	61723600	1400	*	E8	E2	chr11	61721579	61722578	1000	+	promoter:41908	uc010rlu.1	7439	BEST1	hg19_genes_promoters			E2
chr11	61722201	61723600	1400	*	E8	E2	chr11	61721704	61722703	1000	+	promoter:41909	uc010rlv.2	7439	BEST1	hg19_genes_promoters			E2
chr11	61715601	61716400	800	*	E6	E7	chr11	61716356	61717355	1000	+	promoter:41898	uc001nsq.3	7439	BEST1	hg19_genes_promoters				E7
chr11	61715601	61716400	800	*	E6	E7	chr11	61716356	61717355	1000	+	promoter:41899	uc010rlp.2	7439	BEST1	hg19_genes_promoters				E7
chr11	61715601	61716400	800	*	E6	E7	chr11	61716356	61717355	1000	+	promoter:41900	uc010rlq.1	7439	BEST1	hg19_genes_promoters				E7
chr11	61715601	61716400	800	*	E6	E7	chr11	61716356	61717355	1000	+	promoter:41901	uc010rlr.1	7439	BEST1	hg19_genes_promoters				E7
chr11	61715601	61716400	800	*	E6	E7	chr11	61716356	61717355	1000	+	promoter:41902	uc001nsr.2	7439	BEST1	hg19_genes_promoters				E7
chr11	61715601	61716400	800	*	E6	E7	chr11	61716356	61717355	1000	+	promoter:41903	uc010rls.1	7439	BEST1	hg19_genes_promoters				E7
chr11	61715601	61716400	800	*	E6	E7	chr11	61716356	61717355	1000	+	promoter:41904	uc001nss.3	7439	BEST1	hg19_genes_promoters				E7
chr11	61715601	61716400	800	*	E6	E7	chr11	61716356	61717355	1000	+	promoter:41905	uc001nst.3	7439	BEST1	hg19_genes_promoters				E7
chr11	61715601	61716400	800	*	E6	E7	chr11	61716356	61717355	1000	+	promoter:41906	uc009ynt.3	7439	BEST1	hg19_genes_promoters				E7
chr11	61715601	61716400	800	*	E6	E7	chr11	61716356	61717355	1000	+	promoter:41907	uc010rlt.2	7439	BEST1	hg19_genes_promoters				E7
chr11	61716401	61718000	1600	*	E9	E5	chr11	61716356	61717355	1000	+	promoter:41898	uc001nsq.3	7439	BEST1	hg19_genes_promoters				E5
chr11	61716401	61718000	1600	*	E9	E5	chr11	61716356	61717355	1000	+	promoter:41899	uc010rlp.2	7439	BEST1	hg19_genes_promoters				E5
chr11	61716401	61718000	1600	*	E9	E5	chr11	61716356	61717355	1000	+	promoter:41900	uc010rlq.1	7439	BEST1	hg19_genes_promoters				E5
chr11	61716401	61718000	1600	*	E9	E5	chr11	61716356	61717355	1000	+	promoter:41901	uc010rlr.1	7439	BEST1	hg19_genes_promoters				E5
chr11	61716401	61718000	1600	*	E9	E5	chr11	61716356	61717355	1000	+	promoter:41902	uc001nsr.2	7439	BEST1	hg19_genes_promoters				E5
chr11	61716401	61718000	1600	*	E9	E5	chr11	61716356	61717355	1000	+	promoter:41903	uc010rls.1	7439	BEST1	hg19_genes_promoters				E5
chr11	61716401	61718000	1600	*	E9	E5	chr11	61716356	61717355	1000	+	promoter:41904	uc001nss.3	7439	BEST1	hg19_genes_promoters				E5
chr11	61716401	61718000	1600	*	E9	E5	chr11	61716356	61717355	1000	+	promoter:41905	uc001nst.3	7439	BEST1	hg19_genes_promoters				E5
chr11	61716401	61718000	1600	*	E9	E5	chr11	61716356	61717355	1000	+	promoter:41906	uc009ynt.3	7439	BEST1	hg19_genes_promoters				E5
chr11	61716401	61718000	1600	*	E9	E5	chr11	61716356	61717355	1000	+	promoter:41907	uc010rlt.2	7439	BEST1	hg19_genes_promoters				E5
chr11	61718001	61722200	4200	*	E6	E7	chr11	61721579	61722578	1000	+	promoter:41908	uc010rlu.1	7439	BEST1	hg19_genes_promoters				E7
chr11	61718001	61722200	4200	*	E6	E7	chr11	61721704	61722703	1000	+	promoter:41909	uc010rlv.2	7439	BEST1	hg19_genes_promoters				E7
chr11	61722201	61722400	200	*	E9	E5	chr11	61721579	61722578	1000	+	promoter:41908	uc010rlu.1	7439	BEST1	hg19_genes_promoters				E5
chr11	61722201	61722400	200	*	E9	E5	chr11	61721704	61722703	1000	+	promoter:41909	uc010rlv.2	7439	BEST1	hg19_genes_promoters				E5
chr11	61722401	61723000	600	*	E11	E1	chr11	61721579	61722578	1000	+	promoter:41908	uc010rlu.1	7439	BEST1	hg19_genes_promoters				E1
chr11	61722401	61723000	600	*	E11	E1	chr11	61721704	61722703	1000	+	promoter:41909	uc010rlv.2	7439	BEST1	hg19_genes_promoters				E1
chr11	61716201	61716800	600	*	E7	E3	chr11	61716356	61717355	1000	+	promoter:41898	uc001nsq.3	7439	BEST1	hg19_genes_promoters					E3
chr11	61716201	61716800	600	*	E7	E3	chr11	61716356	61717355	1000	+	promoter:41899	uc010rlp.2	7439	BEST1	hg19_genes_promoters					E3
chr11	61716201	61716800	600	*	E7	E3	chr11	61716356	61717355	1000	+	promoter:41900	uc010rlq.1	7439	BEST1	hg19_genes_promoters					E3
chr11	61716201	61716800	600	*	E7	E3	chr11	61716356	61717355	1000	+	promoter:41901	uc010rlr.1	7439	BEST1	hg19_genes_promoters					E3
chr11	61716201	61716800	600	*	E7	E3	chr11	61716356	61717355	1000	+	promoter:41902	uc001nsr.2	7439	BEST1	hg19_genes_promoters					E3
chr11	61716201	61716800	600	*	E7	E3	chr11	61716356	61717355	1000	+	promoter:41903	uc010rls.1	7439	BEST1	hg19_genes_promoters					E3
chr11	61716201	61716800	600	*	E7	E3	chr11	61716356	61717355	1000	+	promoter:41904	uc001nss.3	7439	BEST1	hg19_genes_promoters					E3
chr11	61716201	61716800	600	*	E7	E3	chr11	61716356	61717355	1000	+	promoter:41905	uc001nst.3	7439	BEST1	hg19_genes_promoters					E3
chr11	61716201	61716800	600	*	E7	E3	chr11	61716356	61717355	1000	+	promoter:41906	uc009ynt.3	7439	BEST1	hg19_genes_promoters					E3
chr11	61716201	61716800	600	*	E7	E3	chr11	61716356	61717355	1000	+	promoter:41907	uc010rlt.2	7439	BEST1	hg19_genes_promoters					E3
chr11	61716801	61718000	1200	*	E8	E2	chr11	61716356	61717355	1000	+	promoter:41898	uc001nsq.3	7439	BEST1	hg19_genes_promoters					E2
chr11	61716801	61718000	1200	*	E8	E2	chr11	61716356	61717355	1000	+	promoter:41899	uc010rlp.2	7439	BEST1	hg19_genes_promoters					E2
chr11	61716801	61718000	1200	*	E8	E2	chr11	61716356	61717355	1000	+	promoter:41900	uc010rlq.1	7439	BEST1	hg19_genes_promoters					E2
chr11	61716801	61718000	1200	*	E8	E2	chr11	61716356	61717355	1000	+	promoter:41901	uc010rlr.1	7439	BEST1	hg19_genes_promoters					E2
chr11	61716801	61718000	1200	*	E8	E2	chr11	61716356	61717355	1000	+	promoter:41902	uc001nsr.2	7439	BEST1	hg19_genes_promoters					E2
chr11	61716801	61718000	1200	*	E8	E2	chr11	61716356	61717355	1000	+	promoter:41903	uc010rls.1	7439	BEST1	hg19_genes_promoters					E2
chr11	61716801	61718000	1200	*	E8	E2	chr11	61716356	61717355	1000	+	promoter:41904	uc001nss.3	7439	BEST1	hg19_genes_promoters					E2
chr11	61716801	61718000	1200	*	E8	E2	chr11	61716356	61717355	1000	+	promoter:41905	uc001nst.3	7439	BEST1	hg19_genes_promoters					E2
chr11	61716801	61718000	1200	*	E8	E2	chr11	61716356	61717355	1000	+	promoter:41906	uc009ynt.3	7439	BEST1	hg19_genes_promoters					E2
[truncated: 6,741 more rows]

## Sheet: emission
Old Em	New Em
[truncated: 11 more rows]

## Sheet: Retinitis pigmentosa
Genes hs	Retinitis pigmentosa	chromatin state	cases, %	evidence				state	hyperM	bivalent	rest
[truncated: 83 more rows]

[truncated: 5 more sheets: Cone or cone-rod dystrophy, Congenital stationary night bli, Leber congenital amaurosis, Macular degeneration, Genes]
