# Supplementary material for: The Potential Role of Epigenetic Mechanisms in the Development of Retinitis Pigmentosa and Related Photoreceptor Dystrophies
Source: Front Genet. 2022 Mar 11;13:827274. doi: 10.3389/fgene.2022.827274 (PMC8961674; doi:10.3389/fgene.2022.827274)
Supplement: Supplementary file 10 [file Table5.XLSX]

## Sheet: title page 
Title: The potential role of epigenetic mechanisms in the development of retinitis pigmentosa and related photoreceptor dystrophies
Galina Dvoriantchikova, Bascom Palmer Eye Institute, Department of Ophthalmology, University of Miami Miller School of Medicine, Miami, FL, 33136, USA
Karin Rose Lypka, Bascom Palmer Eye Institute, Department of Ophthalmology, University of Miami Miller School of Medicine, Miami, FL, 33136, USA
Dmitry Ivanov, Bascom Palmer Eye Institute, Department of Ophthalmology, University of Miami Miller School of Medicine, Miami, FL, 33136, USA; Department of Microbiology and Immunology, University of Miami Miller School of Medicine, Miami, FL, 33136, USA; divanov@med.miami.edu.
Supplementary Data S8: Dynamics of promoter/first exon individual CpGs methylation levels in photoreceptor genes during retinal development

## Sheet: RPCE11
id	seqnames	start	end	width	strand	methylation, %	chr	annot.start	annot.end	annot.width	annot.strand	annot.id	annot.tx_id	annot.gene_id	annot.symbol	genome
72619018chr5	chr5	72619018	72619019	2	*	100	chr5	72619012	72619154	143	-	firstexon:40270	ENSMUST00000201463.3	12788	Cnga1	mm10_genes_firstexons
72619019chr5	chr5	72619019	72619020	2	*	100	chr5	72619012	72619154	143	-	firstexon:40270	ENSMUST00000201463.3	12788	Cnga1	mm10_genes_firstexons
72619034chr5	chr5	72619034	72619035	2	*	100	chr5	72619012	72619154	143	-	firstexon:40270	ENSMUST00000201463.3	12788	Cnga1	mm10_genes_firstexons
72619035chr5	chr5	72619035	72619036	2	*	100	chr5	72619012	72619154	143	-	firstexon:40270	ENSMUST00000201463.3	12788	Cnga1	mm10_genes_firstexons
72619037chr5	chr5	72619037	72619038	2	*	70	chr5	72619012	72619154	143	-	firstexon:40270	ENSMUST00000201463.3	12788	Cnga1	mm10_genes_firstexons
72619038chr5	chr5	72619038	72619039	2	*	86.6667	chr5	72619012	72619154	143	-	firstexon:40270	ENSMUST00000201463.3	12788	Cnga1	mm10_genes_firstexons
72619062chr5	chr5	72619062	72619063	2	*	100	chr5	72619012	72619154	143	-	firstexon:40270	ENSMUST00000201463.3	12788	Cnga1	mm10_genes_firstexons
72619063chr5	chr5	72619063	72619064	2	*	86.6667	chr5	72619012	72619154	143	-	firstexon:40270	ENSMUST00000201463.3	12788	Cnga1	mm10_genes_firstexons
72619083chr5	chr5	72619083	72619084	2	*	100	chr5	72619012	72619154	143	-	firstexon:40270	ENSMUST00000201463.3	12788	Cnga1	mm10_genes_firstexons
72619084chr5	chr5	72619084	72619085	2	*	100	chr5	72619012	72619154	143	-	firstexon:40270	ENSMUST00000201463.3	12788	Cnga1	mm10_genes_firstexons
72619096chr5	chr5	72619096	72619097	2	*	88.8889	chr5	72619012	72619154	143	-	firstexon:40270	ENSMUST00000201463.3	12788	Cnga1	mm10_genes_firstexons
72619097chr5	chr5	72619097	72619098	2	*	93.75	chr5	72619012	72619154	143	-	firstexon:40270	ENSMUST00000201463.3	12788	Cnga1	mm10_genes_firstexons
72619308chr5	chr5	72619308	72619309	2	*	100	chr5	72619155	72620154	1000	-	promoter:40270	ENSMUST00000201463.3	12788	Cnga1	mm10_genes_promoters
72619413chr5	chr5	72619413	72619414	2	*	85.7143	chr5	72619155	72620154	1000	-	promoter:40270	ENSMUST00000201463.3	12788	Cnga1	mm10_genes_promoters
72619503chr5	chr5	72619503	72619504	2	*	100	chr5	72619155	72620154	1000	-	promoter:40270	ENSMUST00000201463.3	12788	Cnga1	mm10_genes_promoters
72619546chr5	chr5	72619546	72619547	2	*	100	chr5	72619155	72620154	1000	-	promoter:40270	ENSMUST00000201463.3	12788	Cnga1	mm10_genes_promoters
72619580chr5	chr5	72619580	72619581	2	*	83.3333	chr5	72619155	72620154	1000	-	promoter:40270	ENSMUST00000201463.3	12788	Cnga1	mm10_genes_promoters
72619627chr5	chr5	72619627	72619628	2	*	80	chr5	72619155	72620154	1000	-	promoter:40270	ENSMUST00000201463.3	12788	Cnga1	mm10_genes_promoters
72619628chr5	chr5	72619628	72619629	2	*	85.7143	chr5	72619155	72620154	1000	-	promoter:40270	ENSMUST00000201463.3	12788	Cnga1	mm10_genes_promoters
72631206chr5	chr5	72631206	72631207	2	*	87.1795	chr5	72630938	72631937	1000	-	promoter:40274	ENSMUST00000135701.1	12788	Cnga1	mm10_genes_promoters
72631312chr5	chr5	72631312	72631313	2	*	91.6667	chr5	72630938	72631937	1000	-	promoter:40274	ENSMUST00000135701.1	12788	Cnga1	mm10_genes_promoters
72631409chr5	chr5	72631409	72631410	2	*	100	chr5	72630938	72631937	1000	-	promoter:40274	ENSMUST00000135701.1	12788	Cnga1	mm10_genes_promoters
72631432chr5	chr5	72631432	72631433	2	*	88.8889	chr5	72630938	72631937	1000	-	promoter:40274	ENSMUST00000135701.1	12788	Cnga1	mm10_genes_promoters
72631531chr5	chr5	72631531	72631532	2	*	84.6154	chr5	72630938	72631937	1000	-	promoter:40274	ENSMUST00000135701.1	12788	Cnga1	mm10_genes_promoters
72637900chr5	chr5	72637900	72637901	2	*	100	chr5	72637847	72638846	1000	-	promoter:40272	ENSMUST00000169997.5	12788	Cnga1	mm10_genes_promoters
72637900chr5	chr5	72637900	72637901	2	*	100	chr5	72637852	72638851	1000	-	promoter:40273	ENSMUST00000126799.3	12788	Cnga1	mm10_genes_promoters
72637966chr5	chr5	72637966	72637967	2	*	87.5	chr5	72637847	72638846	1000	-	promoter:40272	ENSMUST00000169997.5	12788	Cnga1	mm10_genes_promoters
72637966chr5	chr5	72637966	72637967	2	*	87.5	chr5	72637852	72638851	1000	-	promoter:40273	ENSMUST00000126799.3	12788	Cnga1	mm10_genes_promoters
72638275chr5	chr5	72638275	72638276	2	*	100	chr5	72637847	72638846	1000	-	promoter:40272	ENSMUST00000169997.5	12788	Cnga1	mm10_genes_promoters
72638275chr5	chr5	72638275	72638276	2	*	100	chr5	72637852	72638851	1000	-	promoter:40273	ENSMUST00000126799.3	12788	Cnga1	mm10_genes_promoters
72638309chr5	chr5	72638309	72638310	2	*	100	chr5	72637847	72638846	1000	-	promoter:40272	ENSMUST00000169997.5	12788	Cnga1	mm10_genes_promoters
72638309chr5	chr5	72638309	72638310	2	*	100	chr5	72637852	72638851	1000	-	promoter:40273	ENSMUST00000126799.3	12788	Cnga1	mm10_genes_promoters
72638560chr5	chr5	72638560	72638561	2	*	83.3333	chr5	72637847	72638846	1000	-	promoter:40272	ENSMUST00000169997.5	12788	Cnga1	mm10_genes_promoters
72638560chr5	chr5	72638560	72638561	2	*	83.3333	chr5	72637852	72638851	1000	-	promoter:40273	ENSMUST00000126799.3	12788	Cnga1	mm10_genes_promoters
72638690chr5	chr5	72638690	72638691	2	*	90.9091	chr5	72637847	72638846	1000	-	promoter:40272	ENSMUST00000169997.5	12788	Cnga1	mm10_genes_promoters
72638690chr5	chr5	72638690	72638691	2	*	90.9091	chr5	72637852	72638851	1000	-	promoter:40273	ENSMUST00000126799.3	12788	Cnga1	mm10_genes_promoters
72642506chr5	chr5	72642506	72642507	2	*	100	chr5	72642502	72642752	251	-	firstexon:40271	ENSMUST00000087213.11	12788	Cnga1	mm10_genes_firstexons
72642507chr5	chr5	72642507	72642508	2	*	88.8889	chr5	72642502	72642752	251	-	firstexon:40271	ENSMUST00000087213.11	12788	Cnga1	mm10_genes_firstexons
72642568chr5	chr5	72642568	72642569	2	*	100	chr5	72642502	72642752	251	-	firstexon:40271	ENSMUST00000087213.11	12788	Cnga1	mm10_genes_firstexons
72642569chr5	chr5	72642569	72642570	2	*	63.6364	chr5	72642502	72642752	251	-	firstexon:40271	ENSMUST00000087213.11	12788	Cnga1	mm10_genes_firstexons
72642672chr5	chr5	72642672	72642673	2	*	80	chr5	72642502	72642752	251	-	firstexon:40271	ENSMUST00000087213.11	12788	Cnga1	mm10_genes_firstexons
72642673chr5	chr5	72642673	72642674	2	*	100	chr5	72642502	72642752	251	-	firstexon:40271	ENSMUST00000087213.11	12788	Cnga1	mm10_genes_firstexons
72642732chr5	chr5	72642732	72642733	2	*	33.3333	chr5	72642502	72642752	251	-	firstexon:40271	ENSMUST00000087213.11	12788	Cnga1	mm10_genes_firstexons
72642782chr5	chr5	72642782	72642783	2	*	57.1429	chr5	72642753	72643752	1000	-	promoter:40271	ENSMUST00000087213.11	12788	Cnga1	mm10_genes_promoters
72642866chr5	chr5	72642866	72642867	2	*	57.1429	chr5	72642753	72643752	1000	-	promoter:40271	ENSMUST00000087213.11	12788	Cnga1	mm10_genes_promoters
72642870chr5	chr5	72642870	72642871	2	*	57.1429	chr5	72642753	72643752	1000	-	promoter:40271	ENSMUST00000087213.11	12788	Cnga1	mm10_genes_promoters
72643024chr5	chr5	72643024	72643025	2	*	40	chr5	72642753	72643752	1000	-	promoter:40271	ENSMUST00000087213.11	12788	Cnga1	mm10_genes_promoters
72643025chr5	chr5	72643025	72643026	2	*	62.963	chr5	72642753	72643752	1000	-	promoter:40271	ENSMUST00000087213.11	12788	Cnga1	mm10_genes_promoters
72643058chr5	chr5	72643058	72643059	2	*	80	chr5	72642753	72643752	1000	-	promoter:40271	ENSMUST00000087213.11	12788	Cnga1	mm10_genes_promoters
72643059chr5	chr5	72643059	72643060	2	*	91.4286	chr5	72642753	72643752	1000	-	promoter:40271	ENSMUST00000087213.11	12788	Cnga1	mm10_genes_promoters
72643066chr5	chr5	72643066	72643067	2	*	100	chr5	72642753	72643752	1000	-	promoter:40271	ENSMUST00000087213.11	12788	Cnga1	mm10_genes_promoters
72643069chr5	chr5	72643069	72643070	2	*	87.5	chr5	72642753	72643752	1000	-	promoter:40271	ENSMUST00000087213.11	12788	Cnga1	mm10_genes_promoters
72643338chr5	chr5	72643338	72643339	2	*	77.7778	chr5	72642753	72643752	1000	-	promoter:40271	ENSMUST00000087213.11	12788	Cnga1	mm10_genes_promoters
72643416chr5	chr5	72643416	72643417	2	*	75	chr5	72642753	72643752	1000	-	promoter:40271	ENSMUST00000087213.11	12788	Cnga1	mm10_genes_promoters
72643447chr5	chr5	72643447	72643448	2	*	100	chr5	72642753	72643752	1000	-	promoter:40271	ENSMUST00000087213.11	12788	Cnga1	mm10_genes_promoters
72643661chr5	chr5	72643661	72643662	2	*	100	chr5	72642753	72643752	1000	-	promoter:40271	ENSMUST00000087213.11	12788	Cnga1	mm10_genes_promoters
72643733chr5	chr5	72643733	72643734	2	*	62.5	chr5	72642753	72643752	1000	-	promoter:40271	ENSMUST00000087213.11	12788	Cnga1	mm10_genes_promoters
3992812chr6	chr6	3992812	3992813	2	*	66.6667	chr6	3992792	3993791	1000	+	promoter:43152	ENSMUST00000031673.6	14699	Gngt1	mm10_genes_promoters
3992812chr6	chr6	3992812	3992813	2	*	66.6667	chr6	3992797	3993796	1000	+	promoter:43153	ENSMUST00000159369.5	14699	Gngt1	mm10_genes_promoters
3992988chr6	chr6	3992988	3992989	2	*	100	chr6	3992792	3993791	1000	+	promoter:43152	ENSMUST00000031673.6	14699	Gngt1	mm10_genes_promoters
3992988chr6	chr6	3992988	3992989	2	*	100	chr6	3992797	3993796	1000	+	promoter:43153	ENSMUST00000159369.5	14699	Gngt1	mm10_genes_promoters
3992994chr6	chr6	3992994	3992995	2	*	100	chr6	3992792	3993791	1000	+	promoter:43152	ENSMUST00000031673.6	14699	Gngt1	mm10_genes_promoters
3992994chr6	chr6	3992994	3992995	2	*	100	chr6	3992797	3993796	1000	+	promoter:43153	ENSMUST00000159369.5	14699	Gngt1	mm10_genes_promoters
3993030chr6	chr6	3993030	3993031	2	*	100	chr6	3992792	3993791	1000	+	promoter:43152	ENSMUST00000031673.6	14699	Gngt1	mm10_genes_promoters
3993030chr6	chr6	3993030	3993031	2	*	100	chr6	3992797	3993796	1000	+	promoter:43153	ENSMUST00000159369.5	14699	Gngt1	mm10_genes_promoters
3993071chr6	chr6	3993071	3993072	2	*	75	chr6	3992792	3993791	1000	+	promoter:43152	ENSMUST00000031673.6	14699	Gngt1	mm10_genes_promoters
3993071chr6	chr6	3993071	3993072	2	*	75	chr6	3992797	3993796	1000	+	promoter:43153	ENSMUST00000159369.5	14699	Gngt1	mm10_genes_promoters
3993227chr6	chr6	3993227	3993228	2	*	100	chr6	3992792	3993791	1000	+	promoter:43152	ENSMUST00000031673.6	14699	Gngt1	mm10_genes_promoters
3993227chr6	chr6	3993227	3993228	2	*	100	chr6	3992797	3993796	1000	+	promoter:43153	ENSMUST00000159369.5	14699	Gngt1	mm10_genes_promoters
3993245chr6	chr6	3993245	3993246	2	*	84.6154	chr6	3992792	3993791	1000	+	promoter:43152	ENSMUST00000031673.6	14699	Gngt1	mm10_genes_promoters
3993245chr6	chr6	3993245	3993246	2	*	84.6154	chr6	3992797	3993796	1000	+	promoter:43153	ENSMUST00000159369.5	14699	Gngt1	mm10_genes_promoters
3993322chr6	chr6	3993322	3993323	2	*	84.6154	chr6	3992792	3993791	1000	+	promoter:43152	ENSMUST00000031673.6	14699	Gngt1	mm10_genes_promoters
3993322chr6	chr6	3993322	3993323	2	*	84.6154	chr6	3992797	3993796	1000	+	promoter:43153	ENSMUST00000159369.5	14699	Gngt1	mm10_genes_promoters
3993403chr6	chr6	3993403	3993404	2	*	100	chr6	3992792	3993791	1000	+	promoter:43152	ENSMUST00000031673.6	14699	Gngt1	mm10_genes_promoters
3993403chr6	chr6	3993403	3993404	2	*	100	chr6	3992797	3993796	1000	+	promoter:43153	ENSMUST00000159369.5	14699	Gngt1	mm10_genes_promoters
3993404chr6	chr6	3993404	3993405	2	*	80	chr6	3992792	3993791	1000	+	promoter:43152	ENSMUST00000031673.6	14699	Gngt1	mm10_genes_promoters
3993404chr6	chr6	3993404	3993405	2	*	80	chr6	3992797	3993796	1000	+	promoter:43153	ENSMUST00000159369.5	14699	Gngt1	mm10_genes_promoters
3993536chr6	chr6	3993536	3993537	2	*	84.6154	chr6	3992792	3993791	1000	+	promoter:43152	ENSMUST00000031673.6	14699	Gngt1	mm10_genes_promoters
3993536chr6	chr6	3993536	3993537	2	*	84.6154	chr6	3992797	3993796	1000	+	promoter:43153	ENSMUST00000159369.5	14699	Gngt1	mm10_genes_promoters
3993612chr6	chr6	3993612	3993613	2	*	91.6667	chr6	3992792	3993791	1000	+	promoter:43152	ENSMUST00000031673.6	14699	Gngt1	mm10_genes_promoters
3993612chr6	chr6	3993612	3993613	2	*	91.6667	chr6	3992797	3993796	1000	+	promoter:43153	ENSMUST00000159369.5	14699	Gngt1	mm10_genes_promoters
3993780chr6	chr6	3993780	3993781	2	*	80	chr6	3992792	3993791	1000	+	promoter:43152	ENSMUST00000031673.6	14699	Gngt1	mm10_genes_promoters
3993780chr6	chr6	3993780	3993781	2	*	80	chr6	3992797	3993796	1000	+	promoter:43153	ENSMUST00000159369.5	14699	Gngt1	mm10_genes_promoters
3993781chr6	chr6	3993781	3993782	2	*	87.5	chr6	3992792	3993791	1000	+	promoter:43152	ENSMUST00000031673.6	14699	Gngt1	mm10_genes_promoters
3993781chr6	chr6	3993781	3993782	2	*	87.5	chr6	3992797	3993796	1000	+	promoter:43153	ENSMUST00000159369.5	14699	Gngt1	mm10_genes_promoters
3993791chr6	chr6	3993791	3993792	2	*	80	chr6	3992792	3993791	1000	+	promoter:43152	ENSMUST00000031673.6	14699	Gngt1	mm10_genes_promoters
3993791chr6	chr6	3993791	3993792	2	*	80	chr6	3992797	3993796	1000	+	promoter:43153	ENSMUST00000159369.5	14699	Gngt1	mm10_genes_promoters
3993791chr6	chr6	3993791	3993792	2	*	80	chr6	3993792	3994086	295	+	firstexon:43152	ENSMUST00000031673.6	14699	Gngt1	mm10_genes_firstexons
3993792chr6	chr6	3993792	3993793	2	*	100	chr6	3992797	3993796	1000	+	promoter:43153	ENSMUST00000159369.5	14699	Gngt1	mm10_genes_promoters
3993792chr6	chr6	3993792	3993793	2	*	100	chr6	3993792	3994086	295	+	firstexon:43152	ENSMUST00000031673.6	14699	Gngt1	mm10_genes_firstexons
3993841chr6	chr6	3993841	3993842	2	*	100	chr6	3993792	3994086	295	+	firstexon:43152	ENSMUST00000031673.6	14699	Gngt1	mm10_genes_firstexons
3993841chr6	chr6	3993841	3993842	2	*	100	chr6	3993797	3994086	290	+	firstexon:43153	ENSMUST00000159369.5	14699	Gngt1	mm10_genes_firstexons
13404589chr8	chr8	13404589	13404590	2	*	42.8571	chr8	13404081	13405080	1000	+	promoter:63910	ENSMUST00000033827.7	24013	Grk1	mm10_genes_promoters
13404589chr8	chr8	13404589	13404590	2	*	42.8571	chr8	13404081	13405080	1000	+	promoter:63911	ENSMUST00000209909.1	24013	Grk1	mm10_genes_promoters
13404589chr8	chr8	13404589	13404590	2	*	42.8571	chr8	13404106	13405105	1000	+	promoter:63912	ENSMUST00000211027.1	24013	Grk1	mm10_genes_promoters
47401470chr17	chr17	47401470	47401471	2	*	100	chr17	47400585	47401584	1000	-	promoter:126040	ENSMUST00000059348.8	14913	Guca1a	mm10_genes_promoters
47401514chr17	chr17	47401514	47401515	2	*	85.7143	chr17	47400585	47401584	1000	-	promoter:126040	ENSMUST00000059348.8	14913	Guca1a	mm10_genes_promoters
47401528chr17	chr17	47401528	47401529	2	*	100	chr17	47400585	47401584	1000	-	promoter:126040	ENSMUST00000059348.8	14913	Guca1a	mm10_genes_promoters
47401564chr17	chr17	47401564	47401565	2	*	100	chr17	47400585	47401584	1000	-	promoter:126040	ENSMUST00000059348.8	14913	Guca1a	mm10_genes_promoters
47422326chr17	chr17	47422326	47422327	2	*	90	chr17	47421881	47422880	1000	-	promoter:126041	ENSMUST00000238764.1	14913	Guca1a	mm10_genes_promoters
47422430chr17	chr17	47422430	47422431	2	*	85.7143	chr17	47421881	47422880	1000	-	promoter:126041	ENSMUST00000238764.1	14913	Guca1a	mm10_genes_promoters
47422431chr17	chr17	47422431	47422432	2	*	40	chr17	47421881	47422880	1000	-	promoter:126041	ENSMUST00000238764.1	14913	Guca1a	mm10_genes_promoters
47422510chr17	chr17	47422510	47422511	2	*	100	chr17	47421881	47422880	1000	-	promoter:126041	ENSMUST00000238764.1	14913	Guca1a	mm10_genes_promoters
47422530chr17	chr17	47422530	47422531	2	*	93.75	chr17	47421881	47422880	1000	-	promoter:126041	ENSMUST00000238764.1	14913	Guca1a	mm10_genes_promoters
47422594chr17	chr17	47422594	47422595	2	*	83.3333	chr17	47421881	47422880	1000	-	promoter:126041	ENSMUST00000238764.1	14913	Guca1a	mm10_genes_promoters
47422880chr17	chr17	47422880	47422881	2	*	83.3333	chr17	47421881	47422880	1000	-	promoter:126041	ENSMUST00000238764.1	14913	Guca1a	mm10_genes_promoters
61219461chr18	chr18	61219461	61219462	2	*	100	chr18	61219315	61220314	1000	+	promoter:128340	ENSMUST00000025468.14	225600	Pde6a	mm10_genes_promoters
61219578chr18	chr18	61219578	61219579	2	*	91.6667	chr18	61219315	61220314	1000	+	promoter:128340	ENSMUST00000025468.14	225600	Pde6a	mm10_genes_promoters
61219604chr18	chr18	61219604	61219605	2	*	100	chr18	61219315	61220314	1000	+	promoter:128340	ENSMUST00000025468.14	225600	Pde6a	mm10_genes_promoters
61219643chr18	chr18	61219643	61219644	2	*	100	chr18	61219315	61220314	1000	+	promoter:128340	ENSMUST00000025468.14	225600	Pde6a	mm10_genes_promoters
61219654chr18	chr18	61219654	61219655	2	*	83.3333	chr18	61219315	61220314	1000	+	promoter:128340	ENSMUST00000025468.14	225600	Pde6a	mm10_genes_promoters
61219964chr18	chr18	61219964	61219965	2	*	40	chr18	61219315	61220314	1000	+	promoter:128340	ENSMUST00000025468.14	225600	Pde6a	mm10_genes_promoters
61274613chr18	chr18	61274613	61274614	2	*	100	chr18	61274023	61275022	1000	+	promoter:128341	ENSMUST00000135688.1	225600	Pde6a	mm10_genes_promoters
61274793chr18	chr18	61274793	61274794	2	*	80	chr18	61274023	61275022	1000	+	promoter:128341	ENSMUST00000135688.1	225600	Pde6a	mm10_genes_promoters
61274801chr18	chr18	61274801	61274802	2	*	83.3333	chr18	61274023	61275022	1000	+	promoter:128341	ENSMUST00000135688.1	225600	Pde6a	mm10_genes_promoters
61274863chr18	chr18	61274863	61274864	2	*	66.6667	chr18	61274023	61275022	1000	+	promoter:128341	ENSMUST00000135688.1	225600	Pde6a	mm10_genes_promoters
61275111chr18	chr18	61275111	61275112	2	*	83.3333	chr18	61275023	61275122	100	+	firstexon:128341	ENSMUST00000135688.1	225600	Pde6a	mm10_genes_firstexons
61275114chr18	chr18	61275114	61275115	2	*	83.3333	chr18	61275023	61275122	100	+	firstexon:128341	ENSMUST00000135688.1	225600	Pde6a	mm10_genes_firstexons
108387452chr5	chr5	108387452	108387453	2	*	57.8947	chr5	108387391	108388390	1000	+	promoter:36692	ENSMUST00000031456.7	18587	Pde6b	mm10_genes_promoters
108387452chr5	chr5	108387452	108387453	2	*	57.8947	chr5	108387426	108388425	1000	+	promoter:36693	ENSMUST00000134865.1	18587	Pde6b	mm10_genes_promoters
108429668chr5	chr5	108429668	108429669	2	*	72.7273	chr5	108429377	108430376	1000	+	promoter:36694	ENSMUST00000130448.1	18587	Pde6b	mm10_genes_promoters
108429704chr5	chr5	108429704	108429705	2	*	83.3333	chr5	108429377	108430376	1000	+	promoter:36694	ENSMUST00000130448.1	18587	Pde6b	mm10_genes_promoters
108429708chr5	chr5	108429708	108429709	2	*	94.4444	chr5	108429377	108430376	1000	+	promoter:36694	ENSMUST00000130448.1	18587	Pde6b	mm10_genes_promoters
108429815chr5	chr5	108429815	108429816	2	*	100	chr5	108429377	108430376	1000	+	promoter:36694	ENSMUST00000130448.1	18587	Pde6b	mm10_genes_promoters
108429831chr5	chr5	108429831	108429832	2	*	71.4286	chr5	108429377	108430376	1000	+	promoter:36694	ENSMUST00000130448.1	18587	Pde6b	mm10_genes_promoters
108430508chr5	chr5	108430508	108430509	2	*	100	chr5	108430377	108430706	330	+	firstexon:36694	ENSMUST00000130448.1	18587	Pde6b	mm10_genes_firstexons
108430568chr5	chr5	108430568	108430569	2	*	100	chr5	108430377	108430706	330	+	firstexon:36694	ENSMUST00000130448.1	18587	Pde6b	mm10_genes_firstexons
108430593chr5	chr5	108430593	108430594	2	*	100	chr5	108430377	108430706	330	+	firstexon:36694	ENSMUST00000130448.1	18587	Pde6b	mm10_genes_firstexons
108430634chr5	chr5	108430634	108430635	2	*	100	chr5	108430377	108430706	330	+	firstexon:36694	ENSMUST00000130448.1	18587	Pde6b	mm10_genes_firstexons
108430694chr5	chr5	108430694	108430695	2	*	100	chr5	108430377	108430706	330	+	firstexon:36694	ENSMUST00000130448.1	18587	Pde6b	mm10_genes_firstexons
38131792chr19	chr19	38131792	38131793	2	*	83.3333	chr19	38131781	38132780	1000	+	promoter:132124	ENSMUST00000112329.2	110855	Pde6c	mm10_genes_promoters
38131793chr19	chr19	38131793	38131794	2	*	70.3704	chr19	38131781	38132780	1000	+	promoter:132124	ENSMUST00000112329.2	110855	Pde6c	mm10_genes_promoters
38131899chr19	chr19	38131899	38131900	2	*	100	chr19	38131781	38132780	1000	+	promoter:132124	ENSMUST00000112329.2	110855	Pde6c	mm10_genes_promoters
38131900chr19	chr19	38131900	38131901	2	*	94.4444	chr19	38131781	38132780	1000	+	promoter:132124	ENSMUST00000112329.2	110855	Pde6c	mm10_genes_promoters
38131913chr19	chr19	38131913	38131914	2	*	90.4762	chr19	38131781	38132780	1000	+	promoter:132124	ENSMUST00000112329.2	110855	Pde6c	mm10_genes_promoters
38131914chr19	chr19	38131914	38131915	2	*	100	chr19	38131781	38132780	1000	+	promoter:132124	ENSMUST00000112329.2	110855	Pde6c	mm10_genes_promoters
38131955chr19	chr19	38131955	38131956	2	*	90.4762	chr19	38131781	38132780	1000	+	promoter:132124	ENSMUST00000112329.2	110855	Pde6c	mm10_genes_promoters
38131955chr19	chr19	38131955	38131956	2	*	90.4762	chr19	38131946	38132945	1000	+	promoter:132125	ENSMUST00000025956.12	110855	Pde6c	mm10_genes_promoters
38131956chr19	chr19	38131956	38131957	2	*	83.3333	chr19	38131781	38132780	1000	+	promoter:132124	ENSMUST00000112329.2	110855	Pde6c	mm10_genes_promoters
38131956chr19	chr19	38131956	38131957	2	*	83.3333	chr19	38131946	38132945	1000	+	promoter:132125	ENSMUST00000025956.12	110855	Pde6c	mm10_genes_promoters
38132008chr19	chr19	38132008	38132009	2	*	84.6154	chr19	38131781	38132780	1000	+	promoter:132124	ENSMUST00000112329.2	110855	Pde6c	mm10_genes_promoters
38132008chr19	chr19	38132008	38132009	2	*	84.6154	chr19	38131946	38132945	1000	+	promoter:132125	ENSMUST00000025956.12	110855	Pde6c	mm10_genes_promoters
38132009chr19	chr19	38132009	38132010	2	*	100	chr19	38131781	38132780	1000	+	promoter:132124	ENSMUST00000112329.2	110855	Pde6c	mm10_genes_promoters
38132009chr19	chr19	38132009	38132010	2	*	100	chr19	38131946	38132945	1000	+	promoter:132125	ENSMUST00000025956.12	110855	Pde6c	mm10_genes_promoters
38132054chr19	chr19	38132054	38132055	2	*	66.6667	chr19	38131781	38132780	1000	+	promoter:132124	ENSMUST00000112329.2	110855	Pde6c	mm10_genes_promoters
38132054chr19	chr19	38132054	38132055	2	*	66.6667	chr19	38131946	38132945	1000	+	promoter:132125	ENSMUST00000025956.12	110855	Pde6c	mm10_genes_promoters
38132393chr19	chr19	38132393	38132394	2	*	83.3333	chr19	38131781	38132780	1000	+	promoter:132124	ENSMUST00000112329.2	110855	Pde6c	mm10_genes_promoters
38132393chr19	chr19	38132393	38132394	2	*	83.3333	chr19	38131946	38132945	1000	+	promoter:132125	ENSMUST00000025956.12	110855	Pde6c	mm10_genes_promoters
38132419chr19	chr19	38132419	38132420	2	*	88.8889	chr19	38131781	38132780	1000	+	promoter:132124	ENSMUST00000112329.2	110855	Pde6c	mm10_genes_promoters
38132419chr19	chr19	38132419	38132420	2	*	88.8889	chr19	38131946	38132945	1000	+	promoter:132125	ENSMUST00000025956.12	110855	Pde6c	mm10_genes_promoters
38132445chr19	chr19	38132445	38132446	2	*	88.8889	chr19	38131781	38132780	1000	+	promoter:132124	ENSMUST00000112329.2	110855	Pde6c	mm10_genes_promoters
38132445chr19	chr19	38132445	38132446	2	*	88.8889	chr19	38131946	38132945	1000	+	promoter:132125	ENSMUST00000025956.12	110855	Pde6c	mm10_genes_promoters
38132470chr19	chr19	38132470	38132471	2	*	100	chr19	38131781	38132780	1000	+	promoter:132124	ENSMUST00000112329.2	110855	Pde6c	mm10_genes_promoters
38132470chr19	chr19	38132470	38132471	2	*	100	chr19	38131946	38132945	1000	+	promoter:132125	ENSMUST00000025956.12	110855	Pde6c	mm10_genes_promoters
38132490chr19	chr19	38132490	38132491	2	*	100	chr19	38131781	38132780	1000	+	promoter:132124	ENSMUST00000112329.2	110855	Pde6c	mm10_genes_promoters
38132490chr19	chr19	38132490	38132491	2	*	100	chr19	38131946	38132945	1000	+	promoter:132125	ENSMUST00000025956.12	110855	Pde6c	mm10_genes_promoters
38132491chr19	chr19	38132491	38132492	2	*	80	chr19	38131781	38132780	1000	+	promoter:132124	ENSMUST00000112329.2	110855	Pde6c	mm10_genes_promoters
38132491chr19	chr19	38132491	38132492	2	*	80	chr19	38131946	38132945	1000	+	promoter:132125	ENSMUST00000025956.12	110855	Pde6c	mm10_genes_promoters
38132521chr19	chr19	38132521	38132522	2	*	100	chr19	38131781	38132780	1000	+	promoter:132124	ENSMUST00000112329.2	110855	Pde6c	mm10_genes_promoters
38132521chr19	chr19	38132521	38132522	2	*	100	chr19	38131946	38132945	1000	+	promoter:132125	ENSMUST00000025956.12	110855	Pde6c	mm10_genes_promoters
38132550chr19	chr19	38132550	38132551	2	*	71.4286	chr19	38131781	38132780	1000	+	promoter:132124	ENSMUST00000112329.2	110855	Pde6c	mm10_genes_promoters
38132550chr19	chr19	38132550	38132551	2	*	71.4286	chr19	38131946	38132945	1000	+	promoter:132125	ENSMUST00000025956.12	110855	Pde6c	mm10_genes_promoters
38132551chr19	chr19	38132551	38132552	2	*	80	chr19	38131781	38132780	1000	+	promoter:132124	ENSMUST00000112329.2	110855	Pde6c	mm10_genes_promoters
38132551chr19	chr19	38132551	38132552	2	*	80	chr19	38131946	38132945	1000	+	promoter:132125	ENSMUST00000025956.12	110855	Pde6c	mm10_genes_promoters
38132652chr19	chr19	38132652	38132653	2	*	60	chr19	38131781	38132780	1000	+	promoter:132124	ENSMUST00000112329.2	110855	Pde6c	mm10_genes_promoters
38132652chr19	chr19	38132652	38132653	2	*	60	chr19	38131946	38132945	1000	+	promoter:132125	ENSMUST00000025956.12	110855	Pde6c	mm10_genes_promoters
38132653chr19	chr19	38132653	38132654	2	*	100	chr19	38131781	38132780	1000	+	promoter:132124	ENSMUST00000112329.2	110855	Pde6c	mm10_genes_promoters
38132653chr19	chr19	38132653	38132654	2	*	100	chr19	38131946	38132945	1000	+	promoter:132125	ENSMUST00000025956.12	110855	Pde6c	mm10_genes_promoters
38132667chr19	chr19	38132667	38132668	2	*	60	chr19	38131781	38132780	1000	+	promoter:132124	ENSMUST00000112329.2	110855	Pde6c	mm10_genes_promoters
38132667chr19	chr19	38132667	38132668	2	*	60	chr19	38131946	38132945	1000	+	promoter:132125	ENSMUST00000025956.12	110855	Pde6c	mm10_genes_promoters
38132668chr19	chr19	38132668	38132669	2	*	100	chr19	38131781	38132780	1000	+	promoter:132124	ENSMUST00000112329.2	110855	Pde6c	mm10_genes_promoters
38132668chr19	chr19	38132668	38132669	2	*	100	chr19	38131946	38132945	1000	+	promoter:132125	ENSMUST00000025956.12	110855	Pde6c	mm10_genes_promoters
38133245chr19	chr19	38133245	38133246	2	*	80	chr19	38132781	38133425	645	+	firstexon:132124	ENSMUST00000112329.2	110855	Pde6c	mm10_genes_firstexons
38133245chr19	chr19	38133245	38133246	2	*	80	chr19	38132946	38133425	480	+	firstexon:132125	ENSMUST00000025956.12	110855	Pde6c	mm10_genes_firstexons
38133261chr19	chr19	38133261	38133262	2	*	60	chr19	38132781	38133425	645	+	firstexon:132124	ENSMUST00000112329.2	110855	Pde6c	mm10_genes_firstexons
38133261chr19	chr19	38133261	38133262	2	*	60	chr19	38132946	38133425	480	+	firstexon:132125	ENSMUST00000025956.12	110855	Pde6c	mm10_genes_firstexons
38133294chr19	chr19	38133294	38133295	2	*	60	chr19	38132781	38133425	645	+	firstexon:132124	ENSMUST00000112329.2	110855	Pde6c	mm10_genes_firstexons
38133294chr19	chr19	38133294	38133295	2	*	60	chr19	38132946	38133425	480	+	firstexon:132125	ENSMUST00000025956.12	110855	Pde6c	mm10_genes_firstexons
38133327chr19	chr19	38133327	38133328	2	*	66.6667	chr19	38132781	38133425	645	+	firstexon:132124	ENSMUST00000112329.2	110855	Pde6c	mm10_genes_firstexons
38133327chr19	chr19	38133327	38133328	2	*	66.6667	chr19	38132946	38133425	480	+	firstexon:132125	ENSMUST00000025956.12	110855	Pde6c	mm10_genes_firstexons
38133356chr19	chr19	38133356	38133357	2	*	66.6667	chr19	38132781	38133425	645	+	firstexon:132124	ENSMUST00000112329.2	110855	Pde6c	mm10_genes_firstexons
38133356chr19	chr19	38133356	38133357	2	*	66.6667	chr19	38132946	38133425	480	+	firstexon:132125	ENSMUST00000025956.12	110855	Pde6c	mm10_genes_firstexons
38133384chr19	chr19	38133384	38133385	2	*	100	chr19	38132781	38133425	645	+	firstexon:132124	ENSMUST00000112329.2	110855	Pde6c	mm10_genes_firstexons
38133384chr19	chr19	38133384	38133385	2	*	100	chr19	38132946	38133425	480	+	firstexon:132125	ENSMUST00000025956.12	110855	Pde6c	mm10_genes_firstexons
120453765chr11	chr11	120453765	120453766	2	*	80	chr11	120453435	120454434	1000	-	promoter:93204	ENSMUST00000141795.1	18588	Pde6g	mm10_genes_promoters
120453765chr11	chr11	120453765	120453766	2	*	80	chr11	120453453	120454452	1000	-	promoter:93205	ENSMUST00000155421.1	18588	Pde6g	mm10_genes_promoters
120453765chr11	chr11	120453765	120453766	2	*	80	chr11	120453501	120454500	1000	-	promoter:93206	ENSMUST00000026452.2	18588	Pde6g	mm10_genes_promoters
120453818chr11	chr11	120453818	120453819	2	*	100	chr11	120453435	120454434	1000	-	promoter:93204	ENSMUST00000141795.1	18588	Pde6g	mm10_genes_promoters
120453818chr11	chr11	120453818	120453819	2	*	100	chr11	120453453	120454452	1000	-	promoter:93205	ENSMUST00000155421.1	18588	Pde6g	mm10_genes_promoters
120453818chr11	chr11	120453818	120453819	2	*	100	chr11	120453501	120454500	1000	-	promoter:93206	ENSMUST00000026452.2	18588	Pde6g	mm10_genes_promoters
120454104chr11	chr11	120454104	120454105	2	*	100	chr11	120453435	120454434	1000	-	promoter:93204	ENSMUST00000141795.1	18588	Pde6g	mm10_genes_promoters
120454104chr11	chr11	120454104	120454105	2	*	100	chr11	120453453	120454452	1000	-	promoter:93205	ENSMUST00000155421.1	18588	Pde6g	mm10_genes_promoters
120454104chr11	chr11	120454104	120454105	2	*	100	chr11	120453501	120454500	1000	-	promoter:93206	ENSMUST00000026452.2	18588	Pde6g	mm10_genes_promoters
120454105chr11	chr11	120454105	120454106	2	*	75	chr11	120453435	120454434	1000	-	promoter:93204	ENSMUST00000141795.1	18588	Pde6g	mm10_genes_promoters
120454105chr11	chr11	120454105	120454106	2	*	75	chr11	120453453	120454452	1000	-	promoter:93205	ENSMUST00000155421.1	18588	Pde6g	mm10_genes_promoters
120454105chr11	chr11	120454105	120454106	2	*	75	chr11	120453501	120454500	1000	-	promoter:93206	ENSMUST00000026452.2	18588	Pde6g	mm10_genes_promoters
120454220chr11	chr11	120454220	120454221	2	*	90.3226	chr11	120453435	120454434	1000	-	promoter:93204	ENSMUST00000141795.1	18588	Pde6g	mm10_genes_promoters
120454220chr11	chr11	120454220	120454221	2	*	90.3226	chr11	120453453	120454452	1000	-	promoter:93205	ENSMUST00000155421.1	18588	Pde6g	mm10_genes_promoters
120454220chr11	chr11	120454220	120454221	2	*	90.3226	chr11	120453501	120454500	1000	-	promoter:93206	ENSMUST00000026452.2	18588	Pde6g	mm10_genes_promoters
120454232chr11	chr11	120454232	120454233	2	*	93.5484	chr11	120453435	120454434	1000	-	promoter:93204	ENSMUST00000141795.1	18588	Pde6g	mm10_genes_promoters
120454232chr11	chr11	120454232	120454233	2	*	93.5484	chr11	120453453	120454452	1000	-	promoter:93205	ENSMUST00000155421.1	18588	Pde6g	mm10_genes_promoters
120454232chr11	chr11	120454232	120454233	2	*	93.5484	chr11	120453501	120454500	1000	-	promoter:93206	ENSMUST00000026452.2	18588	Pde6g	mm10_genes_promoters
120454300chr11	chr11	120454300	120454301	2	*	80.9524	chr11	120453435	120454434	1000	-	promoter:93204	ENSMUST00000141795.1	18588	Pde6g	mm10_genes_promoters
120454300chr11	chr11	120454300	120454301	2	*	80.9524	chr11	120453453	120454452	1000	-	promoter:93205	ENSMUST00000155421.1	18588	Pde6g	mm10_genes_promoters
120454300chr11	chr11	120454300	120454301	2	*	80.9524	chr11	120453501	120454500	1000	-	promoter:93206	ENSMUST00000026452.2	18588	Pde6g	mm10_genes_promoters
120454400chr11	chr11	120454400	120454401	2	*	90	chr11	120453435	120454434	1000	-	promoter:93204	ENSMUST00000141795.1	18588	Pde6g	mm10_genes_promoters
120454400chr11	chr11	120454400	120454401	2	*	90	chr11	120453453	120454452	1000	-	promoter:93205	ENSMUST00000155421.1	18588	Pde6g	mm10_genes_promoters
120454400chr11	chr11	120454400	120454401	2	*	90	chr11	120453501	120454500	1000	-	promoter:93206	ENSMUST00000026452.2	18588	Pde6g	mm10_genes_promoters
120454419chr11	chr11	120454419	120454420	2	*	100	chr11	120453435	120454434	1000	-	promoter:93204	ENSMUST00000141795.1	18588	Pde6g	mm10_genes_promoters
120454419chr11	chr11	120454419	120454420	2	*	100	chr11	120453453	120454452	1000	-	promoter:93205	ENSMUST00000155421.1	18588	Pde6g	mm10_genes_promoters
120454419chr11	chr11	120454419	120454420	2	*	100	chr11	120453501	120454500	1000	-	promoter:93206	ENSMUST00000026452.2	18588	Pde6g	mm10_genes_promoters
20818161chr9	chr9	20818161	20818162	2	*	75	chr9	20817503	20818502	1000	+	promoter:70355	ENSMUST00000066387.5	235033	Rdh8	mm10_genes_promoters
115930841chr6	chr6	115930841	115930842	2	*	100	chr6	115930748	115931747	1000	+	promoter:46125	ENSMUST00000032471.8	212541	Rho	mm10_genes_promoters
115930893chr6	chr6	115930893	115930894	2	*	83.3333	chr6	115930748	115931747	1000	+	promoter:46125	ENSMUST00000032471.8	212541	Rho	mm10_genes_promoters
115930898chr6	chr6	115930898	115930899	2	*	100	chr6	115930748	115931747	1000	+	promoter:46125	ENSMUST00000032471.8	212541	Rho	mm10_genes_promoters
115933510chr6	chr6	115933510	115933511	2	*	60	chr6	115933341	115934340	1000	+	promoter:46128	ENSMUST00000203877.1	212541	Rho	mm10_genes_promoters
115933510chr6	chr6	115933510	115933511	2	*	60	chr6	115933372	115934371	1000	+	promoter:46129	ENSMUST00000204493.1	212541	Rho	mm10_genes_promoters
59949286chr9	chr9	59949286	59949287	2	*	100	chr9	59948603	59950074	1472	-	firstexon:75952	ENSMUST00000128108.7	23958	Nr2e3	mm10_genes_firstexons
59949286chr9	chr9	59949286	59949287	2	*	100	chr9	59948603	59950034	1432	-	firstexon:75948	ENSMUST00000130831.7	23958	Nr2e3	mm10_genes_firstexons
59949286chr9	chr9	59949286	59949287	2	*	100	chr9	59948792	59949791	1000	-	promoter:75953	ENSMUST00000144391.1	23958	Nr2e3	mm10_genes_promoters
59949286chr9	chr9	59949286	59949287	2	*	100	chr9	59949182	59949394	213	-	firstexon:75954	ENSMUST00000147892.7	23958	Nr2e3	mm10_genes_firstexons
59949297chr9	chr9	59949297	59949298	2	*	100	chr9	59948603	59950074	1472	-	firstexon:75952	ENSMUST00000128108.7	23958	Nr2e3	mm10_genes_firstexons
59949297chr9	chr9	59949297	59949298	2	*	100	chr9	59948603	59950034	1432	-	firstexon:75948	ENSMUST00000130831.7	23958	Nr2e3	mm10_genes_firstexons
59949297chr9	chr9	59949297	59949298	2	*	100	chr9	59948792	59949791	1000	-	promoter:75953	ENSMUST00000144391.1	23958	Nr2e3	mm10_genes_promoters
59949297chr9	chr9	59949297	59949298	2	*	100	chr9	59949182	59949394	213	-	firstexon:75954	ENSMUST00000147892.7	23958	Nr2e3	mm10_genes_firstexons
59949379chr9	chr9	59949379	59949380	2	*	90	chr9	59948603	59950074	1472	-	firstexon:75952	ENSMUST00000128108.7	23958	Nr2e3	mm10_genes_firstexons
59949379chr9	chr9	59949379	59949380	2	*	90	chr9	59948603	59950034	1432	-	firstexon:75948	ENSMUST00000130831.7	23958	Nr2e3	mm10_genes_firstexons
59949379chr9	chr9	59949379	59949380	2	*	90	chr9	59948792	59949791	1000	-	promoter:75953	ENSMUST00000144391.1	23958	Nr2e3	mm10_genes_promoters
59949379chr9	chr9	59949379	59949380	2	*	90	chr9	59949182	59949394	213	-	firstexon:75954	ENSMUST00000147892.7	23958	Nr2e3	mm10_genes_firstexons
59949396chr9	chr9	59949396	59949397	2	*	70	chr9	59948603	59950074	1472	-	firstexon:75952	ENSMUST00000128108.7	23958	Nr2e3	mm10_genes_firstexons
59949396chr9	chr9	59949396	59949397	2	*	70	chr9	59948603	59950034	1432	-	firstexon:75948	ENSMUST00000130831.7	23958	Nr2e3	mm10_genes_firstexons
59949396chr9	chr9	59949396	59949397	2	*	70	chr9	59948792	59949791	1000	-	promoter:75953	ENSMUST00000144391.1	23958	Nr2e3	mm10_genes_promoters
59949396chr9	chr9	59949396	59949397	2	*	70	chr9	59949395	59950394	1000	-	promoter:75954	ENSMUST00000147892.7	23958	Nr2e3	mm10_genes_promoters
59949432chr9	chr9	59949432	59949433	2	*	100	chr9	59948603	59950074	1472	-	firstexon:75952	ENSMUST00000128108.7	23958	Nr2e3	mm10_genes_firstexons
59949432chr9	chr9	59949432	59949433	2	*	100	chr9	59948603	59950034	1432	-	firstexon:75948	ENSMUST00000130831.7	23958	Nr2e3	mm10_genes_firstexons
59949432chr9	chr9	59949432	59949433	2	*	100	chr9	59948792	59949791	1000	-	promoter:75953	ENSMUST00000144391.1	23958	Nr2e3	mm10_genes_promoters
59949432chr9	chr9	59949432	59949433	2	*	100	chr9	59949395	59950394	1000	-	promoter:75954	ENSMUST00000147892.7	23958	Nr2e3	mm10_genes_promoters
59949541chr9	chr9	59949541	59949542	2	*	88.8889	chr9	59948603	59950074	1472	-	firstexon:75952	ENSMUST00000128108.7	23958	Nr2e3	mm10_genes_firstexons
59949541chr9	chr9	59949541	59949542	2	*	88.8889	chr9	59948603	59950034	1432	-	firstexon:75948	ENSMUST00000130831.7	23958	Nr2e3	mm10_genes_firstexons
59949541chr9	chr9	59949541	59949542	2	*	88.8889	chr9	59948792	59949791	1000	-	promoter:75953	ENSMUST00000144391.1	23958	Nr2e3	mm10_genes_promoters
59949541chr9	chr9	59949541	59949542	2	*	88.8889	chr9	59949395	59950394	1000	-	promoter:75954	ENSMUST00000147892.7	23958	Nr2e3	mm10_genes_promoters
59949557chr9	chr9	59949557	59949558	2	*	100	chr9	59948603	59950074	1472	-	firstexon:75952	ENSMUST00000128108.7	23958	Nr2e3	mm10_genes_firstexons
59949557chr9	chr9	59949557	59949558	2	*	100	chr9	59948603	59950034	1432	-	firstexon:75948	ENSMUST00000130831.7	23958	Nr2e3	mm10_genes_firstexons
59949557chr9	chr9	59949557	59949558	2	*	100	chr9	59948792	59949791	1000	-	promoter:75953	ENSMUST00000144391.1	23958	Nr2e3	mm10_genes_promoters
59949557chr9	chr9	59949557	59949558	2	*	100	chr9	59949395	59950394	1000	-	promoter:75954	ENSMUST00000147892.7	23958	Nr2e3	mm10_genes_promoters
59951007chr9	chr9	59951007	59951008	2	*	100	chr9	59950035	59951034	1000	-	promoter:75948	ENSMUST00000130831.7	23958	Nr2e3	mm10_genes_promoters
59951007chr9	chr9	59951007	59951008	2	*	100	chr9	59950075	59951074	1000	-	promoter:75952	ENSMUST00000128108.7	23958	Nr2e3	mm10_genes_promoters
59951007chr9	chr9	59951007	59951008	2	*	100	chr9	59950075	59951074	1000	-	promoter:75956	ENSMUST00000138888.1	23958	Nr2e3	mm10_genes_promoters
59951007chr9	chr9	59951007	59951008	2	*	100	chr9	59950111	59951110	1000	-	promoter:75951	ENSMUST00000156845.7	23958	Nr2e3	mm10_genes_promoters
59951007chr9	chr9	59951007	59951008	2	*	100	chr9	59950118	59951117	1000	-	promoter:75949	ENSMUST00000034831.2	23958	Nr2e3	mm10_genes_promoters
59951025chr9	chr9	59951025	59951026	2	*	100	chr9	59950035	59951034	1000	-	promoter:75948	ENSMUST00000130831.7	23958	Nr2e3	mm10_genes_promoters
59951025chr9	chr9	59951025	59951026	2	*	100	chr9	59950075	59951074	1000	-	promoter:75952	ENSMUST00000128108.7	23958	Nr2e3	mm10_genes_promoters
59951025chr9	chr9	59951025	59951026	2	*	100	chr9	59950075	59951074	1000	-	promoter:75956	ENSMUST00000138888.1	23958	Nr2e3	mm10_genes_promoters
59951025chr9	chr9	59951025	59951026	2	*	100	chr9	59950111	59951110	1000	-	promoter:75951	ENSMUST00000156845.7	23958	Nr2e3	mm10_genes_promoters
59951025chr9	chr9	59951025	59951026	2	*	100	chr9	59950118	59951117	1000	-	promoter:75949	ENSMUST00000034831.2	23958	Nr2e3	mm10_genes_promoters
59951087chr9	chr9	59951087	59951088	2	*	100	chr9	59950111	59951110	1000	-	promoter:75951	ENSMUST00000156845.7	23958	Nr2e3	mm10_genes_promoters
59951087chr9	chr9	59951087	59951088	2	*	100	chr9	59950118	59951117	1000	-	promoter:75949	ENSMUST00000034831.2	23958	Nr2e3	mm10_genes_promoters
59951098chr9	chr9	59951098	59951099	2	*	80	chr9	59950111	59951110	1000	-	promoter:75951	ENSMUST00000156845.7	23958	Nr2e3	mm10_genes_promoters
59951098chr9	chr9	59951098	59951099	2	*	80	chr9	59950118	59951117	1000	-	promoter:75949	ENSMUST00000034831.2	23958	Nr2e3	mm10_genes_promoters
59960610chr9	chr9	59960610	59960611	2	*	83.3333	chr9	59960599	59960659	61	-	firstexon:75950	ENSMUST00000128060.7	23958	Nr2e3	mm10_genes_firstexons
59960610chr9	chr9	59960610	59960611	2	*	83.3333	chr9	59960599	59960655	57	-	firstexon:75955	ENSMUST00000143377.1	23958	Nr2e3	mm10_genes_firstexons
59960620chr9	chr9	59960620	59960621	2	*	100	chr9	59960599	59960659	61	-	firstexon:75950	ENSMUST00000128060.7	23958	Nr2e3	mm10_genes_firstexons
59960620chr9	chr9	59960620	59960621	2	*	100	chr9	59960599	59960655	57	-	firstexon:75955	ENSMUST00000143377.1	23958	Nr2e3	mm10_genes_firstexons
59960650chr9	chr9	59960650	59960651	2	*	100	chr9	59960599	59960659	61	-	firstexon:75950	ENSMUST00000128060.7	23958	Nr2e3	mm10_genes_firstexons
59960650chr9	chr9	59960650	59960651	2	*	100	chr9	59960599	59960655	57	-	firstexon:75955	ENSMUST00000143377.1	23958	Nr2e3	mm10_genes_firstexons
59960668chr9	chr9	59960668	59960669	2	*	100	chr9	59960656	59961655	1000	-	promoter:75955	ENSMUST00000143377.1	23958	Nr2e3	mm10_genes_promoters
59960668chr9	chr9	59960668	59960669	2	*	100	chr9	59960660	59961659	1000	-	promoter:75950	ENSMUST00000128060.7	23958	Nr2e3	mm10_genes_promoters
59960678chr9	chr9	59960678	59960679	2	*	100	chr9	59960656	59961655	1000	-	promoter:75955	ENSMUST00000143377.1	23958	Nr2e3	mm10_genes_promoters
59960678chr9	chr9	59960678	59960679	2	*	100	chr9	59960660	59961659	1000	-	promoter:75950	ENSMUST00000128060.7	23958	Nr2e3	mm10_genes_promoters
59960699chr9	chr9	59960699	59960700	2	*	100	chr9	59960656	59961655	1000	-	promoter:75955	ENSMUST00000143377.1	23958	Nr2e3	mm10_genes_promoters
59960699chr9	chr9	59960699	59960700	2	*	100	chr9	59960660	59961659	1000	-	promoter:75950	ENSMUST00000128060.7	23958	Nr2e3	mm10_genes_promoters
59961144chr9	chr9	59961144	59961145	2	*	80	chr9	59960656	59961655	1000	-	promoter:75955	ENSMUST00000143377.1	23958	Nr2e3	mm10_genes_promoters
59961144chr9	chr9	59961144	59961145	2	*	80	chr9	59960660	59961659	1000	-	promoter:75950	ENSMUST00000128060.7	23958	Nr2e3	mm10_genes_promoters
59961156chr9	chr9	59961156	59961157	2	*	80	chr9	59960656	59961655	1000	-	promoter:75955	ENSMUST00000143377.1	23958	Nr2e3	mm10_genes_promoters
59961156chr9	chr9	59961156	59961157	2	*	80	chr9	59960660	59961659	1000	-	promoter:75950	ENSMUST00000128060.7	23958	Nr2e3	mm10_genes_promoters
59961173chr9	chr9	59961173	59961174	2	*	50	chr9	59960656	59961655	1000	-	promoter:75955	ENSMUST00000143377.1	23958	Nr2e3	mm10_genes_promoters
59961173chr9	chr9	59961173	59961174	2	*	50	chr9	59960660	59961659	1000	-	promoter:75950	ENSMUST00000128060.7	23958	Nr2e3	mm10_genes_promoters
59961214chr9	chr9	59961214	59961215	2	*	50	chr9	59960656	59961655	1000	-	promoter:75955	ENSMUST00000143377.1	23958	Nr2e3	mm10_genes_promoters
59961214chr9	chr9	59961214	59961215	2	*	50	chr9	59960660	59961659	1000	-	promoter:75950	ENSMUST00000128060.7	23958	Nr2e3	mm10_genes_promoters
59961251chr9	chr9	59961251	59961252	2	*	50	chr9	59960656	59961655	1000	-	promoter:75955	ENSMUST00000143377.1	23958	Nr2e3	mm10_genes_promoters
59961251chr9	chr9	59961251	59961252	2	*	50	chr9	59960660	59961659	1000	-	promoter:75950	ENSMUST00000128060.7	23958	Nr2e3	mm10_genes_promoters
59961263chr9	chr9	59961263	59961264	2	*	75	chr9	59960656	59961655	1000	-	promoter:75955	ENSMUST00000143377.1	23958	Nr2e3	mm10_genes_promoters
59961263chr9	chr9	59961263	59961264	2	*	75	chr9	59960660	59961659	1000	-	promoter:75950	ENSMUST00000128060.7	23958	Nr2e3	mm10_genes_promoters
59961283chr9	chr9	59961283	59961284	2	*	87.5	chr9	59960656	59961655	1000	-	promoter:75955	ENSMUST00000143377.1	23958	Nr2e3	mm10_genes_promoters
59961283chr9	chr9	59961283	59961284	2	*	87.5	chr9	59960660	59961659	1000	-	promoter:75950	ENSMUST00000128060.7	23958	Nr2e3	mm10_genes_promoters
59961294chr9	chr9	59961294	59961295	2	*	37.5	chr9	59960656	59961655	1000	-	promoter:75955	ENSMUST00000143377.1	23958	Nr2e3	mm10_genes_promoters
59961294chr9	chr9	59961294	59961295	2	*	37.5	chr9	59960660	59961659	1000	-	promoter:75950	ENSMUST00000128060.7	23958	Nr2e3	mm10_genes_promoters
59961366chr9	chr9	59961366	59961367	2	*	11.1111	chr9	59960656	59961655	1000	-	promoter:75955	ENSMUST00000143377.1	23958	Nr2e3	mm10_genes_promoters
59961366chr9	chr9	59961366	59961367	2	*	11.1111	chr9	59960660	59961659	1000	-	promoter:75950	ENSMUST00000128060.7	23958	Nr2e3	mm10_genes_promoters
59961397chr9	chr9	59961397	59961398	2	*	11.1111	chr9	59960656	59961655	1000	-	promoter:75955	ENSMUST00000143377.1	23958	Nr2e3	mm10_genes_promoters
59961397chr9	chr9	59961397	59961398	2	*	11.1111	chr9	59960660	59961659	1000	-	promoter:75950	ENSMUST00000128060.7	23958	Nr2e3	mm10_genes_promoters
59961410chr9	chr9	59961410	59961411	2	*	12.5	chr9	59960656	59961655	1000	-	promoter:75955	ENSMUST00000143377.1	23958	Nr2e3	mm10_genes_promoters
59961410chr9	chr9	59961410	59961411	2	*	12.5	chr9	59960660	59961659	1000	-	promoter:75950	ENSMUST00000128060.7	23958	Nr2e3	mm10_genes_promoters
59961491chr9	chr9	59961491	59961492	2	*	83.3333	chr9	59960656	59961655	1000	-	promoter:75955	ENSMUST00000143377.1	23958	Nr2e3	mm10_genes_promoters
59961491chr9	chr9	59961491	59961492	2	*	83.3333	chr9	59960660	59961659	1000	-	promoter:75950	ENSMUST00000128060.7	23958	Nr2e3	mm10_genes_promoters
29380112chr6	chr6	29380112	29380113	2	*	57.1429	chr6	29380070	29380513	444	-	firstexon:47612	ENSMUST00000080428.12	12057	Opn1sw	mm10_genes_firstexons
29380112chr6	chr6	29380112	29380113	2	*	57.1429	chr6	29380070	29380431	362	-	firstexon:47613	ENSMUST00000147483.2	12057	Opn1sw	mm10_genes_firstexons
29380112chr6	chr6	29380112	29380113	2	*	57.1429	chr6	29380070	29380413	344	-	firstexon:47614	ENSMUST00000131928.1	12057	Opn1sw	mm10_genes_firstexons
29380131chr6	chr6	29380131	29380132	2	*	71.4286	chr6	29380070	29380513	444	-	firstexon:47612	ENSMUST00000080428.12	12057	Opn1sw	mm10_genes_firstexons
29380131chr6	chr6	29380131	29380132	2	*	71.4286	chr6	29380070	29380431	362	-	firstexon:47613	ENSMUST00000147483.2	12057	Opn1sw	mm10_genes_firstexons
29380131chr6	chr6	29380131	29380132	2	*	71.4286	chr6	29380070	29380413	344	-	firstexon:47614	ENSMUST00000131928.1	12057	Opn1sw	mm10_genes_firstexons
29380143chr6	chr6	29380143	29380144	2	*	85.7143	chr6	29380070	29380513	444	-	firstexon:47612	ENSMUST00000080428.12	12057	Opn1sw	mm10_genes_firstexons
29380143chr6	chr6	29380143	29380144	2	*	85.7143	chr6	29380070	29380431	362	-	firstexon:47613	ENSMUST00000147483.2	12057	Opn1sw	mm10_genes_firstexons
29380143chr6	chr6	29380143	29380144	2	*	85.7143	chr6	29380070	29380413	344	-	firstexon:47614	ENSMUST00000131928.1	12057	Opn1sw	mm10_genes_firstexons
29380188chr6	chr6	29380188	29380189	2	*	100	chr6	29380070	29380513	444	-	firstexon:47612	ENSMUST00000080428.12	12057	Opn1sw	mm10_genes_firstexons
29380188chr6	chr6	29380188	29380189	2	*	100	chr6	29380070	29380431	362	-	firstexon:47613	ENSMUST00000147483.2	12057	Opn1sw	mm10_genes_firstexons
29380188chr6	chr6	29380188	29380189	2	*	100	chr6	29380070	29380413	344	-	firstexon:47614	ENSMUST00000131928.1	12057	Opn1sw	mm10_genes_firstexons
29380465chr6	chr6	29380465	29380466	2	*	83.3333	chr6	29380070	29380513	444	-	firstexon:47612	ENSMUST00000080428.12	12057	Opn1sw	mm10_genes_firstexons
29380465chr6	chr6	29380465	29380466	2	*	83.3333	chr6	29380414	29381413	1000	-	promoter:47614	ENSMUST00000131928.1	12057	Opn1sw	mm10_genes_promoters
29380465chr6	chr6	29380465	29380466	2	*	83.3333	chr6	29380432	29381431	1000	-	promoter:47613	ENSMUST00000147483.2	12057	Opn1sw	mm10_genes_promoters
29380909chr6	chr6	29380909	29380910	2	*	80	chr6	29380414	29381413	1000	-	promoter:47614	ENSMUST00000131928.1	12057	Opn1sw	mm10_genes_promoters
29380909chr6	chr6	29380909	29380910	2	*	80	chr6	29380432	29381431	1000	-	promoter:47613	ENSMUST00000147483.2	12057	Opn1sw	mm10_genes_promoters
29380909chr6	chr6	29380909	29380910	2	*	80	chr6	29380514	29381513	1000	-	promoter:47612	ENSMUST00000080428.12	12057	Opn1sw	mm10_genes_promoters
29389207chr6	chr6	29389207	29389208	2	*	25	chr6	29388469	29389468	1000	-	promoter:47615	ENSMUST00000173653.1	12057	Opn1sw	mm10_genes_promoters
29389243chr6	chr6	29389243	29389244	2	*	33.3333	chr6	29388469	29389468	1000	-	promoter:47615	ENSMUST00000173653.1	12057	Opn1sw	mm10_genes_promoters
29389292chr6	chr6	29389292	29389293	2	*	30.303	chr6	29388469	29389468	1000	-	promoter:47615	ENSMUST00000173653.1	12057	Opn1sw	mm10_genes_promoters
29389342chr6	chr6	29389342	29389343	2	*	30.7692	chr6	29388469	29389468	1000	-	promoter:47615	ENSMUST00000173653.1	12057	Opn1sw	mm10_genes_promoters
101114791chr15	chr15	101114791	101114792	2	*	80	chr15	101114755	101115754	1000	+	promoter:112506	ENSMUST00000070875.7	208258	Ankrd33	mm10_genes_promoters
101114791chr15	chr15	101114791	101114792	2	*	80	chr15	101114756	101115755	1000	+	promoter:112507	ENSMUST00000229263.1	208258	Ankrd33	mm10_genes_promoters
101114791chr15	chr15	101114791	101114792	2	*	80	chr15	101114757	101115756	1000	+	promoter:112508	ENSMUST00000231158.1	208258	Ankrd33	mm10_genes_promoters
101114792chr15	chr15	101114792	101114793	2	*	90.9091	chr15	101114755	101115754	1000	+	promoter:112506	ENSMUST00000070875.7	208258	Ankrd33	mm10_genes_promoters
101114792chr15	chr15	101114792	101114793	2	*	90.9091	chr15	101114756	101115755	1000	+	promoter:112507	ENSMUST00000229263.1	208258	Ankrd33	mm10_genes_promoters
101114792chr15	chr15	101114792	101114793	2	*	90.9091	chr15	101114757	101115756	1000	+	promoter:112508	ENSMUST00000231158.1	208258	Ankrd33	mm10_genes_promoters
101114910chr15	chr15	101114910	101114911	2	*	85.7143	chr15	101114755	101115754	1000	+	promoter:112506	ENSMUST00000070875.7	208258	Ankrd33	mm10_genes_promoters
101114910chr15	chr15	101114910	101114911	2	*	85.7143	chr15	101114756	101115755	1000	+	promoter:112507	ENSMUST00000229263.1	208258	Ankrd33	mm10_genes_promoters
101114910chr15	chr15	101114910	101114911	2	*	85.7143	chr15	101114757	101115756	1000	+	promoter:112508	ENSMUST00000231158.1	208258	Ankrd33	mm10_genes_promoters
101114910chr15	chr15	101114910	101114911	2	*	85.7143	chr15	101114801	101115800	1000	+	promoter:112509	ENSMUST00000229930.1	208258	Ankrd33	mm10_genes_promoters
101114910chr15	chr15	101114910	101114911	2	*	85.7143	chr15	101114806	101115805	1000	+	promoter:112510	ENSMUST00000229842.1	208258	Ankrd33	mm10_genes_promoters
101114910chr15	chr15	101114910	101114911	2	*	85.7143	chr15	101114828	101115827	1000	+	promoter:112511	ENSMUST00000229954.1	208258	Ankrd33	mm10_genes_promoters
101114934chr15	chr15	101114934	101114935	2	*	92.8571	chr15	101114755	101115754	1000	+	promoter:112506	ENSMUST00000070875.7	208258	Ankrd33	mm10_genes_promoters
101114934chr15	chr15	101114934	101114935	2	*	92.8571	chr15	101114756	101115755	1000	+	promoter:112507	ENSMUST00000229263.1	208258	Ankrd33	mm10_genes_promoters
101114934chr15	chr15	101114934	101114935	2	*	92.8571	chr15	101114757	101115756	1000	+	promoter:112508	ENSMUST00000231158.1	208258	Ankrd33	mm10_genes_promoters
101114934chr15	chr15	101114934	101114935	2	*	92.8571	chr15	101114801	101115800	1000	+	promoter:112509	ENSMUST00000229930.1	208258	Ankrd33	mm10_genes_promoters
101114934chr15	chr15	101114934	101114935	2	*	92.8571	chr15	101114806	101115805	1000	+	promoter:112510	ENSMUST00000229842.1	208258	Ankrd33	mm10_genes_promoters
101114934chr15	chr15	101114934	101114935	2	*	92.8571	chr15	101114828	101115827	1000	+	promoter:112511	ENSMUST00000229954.1	208258	Ankrd33	mm10_genes_promoters
101114944chr15	chr15	101114944	101114945	2	*	92.8571	chr15	101114755	101115754	1000	+	promoter:112506	ENSMUST00000070875.7	208258	Ankrd33	mm10_genes_promoters
101114944chr15	chr15	101114944	101114945	2	*	92.8571	chr15	101114756	101115755	1000	+	promoter:112507	ENSMUST00000229263.1	208258	Ankrd33	mm10_genes_promoters
101114944chr15	chr15	101114944	101114945	2	*	92.8571	chr15	101114757	101115756	1000	+	promoter:112508	ENSMUST00000231158.1	208258	Ankrd33	mm10_genes_promoters
101114944chr15	chr15	101114944	101114945	2	*	92.8571	chr15	101114801	101115800	1000	+	promoter:112509	ENSMUST00000229930.1	208258	Ankrd33	mm10_genes_promoters
101114944chr15	chr15	101114944	101114945	2	*	92.8571	chr15	101114806	101115805	1000	+	promoter:112510	ENSMUST00000229842.1	208258	Ankrd33	mm10_genes_promoters
101114944chr15	chr15	101114944	101114945	2	*	92.8571	chr15	101114828	101115827	1000	+	promoter:112511	ENSMUST00000229954.1	208258	Ankrd33	mm10_genes_promoters
9998491chr19	chr19	9998491	9998492	2	*	100	chr19	9998144	9998570	427	-	firstexon:133556	ENSMUST00000235983.1	24115	Best1	mm10_genes_firstexons
9998495chr19	chr19	9998495	9998496	2	*	71.4286	chr19	9998144	9998570	427	-	firstexon:133556	ENSMUST00000235983.1	24115	Best1	mm10_genes_firstexons
9998510chr19	chr19	9998510	9998511	2	*	100	chr19	9998144	9998570	427	-	firstexon:133556	ENSMUST00000235983.1	24115	Best1	mm10_genes_firstexons
9998610chr19	chr19	9998610	9998611	2	*	85.7143	chr19	9998571	9999570	1000	-	promoter:133556	ENSMUST00000235983.1	24115	Best1	mm10_genes_promoters
9998672chr19	chr19	9998672	9998673	2	*	86.6667	chr19	9998571	9999570	1000	-	promoter:133556	ENSMUST00000235983.1	24115	Best1	mm10_genes_promoters
9998675chr19	chr19	9998675	9998676	2	*	86.6667	chr19	9998571	9999570	1000	-	promoter:133556	ENSMUST00000235983.1	24115	Best1	mm10_genes_promoters
9998683chr19	chr19	9998683	9998684	2	*	86.6667	chr19	9998571	9999570	1000	-	promoter:133556	ENSMUST00000235983.1	24115	Best1	mm10_genes_promoters
9998792chr19	chr19	9998792	9998793	2	*	88.8889	chr19	9998571	9999570	1000	-	promoter:133556	ENSMUST00000235983.1	24115	Best1	mm10_genes_promoters
9998829chr19	chr19	9998829	9998830	2	*	33.3333	chr19	9998571	9999570	1000	-	promoter:133556	ENSMUST00000235983.1	24115	Best1	mm10_genes_promoters
9998861chr19	chr19	9998861	9998862	2	*	57.1429	chr19	9998571	9999570	1000	-	promoter:133556	ENSMUST00000235983.1	24115	Best1	mm10_genes_promoters
9998867chr19	chr19	9998867	9998868	2	*	33.3333	chr19	9998571	9999570	1000	-	promoter:133556	ENSMUST00000235983.1	24115	Best1	mm10_genes_promoters
9998952chr19	chr19	9998952	9998953	2	*	80	chr19	9998571	9999570	1000	-	promoter:133556	ENSMUST00000235983.1	24115	Best1	mm10_genes_promoters
9999050chr19	chr19	9999050	9999051	2	*	71.4286	chr19	9998571	9999570	1000	-	promoter:133556	ENSMUST00000235983.1	24115	Best1	mm10_genes_promoters
9999071chr19	chr19	9999071	9999072	2	*	57.1429	chr19	9998571	9999570	1000	-	promoter:133556	ENSMUST00000235983.1	24115	Best1	mm10_genes_promoters
10001944chr19	chr19	10001944	10001945	2	*	40	chr19	10001634	10002633	1000	-	promoter:133555	ENSMUST00000117346.1	24115	Best1	mm10_genes_promoters
9618602chr18	chr18	9618602	9618603	2	*	100	chr18	9618419	9619469	1051	-	firstexon:129177	ENSMUST00000234003.1	26369	Cetn1	mm10_genes_firstexons
9618638chr18	chr18	9618638	9618639	2	*	66.6667	chr18	9618419	9619469	1051	-	firstexon:129177	ENSMUST00000234003.1	26369	Cetn1	mm10_genes_firstexons
9618639chr18	chr18	9618639	9618640	2	*	100	chr18	9618419	9619469	1051	-	firstexon:129177	ENSMUST00000234003.1	26369	Cetn1	mm10_genes_firstexons
9618652chr18	chr18	9618652	9618653	2	*	85.7143	chr18	9618419	9619469	1051	-	firstexon:129177	ENSMUST00000234003.1	26369	Cetn1	mm10_genes_firstexons
9618653chr18	chr18	9618653	9618654	2	*	83.3333	chr18	9618419	9619469	1051	-	firstexon:129177	ENSMUST00000234003.1	26369	Cetn1	mm10_genes_firstexons
9618947chr18	chr18	9618947	9618948	2	*	84	chr18	9618419	9619469	1051	-	firstexon:129177	ENSMUST00000234003.1	26369	Cetn1	mm10_genes_firstexons
9618959chr18	chr18	9618959	9618960	2	*	88.8889	chr18	9618419	9619469	1051	-	firstexon:129177	ENSMUST00000234003.1	26369	Cetn1	mm10_genes_firstexons
9618962chr18	chr18	9618962	9618963	2	*	100	chr18	9618419	9619469	1051	-	firstexon:129177	ENSMUST00000234003.1	26369	Cetn1	mm10_genes_firstexons
9618970chr18	chr18	9618970	9618971	2	*	100	chr18	9618419	9619469	1051	-	firstexon:129177	ENSMUST00000234003.1	26369	Cetn1	mm10_genes_firstexons
9619004chr18	chr18	9619004	9619005	2	*	92	chr18	9618419	9619469	1051	-	firstexon:129177	ENSMUST00000234003.1	26369	Cetn1	mm10_genes_firstexons
9619039chr18	chr18	9619039	9619040	2	*	100	chr18	9618419	9619469	1051	-	firstexon:129177	ENSMUST00000234003.1	26369	Cetn1	mm10_genes_firstexons
9619073chr18	chr18	9619073	9619074	2	*	95.6522	chr18	9618419	9619469	1051	-	firstexon:129177	ENSMUST00000234003.1	26369	Cetn1	mm10_genes_firstexons
9619076chr18	chr18	9619076	9619077	2	*	65.2174	chr18	9618419	9619469	1051	-	firstexon:129177	ENSMUST00000234003.1	26369	Cetn1	mm10_genes_firstexons
9619127chr18	chr18	9619127	9619128	2	*	92.5926	chr18	9618419	9619469	1051	-	firstexon:129177	ENSMUST00000234003.1	26369	Cetn1	mm10_genes_firstexons
9619277chr18	chr18	9619277	9619278	2	*	90	chr18	9618419	9619469	1051	-	firstexon:129177	ENSMUST00000234003.1	26369	Cetn1	mm10_genes_firstexons
9619286chr18	chr18	9619286	9619287	2	*	88.8889	chr18	9618419	9619469	1051	-	firstexon:129177	ENSMUST00000234003.1	26369	Cetn1	mm10_genes_firstexons
9619301chr18	chr18	9619301	9619302	2	*	100	chr18	9618419	9619469	1051	-	firstexon:129177	ENSMUST00000234003.1	26369	Cetn1	mm10_genes_firstexons
9619321chr18	chr18	9619321	9619322	2	*	100	chr18	9618419	9619469	1051	-	firstexon:129177	ENSMUST00000234003.1	26369	Cetn1	mm10_genes_firstexons
9619343chr18	chr18	9619343	9619344	2	*	75	chr18	9618419	9619469	1051	-	firstexon:129177	ENSMUST00000234003.1	26369	Cetn1	mm10_genes_firstexons
9619394chr18	chr18	9619394	9619395	2	*	85.7143	chr18	9618419	9619469	1051	-	firstexon:129177	ENSMUST00000234003.1	26369	Cetn1	mm10_genes_firstexons
9619416chr18	chr18	9619416	9619417	2	*	100	chr18	9618419	9619469	1051	-	firstexon:129177	ENSMUST00000234003.1	26369	Cetn1	mm10_genes_firstexons
9619446chr18	chr18	9619446	9619447	2	*	100	chr18	9618419	9619469	1051	-	firstexon:129177	ENSMUST00000234003.1	26369	Cetn1	mm10_genes_firstexons
9619508chr18	chr18	9619508	9619509	2	*	100	chr18	9619470	9620469	1000	-	promoter:129177	ENSMUST00000234003.1	26369	Cetn1	mm10_genes_promoters
9619520chr18	chr18	9619520	9619521	2	*	100	chr18	9619470	9620469	1000	-	promoter:129177	ENSMUST00000234003.1	26369	Cetn1	mm10_genes_promoters
9619534chr18	chr18	9619534	9619535	2	*	100	chr18	9619470	9620469	1000	-	promoter:129177	ENSMUST00000234003.1	26369	Cetn1	mm10_genes_promoters
9619540chr18	chr18	9619540	9619541	2	*	100	chr18	9619470	9620469	1000	-	promoter:129177	ENSMUST00000234003.1	26369	Cetn1	mm10_genes_promoters
9619554chr18	chr18	9619554	9619555	2	*	100	chr18	9619470	9620469	1000	-	promoter:129177	ENSMUST00000234003.1	26369	Cetn1	mm10_genes_promoters
9619560chr18	chr18	9619560	9619561	2	*	100	chr18	9619470	9620469	1000	-	promoter:129177	ENSMUST00000234003.1	26369	Cetn1	mm10_genes_promoters
9619835chr18	chr18	9619835	9619836	2	*	88.8889	chr18	9619470	9620469	1000	-	promoter:129177	ENSMUST00000234003.1	26369	Cetn1	mm10_genes_promoters
9619836chr18	chr18	9619836	9619837	2	*	100	chr18	9619470	9620469	1000	-	promoter:129177	ENSMUST00000234003.1	26369	Cetn1	mm10_genes_promoters
9619981chr18	chr18	9619981	9619982	2	*	72.7273	chr18	9619470	9620469	1000	-	promoter:129177	ENSMUST00000234003.1	26369	Cetn1	mm10_genes_promoters
9620028chr18	chr18	9620028	9620029	2	*	100	chr18	9619470	9620469	1000	-	promoter:129177	ENSMUST00000234003.1	26369	Cetn1	mm10_genes_promoters
9620029chr18	chr18	9620029	9620030	2	*	76.9231	chr18	9619470	9620469	1000	-	promoter:129177	ENSMUST00000234003.1	26369	Cetn1	mm10_genes_promoters
9620428chr18	chr18	9620428	9620429	2	*	90.9091	chr18	9619470	9620469	1000	-	promoter:129177	ENSMUST00000234003.1	26369	Cetn1	mm10_genes_promoters
140147699chr1	chr1	140147699	140147700	2	*	100	chr1	140147655	140147812	158	-	firstexon:7059	ENSMUST00000192919.5	12628	Cfh	mm10_genes_firstexons
140147806chr1	chr1	140147806	140147807	2	*	85.7143	chr1	140147655	140147812	158	-	firstexon:7059	ENSMUST00000192919.5	12628	Cfh	mm10_genes_firstexons
140147807chr1	chr1	140147807	140147808	2	*	100	chr1	140147655	140147812	158	-	firstexon:7059	ENSMUST00000192919.5	12628	Cfh	mm10_genes_firstexons
140147808chr1	chr1	140147808	140147809	2	*	100	chr1	140147655	140147812	158	-	firstexon:7059	ENSMUST00000192919.5	12628	Cfh	mm10_genes_firstexons
140148037chr1	chr1	140148037	140148038	2	*	91.6667	chr1	140147813	140148812	1000	-	promoter:7059	ENSMUST00000192919.5	12628	Cfh	mm10_genes_promoters
140148038chr1	chr1	140148038	140148039	2	*	100	chr1	140147813	140148812	1000	-	promoter:7059	ENSMUST00000192919.5	12628	Cfh	mm10_genes_promoters
140183370chr1	chr1	140183370	140183371	2	*	100	chr1	140183165	140183411	247	-	firstexon:7056	ENSMUST00000111976.8	12628	Cfh	mm10_genes_firstexons
140183370chr1	chr1	140183370	140183371	2	*	100	chr1	140183165	140183411	247	-	firstexon:7058	ENSMUST00000066859.12	12628	Cfh	mm10_genes_firstexons
140183370chr1	chr1	140183370	140183371	2	*	100	chr1	140183165	140183411	247	-	firstexon:7061	ENSMUST00000148225.1	12628	Cfh	mm10_genes_firstexons
140183370chr1	chr1	140183370	140183371	2	*	100	chr1	140183281	140184280	1000	-	promoter:7055	ENSMUST00000192880.5	12628	Cfh	mm10_genes_promoters
140183370chr1	chr1	140183370	140183371	2	*	100	chr1	140183321	140184320	1000	-	promoter:7057	ENSMUST00000111977.7	12628	Cfh	mm10_genes_promoters
140183370chr1	chr1	140183370	140183371	2	*	100	chr1	140183323	140184322	1000	-	promoter:7060	ENSMUST00000123238.1	12628	Cfh	mm10_genes_promoters
140184236chr1	chr1	140184236	140184237	2	*	90.9091	chr1	140183281	140184280	1000	-	promoter:7055	ENSMUST00000192880.5	12628	Cfh	mm10_genes_promoters
140184236chr1	chr1	140184236	140184237	2	*	90.9091	chr1	140183321	140184320	1000	-	promoter:7057	ENSMUST00000111977.7	12628	Cfh	mm10_genes_promoters
140184236chr1	chr1	140184236	140184237	2	*	90.9091	chr1	140183323	140184322	1000	-	promoter:7060	ENSMUST00000123238.1	12628	Cfh	mm10_genes_promoters
140184236chr1	chr1	140184236	140184237	2	*	90.9091	chr1	140183412	140184411	1000	-	promoter:7056	ENSMUST00000111976.8	12628	Cfh	mm10_genes_promoters
140184236chr1	chr1	140184236	140184237	2	*	90.9091	chr1	140183412	140184411	1000	-	promoter:7058	ENSMUST00000066859.12	12628	Cfh	mm10_genes_promoters
140184236chr1	chr1	140184236	140184237	2	*	90.9091	chr1	140183412	140184411	1000	-	promoter:7061	ENSMUST00000148225.1	12628	Cfh	mm10_genes_promoters
140184237chr1	chr1	140184237	140184238	2	*	92.8571	chr1	140183281	140184280	1000	-	promoter:7055	ENSMUST00000192880.5	12628	Cfh	mm10_genes_promoters
140184237chr1	chr1	140184237	140184238	2	*	92.8571	chr1	140183321	140184320	1000	-	promoter:7057	ENSMUST00000111977.7	12628	Cfh	mm10_genes_promoters
140184237chr1	chr1	140184237	140184238	2	*	92.8571	chr1	140183323	140184322	1000	-	promoter:7060	ENSMUST00000123238.1	12628	Cfh	mm10_genes_promoters
140184237chr1	chr1	140184237	140184238	2	*	92.8571	chr1	140183412	140184411	1000	-	promoter:7056	ENSMUST00000111976.8	12628	Cfh	mm10_genes_promoters
140184237chr1	chr1	140184237	140184238	2	*	92.8571	chr1	140183412	140184411	1000	-	promoter:7058	ENSMUST00000066859.12	12628	Cfh	mm10_genes_promoters
140184237chr1	chr1	140184237	140184238	2	*	92.8571	chr1	140183412	140184411	1000	-	promoter:7061	ENSMUST00000148225.1	12628	Cfh	mm10_genes_promoters
140184383chr1	chr1	140184383	140184384	2	*	100	chr1	140183412	140184411	1000	-	promoter:7056	ENSMUST00000111976.8	12628	Cfh	mm10_genes_promoters
140184383chr1	chr1	140184383	140184384	2	*	100	chr1	140183412	140184411	1000	-	promoter:7058	ENSMUST00000066859.12	12628	Cfh	mm10_genes_promoters
140184383chr1	chr1	140184383	140184384	2	*	100	chr1	140183412	140184411	1000	-	promoter:7061	ENSMUST00000148225.1	12628	Cfh	mm10_genes_promoters
95294543chr8	chr8	95294543	95294544	2	*	100	chr8	95293670	95294669	1000	-	promoter:69101	ENSMUST00000184621.8	333329	Cngb1	mm10_genes_promoters
95294543chr8	chr8	95294543	95294544	2	*	100	chr8	95294075	95295074	1000	-	promoter:69103	ENSMUST00000184103.8	333329	Cngb1	mm10_genes_promoters
95294544chr8	chr8	95294544	95294545	2	*	100	chr8	95293670	95294669	1000	-	promoter:69101	ENSMUST00000184621.8	333329	Cngb1	mm10_genes_promoters
95294544chr8	chr8	95294544	95294545	2	*	100	chr8	95294075	95295074	1000	-	promoter:69103	ENSMUST00000184103.8	333329	Cngb1	mm10_genes_promoters
95294624chr8	chr8	95294624	95294625	2	*	80	chr8	95293670	95294669	1000	-	promoter:69101	ENSMUST00000184621.8	333329	Cngb1	mm10_genes_promoters
95294624chr8	chr8	95294624	95294625	2	*	80	chr8	95294075	95295074	1000	-	promoter:69103	ENSMUST00000184103.8	333329	Cngb1	mm10_genes_promoters
95294625chr8	chr8	95294625	95294626	2	*	83.3333	chr8	95293670	95294669	1000	-	promoter:69101	ENSMUST00000184621.8	333329	Cngb1	mm10_genes_promoters
95294625chr8	chr8	95294625	95294626	2	*	83.3333	chr8	95294075	95295074	1000	-	promoter:69103	ENSMUST00000184103.8	333329	Cngb1	mm10_genes_promoters
95301255chr8	chr8	95301255	95301256	2	*	100	chr8	95300667	95301666	1000	-	promoter:69104	ENSMUST00000212237.1	333329	Cngb1	mm10_genes_promoters
95301285chr8	chr8	95301285	95301286	2	*	100	chr8	95300667	95301666	1000	-	promoter:69104	ENSMUST00000212237.1	333329	Cngb1	mm10_genes_promoters
95301453chr8	chr8	95301453	95301454	2	*	40	chr8	95300667	95301666	1000	-	promoter:69104	ENSMUST00000212237.1	333329	Cngb1	mm10_genes_promoters
95306958chr8	chr8	95306958	95306959	2	*	66.6667	chr8	95306539	95307538	1000	-	promoter:69098	ENSMUST00000133716.8	333329	Cngb1	mm10_genes_promoters
95306958chr8	chr8	95306958	95306959	2	*	66.6667	chr8	95306555	95307554	1000	-	promoter:69099	ENSMUST00000134207.8	333329	Cngb1	mm10_genes_promoters
95306958chr8	chr8	95306958	95306959	2	*	66.6667	chr8	95306571	95307570	1000	-	promoter:69102	ENSMUST00000156514.1	333329	Cngb1	mm10_genes_promoters
95306958chr8	chr8	95306958	95306959	2	*	66.6667	chr8	95306586	95307585	1000	-	promoter:69095	ENSMUST00000119870.8	333329	Cngb1	mm10_genes_promoters
95306958chr8	chr8	95306958	95306959	2	*	66.6667	chr8	95306586	95307585	1000	-	promoter:69100	ENSMUST00000093268.4	333329	Cngb1	mm10_genes_promoters
95307003chr8	chr8	95307003	95307004	2	*	100	chr8	95306539	95307538	1000	-	promoter:69098	ENSMUST00000133716.8	333329	Cngb1	mm10_genes_promoters
95307003chr8	chr8	95307003	95307004	2	*	100	chr8	95306555	95307554	1000	-	promoter:69099	ENSMUST00000134207.8	333329	Cngb1	mm10_genes_promoters
95307003chr8	chr8	95307003	95307004	2	*	100	chr8	95306571	95307570	1000	-	promoter:69102	ENSMUST00000156514.1	333329	Cngb1	mm10_genes_promoters
95307003chr8	chr8	95307003	95307004	2	*	100	chr8	95306586	95307585	1000	-	promoter:69095	ENSMUST00000119870.8	333329	Cngb1	mm10_genes_promoters
95307003chr8	chr8	95307003	95307004	2	*	100	chr8	95306586	95307585	1000	-	promoter:69100	ENSMUST00000093268.4	333329	Cngb1	mm10_genes_promoters
95307174chr8	chr8	95307174	95307175	2	*	100	chr8	95306539	95307538	1000	-	promoter:69098	ENSMUST00000133716.8	333329	Cngb1	mm10_genes_promoters
95307174chr8	chr8	95307174	95307175	2	*	100	chr8	95306555	95307554	1000	-	promoter:69099	ENSMUST00000134207.8	333329	Cngb1	mm10_genes_promoters
95307174chr8	chr8	95307174	95307175	2	*	100	chr8	95306571	95307570	1000	-	promoter:69102	ENSMUST00000156514.1	333329	Cngb1	mm10_genes_promoters
95307174chr8	chr8	95307174	95307175	2	*	100	chr8	95306586	95307585	1000	-	promoter:69095	ENSMUST00000119870.8	333329	Cngb1	mm10_genes_promoters
95307174chr8	chr8	95307174	95307175	2	*	100	chr8	95306586	95307585	1000	-	promoter:69100	ENSMUST00000093268.4	333329	Cngb1	mm10_genes_promoters
95307195chr8	chr8	95307195	95307196	2	*	100	chr8	95306539	95307538	1000	-	promoter:69098	ENSMUST00000133716.8	333329	Cngb1	mm10_genes_promoters
95307195chr8	chr8	95307195	95307196	2	*	100	chr8	95306555	95307554	1000	-	promoter:69099	ENSMUST00000134207.8	333329	Cngb1	mm10_genes_promoters
95307195chr8	chr8	95307195	95307196	2	*	100	chr8	95306571	95307570	1000	-	promoter:69102	ENSMUST00000156514.1	333329	Cngb1	mm10_genes_promoters
95307195chr8	chr8	95307195	95307196	2	*	100	chr8	95306586	95307585	1000	-	promoter:69095	ENSMUST00000119870.8	333329	Cngb1	mm10_genes_promoters
95307195chr8	chr8	95307195	95307196	2	*	100	chr8	95306586	95307585	1000	-	promoter:69100	ENSMUST00000093268.4	333329	Cngb1	mm10_genes_promoters
65967505chr18	chr18	65967505	65967506	2	*	83.3333	chr18	65967469	65967682	214	-	firstexon:130217	ENSMUST00000236894.1	225644	Cplx4	mm10_genes_firstexons
65967513chr18	chr18	65967513	65967514	2	*	87.5	chr18	65967469	65967682	214	-	firstexon:130217	ENSMUST00000236894.1	225644	Cplx4	mm10_genes_firstexons
65967534chr18	chr18	65967534	65967535	2	*	88.2353	chr18	65967469	65967682	214	-	firstexon:130217	ENSMUST00000236894.1	225644	Cplx4	mm10_genes_firstexons
65967542chr18	chr18	65967542	65967543	2	*	66.6667	chr18	65967469	65967682	214	-	firstexon:130217	ENSMUST00000236894.1	225644	Cplx4	mm10_genes_firstexons
65967869chr18	chr18	65967869	65967870	2	*	20	chr18	65967683	65968682	1000	-	promoter:130217	ENSMUST00000236894.1	225644	Cplx4	mm10_genes_promoters
65968598chr18	chr18	65968598	65968599	2	*	60	chr18	65967683	65968682	1000	-	promoter:130217	ENSMUST00000236894.1	225644	Cplx4	mm10_genes_promoters
65969914chr18	chr18	65969914	65969915	2	*	82.3529	chr18	65969881	65970237	357	-	firstexon:130216	ENSMUST00000025397.6	225644	Cplx4	mm10_genes_firstexons
65969942chr18	chr18	65969942	65969943	2	*	84.2105	chr18	65969881	65970237	357	-	firstexon:130216	ENSMUST00000025397.6	225644	Cplx4	mm10_genes_firstexons
65969945chr18	chr18	65969945	65969946	2	*	100	chr18	65969881	65970237	357	-	firstexon:130216	ENSMUST00000025397.6	225644	Cplx4	mm10_genes_firstexons
65969947chr18	chr18	65969947	65969948	2	*	84.2105	chr18	65969881	65970237	357	-	firstexon:130216	ENSMUST00000025397.6	225644	Cplx4	mm10_genes_firstexons
65970055chr18	chr18	65970055	65970056	2	*	88.8889	chr18	65969881	65970237	357	-	firstexon:130216	ENSMUST00000025397.6	225644	Cplx4	mm10_genes_firstexons
65970087chr18	chr18	65970087	65970088	2	*	88.2353	chr18	65969881	65970237	357	-	firstexon:130216	ENSMUST00000025397.6	225644	Cplx4	mm10_genes_firstexons
65970168chr18	chr18	65970168	65970169	2	*	100	chr18	65969881	65970237	357	-	firstexon:130216	ENSMUST00000025397.6	225644	Cplx4	mm10_genes_firstexons
65970179chr18	chr18	65970179	65970180	2	*	100	chr18	65969881	65970237	357	-	firstexon:130216	ENSMUST00000025397.6	225644	Cplx4	mm10_genes_firstexons
65970206chr18	chr18	65970206	65970207	2	*	83.3333	chr18	65969881	65970237	357	-	firstexon:130216	ENSMUST00000025397.6	225644	Cplx4	mm10_genes_firstexons
65970599chr18	chr18	65970599	65970600	2	*	100	chr18	65970238	65971237	1000	-	promoter:130216	ENSMUST00000025397.6	225644	Cplx4	mm10_genes_promoters
65970699chr18	chr18	65970699	65970700	2	*	85.7143	chr18	65970238	65971237	1000	-	promoter:130216	ENSMUST00000025397.6	225644	Cplx4	mm10_genes_promoters
65970741chr18	chr18	65970741	65970742	2	*	85.7143	chr18	65970238	65971237	1000	-	promoter:130216	ENSMUST00000025397.6	225644	Cplx4	mm10_genes_promoters
65970746chr18	chr18	65970746	65970747	2	*	100	chr18	65970238	65971237	1000	-	promoter:130216	ENSMUST00000025397.6	225644	Cplx4	mm10_genes_promoters
65970770chr18	chr18	65970770	65970771	2	*	100	chr18	65970238	65971237	1000	-	promoter:130216	ENSMUST00000025397.6	225644	Cplx4	mm10_genes_promoters
62810885chr5	chr5	62810885	62810886	2	*	77.7778	chr5	62810674	62811673	1000	+	promoter:35581	ENSMUST00000238474.1	100322896	Dthd1	mm10_genes_promoters
62810981chr5	chr5	62810981	62810982	2	*	90.4762	chr5	62810674	62811673	1000	+	promoter:35581	ENSMUST00000238474.1	100322896	Dthd1	mm10_genes_promoters
62811177chr5	chr5	62811177	62811178	2	*	100	chr5	62810674	62811673	1000	+	promoter:35581	ENSMUST00000238474.1	100322896	Dthd1	mm10_genes_promoters
62811178chr5	chr5	62811178	62811179	2	*	90.2439	chr5	62810674	62811673	1000	+	promoter:35581	ENSMUST00000238474.1	100322896	Dthd1	mm10_genes_promoters
62811480chr5	chr5	62811480	62811481	2	*	76.1905	chr5	62810674	62811673	1000	+	promoter:35581	ENSMUST00000238474.1	100322896	Dthd1	mm10_genes_promoters
62811481chr5	chr5	62811481	62811482	2	*	87.5	chr5	62810674	62811673	1000	+	promoter:35581	ENSMUST00000238474.1	100322896	Dthd1	mm10_genes_promoters
62811528chr5	chr5	62811528	62811529	2	*	100	chr5	62810674	62811673	1000	+	promoter:35581	ENSMUST00000238474.1	100322896	Dthd1	mm10_genes_promoters
62811529chr5	chr5	62811529	62811530	2	*	87.5	chr5	62810674	62811673	1000	+	promoter:35581	ENSMUST00000238474.1	100322896	Dthd1	mm10_genes_promoters
62811604chr5	chr5	62811604	62811605	2	*	66.6667	chr5	62810674	62811673	1000	+	promoter:35581	ENSMUST00000238474.1	100322896	Dthd1	mm10_genes_promoters
62811683chr5	chr5	62811683	62811684	2	*	100	chr5	62811674	62812077	404	+	firstexon:35581	ENSMUST00000238474.1	100322896	Dthd1	mm10_genes_firstexons
62812015chr5	chr5	62812015	62812016	2	*	75	chr5	62811674	62812077	404	+	firstexon:35581	ENSMUST00000238474.1	100322896	Dthd1	mm10_genes_firstexons
62812880chr5	chr5	62812880	62812881	2	*	86.6667	chr5	62812823	62813822	1000	+	promoter:35582	ENSMUST00000170704.1	100322896	Dthd1	mm10_genes_promoters
62813244chr5	chr5	62813244	62813245	2	*	92.8571	chr5	62812823	62813822	1000	+	promoter:35582	ENSMUST00000170704.1	100322896	Dthd1	mm10_genes_promoters
62813464chr5	chr5	62813464	62813465	2	*	75	chr5	62812823	62813822	1000	+	promoter:35582	ENSMUST00000170704.1	100322896	Dthd1	mm10_genes_promoters
62813465chr5	chr5	62813465	62813466	2	*	100	chr5	62812823	62813822	1000	+	promoter:35582	ENSMUST00000170704.1	100322896	Dthd1	mm10_genes_promoters
62813546chr5	chr5	62813546	62813547	2	*	88.2353	chr5	62812823	62813822	1000	+	promoter:35582	ENSMUST00000170704.1	100322896	Dthd1	mm10_genes_promoters
62813547chr5	chr5	62813547	62813548	2	*	66.6667	chr5	62812823	62813822	1000	+	promoter:35582	ENSMUST00000170704.1	100322896	Dthd1	mm10_genes_promoters
62813574chr5	chr5	62813574	62813575	2	*	78.9474	chr5	62812823	62813822	1000	+	promoter:35582	ENSMUST00000170704.1	100322896	Dthd1	mm10_genes_promoters
62813575chr5	chr5	62813575	62813576	2	*	87.5	chr5	62812823	62813822	1000	+	promoter:35582	ENSMUST00000170704.1	100322896	Dthd1	mm10_genes_promoters
62813587chr5	chr5	62813587	62813588	2	*	84.2105	chr5	62812823	62813822	1000	+	promoter:35582	ENSMUST00000170704.1	100322896	Dthd1	mm10_genes_promoters
62813588chr5	chr5	62813588	62813589	2	*	85.7143	chr5	62812823	62813822	1000	+	promoter:35582	ENSMUST00000170704.1	100322896	Dthd1	mm10_genes_promoters
62813785chr5	chr5	62813785	62813786	2	*	90.9091	chr5	62812823	62813822	1000	+	promoter:35582	ENSMUST00000170704.1	100322896	Dthd1	mm10_genes_promoters
62813894chr5	chr5	62813894	62813895	2	*	81.8182	chr5	62813823	62814389	567	+	firstexon:35582	ENSMUST00000170704.1	100322896	Dthd1	mm10_genes_firstexons
62814184chr5	chr5	62814184	62814185	2	*	91.1765	chr5	62813823	62814389	567	+	firstexon:35582	ENSMUST00000170704.1	100322896	Dthd1	mm10_genes_firstexons
107678040chr9	chr9	107678040	107678041	2	*	0	chr9	107677996	107678335	340	-	firstexon:77368	ENSMUST00000194153.1	14685	Gnat1	mm10_genes_firstexons
107678070chr9	chr9	107678070	107678071	2	*	11.1111	chr9	107677996	107678335	340	-	firstexon:77368	ENSMUST00000194153.1	14685	Gnat1	mm10_genes_firstexons
107678105chr9	chr9	107678105	107678106	2	*	63.6364	chr9	107677996	107678335	340	-	firstexon:77368	ENSMUST00000194153.1	14685	Gnat1	mm10_genes_firstexons
107678117chr9	chr9	107678117	107678118	2	*	100	chr9	107677996	107678335	340	-	firstexon:77368	ENSMUST00000194153.1	14685	Gnat1	mm10_genes_firstexons
107678286chr9	chr9	107678286	107678287	2	*	0	chr9	107677996	107678335	340	-	firstexon:77368	ENSMUST00000194153.1	14685	Gnat1	mm10_genes_firstexons
107678354chr9	chr9	107678354	107678355	2	*	20	chr9	107678336	107679335	1000	-	promoter:77368	ENSMUST00000194153.1	14685	Gnat1	mm10_genes_promoters
107678451chr9	chr9	107678451	107678452	2	*	40	chr9	107678336	107679335	1000	-	promoter:77368	ENSMUST00000194153.1	14685	Gnat1	mm10_genes_promoters
107678451chr9	chr9	107678451	107678452	2	*	40	chr9	107678426	107679425	1000	-	promoter:77365	ENSMUST00000195129.5	14685	Gnat1	mm10_genes_promoters
107678452chr9	chr9	107678452	107678453	2	*	40	chr9	107678336	107679335	1000	-	promoter:77368	ENSMUST00000194153.1	14685	Gnat1	mm10_genes_promoters
107678452chr9	chr9	107678452	107678453	2	*	40	chr9	107678426	107679425	1000	-	promoter:77365	ENSMUST00000195129.5	14685	Gnat1	mm10_genes_promoters
107678607chr9	chr9	107678607	107678608	2	*	55.5556	chr9	107678336	107679335	1000	-	promoter:77368	ENSMUST00000194153.1	14685	Gnat1	mm10_genes_promoters
107678607chr9	chr9	107678607	107678608	2	*	55.5556	chr9	107678426	107679425	1000	-	promoter:77365	ENSMUST00000195129.5	14685	Gnat1	mm10_genes_promoters
107678628chr9	chr9	107678628	107678629	2	*	55.5556	chr9	107678336	107679335	1000	-	promoter:77368	ENSMUST00000194153.1	14685	Gnat1	mm10_genes_promoters
107678628chr9	chr9	107678628	107678629	2	*	55.5556	chr9	107678426	107679425	1000	-	promoter:77365	ENSMUST00000195129.5	14685	Gnat1	mm10_genes_promoters
17961812chr5	chr5	17961812	17961813	2	*	100	chr5	17961549	17962548	1000	+	promoter:34436	ENSMUST00000030561.8	242851	Gnat3	mm10_genes_promoters
17961813chr5	chr5	17961813	17961814	2	*	81.8182	chr5	17961549	17962548	1000	+	promoter:34436	ENSMUST00000030561.8	242851	Gnat3	mm10_genes_promoters
17962426chr5	chr5	17962426	17962427	2	*	62.5	chr5	17961549	17962548	1000	+	promoter:34436	ENSMUST00000030561.8	242851	Gnat3	mm10_genes_promoters
17962427chr5	chr5	17962427	17962428	2	*	91.6667	chr5	17961549	17962548	1000	+	promoter:34436	ENSMUST00000030561.8	242851	Gnat3	mm10_genes_promoters
17962765chr5	chr5	17962765	17962766	2	*	70	chr5	17962549	17962796	248	+	firstexon:34436	ENSMUST00000030561.8	242851	Gnat3	mm10_genes_firstexons
98439442chr7	chr7	98439442	98439443	2	*	100	chr7	98439416	98440415	1000	+	promoter:54652	ENSMUST00000206435.1	14918	Gucy2d	mm10_genes_promoters
98439443chr7	chr7	98439443	98439444	2	*	100	chr7	98439416	98440415	1000	+	promoter:54652	ENSMUST00000206435.1	14918	Gucy2d	mm10_genes_promoters
98439450chr7	chr7	98439450	98439451	2	*	100	chr7	98439416	98440415	1000	+	promoter:54652	ENSMUST00000206435.1	14918	Gucy2d	mm10_genes_promoters
98439451chr7	chr7	98439451	98439452	2	*	92.8571	chr7	98439416	98440415	1000	+	promoter:54652	ENSMUST00000206435.1	14918	Gucy2d	mm10_genes_promoters
98439718chr7	chr7	98439718	98439719	2	*	85.7143	chr7	98439416	98440415	1000	+	promoter:54652	ENSMUST00000206435.1	14918	Gucy2d	mm10_genes_promoters
98439753chr7	chr7	98439753	98439754	2	*	36.3636	chr7	98439416	98440415	1000	+	promoter:54652	ENSMUST00000206435.1	14918	Gucy2d	mm10_genes_promoters
98439833chr7	chr7	98439833	98439834	2	*	81.8182	chr7	98439416	98440415	1000	+	promoter:54652	ENSMUST00000206435.1	14918	Gucy2d	mm10_genes_promoters
98439925chr7	chr7	98439925	98439926	2	*	83.3333	chr7	98439416	98440415	1000	+	promoter:54652	ENSMUST00000206435.1	14918	Gucy2d	mm10_genes_promoters
98442831chr7	chr7	98442831	98442832	2	*	80	chr7	98442421	98443420	1000	+	promoter:54653	ENSMUST00000098274.4	14918	Gucy2d	mm10_genes_promoters
98466942chr7	chr7	98466942	98466943	2	*	80	chr7	98466694	98467693	1000	+	promoter:54655	ENSMUST00000205350.1	14918	Gucy2d	mm10_genes_promoters
98466961chr7	chr7	98466961	98466962	2	*	80	chr7	98466694	98467693	1000	+	promoter:54655	ENSMUST00000205350.1	14918	Gucy2d	mm10_genes_promoters
98467125chr7	chr7	98467125	98467126	2	*	83.3333	chr7	98466694	98467693	1000	+	promoter:54655	ENSMUST00000205350.1	14918	Gucy2d	mm10_genes_promoters
98467292chr7	chr7	98467292	98467293	2	*	87.5	chr7	98466694	98467693	1000	+	promoter:54655	ENSMUST00000205350.1	14918	Gucy2d	mm10_genes_promoters
98471165chr7	chr7	98471165	98471166	2	*	83.3333	chr7	98470533	98471532	1000	+	promoter:54656	ENSMUST00000206524.1	14918	Gucy2d	mm10_genes_promoters
98471261chr7	chr7	98471261	98471262	2	*	80	chr7	98470533	98471532	1000	+	promoter:54656	ENSMUST00000206524.1	14918	Gucy2d	mm10_genes_promoters
98471304chr7	chr7	98471304	98471305	2	*	68.75	chr7	98470533	98471532	1000	+	promoter:54656	ENSMUST00000206524.1	14918	Gucy2d	mm10_genes_promoters
98471424chr7	chr7	98471424	98471425	2	*	100	chr7	98470533	98471532	1000	+	promoter:54656	ENSMUST00000206524.1	14918	Gucy2d	mm10_genes_promoters
98471474chr7	chr7	98471474	98471475	2	*	90	chr7	98470533	98471532	1000	+	promoter:54656	ENSMUST00000206524.1	14918	Gucy2d	mm10_genes_promoters
98471509chr7	chr7	98471509	98471510	2	*	100	chr7	98470533	98471532	1000	+	promoter:54656	ENSMUST00000206524.1	14918	Gucy2d	mm10_genes_promoters
80465363chr9	chr9	80465363	80465364	2	*	81.8182	chr9	80465223	80465481	259	-	firstexon:76520	ENSMUST00000113250.9	63859	Impg1	mm10_genes_firstexons
80465363chr9	chr9	80465363	80465364	2	*	81.8182	chr9	80465223	80465438	216	-	firstexon:76519	ENSMUST00000085289.11	63859	Impg1	mm10_genes_firstexons
80465363chr9	chr9	80465363	80465364	2	*	81.8182	chr9	80465223	80465438	216	-	firstexon:76521	ENSMUST00000185068.1	63859	Impg1	mm10_genes_firstexons
80465395chr9	chr9	80465395	80465396	2	*	87.5	chr9	80465223	80465481	259	-	firstexon:76520	ENSMUST00000113250.9	63859	Impg1	mm10_genes_firstexons
80465395chr9	chr9	80465395	80465396	2	*	87.5	chr9	80465223	80465438	216	-	firstexon:76519	ENSMUST00000085289.11	63859	Impg1	mm10_genes_firstexons
80465395chr9	chr9	80465395	80465396	2	*	87.5	chr9	80465223	80465438	216	-	firstexon:76521	ENSMUST00000185068.1	63859	Impg1	mm10_genes_firstexons
80465409chr9	chr9	80465409	80465410	2	*	33.3333	chr9	80465223	80465481	259	-	firstexon:76520	ENSMUST00000113250.9	63859	Impg1	mm10_genes_firstexons
80465409chr9	chr9	80465409	80465410	2	*	33.3333	chr9	80465223	80465438	216	-	firstexon:76519	ENSMUST00000085289.11	63859	Impg1	mm10_genes_firstexons
80465409chr9	chr9	80465409	80465410	2	*	33.3333	chr9	80465223	80465438	216	-	firstexon:76521	ENSMUST00000185068.1	63859	Impg1	mm10_genes_firstexons
80465446chr9	chr9	80465446	80465447	2	*	28.5714	chr9	80465223	80465481	259	-	firstexon:76520	ENSMUST00000113250.9	63859	Impg1	mm10_genes_firstexons
80465446chr9	chr9	80465446	80465447	2	*	28.5714	chr9	80465439	80466438	1000	-	promoter:76519	ENSMUST00000085289.11	63859	Impg1	mm10_genes_promoters
80465446chr9	chr9	80465446	80465447	2	*	28.5714	chr9	80465439	80466438	1000	-	promoter:76521	ENSMUST00000185068.1	63859	Impg1	mm10_genes_promoters
80465454chr9	chr9	80465454	80465455	2	*	42.8571	chr9	80465223	80465481	259	-	firstexon:76520	ENSMUST00000113250.9	63859	Impg1	mm10_genes_firstexons
80465454chr9	chr9	80465454	80465455	2	*	42.8571	chr9	80465439	80466438	1000	-	promoter:76519	ENSMUST00000085289.11	63859	Impg1	mm10_genes_promoters
80465454chr9	chr9	80465454	80465455	2	*	42.8571	chr9	80465439	80466438	1000	-	promoter:76521	ENSMUST00000185068.1	63859	Impg1	mm10_genes_promoters
80466084chr9	chr9	80466084	80466085	2	*	100	chr9	80465439	80466438	1000	-	promoter:76519	ENSMUST00000085289.11	63859	Impg1	mm10_genes_promoters
80466084chr9	chr9	80466084	80466085	2	*	100	chr9	80465439	80466438	1000	-	promoter:76521	ENSMUST00000185068.1	63859	Impg1	mm10_genes_promoters
80466084chr9	chr9	80466084	80466085	2	*	100	chr9	80465482	80466481	1000	-	promoter:76520	ENSMUST00000113250.9	63859	Impg1	mm10_genes_promoters
80466330chr9	chr9	80466330	80466331	2	*	83.3333	chr9	80465439	80466438	1000	-	promoter:76519	ENSMUST00000085289.11	63859	Impg1	mm10_genes_promoters
80466330chr9	chr9	80466330	80466331	2	*	83.3333	chr9	80465439	80466438	1000	-	promoter:76521	ENSMUST00000185068.1	63859	Impg1	mm10_genes_promoters
80466330chr9	chr9	80466330	80466331	2	*	83.3333	chr9	80465482	80466481	1000	-	promoter:76520	ENSMUST00000113250.9	63859	Impg1	mm10_genes_promoters
80466342chr9	chr9	80466342	80466343	2	*	100	chr9	80465439	80466438	1000	-	promoter:76519	ENSMUST00000085289.11	63859	Impg1	mm10_genes_promoters
80466342chr9	chr9	80466342	80466343	2	*	100	chr9	80465439	80466438	1000	-	promoter:76521	ENSMUST00000185068.1	63859	Impg1	mm10_genes_promoters
80466342chr9	chr9	80466342	80466343	2	*	100	chr9	80465482	80466481	1000	-	promoter:76520	ENSMUST00000113250.9	63859	Impg1	mm10_genes_promoters
80466466chr9	chr9	80466466	80466467	2	*	57.1429	chr9	80465482	80466481	1000	-	promoter:76520	ENSMUST00000113250.9	63859	Impg1	mm10_genes_promoters
56203722chr16	chr16	56203722	56203723	2	*	60	chr16	56203313	56204312	1000	+	promoter:117051	ENSMUST00000160116.7	224224	Impg2	mm10_genes_promoters
56203722chr16	chr16	56203722	56203723	2	*	60	chr16	56203332	56204331	1000	+	promoter:117052	ENSMUST00000069778.6	224224	Impg2	mm10_genes_promoters
56203722chr16	chr16	56203722	56203723	2	*	60	chr16	56203338	56204337	1000	+	promoter:117053	ENSMUST00000069936.7	224224	Impg2	mm10_genes_promoters
56203753chr16	chr16	56203753	56203754	2	*	100	chr16	56203313	56204312	1000	+	promoter:117051	ENSMUST00000160116.7	224224	Impg2	mm10_genes_promoters
56203753chr16	chr16	56203753	56203754	2	*	100	chr16	56203332	56204331	1000	+	promoter:117052	ENSMUST00000069778.6	224224	Impg2	mm10_genes_promoters
56203753chr16	chr16	56203753	56203754	2	*	100	chr16	56203338	56204337	1000	+	promoter:117053	ENSMUST00000069936.7	224224	Impg2	mm10_genes_promoters
56203845chr16	chr16	56203845	56203846	2	*	100	chr16	56203313	56204312	1000	+	promoter:117051	ENSMUST00000160116.7	224224	Impg2	mm10_genes_promoters
56203845chr16	chr16	56203845	56203846	2	*	100	chr16	56203332	56204331	1000	+	promoter:117052	ENSMUST00000069778.6	224224	Impg2	mm10_genes_promoters
56203845chr16	chr16	56203845	56203846	2	*	100	chr16	56203338	56204337	1000	+	promoter:117053	ENSMUST00000069936.7	224224	Impg2	mm10_genes_promoters
56203912chr16	chr16	56203912	56203913	2	*	83.3333	chr16	56203313	56204312	1000	+	promoter:117051	ENSMUST00000160116.7	224224	Impg2	mm10_genes_promoters
56203912chr16	chr16	56203912	56203913	2	*	83.3333	chr16	56203332	56204331	1000	+	promoter:117052	ENSMUST00000069778.6	224224	Impg2	mm10_genes_promoters
56203912chr16	chr16	56203912	56203913	2	*	83.3333	chr16	56203338	56204337	1000	+	promoter:117053	ENSMUST00000069936.7	224224	Impg2	mm10_genes_promoters
56203947chr16	chr16	56203947	56203948	2	*	90.9091	chr16	56203313	56204312	1000	+	promoter:117051	ENSMUST00000160116.7	224224	Impg2	mm10_genes_promoters
56203947chr16	chr16	56203947	56203948	2	*	90.9091	chr16	56203332	56204331	1000	+	promoter:117052	ENSMUST00000069778.6	224224	Impg2	mm10_genes_promoters
56203947chr16	chr16	56203947	56203948	2	*	90.9091	chr16	56203338	56204337	1000	+	promoter:117053	ENSMUST00000069936.7	224224	Impg2	mm10_genes_promoters
56204025chr16	chr16	56204025	56204026	2	*	81.8182	chr16	56203313	56204312	1000	+	promoter:117051	ENSMUST00000160116.7	224224	Impg2	mm10_genes_promoters
56204025chr16	chr16	56204025	56204026	2	*	81.8182	chr16	56203332	56204331	1000	+	promoter:117052	ENSMUST00000069778.6	224224	Impg2	mm10_genes_promoters
56204025chr16	chr16	56204025	56204026	2	*	81.8182	chr16	56203338	56204337	1000	+	promoter:117053	ENSMUST00000069936.7	224224	Impg2	mm10_genes_promoters
56204082chr16	chr16	56204082	56204083	2	*	25	chr16	56203313	56204312	1000	+	promoter:117051	ENSMUST00000160116.7	224224	Impg2	mm10_genes_promoters
56204082chr16	chr16	56204082	56204083	2	*	25	chr16	56203332	56204331	1000	+	promoter:117052	ENSMUST00000069778.6	224224	Impg2	mm10_genes_promoters
56204082chr16	chr16	56204082	56204083	2	*	25	chr16	56203338	56204337	1000	+	promoter:117053	ENSMUST00000069936.7	224224	Impg2	mm10_genes_promoters
56204483chr16	chr16	56204483	56204484	2	*	40	chr16	56204313	56204616	304	+	firstexon:117051	ENSMUST00000160116.7	224224	Impg2	mm10_genes_firstexons
56204483chr16	chr16	56204483	56204484	2	*	40	chr16	56204332	56204616	285	+	firstexon:117052	ENSMUST00000069778.6	224224	Impg2	mm10_genes_firstexons
56204483chr16	chr16	56204483	56204484	2	*	40	chr16	56204338	56204616	279	+	firstexon:117053	ENSMUST00000069936.7	224224	Impg2	mm10_genes_firstexons
56269267chr16	chr16	56269267	56269268	2	*	71.4286	chr16	56269184	56270183	1000	+	promoter:117054	ENSMUST00000159842.1	224224	Impg2	mm10_genes_promoters
56269327chr16	chr16	56269327	56269328	2	*	100	chr16	56269184	56270183	1000	+	promoter:117054	ENSMUST00000159842.1	224224	Impg2	mm10_genes_promoters
56269399chr16	chr16	56269399	56269400	2	*	66.6667	chr16	56269184	56270183	1000	+	promoter:117054	ENSMUST00000159842.1	224224	Impg2	mm10_genes_promoters
56269400chr16	chr16	56269400	56269401	2	*	83.3333	chr16	56269184	56270183	1000	+	promoter:117054	ENSMUST00000159842.1	224224	Impg2	mm10_genes_promoters
56269926chr16	chr16	56269926	56269927	2	*	80.9524	chr16	56269184	56270183	1000	+	promoter:117054	ENSMUST00000159842.1	224224	Impg2	mm10_genes_promoters
56269927chr16	chr16	56269927	56269928	2	*	100	chr16	56269184	56270183	1000	+	promoter:117054	ENSMUST00000159842.1	224224	Impg2	mm10_genes_promoters
56270091chr16	chr16	56270091	56270092	2	*	25	chr16	56269184	56270183	1000	+	promoter:117054	ENSMUST00000159842.1	224224	Impg2	mm10_genes_promoters
56270205chr16	chr16	56270205	56270206	2	*	50	chr16	56270184	56270236	53	+	firstexon:117054	ENSMUST00000159842.1	224224	Impg2	mm10_genes_firstexons
92292290chr16	chr16	92292290	92292291	2	*	85.7143	chr16	92291389	92292388	1000	+	promoter:117521	ENSMUST00000047383.9	246133	Kcne2	mm10_genes_promoters
92292297chr16	chr16	92292297	92292298	2	*	100	chr16	92291389	92292388	1000	+	promoter:117521	ENSMUST00000047383.9	246133	Kcne2	mm10_genes_promoters
92292326chr16	chr16	92292326	92292327	2	*	100	chr16	92291389	92292388	1000	+	promoter:117521	ENSMUST00000047383.9	246133	Kcne2	mm10_genes_promoters
92292354chr16	chr16	92292354	92292355	2	*	55.5556	chr16	92291389	92292388	1000	+	promoter:117521	ENSMUST00000047383.9	246133	Kcne2	mm10_genes_promoters
92292366chr16	chr16	92292366	92292367	2	*	30	chr16	92291389	92292388	1000	+	promoter:117521	ENSMUST00000047383.9	246133	Kcne2	mm10_genes_promoters
92294674chr16	chr16	92294674	92294675	2	*	60	chr16	92294616	92295615	1000	+	promoter:117522	ENSMUST00000113971.1	246133	Kcne2	mm10_genes_promoters
92295176chr16	chr16	92295176	92295177	2	*	60	chr16	92294616	92295615	1000	+	promoter:117522	ENSMUST00000113971.1	246133	Kcne2	mm10_genes_promoters
92295220chr16	chr16	92295220	92295221	2	*	53.8462	chr16	92294616	92295615	1000	+	promoter:117522	ENSMUST00000113971.1	246133	Kcne2	mm10_genes_promoters
92295239chr16	chr16	92295239	92295240	2	*	72.7273	chr16	92294616	92295615	1000	+	promoter:117522	ENSMUST00000113971.1	246133	Kcne2	mm10_genes_promoters
92295284chr16	chr16	92295284	92295285	2	*	55.5556	chr16	92294616	92295615	1000	+	promoter:117522	ENSMUST00000113971.1	246133	Kcne2	mm10_genes_promoters
92295408chr16	chr16	92295408	92295409	2	*	83.3333	chr16	92294616	92295615	1000	+	promoter:117522	ENSMUST00000113971.1	246133	Kcne2	mm10_genes_promoters
92295692chr16	chr16	92295692	92295693	2	*	100	chr16	92295616	92295692	77	+	firstexon:117522	ENSMUST00000113971.1	246133	Kcne2	mm10_genes_firstexons
27321732chr19	chr19	27321732	27321733	2	*	70	chr19	27321588	27322587	1000	+	promoter:131901	ENSMUST00000056708.3	240595	Kcnv2	mm10_genes_promoters
27324156chr19	chr19	27324156	27324157	2	*	100	chr19	27322588	27324157	1570	+	firstexon:131901	ENSMUST00000056708.3	240595	Kcnv2	mm10_genes_firstexons
37054369chr14	chr14	37054369	37054370	2	*	90	chr14	37053830	37054829	1000	+	promoter:105394	ENSMUST00000120052.1	239037	Lrit1	mm10_genes_promoters
37054380chr14	chr14	37054380	37054381	2	*	100	chr14	37053830	37054829	1000	+	promoter:105394	ENSMUST00000120052.1	239037	Lrit1	mm10_genes_promoters
37054447chr14	chr14	37054447	37054448	2	*	100	chr14	37053830	37054829	1000	+	promoter:105394	ENSMUST00000120052.1	239037	Lrit1	mm10_genes_promoters
37054480chr14	chr14	37054480	37054481	2	*	90.9091	chr14	37053830	37054829	1000	+	promoter:105394	ENSMUST00000120052.1	239037	Lrit1	mm10_genes_promoters
37441881chr18	chr18	37441881	37441882	2	*	90.9091	chr18	37441500	37442499	1000	+	promoter:127808	ENSMUST00000056915.2	93884	Pcdhb13	mm10_genes_promoters
37441907chr18	chr18	37441907	37441908	2	*	100	chr18	37441500	37442499	1000	+	promoter:127808	ENSMUST00000056915.2	93884	Pcdhb13	mm10_genes_promoters
37441908chr18	chr18	37441908	37441909	2	*	83.3333	chr18	37441500	37442499	1000	+	promoter:127808	ENSMUST00000056915.2	93884	Pcdhb13	mm10_genes_promoters
37442037chr18	chr18	37442037	37442038	2	*	66.6667	chr18	37441500	37442499	1000	+	promoter:127808	ENSMUST00000056915.2	93884	Pcdhb13	mm10_genes_promoters
37442045chr18	chr18	37442045	37442046	2	*	85.7143	chr18	37441500	37442499	1000	+	promoter:127808	ENSMUST00000056915.2	93884	Pcdhb13	mm10_genes_promoters
37442052chr18	chr18	37442052	37442053	2	*	42.8571	chr18	37441500	37442499	1000	+	promoter:127808	ENSMUST00000056915.2	93884	Pcdhb13	mm10_genes_promoters
37442201chr18	chr18	37442201	37442202	2	*	71.4286	chr18	37441500	37442499	1000	+	promoter:127808	ENSMUST00000056915.2	93884	Pcdhb13	mm10_genes_promoters
37442208chr18	chr18	37442208	37442209	2	*	33.3333	chr18	37441500	37442499	1000	+	promoter:127808	ENSMUST00000056915.2	93884	Pcdhb13	mm10_genes_promoters
37442223chr18	chr18	37442223	37442224	2	*	100	chr18	37441500	37442499	1000	+	promoter:127808	ENSMUST00000056915.2	93884	Pcdhb13	mm10_genes_promoters
37442280chr18	chr18	37442280	37442281	2	*	50	chr18	37441500	37442499	1000	+	promoter:127808	ENSMUST00000056915.2	93884	Pcdhb13	mm10_genes_promoters
37442321chr18	chr18	37442321	37442322	2	*	33.3333	chr18	37441500	37442499	1000	+	promoter:127808	ENSMUST00000056915.2	93884	Pcdhb13	mm10_genes_promoters
37442331chr18	chr18	37442331	37442332	2	*	28.5714	chr18	37441500	37442499	1000	+	promoter:127808	ENSMUST00000056915.2	93884	Pcdhb13	mm10_genes_promoters
37442522chr18	chr18	37442522	37442523	2	*	100	chr18	37442500	37446209	3710	+	firstexon:127808	ENSMUST00000056915.2	93884	Pcdhb13	mm10_genes_firstexons
37442627chr18	chr18	37442627	37442628	2	*	60	chr18	37442500	37446209	3710	+	firstexon:127808	ENSMUST00000056915.2	93884	Pcdhb13	mm10_genes_firstexons
37442842chr18	chr18	37442842	37442843	2	*	100	chr18	37442500	37446209	3710	+	firstexon:127808	ENSMUST00000056915.2	93884	Pcdhb13	mm10_genes_firstexons
37442887chr18	chr18	37442887	37442888	2	*	100	chr18	37442500	37446209	3710	+	firstexon:127808	ENSMUST00000056915.2	93884	Pcdhb13	mm10_genes_firstexons
37442955chr18	chr18	37442955	37442956	2	*	80	chr18	37442500	37446209	3710	+	firstexon:127808	ENSMUST00000056915.2	93884	Pcdhb13	mm10_genes_firstexons
37443469chr18	chr18	37443469	37443470	2	*	80	chr18	37442500	37446209	3710	+	firstexon:127808	ENSMUST00000056915.2	93884	Pcdhb13	mm10_genes_firstexons
37443523chr18	chr18	37443523	37443524	2	*	100	chr18	37442500	37446209	3710	+	firstexon:127808	ENSMUST00000056915.2	93884	Pcdhb13	mm10_genes_firstexons
37443541chr18	chr18	37443541	37443542	2	*	100	chr18	37442500	37446209	3710	+	firstexon:127808	ENSMUST00000056915.2	93884	Pcdhb13	mm10_genes_firstexons
37444871chr18	chr18	37444871	37444872	2	*	90	chr18	37442500	37446209	3710	+	firstexon:127808	ENSMUST00000056915.2	93884	Pcdhb13	mm10_genes_firstexons
37444940chr18	chr18	37444940	37444941	2	*	86.9565	chr18	37442500	37446209	3710	+	firstexon:127808	ENSMUST00000056915.2	93884	Pcdhb13	mm10_genes_firstexons
37445026chr18	chr18	37445026	37445027	2	*	70.4545	chr18	37442500	37446209	3710	+	firstexon:127808	ENSMUST00000056915.2	93884	Pcdhb13	mm10_genes_firstexons
37445032chr18	chr18	37445032	37445033	2	*	93.1818	chr18	37442500	37446209	3710	+	firstexon:127808	ENSMUST00000056915.2	93884	Pcdhb13	mm10_genes_firstexons
37445076chr18	chr18	37445076	37445077	2	*	52.0833	chr18	37442500	37446209	3710	+	firstexon:127808	ENSMUST00000056915.2	93884	Pcdhb13	mm10_genes_firstexons
37445268chr18	chr18	37445268	37445269	2	*	70.5882	chr18	37442500	37446209	3710	+	firstexon:127808	ENSMUST00000056915.2	93884	Pcdhb13	mm10_genes_firstexons
37445638chr18	chr18	37445638	37445639	2	*	84	chr18	37442500	37446209	3710	+	firstexon:127808	ENSMUST00000056915.2	93884	Pcdhb13	mm10_genes_firstexons
37445858chr18	chr18	37445858	37445859	2	*	37.5	chr18	37442500	37446209	3710	+	firstexon:127808	ENSMUST00000056915.2	93884	Pcdhb13	mm10_genes_firstexons
37445859chr18	chr18	37445859	37445860	2	*	33.3333	chr18	37442500	37446209	3710	+	firstexon:127808	ENSMUST00000056915.2	93884	Pcdhb13	mm10_genes_firstexons
150318564chr1	chr1	150318564	150318565	2	*	84.6154	chr1	150318417	150319416	1000	+	promoter:2972	ENSMUST00000165062.7	20028	Pdc	mm10_genes_promoters
150318564chr1	chr1	150318564	150318565	2	*	84.6154	chr1	150318417	150319416	1000	+	promoter:2973	ENSMUST00000191228.6	20028	Pdc	mm10_genes_promoters
150318564chr1	chr1	150318564	150318565	2	*	84.6154	chr1	150318426	150319425	1000	+	promoter:2974	ENSMUST00000186572.6	20028	Pdc	mm10_genes_promoters
150318564chr1	chr1	150318564	150318565	2	*	84.6154	chr1	150318429	150319428	1000	+	promoter:2975	ENSMUST00000185698.1	20028	Pdc	mm10_genes_promoters
150318590chr1	chr1	150318590	150318591	2	*	100	chr1	150318417	150319416	1000	+	promoter:2972	ENSMUST00000165062.7	20028	Pdc	mm10_genes_promoters
150318590chr1	chr1	150318590	150318591	2	*	100	chr1	150318417	150319416	1000	+	promoter:2973	ENSMUST00000191228.6	20028	Pdc	mm10_genes_promoters
150318590chr1	chr1	150318590	150318591	2	*	100	chr1	150318426	150319425	1000	+	promoter:2974	ENSMUST00000186572.6	20028	Pdc	mm10_genes_promoters
150318590chr1	chr1	150318590	150318591	2	*	100	chr1	150318429	150319428	1000	+	promoter:2975	ENSMUST00000185698.1	20028	Pdc	mm10_genes_promoters
150318876chr1	chr1	150318876	150318877	2	*	70.7317	chr1	150318417	150319416	1000	+	promoter:2972	ENSMUST00000165062.7	20028	Pdc	mm10_genes_promoters
150318876chr1	chr1	150318876	150318877	2	*	70.7317	chr1	150318417	150319416	1000	+	promoter:2973	ENSMUST00000191228.6	20028	Pdc	mm10_genes_promoters
150318876chr1	chr1	150318876	150318877	2	*	70.7317	chr1	150318426	150319425	1000	+	promoter:2974	ENSMUST00000186572.6	20028	Pdc	mm10_genes_promoters
150318876chr1	chr1	150318876	150318877	2	*	70.7317	chr1	150318429	150319428	1000	+	promoter:2975	ENSMUST00000185698.1	20028	Pdc	mm10_genes_promoters
150318930chr1	chr1	150318930	150318931	2	*	90.1961	chr1	150318417	150319416	1000	+	promoter:2972	ENSMUST00000165062.7	20028	Pdc	mm10_genes_promoters
150318930chr1	chr1	150318930	150318931	2	*	90.1961	chr1	150318417	150319416	1000	+	promoter:2973	ENSMUST00000191228.6	20028	Pdc	mm10_genes_promoters
150318930chr1	chr1	150318930	150318931	2	*	90.1961	chr1	150318426	150319425	1000	+	promoter:2974	ENSMUST00000186572.6	20028	Pdc	mm10_genes_promoters
150318930chr1	chr1	150318930	150318931	2	*	90.1961	chr1	150318429	150319428	1000	+	promoter:2975	ENSMUST00000185698.1	20028	Pdc	mm10_genes_promoters
150319168chr1	chr1	150319168	150319169	2	*	74.2857	chr1	150318417	150319416	1000	+	promoter:2972	ENSMUST00000165062.7	20028	Pdc	mm10_genes_promoters
150319168chr1	chr1	150319168	150319169	2	*	74.2857	chr1	150318417	150319416	1000	+	promoter:2973	ENSMUST00000191228.6	20028	Pdc	mm10_genes_promoters
150319168chr1	chr1	150319168	150319169	2	*	74.2857	chr1	150318426	150319425	1000	+	promoter:2974	ENSMUST00000186572.6	20028	Pdc	mm10_genes_promoters
150319168chr1	chr1	150319168	150319169	2	*	74.2857	chr1	150318429	150319428	1000	+	promoter:2975	ENSMUST00000185698.1	20028	Pdc	mm10_genes_promoters
150319169chr1	chr1	150319169	150319170	2	*	80	chr1	150318417	150319416	1000	+	promoter:2972	ENSMUST00000165062.7	20028	Pdc	mm10_genes_promoters
150319169chr1	chr1	150319169	150319170	2	*	80	chr1	150318417	150319416	1000	+	promoter:2973	ENSMUST00000191228.6	20028	Pdc	mm10_genes_promoters
150319169chr1	chr1	150319169	150319170	2	*	80	chr1	150318426	150319425	1000	+	promoter:2974	ENSMUST00000186572.6	20028	Pdc	mm10_genes_promoters
150319169chr1	chr1	150319169	150319170	2	*	80	chr1	150318429	150319428	1000	+	promoter:2975	ENSMUST00000185698.1	20028	Pdc	mm10_genes_promoters
150319437chr1	chr1	150319437	150319438	2	*	77.7778	chr1	150319417	150319500	84	+	firstexon:2972	ENSMUST00000165062.7	20028	Pdc	mm10_genes_firstexons
150319437chr1	chr1	150319437	150319438	2	*	77.7778	chr1	150319417	150319488	72	+	firstexon:2973	ENSMUST00000191228.6	20028	Pdc	mm10_genes_firstexons
150319437chr1	chr1	150319437	150319438	2	*	77.7778	chr1	150319426	150319500	75	+	firstexon:2974	ENSMUST00000186572.6	20028	Pdc	mm10_genes_firstexons
150319437chr1	chr1	150319437	150319438	2	*	77.7778	chr1	150319429	150319500	72	+	firstexon:2975	ENSMUST00000185698.1	20028	Pdc	mm10_genes_firstexons
136923302chr6	chr6	136923302	136923303	2	*	100	chr6	136922832	136923831	1000	+	promoter:46920	ENSMUST00000204627.2	78600	Pde6h	mm10_genes_promoters
136923320chr6	chr6	136923320	136923321	2	*	100	chr6	136922832	136923831	1000	+	promoter:46920	ENSMUST00000204627.2	78600	Pde6h	mm10_genes_promoters
136923338chr6	chr6	136923338	136923339	2	*	88.8889	chr6	136922832	136923831	1000	+	promoter:46920	ENSMUST00000204627.2	78600	Pde6h	mm10_genes_promoters
136923356chr6	chr6	136923356	136923357	2	*	100	chr6	136922832	136923831	1000	+	promoter:46920	ENSMUST00000204627.2	78600	Pde6h	mm10_genes_promoters
136923362chr6	chr6	136923362	136923363	2	*	100	chr6	136922832	136923831	1000	+	promoter:46920	ENSMUST00000204627.2	78600	Pde6h	mm10_genes_promoters
136923399chr6	chr6	136923399	136923400	2	*	85.7143	chr6	136922832	136923831	1000	+	promoter:46920	ENSMUST00000204627.2	78600	Pde6h	mm10_genes_promoters
136923428chr6	chr6	136923428	136923429	2	*	100	chr6	136922832	136923831	1000	+	promoter:46920	ENSMUST00000204627.2	78600	Pde6h	mm10_genes_promoters
136923583chr6	chr6	136923583	136923584	2	*	85.7143	chr6	136922832	136923831	1000	+	promoter:46920	ENSMUST00000204627.2	78600	Pde6h	mm10_genes_promoters
136923630chr6	chr6	136923630	136923631	2	*	85.7143	chr6	136922832	136923831	1000	+	promoter:46920	ENSMUST00000204627.2	78600	Pde6h	mm10_genes_promoters
136923726chr6	chr6	136923726	136923727	2	*	100	chr6	136922832	136923831	1000	+	promoter:46920	ENSMUST00000204627.2	78600	Pde6h	mm10_genes_promoters
136923801chr6	chr6	136923801	136923802	2	*	100	chr6	136922832	136923831	1000	+	promoter:46920	ENSMUST00000204627.2	78600	Pde6h	mm10_genes_promoters
136923802chr6	chr6	136923802	136923803	2	*	80	chr6	136922832	136923831	1000	+	promoter:46920	ENSMUST00000204627.2	78600	Pde6h	mm10_genes_promoters
136923811chr6	chr6	136923811	136923812	2	*	100	chr6	136922832	136923831	1000	+	promoter:46920	ENSMUST00000204627.2	78600	Pde6h	mm10_genes_promoters
136923812chr6	chr6	136923812	136923813	2	*	100	chr6	136922832	136923831	1000	+	promoter:46920	ENSMUST00000204627.2	78600	Pde6h	mm10_genes_promoters
136923816chr6	chr6	136923816	136923817	2	*	88.8889	chr6	136922832	136923831	1000	+	promoter:46920	ENSMUST00000204627.2	78600	Pde6h	mm10_genes_promoters
136923866chr6	chr6	136923866	136923867	2	*	100	chr6	136923832	136923907	76	+	firstexon:46920	ENSMUST00000204627.2	78600	Pde6h	mm10_genes_firstexons
136923873chr6	chr6	136923873	136923874	2	*	91.6667	chr6	136923832	136923907	76	+	firstexon:46920	ENSMUST00000204627.2	78600	Pde6h	mm10_genes_firstexons
136953552chr6	chr6	136953552	136953553	2	*	88.8889	chr6	136953523	136954522	1000	+	promoter:46921	ENSMUST00000137768.1	78600	Pde6h	mm10_genes_promoters
136953552chr6	chr6	136953552	136953553	2	*	88.8889	chr6	136953533	136954532	1000	+	promoter:46922	ENSMUST00000057650.5	78600	Pde6h	mm10_genes_promoters
136953970chr6	chr6	136953970	136953971	2	*	100	chr6	136953523	136954522	1000	+	promoter:46921	ENSMUST00000137768.1	78600	Pde6h	mm10_genes_promoters
136953970chr6	chr6	136953970	136953971	2	*	100	chr6	136953533	136954532	1000	+	promoter:46922	ENSMUST00000057650.5	78600	Pde6h	mm10_genes_promoters
136953971chr6	chr6	136953971	136953972	2	*	80	chr6	136953523	136954522	1000	+	promoter:46921	ENSMUST00000137768.1	78600	Pde6h	mm10_genes_promoters
136953971chr6	chr6	136953971	136953972	2	*	80	chr6	136953533	136954532	1000	+	promoter:46922	ENSMUST00000057650.5	78600	Pde6h	mm10_genes_promoters
136954150chr6	chr6	136954150	136954151	2	*	84.6154	chr6	136953523	136954522	1000	+	promoter:46921	ENSMUST00000137768.1	78600	Pde6h	mm10_genes_promoters
136954150chr6	chr6	136954150	136954151	2	*	84.6154	chr6	136953533	136954532	1000	+	promoter:46922	ENSMUST00000057650.5	78600	Pde6h	mm10_genes_promoters
136954350chr6	chr6	136954350	136954351	2	*	87.5	chr6	136953523	136954522	1000	+	promoter:46921	ENSMUST00000137768.1	78600	Pde6h	mm10_genes_promoters
136954350chr6	chr6	136954350	136954351	2	*	87.5	chr6	136953533	136954532	1000	+	promoter:46922	ENSMUST00000057650.5	78600	Pde6h	mm10_genes_promoters
136954472chr6	chr6	136954472	136954473	2	*	100	chr6	136953523	136954522	1000	+	promoter:46921	ENSMUST00000137768.1	78600	Pde6h	mm10_genes_promoters
136954472chr6	chr6	136954472	136954473	2	*	100	chr6	136953533	136954532	1000	+	promoter:46922	ENSMUST00000057650.5	78600	Pde6h	mm10_genes_promoters
136958280chr6	chr6	136958280	136958281	2	*	100	chr6	136958261	136959260	1000	+	promoter:46923	ENSMUST00000204382.1	78600	Pde6h	mm10_genes_promoters
136958851chr6	chr6	136958851	136958852	2	*	90.9091	chr6	136958261	136959260	1000	+	promoter:46923	ENSMUST00000204382.1	78600	Pde6h	mm10_genes_promoters
136958852chr6	chr6	136958852	136958853	2	*	81.8182	chr6	136958261	136959260	1000	+	promoter:46923	ENSMUST00000204382.1	78600	Pde6h	mm10_genes_promoters
136959041chr6	chr6	136959041	136959042	2	*	100	chr6	136958261	136959260	1000	+	promoter:46923	ENSMUST00000204382.1	78600	Pde6h	mm10_genes_promoters
136959128chr6	chr6	136959128	136959129	2	*	84.6154	chr6	136958261	136959260	1000	+	promoter:46923	ENSMUST00000204382.1	78600	Pde6h	mm10_genes_promoters
136959135chr6	chr6	136959135	136959136	2	*	100	chr6	136958261	136959260	1000	+	promoter:46923	ENSMUST00000204382.1	78600	Pde6h	mm10_genes_promoters
136959221chr6	chr6	136959221	136959222	2	*	75	chr6	136958261	136959260	1000	+	promoter:46923	ENSMUST00000204382.1	78600	Pde6h	mm10_genes_promoters
136959243chr6	chr6	136959243	136959244	2	*	85.7143	chr6	136958261	136959260	1000	+	promoter:46923	ENSMUST00000204382.1	78600	Pde6h	mm10_genes_promoters
136959259chr6	chr6	136959259	136959260	2	*	83.3333	chr6	136958261	136959260	1000	+	promoter:46923	ENSMUST00000204382.1	78600	Pde6h	mm10_genes_promoters
46909467chr17	chr17	46909467	46909468	2	*	37.5	chr17	46909459	46910458	1000	+	promoter:122555	ENSMUST00000024773.5	19133	Prph2	mm10_genes_promoters
33953244chr14	chr14	33953244	33953245	2	*	100	chr14	33953003	33954002	1000	+	promoter:105336	ENSMUST00000035695.9	19661	Rbp3	mm10_genes_promoters
33953269chr14	chr14	33953269	33953270	2	*	100	chr14	33953003	33954002	1000	+	promoter:105336	ENSMUST00000035695.9	19661	Rbp3	mm10_genes_promoters
33953432chr14	chr14	33953432	33953433	2	*	100	chr14	33953003	33954002	1000	+	promoter:105336	ENSMUST00000035695.9	19661	Rbp3	mm10_genes_promoters
33953439chr14	chr14	33953439	33953440	2	*	100	chr14	33953003	33954002	1000	+	promoter:105336	ENSMUST00000035695.9	19661	Rbp3	mm10_genes_promoters
33953461chr14	chr14	33953461	33953462	2	*	100	chr14	33953003	33954002	1000	+	promoter:105336	ENSMUST00000035695.9	19661	Rbp3	mm10_genes_promoters
33953548chr14	chr14	33953548	33953549	2	*	100	chr14	33953003	33954002	1000	+	promoter:105336	ENSMUST00000035695.9	19661	Rbp3	mm10_genes_promoters
191978339chr1	chr1	191978339	191978340	2	*	100	chr1	191978251	191978797	547	+	firstexon:4144	ENSMUST00000175680.2	74023	Rd3	mm10_genes_firstexons
191978359chr1	chr1	191978359	191978360	2	*	90.9091	chr1	191978251	191978797	547	+	firstexon:4144	ENSMUST00000175680.2	74023	Rd3	mm10_genes_firstexons
191978659chr1	chr1	191978659	191978660	2	*	100	chr1	191978251	191978797	547	+	firstexon:4144	ENSMUST00000175680.2	74023	Rd3	mm10_genes_firstexons
37044708chr14	chr14	37044708	37044709	2	*	83.3333	chr14	37044576	37044708	133	-	firstexon:108291	ENSMUST00000225634.1	57811	Rgr	mm10_genes_firstexons
37044708chr14	chr14	37044708	37044709	2	*	83.3333	chr14	37044709	37045708	1000	-	promoter:108291	ENSMUST00000225634.1	57811	Rgr	mm10_genes_promoters
37044754chr14	chr14	37044754	37044755	2	*	80	chr14	37044709	37045708	1000	-	promoter:108291	ENSMUST00000225634.1	57811	Rgr	mm10_genes_promoters
37044851chr14	chr14	37044851	37044852	2	*	86.6667	chr14	37044709	37045708	1000	-	promoter:108291	ENSMUST00000225634.1	57811	Rgr	mm10_genes_promoters
37045245chr14	chr14	37045245	37045246	2	*	86.6667	chr14	37044709	37045708	1000	-	promoter:108291	ENSMUST00000225634.1	57811	Rgr	mm10_genes_promoters
37045245chr14	chr14	37045245	37045246	2	*	86.6667	chr14	37044927	37045926	1000	-	promoter:108292	ENSMUST00000224506.1	57811	Rgr	mm10_genes_promoters
37045261chr14	chr14	37045261	37045262	2	*	81.25	chr14	37044709	37045708	1000	-	promoter:108291	ENSMUST00000225634.1	57811	Rgr	mm10_genes_promoters
37045261chr14	chr14	37045261	37045262	2	*	81.25	chr14	37044927	37045926	1000	-	promoter:108292	ENSMUST00000224506.1	57811	Rgr	mm10_genes_promoters
37045436chr14	chr14	37045436	37045437	2	*	40	chr14	37044709	37045708	1000	-	promoter:108291	ENSMUST00000225634.1	57811	Rgr	mm10_genes_promoters
37045436chr14	chr14	37045436	37045437	2	*	40	chr14	37044927	37045926	1000	-	promoter:108292	ENSMUST00000224506.1	57811	Rgr	mm10_genes_promoters
37045437chr14	chr14	37045437	37045438	2	*	100	chr14	37044709	37045708	1000	-	promoter:108291	ENSMUST00000225634.1	57811	Rgr	mm10_genes_promoters
37045437chr14	chr14	37045437	37045438	2	*	100	chr14	37044927	37045926	1000	-	promoter:108292	ENSMUST00000224506.1	57811	Rgr	mm10_genes_promoters
37045492chr14	chr14	37045492	37045493	2	*	100	chr14	37044709	37045708	1000	-	promoter:108291	ENSMUST00000225634.1	57811	Rgr	mm10_genes_promoters
37045492chr14	chr14	37045492	37045493	2	*	100	chr14	37044927	37045926	1000	-	promoter:108292	ENSMUST00000224506.1	57811	Rgr	mm10_genes_promoters
37045523chr14	chr14	37045523	37045524	2	*	100	chr14	37044709	37045708	1000	-	promoter:108291	ENSMUST00000225634.1	57811	Rgr	mm10_genes_promoters
37045523chr14	chr14	37045523	37045524	2	*	100	chr14	37044927	37045926	1000	-	promoter:108292	ENSMUST00000224506.1	57811	Rgr	mm10_genes_promoters
4360222chr1	chr1	4360222	4360223	2	*	75	chr1	4360200	4360314	115	-	firstexon:4231	ENSMUST00000027032.5	19888	Rp1	mm10_genes_firstexons
4360223chr1	chr1	4360223	4360224	2	*	60	chr1	4360200	4360314	115	-	firstexon:4231	ENSMUST00000027032.5	19888	Rp1	mm10_genes_firstexons
4360260chr1	chr1	4360260	4360261	2	*	100	chr1	4360200	4360314	115	-	firstexon:4231	ENSMUST00000027032.5	19888	Rp1	mm10_genes_firstexons
4360261chr1	chr1	4360261	4360262	2	*	80	chr1	4360200	4360314	115	-	firstexon:4231	ENSMUST00000027032.5	19888	Rp1	mm10_genes_firstexons
4360290chr1	chr1	4360290	4360291	2	*	77.7778	chr1	4360200	4360314	115	-	firstexon:4231	ENSMUST00000027032.5	19888	Rp1	mm10_genes_firstexons
4360291chr1	chr1	4360291	4360292	2	*	82.3529	chr1	4360200	4360314	115	-	firstexon:4231	ENSMUST00000027032.5	19888	Rp1	mm10_genes_firstexons
4360558chr1	chr1	4360558	4360559	2	*	60	chr1	4360315	4361314	1000	-	promoter:4231	ENSMUST00000027032.5	19888	Rp1	mm10_genes_promoters
4361024chr1	chr1	4361024	4361025	2	*	82.3529	chr1	4360315	4361314	1000	-	promoter:4231	ENSMUST00000027032.5	19888	Rp1	mm10_genes_promoters
4361183chr1	chr1	4361183	4361184	2	*	77.7778	chr1	4360315	4361314	1000	-	promoter:4231	ENSMUST00000027032.5	19888	Rp1	mm10_genes_promoters
4409855chr1	chr1	4409855	4409856	2	*	80	chr1	4409188	4410187	1000	-	promoter:4230	ENSMUST00000194992.6	19888	Rp1	mm10_genes_promoters
4409855chr1	chr1	4409855	4409856	2	*	80	chr1	4409242	4410241	1000	-	promoter:4227	ENSMUST00000208660.1	19888	Rp1	mm10_genes_promoters
4409855chr1	chr1	4409855	4409856	2	*	80	chr1	4409242	4410241	1000	-	promoter:4229	ENSMUST00000208793.1	19888	Rp1	mm10_genes_promoters
4409905chr1	chr1	4409905	4409906	2	*	42.8571	chr1	4409188	4410187	1000	-	promoter:4230	ENSMUST00000194992.6	19888	Rp1	mm10_genes_promoters
4409905chr1	chr1	4409905	4409906	2	*	42.8571	chr1	4409242	4410241	1000	-	promoter:4227	ENSMUST00000208660.1	19888	Rp1	mm10_genes_promoters
4409905chr1	chr1	4409905	4409906	2	*	42.8571	chr1	4409242	4410241	1000	-	promoter:4229	ENSMUST00000208793.1	19888	Rp1	mm10_genes_promoters
4409906chr1	chr1	4409906	4409907	2	*	60	chr1	4409188	4410187	1000	-	promoter:4230	ENSMUST00000194992.6	19888	Rp1	mm10_genes_promoters
4409906chr1	chr1	4409906	4409907	2	*	60	chr1	4409242	4410241	1000	-	promoter:4227	ENSMUST00000208660.1	19888	Rp1	mm10_genes_promoters
4409906chr1	chr1	4409906	4409907	2	*	60	chr1	4409242	4410241	1000	-	promoter:4229	ENSMUST00000208793.1	19888	Rp1	mm10_genes_promoters
4409937chr1	chr1	4409937	4409938	2	*	100	chr1	4409188	4410187	1000	-	promoter:4230	ENSMUST00000194992.6	19888	Rp1	mm10_genes_promoters
4409937chr1	chr1	4409937	4409938	2	*	100	chr1	4409242	4410241	1000	-	promoter:4227	ENSMUST00000208660.1	19888	Rp1	mm10_genes_promoters
4409937chr1	chr1	4409937	4409938	2	*	100	chr1	4409242	4410241	1000	-	promoter:4229	ENSMUST00000208793.1	19888	Rp1	mm10_genes_promoters
4409938chr1	chr1	4409938	4409939	2	*	100	chr1	4409188	4410187	1000	-	promoter:4230	ENSMUST00000194992.6	19888	Rp1	mm10_genes_promoters
4409938chr1	chr1	4409938	4409939	2	*	100	chr1	4409242	4410241	1000	-	promoter:4227	ENSMUST00000208660.1	19888	Rp1	mm10_genes_promoters
4409938chr1	chr1	4409938	4409939	2	*	100	chr1	4409242	4410241	1000	-	promoter:4229	ENSMUST00000208793.1	19888	Rp1	mm10_genes_promoters
4410037chr1	chr1	4410037	4410038	2	*	83.3333	chr1	4409188	4410187	1000	-	promoter:4230	ENSMUST00000194992.6	19888	Rp1	mm10_genes_promoters
4410037chr1	chr1	4410037	4410038	2	*	83.3333	chr1	4409242	4410241	1000	-	promoter:4227	ENSMUST00000208660.1	19888	Rp1	mm10_genes_promoters
4410037chr1	chr1	4410037	4410038	2	*	83.3333	chr1	4409242	4410241	1000	-	promoter:4229	ENSMUST00000208793.1	19888	Rp1	mm10_genes_promoters
4410038chr1	chr1	4410038	4410039	2	*	75	chr1	4409188	4410187	1000	-	promoter:4230	ENSMUST00000194992.6	19888	Rp1	mm10_genes_promoters
4410038chr1	chr1	4410038	4410039	2	*	75	chr1	4409242	4410241	1000	-	promoter:4227	ENSMUST00000208660.1	19888	Rp1	mm10_genes_promoters
4410038chr1	chr1	4410038	4410039	2	*	75	chr1	4409242	4410241	1000	-	promoter:4229	ENSMUST00000208793.1	19888	Rp1	mm10_genes_promoters
63992038chr14	chr14	63992038	63992039	2	*	85.7143	chr14	63991506	63992505	1000	+	promoter:106648	ENSMUST00000058229.5	271209	Rp1l1	mm10_genes_promoters
63992112chr14	chr14	63992112	63992113	2	*	87.5	chr14	63991506	63992505	1000	+	promoter:106648	ENSMUST00000058229.5	271209	Rp1l1	mm10_genes_promoters
63992147chr14	chr14	63992147	63992148	2	*	77.7778	chr14	63991506	63992505	1000	+	promoter:106648	ENSMUST00000058229.5	271209	Rp1l1	mm10_genes_promoters
63992320chr14	chr14	63992320	63992321	2	*	40	chr14	63991506	63992505	1000	+	promoter:106648	ENSMUST00000058229.5	271209	Rp1l1	mm10_genes_promoters
159598655chr3	chr3	159598655	159598656	2	*	100	chr3	159598175	159599174	1000	+	promoter:23046	ENSMUST00000196999.4	19892	Rpe65	mm10_genes_promoters
159598655chr3	chr3	159598655	159598656	2	*	100	chr3	159598218	159599217	1000	+	promoter:23047	ENSMUST00000197771.4	19892	Rpe65	mm10_genes_promoters
159598655chr3	chr3	159598655	159598656	2	*	100	chr3	159598233	159599232	1000	+	promoter:23048	ENSMUST00000029824.8	19892	Rpe65	mm10_genes_promoters
30745329chr3	chr3	30745329	30745330	2	*	93.75	chr3	30745293	30746292	1000	+	promoter:19821	ENSMUST00000174395.7	75953	Samd7	mm10_genes_promoters
30745345chr3	chr3	30745345	30745346	2	*	84.375	chr3	30745293	30746292	1000	+	promoter:19821	ENSMUST00000174395.7	75953	Samd7	mm10_genes_promoters
30745345chr3	chr3	30745345	30745346	2	*	84.375	chr3	30745340	30746339	1000	+	promoter:19822	ENSMUST00000108262.9	75953	Samd7	mm10_genes_promoters
30745535chr3	chr3	30745535	30745536	2	*	83.3333	chr3	30745293	30746292	1000	+	promoter:19821	ENSMUST00000174395.7	75953	Samd7	mm10_genes_promoters
30745535chr3	chr3	30745535	30745536	2	*	83.3333	chr3	30745340	30746339	1000	+	promoter:19822	ENSMUST00000108262.9	75953	Samd7	mm10_genes_promoters
30745536chr3	chr3	30745536	30745537	2	*	87.5	chr3	30745293	30746292	1000	+	promoter:19821	ENSMUST00000174395.7	75953	Samd7	mm10_genes_promoters
30745536chr3	chr3	30745536	30745537	2	*	87.5	chr3	30745340	30746339	1000	+	promoter:19822	ENSMUST00000108262.9	75953	Samd7	mm10_genes_promoters
30745747chr3	chr3	30745747	30745748	2	*	89.4737	chr3	30745293	30746292	1000	+	promoter:19821	ENSMUST00000174395.7	75953	Samd7	mm10_genes_promoters
30745747chr3	chr3	30745747	30745748	2	*	89.4737	chr3	30745340	30746339	1000	+	promoter:19822	ENSMUST00000108262.9	75953	Samd7	mm10_genes_promoters
30746021chr3	chr3	30746021	30746022	2	*	88.8889	chr3	30745293	30746292	1000	+	promoter:19821	ENSMUST00000174395.7	75953	Samd7	mm10_genes_promoters
30746021chr3	chr3	30746021	30746022	2	*	88.8889	chr3	30745340	30746339	1000	+	promoter:19822	ENSMUST00000108262.9	75953	Samd7	mm10_genes_promoters
30746031chr3	chr3	30746031	30746032	2	*	100	chr3	30745293	30746292	1000	+	promoter:19821	ENSMUST00000174395.7	75953	Samd7	mm10_genes_promoters
30746031chr3	chr3	30746031	30746032	2	*	100	chr3	30745340	30746339	1000	+	promoter:19822	ENSMUST00000108262.9	75953	Samd7	mm10_genes_promoters
30746038chr3	chr3	30746038	30746039	2	*	85.7143	chr3	30745293	30746292	1000	+	promoter:19821	ENSMUST00000174395.7	75953	Samd7	mm10_genes_promoters
30746038chr3	chr3	30746038	30746039	2	*	85.7143	chr3	30745340	30746339	1000	+	promoter:19822	ENSMUST00000108262.9	75953	Samd7	mm10_genes_promoters
30746302chr3	chr3	30746302	30746303	2	*	80	chr3	30745340	30746339	1000	+	promoter:19822	ENSMUST00000108262.9	75953	Samd7	mm10_genes_promoters
30746302chr3	chr3	30746302	30746303	2	*	80	chr3	30746293	30746387	95	+	firstexon:19821	ENSMUST00000174395.7	75953	Samd7	mm10_genes_firstexons
30750127chr3	chr3	30750127	30750128	2	*	60	chr3	30750045	30751044	1000	+	promoter:19823	ENSMUST00000172593.1	75953	Samd7	mm10_genes_promoters
30750128chr3	chr3	30750128	30750129	2	*	71.4286	chr3	30750045	30751044	1000	+	promoter:19823	ENSMUST00000172593.1	75953	Samd7	mm10_genes_promoters
30750700chr3	chr3	30750700	30750701	2	*	100	chr3	30750045	30751044	1000	+	promoter:19823	ENSMUST00000172593.1	75953	Samd7	mm10_genes_promoters
107967488chr4	chr4	107967488	107967489	2	*	80	chr4	107967332	107968331	1000	+	promoter:28222	ENSMUST00000106713.4	242607	Slc1a7	mm10_genes_promoters
107967488chr4	chr4	107967488	107967489	2	*	80	chr4	107967334	107968333	1000	+	promoter:28223	ENSMUST00000238795.1	242607	Slc1a7	mm10_genes_promoters
107967489chr4	chr4	107967489	107967490	2	*	100	chr4	107967332	107968331	1000	+	promoter:28222	ENSMUST00000106713.4	242607	Slc1a7	mm10_genes_promoters
107967489chr4	chr4	107967489	107967490	2	*	100	chr4	107967334	107968333	1000	+	promoter:28223	ENSMUST00000238795.1	242607	Slc1a7	mm10_genes_promoters
107967508chr4	chr4	107967508	107967509	2	*	83.3333	chr4	107967332	107968331	1000	+	promoter:28222	ENSMUST00000106713.4	242607	Slc1a7	mm10_genes_promoters
107967508chr4	chr4	107967508	107967509	2	*	83.3333	chr4	107967334	107968333	1000	+	promoter:28223	ENSMUST00000238795.1	242607	Slc1a7	mm10_genes_promoters
107967556chr4	chr4	107967556	107967557	2	*	88.8889	chr4	107967332	107968331	1000	+	promoter:28222	ENSMUST00000106713.4	242607	Slc1a7	mm10_genes_promoters
107967556chr4	chr4	107967556	107967557	2	*	88.8889	chr4	107967334	107968333	1000	+	promoter:28223	ENSMUST00000238795.1	242607	Slc1a7	mm10_genes_promoters
107968209chr4	chr4	107968209	107968210	2	*	100	chr4	107967332	107968331	1000	+	promoter:28222	ENSMUST00000106713.4	242607	Slc1a7	mm10_genes_promoters
107968209chr4	chr4	107968209	107968210	2	*	100	chr4	107967334	107968333	1000	+	promoter:28223	ENSMUST00000238795.1	242607	Slc1a7	mm10_genes_promoters
107968224chr4	chr4	107968224	107968225	2	*	100	chr4	107967332	107968331	1000	+	promoter:28222	ENSMUST00000106713.4	242607	Slc1a7	mm10_genes_promoters
107968224chr4	chr4	107968224	107968225	2	*	100	chr4	107967334	107968333	1000	+	promoter:28223	ENSMUST00000238795.1	242607	Slc1a7	mm10_genes_promoters
107968248chr4	chr4	107968248	107968249	2	*	100	chr4	107967332	107968331	1000	+	promoter:28222	ENSMUST00000106713.4	242607	Slc1a7	mm10_genes_promoters
107968248chr4	chr4	107968248	107968249	2	*	100	chr4	107967334	107968333	1000	+	promoter:28223	ENSMUST00000238795.1	242607	Slc1a7	mm10_genes_promoters
188261100chr1	chr1	188261100	188261101	2	*	76.9231	chr1	188261023	188262022	1000	+	promoter:4069	ENSMUST00000142189.7	22283	Ush2a	mm10_genes_promoters
188261100chr1	chr1	188261100	188261101	2	*	76.9231	chr1	188261035	188262034	1000	+	promoter:4070	ENSMUST00000124358.1	22283	Ush2a	mm10_genes_promoters
188261252chr1	chr1	188261252	188261253	2	*	75	chr1	188261023	188262022	1000	+	promoter:4069	ENSMUST00000142189.7	22283	Ush2a	mm10_genes_promoters
188261252chr1	chr1	188261252	188261253	2	*	75	chr1	188261035	188262034	1000	+	promoter:4070	ENSMUST00000124358.1	22283	Ush2a	mm10_genes_promoters
188261253chr1	chr1	188261253	188261254	2	*	75	chr1	188261023	188262022	1000	+	promoter:4069	ENSMUST00000142189.7	22283	Ush2a	mm10_genes_promoters
188261253chr1	chr1	188261253	188261254	2	*	75	chr1	188261035	188262034	1000	+	promoter:4070	ENSMUST00000124358.1	22283	Ush2a	mm10_genes_promoters
188261261chr1	chr1	188261261	188261262	2	*	90	chr1	188261023	188262022	1000	+	promoter:4069	ENSMUST00000142189.7	22283	Ush2a	mm10_genes_promoters
188261261chr1	chr1	188261261	188261262	2	*	90	chr1	188261035	188262034	1000	+	promoter:4070	ENSMUST00000124358.1	22283	Ush2a	mm10_genes_promoters
188261262chr1	chr1	188261262	188261263	2	*	91.6667	chr1	188261023	188262022	1000	+	promoter:4069	ENSMUST00000142189.7	22283	Ush2a	mm10_genes_promoters
188261262chr1	chr1	188261262	188261263	2	*	91.6667	chr1	188261035	188262034	1000	+	promoter:4070	ENSMUST00000124358.1	22283	Ush2a	mm10_genes_promoters
188261299chr1	chr1	188261299	188261300	2	*	72.7273	chr1	188261023	188262022	1000	+	promoter:4069	ENSMUST00000142189.7	22283	Ush2a	mm10_genes_promoters
188261299chr1	chr1	188261299	188261300	2	*	72.7273	chr1	188261035	188262034	1000	+	promoter:4070	ENSMUST00000124358.1	22283	Ush2a	mm10_genes_promoters
188261300chr1	chr1	188261300	188261301	2	*	28.5714	chr1	188261023	188262022	1000	+	promoter:4069	ENSMUST00000142189.7	22283	Ush2a	mm10_genes_promoters
188261300chr1	chr1	188261300	188261301	2	*	28.5714	chr1	188261035	188262034	1000	+	promoter:4070	ENSMUST00000124358.1	22283	Ush2a	mm10_genes_promoters
188261407chr1	chr1	188261407	188261408	2	*	100	chr1	188261023	188262022	1000	+	promoter:4069	ENSMUST00000142189.7	22283	Ush2a	mm10_genes_promoters
188261407chr1	chr1	188261407	188261408	2	*	100	chr1	188261035	188262034	1000	+	promoter:4070	ENSMUST00000124358.1	22283	Ush2a	mm10_genes_promoters
188261408chr1	chr1	188261408	188261409	2	*	78.5714	chr1	188261023	188262022	1000	+	promoter:4069	ENSMUST00000142189.7	22283	Ush2a	mm10_genes_promoters
188261408chr1	chr1	188261408	188261409	2	*	78.5714	chr1	188261035	188262034	1000	+	promoter:4070	ENSMUST00000124358.1	22283	Ush2a	mm10_genes_promoters
188262295chr1	chr1	188262295	188262296	2	*	100	chr1	188262034	188263033	1000	+	promoter:4071	ENSMUST00000060479.13	22283	Ush2a	mm10_genes_promoters
188262328chr1	chr1	188262328	188262329	2	*	80	chr1	188262034	188263033	1000	+	promoter:4071	ENSMUST00000060479.13	22283	Ush2a	mm10_genes_promoters
188262815chr1	chr1	188262815	188262816	2	*	100	chr1	188262034	188263033	1000	+	promoter:4071	ENSMUST00000060479.13	22283	Ush2a	mm10_genes_promoters
188262844chr1	chr1	188262844	188262845	2	*	100	chr1	188262034	188263033	1000	+	promoter:4071	ENSMUST00000060479.13	22283	Ush2a	mm10_genes_promoters
188262850chr1	chr1	188262850	188262851	2	*	100	chr1	188262034	188263033	1000	+	promoter:4071	ENSMUST00000060479.13	22283	Ush2a	mm10_genes_promoters
188536932chr1	chr1	188536932	188536933	2	*	100	chr1	188536807	188537806	1000	+	promoter:4072	ENSMUST00000142159.1	22283	Ush2a	mm10_genes_promoters
188537036chr1	chr1	188537036	188537037	2	*	71.4286	chr1	188536807	188537806	1000	+	promoter:4072	ENSMUST00000142159.1	22283	Ush2a	mm10_genes_promoters
188537641chr1	chr1	188537641	188537642	2	*	100	chr1	188536807	188537806	1000	+	promoter:4072	ENSMUST00000142159.1	22283	Ush2a	mm10_genes_promoters
188537724chr1	chr1	188537724	188537725	2	*	64.2857	chr1	188536807	188537806	1000	+	promoter:4072	ENSMUST00000142159.1	22283	Ush2a	mm10_genes_promoters
188537817chr1	chr1	188537817	188537818	2	*	89.4737	chr1	188537807	188537828	22	+	firstexon:4072	ENSMUST00000142159.1	22283	Ush2a	mm10_genes_firstexons
188953770chr1	chr1	188953770	188953771	2	*	100	chr1	188953744	188953827	84	+	firstexon:4074	ENSMUST00000127077.1	22283	Ush2a	mm10_genes_firstexons
188953774chr1	chr1	188953774	188953775	2	*	100	chr1	188953744	188953827	84	+	firstexon:4074	ENSMUST00000127077.1	22283	Ush2a	mm10_genes_firstexons

## Sheet: RPCE12
id	seqnames	start	end	width	strand	methylation, %	chr	annot.start	annot.end	annot.width	annot.strand	annot.id	annot.tx_id	annot.gene_id	annot.symbol	genome
72619018chr5	chr5	72619018	72619019	2	*	78.5714	chr5	72619012	72619154	143	-	firstexon:40270	ENSMUST00000201463.3	12788	Cnga1	mm10_genes_firstexons
72619019chr5	chr5	72619019	72619020	2	*	100	chr5	72619012	72619154	143	-	firstexon:40270	ENSMUST00000201463.3	12788	Cnga1	mm10_genes_firstexons
72619034chr5	chr5	72619034	72619035	2	*	100	chr5	72619012	72619154	143	-	firstexon:40270	ENSMUST00000201463.3	12788	Cnga1	mm10_genes_firstexons
72619035chr5	chr5	72619035	72619036	2	*	100	chr5	72619012	72619154	143	-	firstexon:40270	ENSMUST00000201463.3	12788	Cnga1	mm10_genes_firstexons
72619037chr5	chr5	72619037	72619038	2	*	100	chr5	72619012	72619154	143	-	firstexon:40270	ENSMUST00000201463.3	12788	Cnga1	mm10_genes_firstexons
72619038chr5	chr5	72619038	72619039	2	*	100	chr5	72619012	72619154	143	-	firstexon:40270	ENSMUST00000201463.3	12788	Cnga1	mm10_genes_firstexons
72619062chr5	chr5	72619062	72619063	2	*	90	chr5	72619012	72619154	143	-	firstexon:40270	ENSMUST00000201463.3	12788	Cnga1	mm10_genes_firstexons
72619063chr5	chr5	72619063	72619064	2	*	100	chr5	72619012	72619154	143	-	firstexon:40270	ENSMUST00000201463.3	12788	Cnga1	mm10_genes_firstexons
72619083chr5	chr5	72619083	72619084	2	*	100	chr5	72619012	72619154	143	-	firstexon:40270	ENSMUST00000201463.3	12788	Cnga1	mm10_genes_firstexons
72619084chr5	chr5	72619084	72619085	2	*	78.9474	chr5	72619012	72619154	143	-	firstexon:40270	ENSMUST00000201463.3	12788	Cnga1	mm10_genes_firstexons
72619096chr5	chr5	72619096	72619097	2	*	100	chr5	72619012	72619154	143	-	firstexon:40270	ENSMUST00000201463.3	12788	Cnga1	mm10_genes_firstexons
72619097chr5	chr5	72619097	72619098	2	*	90	chr5	72619012	72619154	143	-	firstexon:40270	ENSMUST00000201463.3	12788	Cnga1	mm10_genes_firstexons
72619243chr5	chr5	72619243	72619244	2	*	100	chr5	72619155	72620154	1000	-	promoter:40270	ENSMUST00000201463.3	12788	Cnga1	mm10_genes_promoters
72619308chr5	chr5	72619308	72619309	2	*	83.3333	chr5	72619155	72620154	1000	-	promoter:40270	ENSMUST00000201463.3	12788	Cnga1	mm10_genes_promoters
72619413chr5	chr5	72619413	72619414	2	*	94.1176	chr5	72619155	72620154	1000	-	promoter:40270	ENSMUST00000201463.3	12788	Cnga1	mm10_genes_promoters
72619503chr5	chr5	72619503	72619504	2	*	92.8571	chr5	72619155	72620154	1000	-	promoter:40270	ENSMUST00000201463.3	12788	Cnga1	mm10_genes_promoters
72619546chr5	chr5	72619546	72619547	2	*	85.7143	chr5	72619155	72620154	1000	-	promoter:40270	ENSMUST00000201463.3	12788	Cnga1	mm10_genes_promoters
72619579chr5	chr5	72619579	72619580	2	*	80	chr5	72619155	72620154	1000	-	promoter:40270	ENSMUST00000201463.3	12788	Cnga1	mm10_genes_promoters
72619580chr5	chr5	72619580	72619581	2	*	82.3529	chr5	72619155	72620154	1000	-	promoter:40270	ENSMUST00000201463.3	12788	Cnga1	mm10_genes_promoters
72619627chr5	chr5	72619627	72619628	2	*	100	chr5	72619155	72620154	1000	-	promoter:40270	ENSMUST00000201463.3	12788	Cnga1	mm10_genes_promoters
72619628chr5	chr5	72619628	72619629	2	*	84.6154	chr5	72619155	72620154	1000	-	promoter:40270	ENSMUST00000201463.3	12788	Cnga1	mm10_genes_promoters
72619922chr5	chr5	72619922	72619923	2	*	100	chr5	72619155	72620154	1000	-	promoter:40270	ENSMUST00000201463.3	12788	Cnga1	mm10_genes_promoters
72619940chr5	chr5	72619940	72619941	2	*	85.7143	chr5	72619155	72620154	1000	-	promoter:40270	ENSMUST00000201463.3	12788	Cnga1	mm10_genes_promoters
72631206chr5	chr5	72631206	72631207	2	*	90.4762	chr5	72630938	72631937	1000	-	promoter:40274	ENSMUST00000135701.1	12788	Cnga1	mm10_genes_promoters
72631312chr5	chr5	72631312	72631313	2	*	93.75	chr5	72630938	72631937	1000	-	promoter:40274	ENSMUST00000135701.1	12788	Cnga1	mm10_genes_promoters
72631409chr5	chr5	72631409	72631410	2	*	94.4444	chr5	72630938	72631937	1000	-	promoter:40274	ENSMUST00000135701.1	12788	Cnga1	mm10_genes_promoters
72631432chr5	chr5	72631432	72631433	2	*	94.4444	chr5	72630938	72631937	1000	-	promoter:40274	ENSMUST00000135701.1	12788	Cnga1	mm10_genes_promoters
72631531chr5	chr5	72631531	72631532	2	*	100	chr5	72630938	72631937	1000	-	promoter:40274	ENSMUST00000135701.1	12788	Cnga1	mm10_genes_promoters
72637842chr5	chr5	72637842	72637843	2	*	100	chr5	72637665	72637851	187	-	firstexon:40273	ENSMUST00000126799.3	12788	Cnga1	mm10_genes_firstexons
72637842chr5	chr5	72637842	72637843	2	*	100	chr5	72637665	72637846	182	-	firstexon:40272	ENSMUST00000169997.5	12788	Cnga1	mm10_genes_firstexons
72637843chr5	chr5	72637843	72637844	2	*	40	chr5	72637665	72637851	187	-	firstexon:40273	ENSMUST00000126799.3	12788	Cnga1	mm10_genes_firstexons
72637843chr5	chr5	72637843	72637844	2	*	40	chr5	72637665	72637846	182	-	firstexon:40272	ENSMUST00000169997.5	12788	Cnga1	mm10_genes_firstexons
72637900chr5	chr5	72637900	72637901	2	*	81.8182	chr5	72637847	72638846	1000	-	promoter:40272	ENSMUST00000169997.5	12788	Cnga1	mm10_genes_promoters
72637900chr5	chr5	72637900	72637901	2	*	81.8182	chr5	72637852	72638851	1000	-	promoter:40273	ENSMUST00000126799.3	12788	Cnga1	mm10_genes_promoters
72637901chr5	chr5	72637901	72637902	2	*	80	chr5	72637847	72638846	1000	-	promoter:40272	ENSMUST00000169997.5	12788	Cnga1	mm10_genes_promoters
72637901chr5	chr5	72637901	72637902	2	*	80	chr5	72637852	72638851	1000	-	promoter:40273	ENSMUST00000126799.3	12788	Cnga1	mm10_genes_promoters
72637966chr5	chr5	72637966	72637967	2	*	100	chr5	72637847	72638846	1000	-	promoter:40272	ENSMUST00000169997.5	12788	Cnga1	mm10_genes_promoters
72637966chr5	chr5	72637966	72637967	2	*	100	chr5	72637852	72638851	1000	-	promoter:40273	ENSMUST00000126799.3	12788	Cnga1	mm10_genes_promoters
72637967chr5	chr5	72637967	72637968	2	*	100	chr5	72637847	72638846	1000	-	promoter:40272	ENSMUST00000169997.5	12788	Cnga1	mm10_genes_promoters
72637967chr5	chr5	72637967	72637968	2	*	100	chr5	72637852	72638851	1000	-	promoter:40273	ENSMUST00000126799.3	12788	Cnga1	mm10_genes_promoters
72638262chr5	chr5	72638262	72638263	2	*	80	chr5	72637847	72638846	1000	-	promoter:40272	ENSMUST00000169997.5	12788	Cnga1	mm10_genes_promoters
72638262chr5	chr5	72638262	72638263	2	*	80	chr5	72637852	72638851	1000	-	promoter:40273	ENSMUST00000126799.3	12788	Cnga1	mm10_genes_promoters
72638275chr5	chr5	72638275	72638276	2	*	100	chr5	72637847	72638846	1000	-	promoter:40272	ENSMUST00000169997.5	12788	Cnga1	mm10_genes_promoters
72638275chr5	chr5	72638275	72638276	2	*	100	chr5	72637852	72638851	1000	-	promoter:40273	ENSMUST00000126799.3	12788	Cnga1	mm10_genes_promoters
72638309chr5	chr5	72638309	72638310	2	*	100	chr5	72637847	72638846	1000	-	promoter:40272	ENSMUST00000169997.5	12788	Cnga1	mm10_genes_promoters
72638309chr5	chr5	72638309	72638310	2	*	100	chr5	72637852	72638851	1000	-	promoter:40273	ENSMUST00000126799.3	12788	Cnga1	mm10_genes_promoters
72638560chr5	chr5	72638560	72638561	2	*	86.3636	chr5	72637847	72638846	1000	-	promoter:40272	ENSMUST00000169997.5	12788	Cnga1	mm10_genes_promoters
72638560chr5	chr5	72638560	72638561	2	*	86.3636	chr5	72637852	72638851	1000	-	promoter:40273	ENSMUST00000126799.3	12788	Cnga1	mm10_genes_promoters
72638690chr5	chr5	72638690	72638691	2	*	90.9091	chr5	72637847	72638846	1000	-	promoter:40272	ENSMUST00000169997.5	12788	Cnga1	mm10_genes_promoters
72638690chr5	chr5	72638690	72638691	2	*	90.9091	chr5	72637852	72638851	1000	-	promoter:40273	ENSMUST00000126799.3	12788	Cnga1	mm10_genes_promoters
72642506chr5	chr5	72642506	72642507	2	*	82.3529	chr5	72642502	72642752	251	-	firstexon:40271	ENSMUST00000087213.11	12788	Cnga1	mm10_genes_firstexons
72642507chr5	chr5	72642507	72642508	2	*	94.4444	chr5	72642502	72642752	251	-	firstexon:40271	ENSMUST00000087213.11	12788	Cnga1	mm10_genes_firstexons
72642568chr5	chr5	72642568	72642569	2	*	85.7143	chr5	72642502	72642752	251	-	firstexon:40271	ENSMUST00000087213.11	12788	Cnga1	mm10_genes_firstexons
72642569chr5	chr5	72642569	72642570	2	*	86.6667	chr5	72642502	72642752	251	-	firstexon:40271	ENSMUST00000087213.11	12788	Cnga1	mm10_genes_firstexons
72642672chr5	chr5	72642672	72642673	2	*	87.5	chr5	72642502	72642752	251	-	firstexon:40271	ENSMUST00000087213.11	12788	Cnga1	mm10_genes_firstexons
72642673chr5	chr5	72642673	72642674	2	*	62.5	chr5	72642502	72642752	251	-	firstexon:40271	ENSMUST00000087213.11	12788	Cnga1	mm10_genes_firstexons
72642732chr5	chr5	72642732	72642733	2	*	54.5455	chr5	72642502	72642752	251	-	firstexon:40271	ENSMUST00000087213.11	12788	Cnga1	mm10_genes_firstexons
72642733chr5	chr5	72642733	72642734	2	*	57.1429	chr5	72642502	72642752	251	-	firstexon:40271	ENSMUST00000087213.11	12788	Cnga1	mm10_genes_firstexons
72642782chr5	chr5	72642782	72642783	2	*	55.5556	chr5	72642753	72643752	1000	-	promoter:40271	ENSMUST00000087213.11	12788	Cnga1	mm10_genes_promoters
72642783chr5	chr5	72642783	72642784	2	*	100	chr5	72642753	72643752	1000	-	promoter:40271	ENSMUST00000087213.11	12788	Cnga1	mm10_genes_promoters
72642865chr5	chr5	72642865	72642866	2	*	81.8182	chr5	72642753	72643752	1000	-	promoter:40271	ENSMUST00000087213.11	12788	Cnga1	mm10_genes_promoters
72642869chr5	chr5	72642869	72642870	2	*	45.4545	chr5	72642753	72643752	1000	-	promoter:40271	ENSMUST00000087213.11	12788	Cnga1	mm10_genes_promoters
72643025chr5	chr5	72643025	72643026	2	*	62.5	chr5	72642753	72643752	1000	-	promoter:40271	ENSMUST00000087213.11	12788	Cnga1	mm10_genes_promoters
72643059chr5	chr5	72643059	72643060	2	*	90.4762	chr5	72642753	72643752	1000	-	promoter:40271	ENSMUST00000087213.11	12788	Cnga1	mm10_genes_promoters
72643066chr5	chr5	72643066	72643067	2	*	90.9091	chr5	72642753	72643752	1000	-	promoter:40271	ENSMUST00000087213.11	12788	Cnga1	mm10_genes_promoters
72643069chr5	chr5	72643069	72643070	2	*	73.6842	chr5	72642753	72643752	1000	-	promoter:40271	ENSMUST00000087213.11	12788	Cnga1	mm10_genes_promoters
72643338chr5	chr5	72643338	72643339	2	*	50	chr5	72642753	72643752	1000	-	promoter:40271	ENSMUST00000087213.11	12788	Cnga1	mm10_genes_promoters
72643415chr5	chr5	72643415	72643416	2	*	80	chr5	72642753	72643752	1000	-	promoter:40271	ENSMUST00000087213.11	12788	Cnga1	mm10_genes_promoters
72643446chr5	chr5	72643446	72643447	2	*	87.5	chr5	72642753	72643752	1000	-	promoter:40271	ENSMUST00000087213.11	12788	Cnga1	mm10_genes_promoters
72643607chr5	chr5	72643607	72643608	2	*	78.5714	chr5	72642753	72643752	1000	-	promoter:40271	ENSMUST00000087213.11	12788	Cnga1	mm10_genes_promoters
72643608chr5	chr5	72643608	72643609	2	*	100	chr5	72642753	72643752	1000	-	promoter:40271	ENSMUST00000087213.11	12788	Cnga1	mm10_genes_promoters
72643660chr5	chr5	72643660	72643661	2	*	84.6154	chr5	72642753	72643752	1000	-	promoter:40271	ENSMUST00000087213.11	12788	Cnga1	mm10_genes_promoters
72643661chr5	chr5	72643661	72643662	2	*	92.8571	chr5	72642753	72643752	1000	-	promoter:40271	ENSMUST00000087213.11	12788	Cnga1	mm10_genes_promoters
72643732chr5	chr5	72643732	72643733	2	*	38.4615	chr5	72642753	72643752	1000	-	promoter:40271	ENSMUST00000087213.11	12788	Cnga1	mm10_genes_promoters
72643733chr5	chr5	72643733	72643734	2	*	38.0952	chr5	72642753	72643752	1000	-	promoter:40271	ENSMUST00000087213.11	12788	Cnga1	mm10_genes_promoters
3992812chr6	chr6	3992812	3992813	2	*	70	chr6	3992792	3993791	1000	+	promoter:43152	ENSMUST00000031673.6	14699	Gngt1	mm10_genes_promoters
3992812chr6	chr6	3992812	3992813	2	*	70	chr6	3992797	3993796	1000	+	promoter:43153	ENSMUST00000159369.5	14699	Gngt1	mm10_genes_promoters
3992813chr6	chr6	3992813	3992814	2	*	75	chr6	3992792	3993791	1000	+	promoter:43152	ENSMUST00000031673.6	14699	Gngt1	mm10_genes_promoters
3992813chr6	chr6	3992813	3992814	2	*	75	chr6	3992797	3993796	1000	+	promoter:43153	ENSMUST00000159369.5	14699	Gngt1	mm10_genes_promoters
3992950chr6	chr6	3992950	3992951	2	*	100	chr6	3992792	3993791	1000	+	promoter:43152	ENSMUST00000031673.6	14699	Gngt1	mm10_genes_promoters
3992950chr6	chr6	3992950	3992951	2	*	100	chr6	3992797	3993796	1000	+	promoter:43153	ENSMUST00000159369.5	14699	Gngt1	mm10_genes_promoters
3992988chr6	chr6	3992988	3992989	2	*	72.7273	chr6	3992792	3993791	1000	+	promoter:43152	ENSMUST00000031673.6	14699	Gngt1	mm10_genes_promoters
3992988chr6	chr6	3992988	3992989	2	*	72.7273	chr6	3992797	3993796	1000	+	promoter:43153	ENSMUST00000159369.5	14699	Gngt1	mm10_genes_promoters
3992994chr6	chr6	3992994	3992995	2	*	90.9091	chr6	3992792	3993791	1000	+	promoter:43152	ENSMUST00000031673.6	14699	Gngt1	mm10_genes_promoters
3992994chr6	chr6	3992994	3992995	2	*	90.9091	chr6	3992797	3993796	1000	+	promoter:43153	ENSMUST00000159369.5	14699	Gngt1	mm10_genes_promoters
3993030chr6	chr6	3993030	3993031	2	*	100	chr6	3992792	3993791	1000	+	promoter:43152	ENSMUST00000031673.6	14699	Gngt1	mm10_genes_promoters
3993030chr6	chr6	3993030	3993031	2	*	100	chr6	3992797	3993796	1000	+	promoter:43153	ENSMUST00000159369.5	14699	Gngt1	mm10_genes_promoters
3993071chr6	chr6	3993071	3993072	2	*	100	chr6	3992792	3993791	1000	+	promoter:43152	ENSMUST00000031673.6	14699	Gngt1	mm10_genes_promoters
3993071chr6	chr6	3993071	3993072	2	*	100	chr6	3992797	3993796	1000	+	promoter:43153	ENSMUST00000159369.5	14699	Gngt1	mm10_genes_promoters
3993227chr6	chr6	3993227	3993228	2	*	80	chr6	3992792	3993791	1000	+	promoter:43152	ENSMUST00000031673.6	14699	Gngt1	mm10_genes_promoters
3993227chr6	chr6	3993227	3993228	2	*	80	chr6	3992797	3993796	1000	+	promoter:43153	ENSMUST00000159369.5	14699	Gngt1	mm10_genes_promoters
3993245chr6	chr6	3993245	3993246	2	*	100	chr6	3992792	3993791	1000	+	promoter:43152	ENSMUST00000031673.6	14699	Gngt1	mm10_genes_promoters
3993245chr6	chr6	3993245	3993246	2	*	100	chr6	3992797	3993796	1000	+	promoter:43153	ENSMUST00000159369.5	14699	Gngt1	mm10_genes_promoters
3993246chr6	chr6	3993246	3993247	2	*	100	chr6	3992792	3993791	1000	+	promoter:43152	ENSMUST00000031673.6	14699	Gngt1	mm10_genes_promoters
3993246chr6	chr6	3993246	3993247	2	*	100	chr6	3992797	3993796	1000	+	promoter:43153	ENSMUST00000159369.5	14699	Gngt1	mm10_genes_promoters
3993322chr6	chr6	3993322	3993323	2	*	100	chr6	3992792	3993791	1000	+	promoter:43152	ENSMUST00000031673.6	14699	Gngt1	mm10_genes_promoters
3993322chr6	chr6	3993322	3993323	2	*	100	chr6	3992797	3993796	1000	+	promoter:43153	ENSMUST00000159369.5	14699	Gngt1	mm10_genes_promoters
3993323chr6	chr6	3993323	3993324	2	*	83.3333	chr6	3992792	3993791	1000	+	promoter:43152	ENSMUST00000031673.6	14699	Gngt1	mm10_genes_promoters
3993323chr6	chr6	3993323	3993324	2	*	83.3333	chr6	3992797	3993796	1000	+	promoter:43153	ENSMUST00000159369.5	14699	Gngt1	mm10_genes_promoters
3993403chr6	chr6	3993403	3993404	2	*	75	chr6	3992792	3993791	1000	+	promoter:43152	ENSMUST00000031673.6	14699	Gngt1	mm10_genes_promoters
3993403chr6	chr6	3993403	3993404	2	*	75	chr6	3992797	3993796	1000	+	promoter:43153	ENSMUST00000159369.5	14699	Gngt1	mm10_genes_promoters
3993404chr6	chr6	3993404	3993405	2	*	66.6667	chr6	3992792	3993791	1000	+	promoter:43152	ENSMUST00000031673.6	14699	Gngt1	mm10_genes_promoters
3993404chr6	chr6	3993404	3993405	2	*	66.6667	chr6	3992797	3993796	1000	+	promoter:43153	ENSMUST00000159369.5	14699	Gngt1	mm10_genes_promoters
3993535chr6	chr6	3993535	3993536	2	*	100	chr6	3992792	3993791	1000	+	promoter:43152	ENSMUST00000031673.6	14699	Gngt1	mm10_genes_promoters
3993535chr6	chr6	3993535	3993536	2	*	100	chr6	3992797	3993796	1000	+	promoter:43153	ENSMUST00000159369.5	14699	Gngt1	mm10_genes_promoters
3993536chr6	chr6	3993536	3993537	2	*	89.2857	chr6	3992792	3993791	1000	+	promoter:43152	ENSMUST00000031673.6	14699	Gngt1	mm10_genes_promoters
3993536chr6	chr6	3993536	3993537	2	*	89.2857	chr6	3992797	3993796	1000	+	promoter:43153	ENSMUST00000159369.5	14699	Gngt1	mm10_genes_promoters
3993612chr6	chr6	3993612	3993613	2	*	77.7778	chr6	3992792	3993791	1000	+	promoter:43152	ENSMUST00000031673.6	14699	Gngt1	mm10_genes_promoters
3993612chr6	chr6	3993612	3993613	2	*	77.7778	chr6	3992797	3993796	1000	+	promoter:43153	ENSMUST00000159369.5	14699	Gngt1	mm10_genes_promoters
3993780chr6	chr6	3993780	3993781	2	*	75	chr6	3992792	3993791	1000	+	promoter:43152	ENSMUST00000031673.6	14699	Gngt1	mm10_genes_promoters
3993780chr6	chr6	3993780	3993781	2	*	75	chr6	3992797	3993796	1000	+	promoter:43153	ENSMUST00000159369.5	14699	Gngt1	mm10_genes_promoters
3993781chr6	chr6	3993781	3993782	2	*	90.9091	chr6	3992792	3993791	1000	+	promoter:43152	ENSMUST00000031673.6	14699	Gngt1	mm10_genes_promoters
3993781chr6	chr6	3993781	3993782	2	*	90.9091	chr6	3992797	3993796	1000	+	promoter:43153	ENSMUST00000159369.5	14699	Gngt1	mm10_genes_promoters
3993791chr6	chr6	3993791	3993792	2	*	100	chr6	3992792	3993791	1000	+	promoter:43152	ENSMUST00000031673.6	14699	Gngt1	mm10_genes_promoters
3993791chr6	chr6	3993791	3993792	2	*	100	chr6	3992797	3993796	1000	+	promoter:43153	ENSMUST00000159369.5	14699	Gngt1	mm10_genes_promoters
3993791chr6	chr6	3993791	3993792	2	*	100	chr6	3993792	3994086	295	+	firstexon:43152	ENSMUST00000031673.6	14699	Gngt1	mm10_genes_firstexons
3993792chr6	chr6	3993792	3993793	2	*	81.8182	chr6	3992797	3993796	1000	+	promoter:43153	ENSMUST00000159369.5	14699	Gngt1	mm10_genes_promoters
3993792chr6	chr6	3993792	3993793	2	*	81.8182	chr6	3993792	3994086	295	+	firstexon:43152	ENSMUST00000031673.6	14699	Gngt1	mm10_genes_firstexons
3993841chr6	chr6	3993841	3993842	2	*	100	chr6	3993792	3994086	295	+	firstexon:43152	ENSMUST00000031673.6	14699	Gngt1	mm10_genes_firstexons
3993841chr6	chr6	3993841	3993842	2	*	100	chr6	3993797	3994086	290	+	firstexon:43153	ENSMUST00000159369.5	14699	Gngt1	mm10_genes_firstexons
3993842chr6	chr6	3993842	3993843	2	*	100	chr6	3993792	3994086	295	+	firstexon:43152	ENSMUST00000031673.6	14699	Gngt1	mm10_genes_firstexons
3993842chr6	chr6	3993842	3993843	2	*	100	chr6	3993797	3994086	290	+	firstexon:43153	ENSMUST00000159369.5	14699	Gngt1	mm10_genes_firstexons
3993867chr6	chr6	3993867	3993868	2	*	100	chr6	3993792	3994086	295	+	firstexon:43152	ENSMUST00000031673.6	14699	Gngt1	mm10_genes_firstexons
3993867chr6	chr6	3993867	3993868	2	*	100	chr6	3993797	3994086	290	+	firstexon:43153	ENSMUST00000159369.5	14699	Gngt1	mm10_genes_firstexons
3993868chr6	chr6	3993868	3993869	2	*	40	chr6	3993792	3994086	295	+	firstexon:43152	ENSMUST00000031673.6	14699	Gngt1	mm10_genes_firstexons
3993868chr6	chr6	3993868	3993869	2	*	40	chr6	3993797	3994086	290	+	firstexon:43153	ENSMUST00000159369.5	14699	Gngt1	mm10_genes_firstexons
13404105chr8	chr8	13404105	13404106	2	*	85.7143	chr8	13404081	13405080	1000	+	promoter:63910	ENSMUST00000033827.7	24013	Grk1	mm10_genes_promoters
13404105chr8	chr8	13404105	13404106	2	*	85.7143	chr8	13404081	13405080	1000	+	promoter:63911	ENSMUST00000209909.1	24013	Grk1	mm10_genes_promoters
13404105chr8	chr8	13404105	13404106	2	*	85.7143	chr8	13404106	13405105	1000	+	promoter:63912	ENSMUST00000211027.1	24013	Grk1	mm10_genes_promoters
13404589chr8	chr8	13404589	13404590	2	*	55.5556	chr8	13404081	13405080	1000	+	promoter:63910	ENSMUST00000033827.7	24013	Grk1	mm10_genes_promoters
13404589chr8	chr8	13404589	13404590	2	*	55.5556	chr8	13404081	13405080	1000	+	promoter:63911	ENSMUST00000209909.1	24013	Grk1	mm10_genes_promoters
13404589chr8	chr8	13404589	13404590	2	*	55.5556	chr8	13404106	13405105	1000	+	promoter:63912	ENSMUST00000211027.1	24013	Grk1	mm10_genes_promoters
13404668chr8	chr8	13404668	13404669	2	*	75	chr8	13404081	13405080	1000	+	promoter:63910	ENSMUST00000033827.7	24013	Grk1	mm10_genes_promoters
13404668chr8	chr8	13404668	13404669	2	*	75	chr8	13404081	13405080	1000	+	promoter:63911	ENSMUST00000209909.1	24013	Grk1	mm10_genes_promoters
13404668chr8	chr8	13404668	13404669	2	*	75	chr8	13404106	13405105	1000	+	promoter:63912	ENSMUST00000211027.1	24013	Grk1	mm10_genes_promoters
13404745chr8	chr8	13404745	13404746	2	*	50	chr8	13404081	13405080	1000	+	promoter:63910	ENSMUST00000033827.7	24013	Grk1	mm10_genes_promoters
13404745chr8	chr8	13404745	13404746	2	*	50	chr8	13404081	13405080	1000	+	promoter:63911	ENSMUST00000209909.1	24013	Grk1	mm10_genes_promoters
13404745chr8	chr8	13404745	13404746	2	*	50	chr8	13404106	13405105	1000	+	promoter:63912	ENSMUST00000211027.1	24013	Grk1	mm10_genes_promoters
13404821chr8	chr8	13404821	13404822	2	*	40	chr8	13404081	13405080	1000	+	promoter:63910	ENSMUST00000033827.7	24013	Grk1	mm10_genes_promoters
13404821chr8	chr8	13404821	13404822	2	*	40	chr8	13404081	13405080	1000	+	promoter:63911	ENSMUST00000209909.1	24013	Grk1	mm10_genes_promoters
13404821chr8	chr8	13404821	13404822	2	*	40	chr8	13404106	13405105	1000	+	promoter:63912	ENSMUST00000211027.1	24013	Grk1	mm10_genes_promoters
13404822chr8	chr8	13404822	13404823	2	*	60	chr8	13404081	13405080	1000	+	promoter:63910	ENSMUST00000033827.7	24013	Grk1	mm10_genes_promoters
13404822chr8	chr8	13404822	13404823	2	*	60	chr8	13404081	13405080	1000	+	promoter:63911	ENSMUST00000209909.1	24013	Grk1	mm10_genes_promoters
13404822chr8	chr8	13404822	13404823	2	*	60	chr8	13404106	13405105	1000	+	promoter:63912	ENSMUST00000211027.1	24013	Grk1	mm10_genes_promoters
13405236chr8	chr8	13405236	13405237	2	*	100	chr8	13405081	13405816	736	+	firstexon:63910	ENSMUST00000033827.7	24013	Grk1	mm10_genes_firstexons
13405236chr8	chr8	13405236	13405237	2	*	100	chr8	13405081	13405816	736	+	firstexon:63911	ENSMUST00000209909.1	24013	Grk1	mm10_genes_firstexons
13405236chr8	chr8	13405236	13405237	2	*	100	chr8	13405106	13405816	711	+	firstexon:63912	ENSMUST00000211027.1	24013	Grk1	mm10_genes_firstexons
13405269chr8	chr8	13405269	13405270	2	*	100	chr8	13405081	13405816	736	+	firstexon:63910	ENSMUST00000033827.7	24013	Grk1	mm10_genes_firstexons
13405269chr8	chr8	13405269	13405270	2	*	100	chr8	13405081	13405816	736	+	firstexon:63911	ENSMUST00000209909.1	24013	Grk1	mm10_genes_firstexons
13405269chr8	chr8	13405269	13405270	2	*	100	chr8	13405106	13405816	711	+	firstexon:63912	ENSMUST00000211027.1	24013	Grk1	mm10_genes_firstexons
13405355chr8	chr8	13405355	13405356	2	*	100	chr8	13405081	13405816	736	+	firstexon:63910	ENSMUST00000033827.7	24013	Grk1	mm10_genes_firstexons
13405355chr8	chr8	13405355	13405356	2	*	100	chr8	13405081	13405816	736	+	firstexon:63911	ENSMUST00000209909.1	24013	Grk1	mm10_genes_firstexons
13405355chr8	chr8	13405355	13405356	2	*	100	chr8	13405106	13405816	711	+	firstexon:63912	ENSMUST00000211027.1	24013	Grk1	mm10_genes_firstexons
13405547chr8	chr8	13405547	13405548	2	*	83.3333	chr8	13405081	13405816	736	+	firstexon:63910	ENSMUST00000033827.7	24013	Grk1	mm10_genes_firstexons
13405547chr8	chr8	13405547	13405548	2	*	83.3333	chr8	13405081	13405816	736	+	firstexon:63911	ENSMUST00000209909.1	24013	Grk1	mm10_genes_firstexons
13405547chr8	chr8	13405547	13405548	2	*	83.3333	chr8	13405106	13405816	711	+	firstexon:63912	ENSMUST00000211027.1	24013	Grk1	mm10_genes_firstexons
13405597chr8	chr8	13405597	13405598	2	*	71.4286	chr8	13405081	13405816	736	+	firstexon:63910	ENSMUST00000033827.7	24013	Grk1	mm10_genes_firstexons
13405597chr8	chr8	13405597	13405598	2	*	71.4286	chr8	13405081	13405816	736	+	firstexon:63911	ENSMUST00000209909.1	24013	Grk1	mm10_genes_firstexons
13405597chr8	chr8	13405597	13405598	2	*	71.4286	chr8	13405106	13405816	711	+	firstexon:63912	ENSMUST00000211027.1	24013	Grk1	mm10_genes_firstexons
13405635chr8	chr8	13405635	13405636	2	*	90	chr8	13405081	13405816	736	+	firstexon:63910	ENSMUST00000033827.7	24013	Grk1	mm10_genes_firstexons
13405635chr8	chr8	13405635	13405636	2	*	90	chr8	13405081	13405816	736	+	firstexon:63911	ENSMUST00000209909.1	24013	Grk1	mm10_genes_firstexons
13405635chr8	chr8	13405635	13405636	2	*	90	chr8	13405106	13405816	711	+	firstexon:63912	ENSMUST00000211027.1	24013	Grk1	mm10_genes_firstexons
13405721chr8	chr8	13405721	13405722	2	*	100	chr8	13405081	13405816	736	+	firstexon:63910	ENSMUST00000033827.7	24013	Grk1	mm10_genes_firstexons
13405721chr8	chr8	13405721	13405722	2	*	100	chr8	13405081	13405816	736	+	firstexon:63911	ENSMUST00000209909.1	24013	Grk1	mm10_genes_firstexons
13405721chr8	chr8	13405721	13405722	2	*	100	chr8	13405106	13405816	711	+	firstexon:63912	ENSMUST00000211027.1	24013	Grk1	mm10_genes_firstexons
13405750chr8	chr8	13405750	13405751	2	*	84.6154	chr8	13405081	13405816	736	+	firstexon:63910	ENSMUST00000033827.7	24013	Grk1	mm10_genes_firstexons
13405750chr8	chr8	13405750	13405751	2	*	84.6154	chr8	13405081	13405816	736	+	firstexon:63911	ENSMUST00000209909.1	24013	Grk1	mm10_genes_firstexons
13405750chr8	chr8	13405750	13405751	2	*	84.6154	chr8	13405106	13405816	711	+	firstexon:63912	ENSMUST00000211027.1	24013	Grk1	mm10_genes_firstexons
13405791chr8	chr8	13405791	13405792	2	*	84.6154	chr8	13405081	13405816	736	+	firstexon:63910	ENSMUST00000033827.7	24013	Grk1	mm10_genes_firstexons
13405791chr8	chr8	13405791	13405792	2	*	84.6154	chr8	13405081	13405816	736	+	firstexon:63911	ENSMUST00000209909.1	24013	Grk1	mm10_genes_firstexons
13405791chr8	chr8	13405791	13405792	2	*	84.6154	chr8	13405106	13405816	711	+	firstexon:63912	ENSMUST00000211027.1	24013	Grk1	mm10_genes_firstexons
47400241chr17	chr17	47400241	47400242	2	*	66.6667	chr17	47400219	47400584	366	-	firstexon:126040	ENSMUST00000059348.8	14913	Guca1a	mm10_genes_firstexons
47400303chr17	chr17	47400303	47400304	2	*	75	chr17	47400219	47400584	366	-	firstexon:126040	ENSMUST00000059348.8	14913	Guca1a	mm10_genes_firstexons
47400310chr17	chr17	47400310	47400311	2	*	76.9231	chr17	47400219	47400584	366	-	firstexon:126040	ENSMUST00000059348.8	14913	Guca1a	mm10_genes_firstexons
47400341chr17	chr17	47400341	47400342	2	*	90.9091	chr17	47400219	47400584	366	-	firstexon:126040	ENSMUST00000059348.8	14913	Guca1a	mm10_genes_firstexons
47400373chr17	chr17	47400373	47400374	2	*	88.8889	chr17	47400219	47400584	366	-	firstexon:126040	ENSMUST00000059348.8	14913	Guca1a	mm10_genes_firstexons
47400394chr17	chr17	47400394	47400395	2	*	75	chr17	47400219	47400584	366	-	firstexon:126040	ENSMUST00000059348.8	14913	Guca1a	mm10_genes_firstexons
47400441chr17	chr17	47400441	47400442	2	*	16.6667	chr17	47400219	47400584	366	-	firstexon:126040	ENSMUST00000059348.8	14913	Guca1a	mm10_genes_firstexons
47400507chr17	chr17	47400507	47400508	2	*	0	chr17	47400219	47400584	366	-	firstexon:126040	ENSMUST00000059348.8	14913	Guca1a	mm10_genes_firstexons
47400606chr17	chr17	47400606	47400607	2	*	0	chr17	47400585	47401584	1000	-	promoter:126040	ENSMUST00000059348.8	14913	Guca1a	mm10_genes_promoters
47400614chr17	chr17	47400614	47400615	2	*	0	chr17	47400585	47401584	1000	-	promoter:126040	ENSMUST00000059348.8	14913	Guca1a	mm10_genes_promoters
47400692chr17	chr17	47400692	47400693	2	*	0	chr17	47400585	47401584	1000	-	promoter:126040	ENSMUST00000059348.8	14913	Guca1a	mm10_genes_promoters
47400699chr17	chr17	47400699	47400700	2	*	20	chr17	47400585	47401584	1000	-	promoter:126040	ENSMUST00000059348.8	14913	Guca1a	mm10_genes_promoters
47400829chr17	chr17	47400829	47400830	2	*	20	chr17	47400585	47401584	1000	-	promoter:126040	ENSMUST00000059348.8	14913	Guca1a	mm10_genes_promoters
47400920chr17	chr17	47400920	47400921	2	*	60	chr17	47400585	47401584	1000	-	promoter:126040	ENSMUST00000059348.8	14913	Guca1a	mm10_genes_promoters
47400950chr17	chr17	47400950	47400951	2	*	40	chr17	47400585	47401584	1000	-	promoter:126040	ENSMUST00000059348.8	14913	Guca1a	mm10_genes_promoters
47401007chr17	chr17	47401007	47401008	2	*	83.3333	chr17	47400585	47401584	1000	-	promoter:126040	ENSMUST00000059348.8	14913	Guca1a	mm10_genes_promoters
47401064chr17	chr17	47401064	47401065	2	*	83.3333	chr17	47400585	47401584	1000	-	promoter:126040	ENSMUST00000059348.8	14913	Guca1a	mm10_genes_promoters
47401088chr17	chr17	47401088	47401089	2	*	50	chr17	47400585	47401584	1000	-	promoter:126040	ENSMUST00000059348.8	14913	Guca1a	mm10_genes_promoters
47401104chr17	chr17	47401104	47401105	2	*	100	chr17	47400585	47401584	1000	-	promoter:126040	ENSMUST00000059348.8	14913	Guca1a	mm10_genes_promoters
47401162chr17	chr17	47401162	47401163	2	*	100	chr17	47400585	47401584	1000	-	promoter:126040	ENSMUST00000059348.8	14913	Guca1a	mm10_genes_promoters
47401163chr17	chr17	47401163	47401164	2	*	100	chr17	47400585	47401584	1000	-	promoter:126040	ENSMUST00000059348.8	14913	Guca1a	mm10_genes_promoters
47401172chr17	chr17	47401172	47401173	2	*	83.3333	chr17	47400585	47401584	1000	-	promoter:126040	ENSMUST00000059348.8	14913	Guca1a	mm10_genes_promoters
47401173chr17	chr17	47401173	47401174	2	*	85.7143	chr17	47400585	47401584	1000	-	promoter:126040	ENSMUST00000059348.8	14913	Guca1a	mm10_genes_promoters
47401470chr17	chr17	47401470	47401471	2	*	70	chr17	47400585	47401584	1000	-	promoter:126040	ENSMUST00000059348.8	14913	Guca1a	mm10_genes_promoters
47401514chr17	chr17	47401514	47401515	2	*	92.5926	chr17	47400585	47401584	1000	-	promoter:126040	ENSMUST00000059348.8	14913	Guca1a	mm10_genes_promoters
47401528chr17	chr17	47401528	47401529	2	*	89.6552	chr17	47400585	47401584	1000	-	promoter:126040	ENSMUST00000059348.8	14913	Guca1a	mm10_genes_promoters
47401564chr17	chr17	47401564	47401565	2	*	91.6667	chr17	47400585	47401584	1000	-	promoter:126040	ENSMUST00000059348.8	14913	Guca1a	mm10_genes_promoters
47422326chr17	chr17	47422326	47422327	2	*	81.25	chr17	47421881	47422880	1000	-	promoter:126041	ENSMUST00000238764.1	14913	Guca1a	mm10_genes_promoters
47422430chr17	chr17	47422430	47422431	2	*	90.9091	chr17	47421881	47422880	1000	-	promoter:126041	ENSMUST00000238764.1	14913	Guca1a	mm10_genes_promoters
47422431chr17	chr17	47422431	47422432	2	*	64.7059	chr17	47421881	47422880	1000	-	promoter:126041	ENSMUST00000238764.1	14913	Guca1a	mm10_genes_promoters
47422510chr17	chr17	47422510	47422511	2	*	78.9474	chr17	47421881	47422880	1000	-	promoter:126041	ENSMUST00000238764.1	14913	Guca1a	mm10_genes_promoters
47422511chr17	chr17	47422511	47422512	2	*	83.3333	chr17	47421881	47422880	1000	-	promoter:126041	ENSMUST00000238764.1	14913	Guca1a	mm10_genes_promoters
47422530chr17	chr17	47422530	47422531	2	*	70	chr17	47421881	47422880	1000	-	promoter:126041	ENSMUST00000238764.1	14913	Guca1a	mm10_genes_promoters
47422531chr17	chr17	47422531	47422532	2	*	77.7778	chr17	47421881	47422880	1000	-	promoter:126041	ENSMUST00000238764.1	14913	Guca1a	mm10_genes_promoters
47422594chr17	chr17	47422594	47422595	2	*	75.8621	chr17	47421881	47422880	1000	-	promoter:126041	ENSMUST00000238764.1	14913	Guca1a	mm10_genes_promoters
47422880chr17	chr17	47422880	47422881	2	*	100	chr17	47421881	47422880	1000	-	promoter:126041	ENSMUST00000238764.1	14913	Guca1a	mm10_genes_promoters
61219461chr18	chr18	61219461	61219462	2	*	90.4762	chr18	61219315	61220314	1000	+	promoter:128340	ENSMUST00000025468.14	225600	Pde6a	mm10_genes_promoters
61219462chr18	chr18	61219462	61219463	2	*	100	chr18	61219315	61220314	1000	+	promoter:128340	ENSMUST00000025468.14	225600	Pde6a	mm10_genes_promoters
61219578chr18	chr18	61219578	61219579	2	*	84.2105	chr18	61219315	61220314	1000	+	promoter:128340	ENSMUST00000025468.14	225600	Pde6a	mm10_genes_promoters
61219579chr18	chr18	61219579	61219580	2	*	83.3333	chr18	61219315	61220314	1000	+	promoter:128340	ENSMUST00000025468.14	225600	Pde6a	mm10_genes_promoters
61219604chr18	chr18	61219604	61219605	2	*	80	chr18	61219315	61220314	1000	+	promoter:128340	ENSMUST00000025468.14	225600	Pde6a	mm10_genes_promoters
61219605chr18	chr18	61219605	61219606	2	*	100	chr18	61219315	61220314	1000	+	promoter:128340	ENSMUST00000025468.14	225600	Pde6a	mm10_genes_promoters
61219643chr18	chr18	61219643	61219644	2	*	80	chr18	61219315	61220314	1000	+	promoter:128340	ENSMUST00000025468.14	225600	Pde6a	mm10_genes_promoters
61219654chr18	chr18	61219654	61219655	2	*	86.6667	chr18	61219315	61220314	1000	+	promoter:128340	ENSMUST00000025468.14	225600	Pde6a	mm10_genes_promoters
61219680chr18	chr18	61219680	61219681	2	*	100	chr18	61219315	61220314	1000	+	promoter:128340	ENSMUST00000025468.14	225600	Pde6a	mm10_genes_promoters
61219964chr18	chr18	61219964	61219965	2	*	33.3333	chr18	61219315	61220314	1000	+	promoter:128340	ENSMUST00000025468.14	225600	Pde6a	mm10_genes_promoters
61220001chr18	chr18	61220001	61220002	2	*	80	chr18	61219315	61220314	1000	+	promoter:128340	ENSMUST00000025468.14	225600	Pde6a	mm10_genes_promoters
61220002chr18	chr18	61220002	61220003	2	*	80	chr18	61219315	61220314	1000	+	promoter:128340	ENSMUST00000025468.14	225600	Pde6a	mm10_genes_promoters
61220068chr18	chr18	61220068	61220069	2	*	100	chr18	61219315	61220314	1000	+	promoter:128340	ENSMUST00000025468.14	225600	Pde6a	mm10_genes_promoters
61220069chr18	chr18	61220069	61220070	2	*	50	chr18	61219315	61220314	1000	+	promoter:128340	ENSMUST00000025468.14	225600	Pde6a	mm10_genes_promoters
61220078chr18	chr18	61220078	61220079	2	*	100	chr18	61219315	61220314	1000	+	promoter:128340	ENSMUST00000025468.14	225600	Pde6a	mm10_genes_promoters
61220079chr18	chr18	61220079	61220080	2	*	66.6667	chr18	61219315	61220314	1000	+	promoter:128340	ENSMUST00000025468.14	225600	Pde6a	mm10_genes_promoters
61220082chr18	chr18	61220082	61220083	2	*	85.7143	chr18	61219315	61220314	1000	+	promoter:128340	ENSMUST00000025468.14	225600	Pde6a	mm10_genes_promoters
61220083chr18	chr18	61220083	61220084	2	*	100	chr18	61219315	61220314	1000	+	promoter:128340	ENSMUST00000025468.14	225600	Pde6a	mm10_genes_promoters
61220115chr18	chr18	61220115	61220116	2	*	100	chr18	61219315	61220314	1000	+	promoter:128340	ENSMUST00000025468.14	225600	Pde6a	mm10_genes_promoters
61220116chr18	chr18	61220116	61220117	2	*	62.5	chr18	61219315	61220314	1000	+	promoter:128340	ENSMUST00000025468.14	225600	Pde6a	mm10_genes_promoters
61220167chr18	chr18	61220167	61220168	2	*	88.8889	chr18	61219315	61220314	1000	+	promoter:128340	ENSMUST00000025468.14	225600	Pde6a	mm10_genes_promoters
61220168chr18	chr18	61220168	61220169	2	*	100	chr18	61219315	61220314	1000	+	promoter:128340	ENSMUST00000025468.14	225600	Pde6a	mm10_genes_promoters
61220226chr18	chr18	61220226	61220227	2	*	83.3333	chr18	61219315	61220314	1000	+	promoter:128340	ENSMUST00000025468.14	225600	Pde6a	mm10_genes_promoters
61220289chr18	chr18	61220289	61220290	2	*	60	chr18	61219315	61220314	1000	+	promoter:128340	ENSMUST00000025468.14	225600	Pde6a	mm10_genes_promoters
61220378chr18	chr18	61220378	61220379	2	*	100	chr18	61220315	61221078	764	+	firstexon:128340	ENSMUST00000025468.14	225600	Pde6a	mm10_genes_firstexons
61220392chr18	chr18	61220392	61220393	2	*	100	chr18	61220315	61221078	764	+	firstexon:128340	ENSMUST00000025468.14	225600	Pde6a	mm10_genes_firstexons
61220439chr18	chr18	61220439	61220440	2	*	100	chr18	61220315	61221078	764	+	firstexon:128340	ENSMUST00000025468.14	225600	Pde6a	mm10_genes_firstexons
61220511chr18	chr18	61220511	61220512	2	*	83.3333	chr18	61220315	61221078	764	+	firstexon:128340	ENSMUST00000025468.14	225600	Pde6a	mm10_genes_firstexons
61274258chr18	chr18	61274258	61274259	2	*	100	chr18	61274023	61275022	1000	+	promoter:128341	ENSMUST00000135688.1	225600	Pde6a	mm10_genes_promoters
61274259chr18	chr18	61274259	61274260	2	*	100	chr18	61274023	61275022	1000	+	promoter:128341	ENSMUST00000135688.1	225600	Pde6a	mm10_genes_promoters
61274387chr18	chr18	61274387	61274388	2	*	66.6667	chr18	61274023	61275022	1000	+	promoter:128341	ENSMUST00000135688.1	225600	Pde6a	mm10_genes_promoters
61274511chr18	chr18	61274511	61274512	2	*	33.3333	chr18	61274023	61275022	1000	+	promoter:128341	ENSMUST00000135688.1	225600	Pde6a	mm10_genes_promoters
61274512chr18	chr18	61274512	61274513	2	*	66.6667	chr18	61274023	61275022	1000	+	promoter:128341	ENSMUST00000135688.1	225600	Pde6a	mm10_genes_promoters
61274530chr18	chr18	61274530	61274531	2	*	83.3333	chr18	61274023	61275022	1000	+	promoter:128341	ENSMUST00000135688.1	225600	Pde6a	mm10_genes_promoters
61274531chr18	chr18	61274531	61274532	2	*	100	chr18	61274023	61275022	1000	+	promoter:128341	ENSMUST00000135688.1	225600	Pde6a	mm10_genes_promoters
61274613chr18	chr18	61274613	61274614	2	*	81.8182	chr18	61274023	61275022	1000	+	promoter:128341	ENSMUST00000135688.1	225600	Pde6a	mm10_genes_promoters
61274614chr18	chr18	61274614	61274615	2	*	83.3333	chr18	61274023	61275022	1000	+	promoter:128341	ENSMUST00000135688.1	225600	Pde6a	mm10_genes_promoters
61274643chr18	chr18	61274643	61274644	2	*	57.1429	chr18	61274023	61275022	1000	+	promoter:128341	ENSMUST00000135688.1	225600	Pde6a	mm10_genes_promoters
61274677chr18	chr18	61274677	61274678	2	*	84.6154	chr18	61274023	61275022	1000	+	promoter:128341	ENSMUST00000135688.1	225600	Pde6a	mm10_genes_promoters
61274793chr18	chr18	61274793	61274794	2	*	84.6154	chr18	61274023	61275022	1000	+	promoter:128341	ENSMUST00000135688.1	225600	Pde6a	mm10_genes_promoters
61274801chr18	chr18	61274801	61274802	2	*	92.8571	chr18	61274023	61275022	1000	+	promoter:128341	ENSMUST00000135688.1	225600	Pde6a	mm10_genes_promoters
61274863chr18	chr18	61274863	61274864	2	*	70.5882	chr18	61274023	61275022	1000	+	promoter:128341	ENSMUST00000135688.1	225600	Pde6a	mm10_genes_promoters
61275046chr18	chr18	61275046	61275047	2	*	100	chr18	61275023	61275122	100	+	firstexon:128341	ENSMUST00000135688.1	225600	Pde6a	mm10_genes_firstexons
61275111chr18	chr18	61275111	61275112	2	*	60	chr18	61275023	61275122	100	+	firstexon:128341	ENSMUST00000135688.1	225600	Pde6a	mm10_genes_firstexons
61275114chr18	chr18	61275114	61275115	2	*	40	chr18	61275023	61275122	100	+	firstexon:128341	ENSMUST00000135688.1	225600	Pde6a	mm10_genes_firstexons
108387452chr5	chr5	108387452	108387453	2	*	58.3333	chr5	108387391	108388390	1000	+	promoter:36692	ENSMUST00000031456.7	18587	Pde6b	mm10_genes_promoters
108387452chr5	chr5	108387452	108387453	2	*	58.3333	chr5	108387426	108388425	1000	+	promoter:36693	ENSMUST00000134865.1	18587	Pde6b	mm10_genes_promoters
108387453chr5	chr5	108387453	108387454	2	*	62.5	chr5	108387391	108388390	1000	+	promoter:36692	ENSMUST00000031456.7	18587	Pde6b	mm10_genes_promoters
108387453chr5	chr5	108387453	108387454	2	*	62.5	chr5	108387426	108388425	1000	+	promoter:36693	ENSMUST00000134865.1	18587	Pde6b	mm10_genes_promoters
108387970chr5	chr5	108387970	108387971	2	*	85.7143	chr5	108387391	108388390	1000	+	promoter:36692	ENSMUST00000031456.7	18587	Pde6b	mm10_genes_promoters
108387970chr5	chr5	108387970	108387971	2	*	85.7143	chr5	108387426	108388425	1000	+	promoter:36693	ENSMUST00000134865.1	18587	Pde6b	mm10_genes_promoters
108388151chr5	chr5	108388151	108388152	2	*	60	chr5	108387391	108388390	1000	+	promoter:36692	ENSMUST00000031456.7	18587	Pde6b	mm10_genes_promoters
108388151chr5	chr5	108388151	108388152	2	*	60	chr5	108387426	108388425	1000	+	promoter:36693	ENSMUST00000134865.1	18587	Pde6b	mm10_genes_promoters
108388465chr5	chr5	108388465	108388466	2	*	100	chr5	108388391	108388907	517	+	firstexon:36692	ENSMUST00000031456.7	18587	Pde6b	mm10_genes_firstexons
108388465chr5	chr5	108388465	108388466	2	*	100	chr5	108388426	108388907	482	+	firstexon:36693	ENSMUST00000134865.1	18587	Pde6b	mm10_genes_firstexons
108429668chr5	chr5	108429668	108429669	2	*	77.7778	chr5	108429377	108430376	1000	+	promoter:36694	ENSMUST00000130448.1	18587	Pde6b	mm10_genes_promoters
108429704chr5	chr5	108429704	108429705	2	*	75	chr5	108429377	108430376	1000	+	promoter:36694	ENSMUST00000130448.1	18587	Pde6b	mm10_genes_promoters
108429708chr5	chr5	108429708	108429709	2	*	87.5	chr5	108429377	108430376	1000	+	promoter:36694	ENSMUST00000130448.1	18587	Pde6b	mm10_genes_promoters
108429815chr5	chr5	108429815	108429816	2	*	100	chr5	108429377	108430376	1000	+	promoter:36694	ENSMUST00000130448.1	18587	Pde6b	mm10_genes_promoters
108429831chr5	chr5	108429831	108429832	2	*	100	chr5	108429377	108430376	1000	+	promoter:36694	ENSMUST00000130448.1	18587	Pde6b	mm10_genes_promoters
108430003chr5	chr5	108430003	108430004	2	*	80	chr5	108429377	108430376	1000	+	promoter:36694	ENSMUST00000130448.1	18587	Pde6b	mm10_genes_promoters
108430269chr5	chr5	108430269	108430270	2	*	100	chr5	108429377	108430376	1000	+	promoter:36694	ENSMUST00000130448.1	18587	Pde6b	mm10_genes_promoters
108430299chr5	chr5	108430299	108430300	2	*	100	chr5	108429377	108430376	1000	+	promoter:36694	ENSMUST00000130448.1	18587	Pde6b	mm10_genes_promoters
108430430chr5	chr5	108430430	108430431	2	*	100	chr5	108430377	108430706	330	+	firstexon:36694	ENSMUST00000130448.1	18587	Pde6b	mm10_genes_firstexons
108430508chr5	chr5	108430508	108430509	2	*	100	chr5	108430377	108430706	330	+	firstexon:36694	ENSMUST00000130448.1	18587	Pde6b	mm10_genes_firstexons
108430560chr5	chr5	108430560	108430561	2	*	88.8889	chr5	108430377	108430706	330	+	firstexon:36694	ENSMUST00000130448.1	18587	Pde6b	mm10_genes_firstexons
108430568chr5	chr5	108430568	108430569	2	*	90	chr5	108430377	108430706	330	+	firstexon:36694	ENSMUST00000130448.1	18587	Pde6b	mm10_genes_firstexons
108430593chr5	chr5	108430593	108430594	2	*	100	chr5	108430377	108430706	330	+	firstexon:36694	ENSMUST00000130448.1	18587	Pde6b	mm10_genes_firstexons
108430634chr5	chr5	108430634	108430635	2	*	70.5882	chr5	108430377	108430706	330	+	firstexon:36694	ENSMUST00000130448.1	18587	Pde6b	mm10_genes_firstexons
108430694chr5	chr5	108430694	108430695	2	*	81.25	chr5	108430377	108430706	330	+	firstexon:36694	ENSMUST00000130448.1	18587	Pde6b	mm10_genes_firstexons
38131792chr19	chr19	38131792	38131793	2	*	83.3333	chr19	38131781	38132780	1000	+	promoter:132124	ENSMUST00000112329.2	110855	Pde6c	mm10_genes_promoters
38131793chr19	chr19	38131793	38131794	2	*	93.75	chr19	38131781	38132780	1000	+	promoter:132124	ENSMUST00000112329.2	110855	Pde6c	mm10_genes_promoters
38131899chr19	chr19	38131899	38131900	2	*	92.5926	chr19	38131781	38132780	1000	+	promoter:132124	ENSMUST00000112329.2	110855	Pde6c	mm10_genes_promoters
38131900chr19	chr19	38131900	38131901	2	*	90	chr19	38131781	38132780	1000	+	promoter:132124	ENSMUST00000112329.2	110855	Pde6c	mm10_genes_promoters
38131913chr19	chr19	38131913	38131914	2	*	88.4615	chr19	38131781	38132780	1000	+	promoter:132124	ENSMUST00000112329.2	110855	Pde6c	mm10_genes_promoters
38131914chr19	chr19	38131914	38131915	2	*	100	chr19	38131781	38132780	1000	+	promoter:132124	ENSMUST00000112329.2	110855	Pde6c	mm10_genes_promoters
38131955chr19	chr19	38131955	38131956	2	*	80	chr19	38131781	38132780	1000	+	promoter:132124	ENSMUST00000112329.2	110855	Pde6c	mm10_genes_promoters
38131955chr19	chr19	38131955	38131956	2	*	80	chr19	38131946	38132945	1000	+	promoter:132125	ENSMUST00000025956.12	110855	Pde6c	mm10_genes_promoters
38131956chr19	chr19	38131956	38131957	2	*	87.5	chr19	38131781	38132780	1000	+	promoter:132124	ENSMUST00000112329.2	110855	Pde6c	mm10_genes_promoters
38131956chr19	chr19	38131956	38131957	2	*	87.5	chr19	38131946	38132945	1000	+	promoter:132125	ENSMUST00000025956.12	110855	Pde6c	mm10_genes_promoters
38132008chr19	chr19	38132008	38132009	2	*	76.4706	chr19	38131781	38132780	1000	+	promoter:132124	ENSMUST00000112329.2	110855	Pde6c	mm10_genes_promoters
38132008chr19	chr19	38132008	38132009	2	*	76.4706	chr19	38131946	38132945	1000	+	promoter:132125	ENSMUST00000025956.12	110855	Pde6c	mm10_genes_promoters
38132009chr19	chr19	38132009	38132010	2	*	100	chr19	38131781	38132780	1000	+	promoter:132124	ENSMUST00000112329.2	110855	Pde6c	mm10_genes_promoters
38132009chr19	chr19	38132009	38132010	2	*	100	chr19	38131946	38132945	1000	+	promoter:132125	ENSMUST00000025956.12	110855	Pde6c	mm10_genes_promoters
38132054chr19	chr19	38132054	38132055	2	*	21.4286	chr19	38131781	38132780	1000	+	promoter:132124	ENSMUST00000112329.2	110855	Pde6c	mm10_genes_promoters
38132054chr19	chr19	38132054	38132055	2	*	21.4286	chr19	38131946	38132945	1000	+	promoter:132125	ENSMUST00000025956.12	110855	Pde6c	mm10_genes_promoters
38132055chr19	chr19	38132055	38132056	2	*	60	chr19	38131781	38132780	1000	+	promoter:132124	ENSMUST00000112329.2	110855	Pde6c	mm10_genes_promoters
38132055chr19	chr19	38132055	38132056	2	*	60	chr19	38131946	38132945	1000	+	promoter:132125	ENSMUST00000025956.12	110855	Pde6c	mm10_genes_promoters
38132393chr19	chr19	38132393	38132394	2	*	84.6154	chr19	38131781	38132780	1000	+	promoter:132124	ENSMUST00000112329.2	110855	Pde6c	mm10_genes_promoters
38132393chr19	chr19	38132393	38132394	2	*	84.6154	chr19	38131946	38132945	1000	+	promoter:132125	ENSMUST00000025956.12	110855	Pde6c	mm10_genes_promoters
38132394chr19	chr19	38132394	38132395	2	*	75	chr19	38131781	38132780	1000	+	promoter:132124	ENSMUST00000112329.2	110855	Pde6c	mm10_genes_promoters
38132394chr19	chr19	38132394	38132395	2	*	75	chr19	38131946	38132945	1000	+	promoter:132125	ENSMUST00000025956.12	110855	Pde6c	mm10_genes_promoters
38132419chr19	chr19	38132419	38132420	2	*	84.6154	chr19	38131781	38132780	1000	+	promoter:132124	ENSMUST00000112329.2	110855	Pde6c	mm10_genes_promoters
38132419chr19	chr19	38132419	38132420	2	*	84.6154	chr19	38131946	38132945	1000	+	promoter:132125	ENSMUST00000025956.12	110855	Pde6c	mm10_genes_promoters
38132420chr19	chr19	38132420	38132421	2	*	100	chr19	38131781	38132780	1000	+	promoter:132124	ENSMUST00000112329.2	110855	Pde6c	mm10_genes_promoters
38132420chr19	chr19	38132420	38132421	2	*	100	chr19	38131946	38132945	1000	+	promoter:132125	ENSMUST00000025956.12	110855	Pde6c	mm10_genes_promoters
38132445chr19	chr19	38132445	38132446	2	*	88.8889	chr19	38131781	38132780	1000	+	promoter:132124	ENSMUST00000112329.2	110855	Pde6c	mm10_genes_promoters
38132445chr19	chr19	38132445	38132446	2	*	88.8889	chr19	38131946	38132945	1000	+	promoter:132125	ENSMUST00000025956.12	110855	Pde6c	mm10_genes_promoters
38132446chr19	chr19	38132446	38132447	2	*	100	chr19	38131781	38132780	1000	+	promoter:132124	ENSMUST00000112329.2	110855	Pde6c	mm10_genes_promoters
38132446chr19	chr19	38132446	38132447	2	*	100	chr19	38131946	38132945	1000	+	promoter:132125	ENSMUST00000025956.12	110855	Pde6c	mm10_genes_promoters
38132470chr19	chr19	38132470	38132471	2	*	100	chr19	38131781	38132780	1000	+	promoter:132124	ENSMUST00000112329.2	110855	Pde6c	mm10_genes_promoters
38132470chr19	chr19	38132470	38132471	2	*	100	chr19	38131946	38132945	1000	+	promoter:132125	ENSMUST00000025956.12	110855	Pde6c	mm10_genes_promoters
38132471chr19	chr19	38132471	38132472	2	*	100	chr19	38131781	38132780	1000	+	promoter:132124	ENSMUST00000112329.2	110855	Pde6c	mm10_genes_promoters
38132471chr19	chr19	38132471	38132472	2	*	100	chr19	38131946	38132945	1000	+	promoter:132125	ENSMUST00000025956.12	110855	Pde6c	mm10_genes_promoters
38132490chr19	chr19	38132490	38132491	2	*	37.5	chr19	38131781	38132780	1000	+	promoter:132124	ENSMUST00000112329.2	110855	Pde6c	mm10_genes_promoters
38132490chr19	chr19	38132490	38132491	2	*	37.5	chr19	38131946	38132945	1000	+	promoter:132125	ENSMUST00000025956.12	110855	Pde6c	mm10_genes_promoters
38132491chr19	chr19	38132491	38132492	2	*	71.4286	chr19	38131781	38132780	1000	+	promoter:132124	ENSMUST00000112329.2	110855	Pde6c	mm10_genes_promoters
38132491chr19	chr19	38132491	38132492	2	*	71.4286	chr19	38131946	38132945	1000	+	promoter:132125	ENSMUST00000025956.12	110855	Pde6c	mm10_genes_promoters
38132521chr19	chr19	38132521	38132522	2	*	71.4286	chr19	38131781	38132780	1000	+	promoter:132124	ENSMUST00000112329.2	110855	Pde6c	mm10_genes_promoters
38132521chr19	chr19	38132521	38132522	2	*	71.4286	chr19	38131946	38132945	1000	+	promoter:132125	ENSMUST00000025956.12	110855	Pde6c	mm10_genes_promoters
38132522chr19	chr19	38132522	38132523	2	*	85.7143	chr19	38131781	38132780	1000	+	promoter:132124	ENSMUST00000112329.2	110855	Pde6c	mm10_genes_promoters
38132522chr19	chr19	38132522	38132523	2	*	85.7143	chr19	38131946	38132945	1000	+	promoter:132125	ENSMUST00000025956.12	110855	Pde6c	mm10_genes_promoters
38132550chr19	chr19	38132550	38132551	2	*	80	chr19	38131781	38132780	1000	+	promoter:132124	ENSMUST00000112329.2	110855	Pde6c	mm10_genes_promoters
38132550chr19	chr19	38132550	38132551	2	*	80	chr19	38131946	38132945	1000	+	promoter:132125	ENSMUST00000025956.12	110855	Pde6c	mm10_genes_promoters
38132551chr19	chr19	38132551	38132552	2	*	88.8889	chr19	38131781	38132780	1000	+	promoter:132124	ENSMUST00000112329.2	110855	Pde6c	mm10_genes_promoters
38132551chr19	chr19	38132551	38132552	2	*	88.8889	chr19	38131946	38132945	1000	+	promoter:132125	ENSMUST00000025956.12	110855	Pde6c	mm10_genes_promoters
38132653chr19	chr19	38132653	38132654	2	*	75	chr19	38131781	38132780	1000	+	promoter:132124	ENSMUST00000112329.2	110855	Pde6c	mm10_genes_promoters
38132653chr19	chr19	38132653	38132654	2	*	75	chr19	38131946	38132945	1000	+	promoter:132125	ENSMUST00000025956.12	110855	Pde6c	mm10_genes_promoters
38132667chr19	chr19	38132667	38132668	2	*	100	chr19	38131781	38132780	1000	+	promoter:132124	ENSMUST00000112329.2	110855	Pde6c	mm10_genes_promoters
38132667chr19	chr19	38132667	38132668	2	*	100	chr19	38131946	38132945	1000	+	promoter:132125	ENSMUST00000025956.12	110855	Pde6c	mm10_genes_promoters
38132668chr19	chr19	38132668	38132669	2	*	87.5	chr19	38131781	38132780	1000	+	promoter:132124	ENSMUST00000112329.2	110855	Pde6c	mm10_genes_promoters
38132668chr19	chr19	38132668	38132669	2	*	87.5	chr19	38131946	38132945	1000	+	promoter:132125	ENSMUST00000025956.12	110855	Pde6c	mm10_genes_promoters
38132851chr19	chr19	38132851	38132852	2	*	71.4286	chr19	38131946	38132945	1000	+	promoter:132125	ENSMUST00000025956.12	110855	Pde6c	mm10_genes_promoters
38132851chr19	chr19	38132851	38132852	2	*	71.4286	chr19	38132781	38133425	645	+	firstexon:132124	ENSMUST00000112329.2	110855	Pde6c	mm10_genes_firstexons
38132852chr19	chr19	38132852	38132853	2	*	60	chr19	38131946	38132945	1000	+	promoter:132125	ENSMUST00000025956.12	110855	Pde6c	mm10_genes_promoters
38132852chr19	chr19	38132852	38132853	2	*	60	chr19	38132781	38133425	645	+	firstexon:132124	ENSMUST00000112329.2	110855	Pde6c	mm10_genes_firstexons
38133207chr19	chr19	38133207	38133208	2	*	100	chr19	38132781	38133425	645	+	firstexon:132124	ENSMUST00000112329.2	110855	Pde6c	mm10_genes_firstexons
38133207chr19	chr19	38133207	38133208	2	*	100	chr19	38132946	38133425	480	+	firstexon:132125	ENSMUST00000025956.12	110855	Pde6c	mm10_genes_firstexons
38133294chr19	chr19	38133294	38133295	2	*	80	chr19	38132781	38133425	645	+	firstexon:132124	ENSMUST00000112329.2	110855	Pde6c	mm10_genes_firstexons
38133294chr19	chr19	38133294	38133295	2	*	80	chr19	38132946	38133425	480	+	firstexon:132125	ENSMUST00000025956.12	110855	Pde6c	mm10_genes_firstexons
38133327chr19	chr19	38133327	38133328	2	*	80	chr19	38132781	38133425	645	+	firstexon:132124	ENSMUST00000112329.2	110855	Pde6c	mm10_genes_firstexons
38133327chr19	chr19	38133327	38133328	2	*	80	chr19	38132946	38133425	480	+	firstexon:132125	ENSMUST00000025956.12	110855	Pde6c	mm10_genes_firstexons
38133356chr19	chr19	38133356	38133357	2	*	80	chr19	38132781	38133425	645	+	firstexon:132124	ENSMUST00000112329.2	110855	Pde6c	mm10_genes_firstexons
38133356chr19	chr19	38133356	38133357	2	*	80	chr19	38132946	38133425	480	+	firstexon:132125	ENSMUST00000025956.12	110855	Pde6c	mm10_genes_firstexons
38133384chr19	chr19	38133384	38133385	2	*	60	chr19	38132781	38133425	645	+	firstexon:132124	ENSMUST00000112329.2	110855	Pde6c	mm10_genes_firstexons
38133384chr19	chr19	38133384	38133385	2	*	60	chr19	38132946	38133425	480	+	firstexon:132125	ENSMUST00000025956.12	110855	Pde6c	mm10_genes_firstexons
120453512chr11	chr11	120453512	120453513	2	*	100	chr11	120453435	120454434	1000	-	promoter:93204	ENSMUST00000141795.1	18588	Pde6g	mm10_genes_promoters
120453512chr11	chr11	120453512	120453513	2	*	100	chr11	120453453	120454452	1000	-	promoter:93205	ENSMUST00000155421.1	18588	Pde6g	mm10_genes_promoters
120453512chr11	chr11	120453512	120453513	2	*	100	chr11	120453501	120454500	1000	-	promoter:93206	ENSMUST00000026452.2	18588	Pde6g	mm10_genes_promoters
120453535chr11	chr11	120453535	120453536	2	*	100	chr11	120453435	120454434	1000	-	promoter:93204	ENSMUST00000141795.1	18588	Pde6g	mm10_genes_promoters
120453535chr11	chr11	120453535	120453536	2	*	100	chr11	120453453	120454452	1000	-	promoter:93205	ENSMUST00000155421.1	18588	Pde6g	mm10_genes_promoters
120453535chr11	chr11	120453535	120453536	2	*	100	chr11	120453501	120454500	1000	-	promoter:93206	ENSMUST00000026452.2	18588	Pde6g	mm10_genes_promoters
120453765chr11	chr11	120453765	120453766	2	*	84.6154	chr11	120453435	120454434	1000	-	promoter:93204	ENSMUST00000141795.1	18588	Pde6g	mm10_genes_promoters
120453765chr11	chr11	120453765	120453766	2	*	84.6154	chr11	120453453	120454452	1000	-	promoter:93205	ENSMUST00000155421.1	18588	Pde6g	mm10_genes_promoters
120453765chr11	chr11	120453765	120453766	2	*	84.6154	chr11	120453501	120454500	1000	-	promoter:93206	ENSMUST00000026452.2	18588	Pde6g	mm10_genes_promoters
120453818chr11	chr11	120453818	120453819	2	*	100	chr11	120453435	120454434	1000	-	promoter:93204	ENSMUST00000141795.1	18588	Pde6g	mm10_genes_promoters
120453818chr11	chr11	120453818	120453819	2	*	100	chr11	120453453	120454452	1000	-	promoter:93205	ENSMUST00000155421.1	18588	Pde6g	mm10_genes_promoters
120453818chr11	chr11	120453818	120453819	2	*	100	chr11	120453501	120454500	1000	-	promoter:93206	ENSMUST00000026452.2	18588	Pde6g	mm10_genes_promoters
120454104chr11	chr11	120454104	120454105	2	*	66.6667	chr11	120453435	120454434	1000	-	promoter:93204	ENSMUST00000141795.1	18588	Pde6g	mm10_genes_promoters
120454104chr11	chr11	120454104	120454105	2	*	66.6667	chr11	120453453	120454452	1000	-	promoter:93205	ENSMUST00000155421.1	18588	Pde6g	mm10_genes_promoters
120454104chr11	chr11	120454104	120454105	2	*	66.6667	chr11	120453501	120454500	1000	-	promoter:93206	ENSMUST00000026452.2	18588	Pde6g	mm10_genes_promoters
120454105chr11	chr11	120454105	120454106	2	*	84.6154	chr11	120453435	120454434	1000	-	promoter:93204	ENSMUST00000141795.1	18588	Pde6g	mm10_genes_promoters
120454105chr11	chr11	120454105	120454106	2	*	84.6154	chr11	120453453	120454452	1000	-	promoter:93205	ENSMUST00000155421.1	18588	Pde6g	mm10_genes_promoters
120454105chr11	chr11	120454105	120454106	2	*	84.6154	chr11	120453501	120454500	1000	-	promoter:93206	ENSMUST00000026452.2	18588	Pde6g	mm10_genes_promoters
120454220chr11	chr11	120454220	120454221	2	*	100	chr11	120453435	120454434	1000	-	promoter:93204	ENSMUST00000141795.1	18588	Pde6g	mm10_genes_promoters
120454220chr11	chr11	120454220	120454221	2	*	100	chr11	120453453	120454452	1000	-	promoter:93205	ENSMUST00000155421.1	18588	Pde6g	mm10_genes_promoters
120454220chr11	chr11	120454220	120454221	2	*	100	chr11	120453501	120454500	1000	-	promoter:93206	ENSMUST00000026452.2	18588	Pde6g	mm10_genes_promoters
120454232chr11	chr11	120454232	120454233	2	*	84.6154	chr11	120453435	120454434	1000	-	promoter:93204	ENSMUST00000141795.1	18588	Pde6g	mm10_genes_promoters
120454232chr11	chr11	120454232	120454233	2	*	84.6154	chr11	120453453	120454452	1000	-	promoter:93205	ENSMUST00000155421.1	18588	Pde6g	mm10_genes_promoters
120454232chr11	chr11	120454232	120454233	2	*	84.6154	chr11	120453501	120454500	1000	-	promoter:93206	ENSMUST00000026452.2	18588	Pde6g	mm10_genes_promoters
120454300chr11	chr11	120454300	120454301	2	*	92.8571	chr11	120453435	120454434	1000	-	promoter:93204	ENSMUST00000141795.1	18588	Pde6g	mm10_genes_promoters
120454300chr11	chr11	120454300	120454301	2	*	92.8571	chr11	120453453	120454452	1000	-	promoter:93205	ENSMUST00000155421.1	18588	Pde6g	mm10_genes_promoters
120454300chr11	chr11	120454300	120454301	2	*	92.8571	chr11	120453501	120454500	1000	-	promoter:93206	ENSMUST00000026452.2	18588	Pde6g	mm10_genes_promoters
120454400chr11	chr11	120454400	120454401	2	*	90	chr11	120453435	120454434	1000	-	promoter:93204	ENSMUST00000141795.1	18588	Pde6g	mm10_genes_promoters
120454400chr11	chr11	120454400	120454401	2	*	90	chr11	120453453	120454452	1000	-	promoter:93205	ENSMUST00000155421.1	18588	Pde6g	mm10_genes_promoters
120454400chr11	chr11	120454400	120454401	2	*	90	chr11	120453501	120454500	1000	-	promoter:93206	ENSMUST00000026452.2	18588	Pde6g	mm10_genes_promoters
120454419chr11	chr11	120454419	120454420	2	*	95	chr11	120453435	120454434	1000	-	promoter:93204	ENSMUST00000141795.1	18588	Pde6g	mm10_genes_promoters
120454419chr11	chr11	120454419	120454420	2	*	95	chr11	120453453	120454452	1000	-	promoter:93205	ENSMUST00000155421.1	18588	Pde6g	mm10_genes_promoters
120454419chr11	chr11	120454419	120454420	2	*	95	chr11	120453501	120454500	1000	-	promoter:93206	ENSMUST00000026452.2	18588	Pde6g	mm10_genes_promoters
67694924chr11	chr11	67694924	67694925	2	*	100	chr11	67694326	67695325	1000	+	promoter:86167	ENSMUST00000021290.1	19674	Rcvrn	mm10_genes_promoters
67695146chr11	chr11	67695146	67695147	2	*	85.7143	chr11	67694326	67695325	1000	+	promoter:86167	ENSMUST00000021290.1	19674	Rcvrn	mm10_genes_promoters
67695161chr11	chr11	67695161	67695162	2	*	66.6667	chr11	67694326	67695325	1000	+	promoter:86167	ENSMUST00000021290.1	19674	Rcvrn	mm10_genes_promoters
67695162chr11	chr11	67695162	67695163	2	*	66.6667	chr11	67694326	67695325	1000	+	promoter:86167	ENSMUST00000021290.1	19674	Rcvrn	mm10_genes_promoters
67695300chr11	chr11	67695300	67695301	2	*	62.5	chr11	67694326	67695325	1000	+	promoter:86167	ENSMUST00000021290.1	19674	Rcvrn	mm10_genes_promoters
67695370chr11	chr11	67695370	67695371	2	*	16.6667	chr11	67695326	67695797	472	+	firstexon:86167	ENSMUST00000021290.1	19674	Rcvrn	mm10_genes_firstexons
67695389chr11	chr11	67695389	67695390	2	*	100	chr11	67695326	67695797	472	+	firstexon:86167	ENSMUST00000021290.1	19674	Rcvrn	mm10_genes_firstexons
67695396chr11	chr11	67695396	67695397	2	*	50	chr11	67695326	67695797	472	+	firstexon:86167	ENSMUST00000021290.1	19674	Rcvrn	mm10_genes_firstexons
67695398chr11	chr11	67695398	67695399	2	*	100	chr11	67695326	67695797	472	+	firstexon:86167	ENSMUST00000021290.1	19674	Rcvrn	mm10_genes_firstexons
67695401chr11	chr11	67695401	67695402	2	*	50	chr11	67695326	67695797	472	+	firstexon:86167	ENSMUST00000021290.1	19674	Rcvrn	mm10_genes_firstexons
67695436chr11	chr11	67695436	67695437	2	*	60	chr11	67695326	67695797	472	+	firstexon:86167	ENSMUST00000021290.1	19674	Rcvrn	mm10_genes_firstexons
67695698chr11	chr11	67695698	67695699	2	*	100	chr11	67695326	67695797	472	+	firstexon:86167	ENSMUST00000021290.1	19674	Rcvrn	mm10_genes_firstexons
67695701chr11	chr11	67695701	67695702	2	*	100	chr11	67695326	67695797	472	+	firstexon:86167	ENSMUST00000021290.1	19674	Rcvrn	mm10_genes_firstexons
67695713chr11	chr11	67695713	67695714	2	*	100	chr11	67695326	67695797	472	+	firstexon:86167	ENSMUST00000021290.1	19674	Rcvrn	mm10_genes_firstexons
67695723chr11	chr11	67695723	67695724	2	*	85.7143	chr11	67695326	67695797	472	+	firstexon:86167	ENSMUST00000021290.1	19674	Rcvrn	mm10_genes_firstexons
67695737chr11	chr11	67695737	67695738	2	*	100	chr11	67695326	67695797	472	+	firstexon:86167	ENSMUST00000021290.1	19674	Rcvrn	mm10_genes_firstexons
67695744chr11	chr11	67695744	67695745	2	*	100	chr11	67695326	67695797	472	+	firstexon:86167	ENSMUST00000021290.1	19674	Rcvrn	mm10_genes_firstexons
67695747chr11	chr11	67695747	67695748	2	*	100	chr11	67695326	67695797	472	+	firstexon:86167	ENSMUST00000021290.1	19674	Rcvrn	mm10_genes_firstexons
67695753chr11	chr11	67695753	67695754	2	*	100	chr11	67695326	67695797	472	+	firstexon:86167	ENSMUST00000021290.1	19674	Rcvrn	mm10_genes_firstexons
67695792chr11	chr11	67695792	67695793	2	*	100	chr11	67695326	67695797	472	+	firstexon:86167	ENSMUST00000021290.1	19674	Rcvrn	mm10_genes_firstexons
67695793chr11	chr11	67695793	67695794	2	*	100	chr11	67695326	67695797	472	+	firstexon:86167	ENSMUST00000021290.1	19674	Rcvrn	mm10_genes_firstexons
20817671chr9	chr9	20817671	20817672	2	*	85.7143	chr9	20817503	20818502	1000	+	promoter:70355	ENSMUST00000066387.5	235033	Rdh8	mm10_genes_promoters
20817706chr9	chr9	20817706	20817707	2	*	87.5	chr9	20817503	20818502	1000	+	promoter:70355	ENSMUST00000066387.5	235033	Rdh8	mm10_genes_promoters
20817828chr9	chr9	20817828	20817829	2	*	83.3333	chr9	20817503	20818502	1000	+	promoter:70355	ENSMUST00000066387.5	235033	Rdh8	mm10_genes_promoters
20817935chr9	chr9	20817935	20817936	2	*	86.6667	chr9	20817503	20818502	1000	+	promoter:70355	ENSMUST00000066387.5	235033	Rdh8	mm10_genes_promoters
20817936chr9	chr9	20817936	20817937	2	*	70	chr9	20817503	20818502	1000	+	promoter:70355	ENSMUST00000066387.5	235033	Rdh8	mm10_genes_promoters
20818161chr9	chr9	20818161	20818162	2	*	85.7143	chr9	20817503	20818502	1000	+	promoter:70355	ENSMUST00000066387.5	235033	Rdh8	mm10_genes_promoters
20818162chr9	chr9	20818162	20818163	2	*	100	chr9	20817503	20818502	1000	+	promoter:70355	ENSMUST00000066387.5	235033	Rdh8	mm10_genes_promoters
115930841chr6	chr6	115930841	115930842	2	*	79.1667	chr6	115930748	115931747	1000	+	promoter:46125	ENSMUST00000032471.8	212541	Rho	mm10_genes_promoters
115930893chr6	chr6	115930893	115930894	2	*	82.3529	chr6	115930748	115931747	1000	+	promoter:46125	ENSMUST00000032471.8	212541	Rho	mm10_genes_promoters
115930898chr6	chr6	115930898	115930899	2	*	88.2353	chr6	115930748	115931747	1000	+	promoter:46125	ENSMUST00000032471.8	212541	Rho	mm10_genes_promoters
115931012chr6	chr6	115931012	115931013	2	*	63.6364	chr6	115930748	115931747	1000	+	promoter:46125	ENSMUST00000032471.8	212541	Rho	mm10_genes_promoters
115931012chr6	chr6	115931012	115931013	2	*	63.6364	chr6	115930925	115931924	1000	+	promoter:46126	ENSMUST00000203531.1	212541	Rho	mm10_genes_promoters
115931148chr6	chr6	115931148	115931149	2	*	100	chr6	115930748	115931747	1000	+	promoter:46125	ENSMUST00000032471.8	212541	Rho	mm10_genes_promoters
115931148chr6	chr6	115931148	115931149	2	*	100	chr6	115930925	115931924	1000	+	promoter:46126	ENSMUST00000203531.1	212541	Rho	mm10_genes_promoters
115931158chr6	chr6	115931158	115931159	2	*	71.4286	chr6	115930748	115931747	1000	+	promoter:46125	ENSMUST00000032471.8	212541	Rho	mm10_genes_promoters
115931158chr6	chr6	115931158	115931159	2	*	71.4286	chr6	115930925	115931924	1000	+	promoter:46126	ENSMUST00000203531.1	212541	Rho	mm10_genes_promoters
115931224chr6	chr6	115931224	115931225	2	*	50	chr6	115930748	115931747	1000	+	promoter:46125	ENSMUST00000032471.8	212541	Rho	mm10_genes_promoters
115931224chr6	chr6	115931224	115931225	2	*	50	chr6	115930925	115931924	1000	+	promoter:46126	ENSMUST00000203531.1	212541	Rho	mm10_genes_promoters
115931251chr6	chr6	115931251	115931252	2	*	60	chr6	115930748	115931747	1000	+	promoter:46125	ENSMUST00000032471.8	212541	Rho	mm10_genes_promoters
115931251chr6	chr6	115931251	115931252	2	*	60	chr6	115930925	115931924	1000	+	promoter:46126	ENSMUST00000203531.1	212541	Rho	mm10_genes_promoters
115931303chr6	chr6	115931303	115931304	2	*	100	chr6	115930748	115931747	1000	+	promoter:46125	ENSMUST00000032471.8	212541	Rho	mm10_genes_promoters
115931303chr6	chr6	115931303	115931304	2	*	100	chr6	115930925	115931924	1000	+	promoter:46126	ENSMUST00000203531.1	212541	Rho	mm10_genes_promoters
115931423chr6	chr6	115931423	115931424	2	*	75	chr6	115930748	115931747	1000	+	promoter:46125	ENSMUST00000032471.8	212541	Rho	mm10_genes_promoters
115931423chr6	chr6	115931423	115931424	2	*	75	chr6	115930925	115931924	1000	+	promoter:46126	ENSMUST00000203531.1	212541	Rho	mm10_genes_promoters
115931439chr6	chr6	115931439	115931440	2	*	90	chr6	115930748	115931747	1000	+	promoter:46125	ENSMUST00000032471.8	212541	Rho	mm10_genes_promoters
115931439chr6	chr6	115931439	115931440	2	*	90	chr6	115930925	115931924	1000	+	promoter:46126	ENSMUST00000203531.1	212541	Rho	mm10_genes_promoters
115931444chr6	chr6	115931444	115931445	2	*	90	chr6	115930748	115931747	1000	+	promoter:46125	ENSMUST00000032471.8	212541	Rho	mm10_genes_promoters
115931444chr6	chr6	115931444	115931445	2	*	90	chr6	115930925	115931924	1000	+	promoter:46126	ENSMUST00000203531.1	212541	Rho	mm10_genes_promoters
115931452chr6	chr6	115931452	115931453	2	*	90	chr6	115930748	115931747	1000	+	promoter:46125	ENSMUST00000032471.8	212541	Rho	mm10_genes_promoters
115931452chr6	chr6	115931452	115931453	2	*	90	chr6	115930925	115931924	1000	+	promoter:46126	ENSMUST00000203531.1	212541	Rho	mm10_genes_promoters
115931459chr6	chr6	115931459	115931460	2	*	100	chr6	115930748	115931747	1000	+	promoter:46125	ENSMUST00000032471.8	212541	Rho	mm10_genes_promoters
115931459chr6	chr6	115931459	115931460	2	*	100	chr6	115930925	115931924	1000	+	promoter:46126	ENSMUST00000203531.1	212541	Rho	mm10_genes_promoters
115931480chr6	chr6	115931480	115931481	2	*	80	chr6	115930748	115931747	1000	+	promoter:46125	ENSMUST00000032471.8	212541	Rho	mm10_genes_promoters
115931480chr6	chr6	115931480	115931481	2	*	80	chr6	115930925	115931924	1000	+	promoter:46126	ENSMUST00000203531.1	212541	Rho	mm10_genes_promoters
115931487chr6	chr6	115931487	115931488	2	*	90	chr6	115930748	115931747	1000	+	promoter:46125	ENSMUST00000032471.8	212541	Rho	mm10_genes_promoters
115931487chr6	chr6	115931487	115931488	2	*	90	chr6	115930925	115931924	1000	+	promoter:46126	ENSMUST00000203531.1	212541	Rho	mm10_genes_promoters
115931496chr6	chr6	115931496	115931497	2	*	90	chr6	115930748	115931747	1000	+	promoter:46125	ENSMUST00000032471.8	212541	Rho	mm10_genes_promoters
115931496chr6	chr6	115931496	115931497	2	*	90	chr6	115930925	115931924	1000	+	promoter:46126	ENSMUST00000203531.1	212541	Rho	mm10_genes_promoters
115931658chr6	chr6	115931658	115931659	2	*	20	chr6	115930748	115931747	1000	+	promoter:46125	ENSMUST00000032471.8	212541	Rho	mm10_genes_promoters
115931658chr6	chr6	115931658	115931659	2	*	20	chr6	115930925	115931924	1000	+	promoter:46126	ENSMUST00000203531.1	212541	Rho	mm10_genes_promoters
115931658chr6	chr6	115931658	115931659	2	*	20	chr6	115931556	115932555	1000	+	promoter:46127	ENSMUST00000204711.2	212541	Rho	mm10_genes_promoters
115932000chr6	chr6	115932000	115932001	2	*	60	chr6	115931556	115932555	1000	+	promoter:46127	ENSMUST00000204711.2	212541	Rho	mm10_genes_promoters
115932000chr6	chr6	115932000	115932001	2	*	60	chr6	115931748	115932365	618	+	firstexon:46125	ENSMUST00000032471.8	212541	Rho	mm10_genes_firstexons
115932000chr6	chr6	115932000	115932001	2	*	60	chr6	115931925	115932365	441	+	firstexon:46126	ENSMUST00000203531.1	212541	Rho	mm10_genes_firstexons
115932012chr6	chr6	115932012	115932013	2	*	100	chr6	115931556	115932555	1000	+	promoter:46127	ENSMUST00000204711.2	212541	Rho	mm10_genes_promoters
115932012chr6	chr6	115932012	115932013	2	*	100	chr6	115931748	115932365	618	+	firstexon:46125	ENSMUST00000032471.8	212541	Rho	mm10_genes_firstexons
115932012chr6	chr6	115932012	115932013	2	*	100	chr6	115931925	115932365	441	+	firstexon:46126	ENSMUST00000203531.1	212541	Rho	mm10_genes_firstexons
115932051chr6	chr6	115932051	115932052	2	*	87.5	chr6	115931556	115932555	1000	+	promoter:46127	ENSMUST00000204711.2	212541	Rho	mm10_genes_promoters
115932051chr6	chr6	115932051	115932052	2	*	87.5	chr6	115931748	115932365	618	+	firstexon:46125	ENSMUST00000032471.8	212541	Rho	mm10_genes_firstexons
115932051chr6	chr6	115932051	115932052	2	*	87.5	chr6	115931925	115932365	441	+	firstexon:46126	ENSMUST00000203531.1	212541	Rho	mm10_genes_firstexons
115932060chr6	chr6	115932060	115932061	2	*	87.5	chr6	115931556	115932555	1000	+	promoter:46127	ENSMUST00000204711.2	212541	Rho	mm10_genes_promoters
115932060chr6	chr6	115932060	115932061	2	*	87.5	chr6	115931748	115932365	618	+	firstexon:46125	ENSMUST00000032471.8	212541	Rho	mm10_genes_firstexons
115932060chr6	chr6	115932060	115932061	2	*	87.5	chr6	115931925	115932365	441	+	firstexon:46126	ENSMUST00000203531.1	212541	Rho	mm10_genes_firstexons
115932067chr6	chr6	115932067	115932068	2	*	100	chr6	115931556	115932555	1000	+	promoter:46127	ENSMUST00000204711.2	212541	Rho	mm10_genes_promoters
115932067chr6	chr6	115932067	115932068	2	*	100	chr6	115931748	115932365	618	+	firstexon:46125	ENSMUST00000032471.8	212541	Rho	mm10_genes_firstexons
115932067chr6	chr6	115932067	115932068	2	*	100	chr6	115931925	115932365	441	+	firstexon:46126	ENSMUST00000203531.1	212541	Rho	mm10_genes_firstexons
115932078chr6	chr6	115932078	115932079	2	*	87.5	chr6	115931556	115932555	1000	+	promoter:46127	ENSMUST00000204711.2	212541	Rho	mm10_genes_promoters
115932078chr6	chr6	115932078	115932079	2	*	87.5	chr6	115931748	115932365	618	+	firstexon:46125	ENSMUST00000032471.8	212541	Rho	mm10_genes_firstexons
115932078chr6	chr6	115932078	115932079	2	*	87.5	chr6	115931925	115932365	441	+	firstexon:46126	ENSMUST00000203531.1	212541	Rho	mm10_genes_firstexons
115932086chr6	chr6	115932086	115932087	2	*	100	chr6	115931556	115932555	1000	+	promoter:46127	ENSMUST00000204711.2	212541	Rho	mm10_genes_promoters
115932086chr6	chr6	115932086	115932087	2	*	100	chr6	115931748	115932365	618	+	firstexon:46125	ENSMUST00000032471.8	212541	Rho	mm10_genes_firstexons
115932086chr6	chr6	115932086	115932087	2	*	100	chr6	115931925	115932365	441	+	firstexon:46126	ENSMUST00000203531.1	212541	Rho	mm10_genes_firstexons
115932101chr6	chr6	115932101	115932102	2	*	88.8889	chr6	115931556	115932555	1000	+	promoter:46127	ENSMUST00000204711.2	212541	Rho	mm10_genes_promoters
115932101chr6	chr6	115932101	115932102	2	*	88.8889	chr6	115931748	115932365	618	+	firstexon:46125	ENSMUST00000032471.8	212541	Rho	mm10_genes_firstexons
115932101chr6	chr6	115932101	115932102	2	*	88.8889	chr6	115931925	115932365	441	+	firstexon:46126	ENSMUST00000203531.1	212541	Rho	mm10_genes_firstexons
115932131chr6	chr6	115932131	115932132	2	*	100	chr6	115931556	115932555	1000	+	promoter:46127	ENSMUST00000204711.2	212541	Rho	mm10_genes_promoters
115932131chr6	chr6	115932131	115932132	2	*	100	chr6	115931748	115932365	618	+	firstexon:46125	ENSMUST00000032471.8	212541	Rho	mm10_genes_firstexons
115932131chr6	chr6	115932131	115932132	2	*	100	chr6	115931925	115932365	441	+	firstexon:46126	ENSMUST00000203531.1	212541	Rho	mm10_genes_firstexons
115932150chr6	chr6	115932150	115932151	2	*	77.7778	chr6	115931556	115932555	1000	+	promoter:46127	ENSMUST00000204711.2	212541	Rho	mm10_genes_promoters
115932150chr6	chr6	115932150	115932151	2	*	77.7778	chr6	115931748	115932365	618	+	firstexon:46125	ENSMUST00000032471.8	212541	Rho	mm10_genes_firstexons
115932150chr6	chr6	115932150	115932151	2	*	77.7778	chr6	115931925	115932365	441	+	firstexon:46126	ENSMUST00000203531.1	212541	Rho	mm10_genes_firstexons
115932179chr6	chr6	115932179	115932180	2	*	100	chr6	115931556	115932555	1000	+	promoter:46127	ENSMUST00000204711.2	212541	Rho	mm10_genes_promoters
115932179chr6	chr6	115932179	115932180	2	*	100	chr6	115931748	115932365	618	+	firstexon:46125	ENSMUST00000032471.8	212541	Rho	mm10_genes_firstexons
115932179chr6	chr6	115932179	115932180	2	*	100	chr6	115931925	115932365	441	+	firstexon:46126	ENSMUST00000203531.1	212541	Rho	mm10_genes_firstexons
115932186chr6	chr6	115932186	115932187	2	*	100	chr6	115931556	115932555	1000	+	promoter:46127	ENSMUST00000204711.2	212541	Rho	mm10_genes_promoters
115932186chr6	chr6	115932186	115932187	2	*	100	chr6	115931748	115932365	618	+	firstexon:46125	ENSMUST00000032471.8	212541	Rho	mm10_genes_firstexons
115932186chr6	chr6	115932186	115932187	2	*	100	chr6	115931925	115932365	441	+	firstexon:46126	ENSMUST00000203531.1	212541	Rho	mm10_genes_firstexons
115932192chr6	chr6	115932192	115932193	2	*	100	chr6	115931556	115932555	1000	+	promoter:46127	ENSMUST00000204711.2	212541	Rho	mm10_genes_promoters
115932192chr6	chr6	115932192	115932193	2	*	100	chr6	115931748	115932365	618	+	firstexon:46125	ENSMUST00000032471.8	212541	Rho	mm10_genes_firstexons
115932192chr6	chr6	115932192	115932193	2	*	100	chr6	115931925	115932365	441	+	firstexon:46126	ENSMUST00000203531.1	212541	Rho	mm10_genes_firstexons
115932211chr6	chr6	115932211	115932212	2	*	100	chr6	115931556	115932555	1000	+	promoter:46127	ENSMUST00000204711.2	212541	Rho	mm10_genes_promoters
115932211chr6	chr6	115932211	115932212	2	*	100	chr6	115931748	115932365	618	+	firstexon:46125	ENSMUST00000032471.8	212541	Rho	mm10_genes_firstexons
115932211chr6	chr6	115932211	115932212	2	*	100	chr6	115931925	115932365	441	+	firstexon:46126	ENSMUST00000203531.1	212541	Rho	mm10_genes_firstexons
115932246chr6	chr6	115932246	115932247	2	*	100	chr6	115931556	115932555	1000	+	promoter:46127	ENSMUST00000204711.2	212541	Rho	mm10_genes_promoters
115932246chr6	chr6	115932246	115932247	2	*	100	chr6	115931748	115932365	618	+	firstexon:46125	ENSMUST00000032471.8	212541	Rho	mm10_genes_firstexons
115932246chr6	chr6	115932246	115932247	2	*	100	chr6	115931925	115932365	441	+	firstexon:46126	ENSMUST00000203531.1	212541	Rho	mm10_genes_firstexons
115932270chr6	chr6	115932270	115932271	2	*	100	chr6	115931556	115932555	1000	+	promoter:46127	ENSMUST00000204711.2	212541	Rho	mm10_genes_promoters
115932270chr6	chr6	115932270	115932271	2	*	100	chr6	115931748	115932365	618	+	firstexon:46125	ENSMUST00000032471.8	212541	Rho	mm10_genes_firstexons
115932270chr6	chr6	115932270	115932271	2	*	100	chr6	115931925	115932365	441	+	firstexon:46126	ENSMUST00000203531.1	212541	Rho	mm10_genes_firstexons
115932315chr6	chr6	115932315	115932316	2	*	100	chr6	115931556	115932555	1000	+	promoter:46127	ENSMUST00000204711.2	212541	Rho	mm10_genes_promoters
115932315chr6	chr6	115932315	115932316	2	*	100	chr6	115931748	115932365	618	+	firstexon:46125	ENSMUST00000032471.8	212541	Rho	mm10_genes_firstexons
115932315chr6	chr6	115932315	115932316	2	*	100	chr6	115931925	115932365	441	+	firstexon:46126	ENSMUST00000203531.1	212541	Rho	mm10_genes_firstexons
115932342chr6	chr6	115932342	115932343	2	*	60	chr6	115931556	115932555	1000	+	promoter:46127	ENSMUST00000204711.2	212541	Rho	mm10_genes_promoters
115932342chr6	chr6	115932342	115932343	2	*	60	chr6	115931748	115932365	618	+	firstexon:46125	ENSMUST00000032471.8	212541	Rho	mm10_genes_firstexons
115932342chr6	chr6	115932342	115932343	2	*	60	chr6	115931925	115932365	441	+	firstexon:46126	ENSMUST00000203531.1	212541	Rho	mm10_genes_firstexons
115932609chr6	chr6	115932609	115932610	2	*	100	chr6	115932556	115932751	196	+	firstexon:46127	ENSMUST00000204711.2	212541	Rho	mm10_genes_firstexons
115933419chr6	chr6	115933419	115933420	2	*	100	chr6	115933341	115934340	1000	+	promoter:46128	ENSMUST00000203877.1	212541	Rho	mm10_genes_promoters
115933419chr6	chr6	115933419	115933420	2	*	100	chr6	115933372	115934371	1000	+	promoter:46129	ENSMUST00000204493.1	212541	Rho	mm10_genes_promoters
115933510chr6	chr6	115933510	115933511	2	*	66.6667	chr6	115933341	115934340	1000	+	promoter:46128	ENSMUST00000203877.1	212541	Rho	mm10_genes_promoters
115933510chr6	chr6	115933510	115933511	2	*	66.6667	chr6	115933372	115934371	1000	+	promoter:46129	ENSMUST00000204493.1	212541	Rho	mm10_genes_promoters
115933642chr6	chr6	115933642	115933643	2	*	100	chr6	115933341	115934340	1000	+	promoter:46128	ENSMUST00000203877.1	212541	Rho	mm10_genes_promoters
115933642chr6	chr6	115933642	115933643	2	*	100	chr6	115933372	115934371	1000	+	promoter:46129	ENSMUST00000204493.1	212541	Rho	mm10_genes_promoters
115933703chr6	chr6	115933703	115933704	2	*	88.8889	chr6	115933341	115934340	1000	+	promoter:46128	ENSMUST00000203877.1	212541	Rho	mm10_genes_promoters
115933703chr6	chr6	115933703	115933704	2	*	88.8889	chr6	115933372	115934371	1000	+	promoter:46129	ENSMUST00000204493.1	212541	Rho	mm10_genes_promoters
115933731chr6	chr6	115933731	115933732	2	*	100	chr6	115933341	115934340	1000	+	promoter:46128	ENSMUST00000203877.1	212541	Rho	mm10_genes_promoters
115933731chr6	chr6	115933731	115933732	2	*	100	chr6	115933372	115934371	1000	+	promoter:46129	ENSMUST00000204493.1	212541	Rho	mm10_genes_promoters
115933754chr6	chr6	115933754	115933755	2	*	71.4286	chr6	115933341	115934340	1000	+	promoter:46128	ENSMUST00000203877.1	212541	Rho	mm10_genes_promoters
115933754chr6	chr6	115933754	115933755	2	*	71.4286	chr6	115933372	115934371	1000	+	promoter:46129	ENSMUST00000204493.1	212541	Rho	mm10_genes_promoters
115933754chr6	chr6	115933754	115933755	2	*	71.4286	chr6	115933738	115934737	1000	+	promoter:46130	ENSMUST00000203284.1	212541	Rho	mm10_genes_promoters
115933838chr6	chr6	115933838	115933839	2	*	80	chr6	115933341	115934340	1000	+	promoter:46128	ENSMUST00000203877.1	212541	Rho	mm10_genes_promoters
115933838chr6	chr6	115933838	115933839	2	*	80	chr6	115933372	115934371	1000	+	promoter:46129	ENSMUST00000204493.1	212541	Rho	mm10_genes_promoters
115933838chr6	chr6	115933838	115933839	2	*	80	chr6	115933738	115934737	1000	+	promoter:46130	ENSMUST00000203284.1	212541	Rho	mm10_genes_promoters
115934134chr6	chr6	115934134	115934135	2	*	100	chr6	115933341	115934340	1000	+	promoter:46128	ENSMUST00000203877.1	212541	Rho	mm10_genes_promoters
115934134chr6	chr6	115934134	115934135	2	*	100	chr6	115933372	115934371	1000	+	promoter:46129	ENSMUST00000204493.1	212541	Rho	mm10_genes_promoters
115934134chr6	chr6	115934134	115934135	2	*	100	chr6	115933738	115934737	1000	+	promoter:46130	ENSMUST00000203284.1	212541	Rho	mm10_genes_promoters
115934274chr6	chr6	115934274	115934275	2	*	75	chr6	115933341	115934340	1000	+	promoter:46128	ENSMUST00000203877.1	212541	Rho	mm10_genes_promoters
115934274chr6	chr6	115934274	115934275	2	*	75	chr6	115933372	115934371	1000	+	promoter:46129	ENSMUST00000204493.1	212541	Rho	mm10_genes_promoters
115934274chr6	chr6	115934274	115934275	2	*	75	chr6	115933738	115934737	1000	+	promoter:46130	ENSMUST00000203284.1	212541	Rho	mm10_genes_promoters
115934274chr6	chr6	115934274	115934275	2	*	75	chr6	115934197	115935196	1000	+	promoter:46131	ENSMUST00000203323.1	212541	Rho	mm10_genes_promoters
115934289chr6	chr6	115934289	115934290	2	*	100	chr6	115933341	115934340	1000	+	promoter:46128	ENSMUST00000203877.1	212541	Rho	mm10_genes_promoters
115934289chr6	chr6	115934289	115934290	2	*	100	chr6	115933372	115934371	1000	+	promoter:46129	ENSMUST00000204493.1	212541	Rho	mm10_genes_promoters
115934289chr6	chr6	115934289	115934290	2	*	100	chr6	115933738	115934737	1000	+	promoter:46130	ENSMUST00000203284.1	212541	Rho	mm10_genes_promoters
115934289chr6	chr6	115934289	115934290	2	*	100	chr6	115934197	115935196	1000	+	promoter:46131	ENSMUST00000203323.1	212541	Rho	mm10_genes_promoters
115934336chr6	chr6	115934336	115934337	2	*	90	chr6	115933341	115934340	1000	+	promoter:46128	ENSMUST00000203877.1	212541	Rho	mm10_genes_promoters
115934336chr6	chr6	115934336	115934337	2	*	90	chr6	115933372	115934371	1000	+	promoter:46129	ENSMUST00000204493.1	212541	Rho	mm10_genes_promoters
115934336chr6	chr6	115934336	115934337	2	*	90	chr6	115933738	115934737	1000	+	promoter:46130	ENSMUST00000203284.1	212541	Rho	mm10_genes_promoters
115934336chr6	chr6	115934336	115934337	2	*	90	chr6	115934197	115935196	1000	+	promoter:46131	ENSMUST00000203323.1	212541	Rho	mm10_genes_promoters
115934585chr6	chr6	115934585	115934586	2	*	100	chr6	115933738	115934737	1000	+	promoter:46130	ENSMUST00000203284.1	212541	Rho	mm10_genes_promoters
115934585chr6	chr6	115934585	115934586	2	*	100	chr6	115934197	115935196	1000	+	promoter:46131	ENSMUST00000203323.1	212541	Rho	mm10_genes_promoters
115935066chr6	chr6	115935066	115935067	2	*	77.7778	chr6	115934197	115935196	1000	+	promoter:46131	ENSMUST00000203323.1	212541	Rho	mm10_genes_promoters
115935066chr6	chr6	115935066	115935067	2	*	77.7778	chr6	115934738	115935274	537	+	firstexon:46130	ENSMUST00000203284.1	212541	Rho	mm10_genes_firstexons
115935098chr6	chr6	115935098	115935099	2	*	100	chr6	115934197	115935196	1000	+	promoter:46131	ENSMUST00000203323.1	212541	Rho	mm10_genes_promoters
115935098chr6	chr6	115935098	115935099	2	*	100	chr6	115934738	115935274	537	+	firstexon:46130	ENSMUST00000203284.1	212541	Rho	mm10_genes_firstexons
115935140chr6	chr6	115935140	115935141	2	*	100	chr6	115934197	115935196	1000	+	promoter:46131	ENSMUST00000203323.1	212541	Rho	mm10_genes_promoters
115935140chr6	chr6	115935140	115935141	2	*	100	chr6	115934738	115935274	537	+	firstexon:46130	ENSMUST00000203284.1	212541	Rho	mm10_genes_firstexons
115935141chr6	chr6	115935141	115935142	2	*	100	chr6	115934197	115935196	1000	+	promoter:46131	ENSMUST00000203323.1	212541	Rho	mm10_genes_promoters
115935141chr6	chr6	115935141	115935142	2	*	100	chr6	115934738	115935274	537	+	firstexon:46130	ENSMUST00000203284.1	212541	Rho	mm10_genes_firstexons
115935179chr6	chr6	115935179	115935180	2	*	80	chr6	115934197	115935196	1000	+	promoter:46131	ENSMUST00000203323.1	212541	Rho	mm10_genes_promoters
115935179chr6	chr6	115935179	115935180	2	*	80	chr6	115934738	115935274	537	+	firstexon:46130	ENSMUST00000203284.1	212541	Rho	mm10_genes_firstexons
115935180chr6	chr6	115935180	115935181	2	*	87.5	chr6	115934197	115935196	1000	+	promoter:46131	ENSMUST00000203323.1	212541	Rho	mm10_genes_promoters
115935180chr6	chr6	115935180	115935181	2	*	87.5	chr6	115934738	115935274	537	+	firstexon:46130	ENSMUST00000203284.1	212541	Rho	mm10_genes_firstexons
115935204chr6	chr6	115935204	115935205	2	*	100	chr6	115934738	115935274	537	+	firstexon:46130	ENSMUST00000203284.1	212541	Rho	mm10_genes_firstexons
115935204chr6	chr6	115935204	115935205	2	*	100	chr6	115935197	115935274	78	+	firstexon:46131	ENSMUST00000203323.1	212541	Rho	mm10_genes_firstexons
115935231chr6	chr6	115935231	115935232	2	*	87.5	chr6	115934738	115935274	537	+	firstexon:46130	ENSMUST00000203284.1	212541	Rho	mm10_genes_firstexons
115935231chr6	chr6	115935231	115935232	2	*	87.5	chr6	115935197	115935274	78	+	firstexon:46131	ENSMUST00000203323.1	212541	Rho	mm10_genes_firstexons
59948751chr9	chr9	59948751	59948752	2	*	100	chr9	59948363	59948791	429	-	firstexon:75953	ENSMUST00000144391.1	23958	Nr2e3	mm10_genes_firstexons
59948751chr9	chr9	59948751	59948752	2	*	100	chr9	59948603	59950074	1472	-	firstexon:75952	ENSMUST00000128108.7	23958	Nr2e3	mm10_genes_firstexons
59948751chr9	chr9	59948751	59948752	2	*	100	chr9	59948603	59950034	1432	-	firstexon:75948	ENSMUST00000130831.7	23958	Nr2e3	mm10_genes_firstexons
59948802chr9	chr9	59948802	59948803	2	*	100	chr9	59948603	59950074	1472	-	firstexon:75952	ENSMUST00000128108.7	23958	Nr2e3	mm10_genes_firstexons
59948802chr9	chr9	59948802	59948803	2	*	100	chr9	59948603	59950034	1432	-	firstexon:75948	ENSMUST00000130831.7	23958	Nr2e3	mm10_genes_firstexons
59948802chr9	chr9	59948802	59948803	2	*	100	chr9	59948792	59949791	1000	-	promoter:75953	ENSMUST00000144391.1	23958	Nr2e3	mm10_genes_promoters
59948811chr9	chr9	59948811	59948812	2	*	100	chr9	59948603	59950074	1472	-	firstexon:75952	ENSMUST00000128108.7	23958	Nr2e3	mm10_genes_firstexons
59948811chr9	chr9	59948811	59948812	2	*	100	chr9	59948603	59950034	1432	-	firstexon:75948	ENSMUST00000130831.7	23958	Nr2e3	mm10_genes_firstexons
59948811chr9	chr9	59948811	59948812	2	*	100	chr9	59948792	59949791	1000	-	promoter:75953	ENSMUST00000144391.1	23958	Nr2e3	mm10_genes_promoters
59948911chr9	chr9	59948911	59948912	2	*	83.3333	chr9	59948603	59950074	1472	-	firstexon:75952	ENSMUST00000128108.7	23958	Nr2e3	mm10_genes_firstexons
59948911chr9	chr9	59948911	59948912	2	*	83.3333	chr9	59948603	59950034	1432	-	firstexon:75948	ENSMUST00000130831.7	23958	Nr2e3	mm10_genes_firstexons
59948911chr9	chr9	59948911	59948912	2	*	83.3333	chr9	59948792	59949791	1000	-	promoter:75953	ENSMUST00000144391.1	23958	Nr2e3	mm10_genes_promoters
59948965chr9	chr9	59948965	59948966	2	*	100	chr9	59948603	59950074	1472	-	firstexon:75952	ENSMUST00000128108.7	23958	Nr2e3	mm10_genes_firstexons
59948965chr9	chr9	59948965	59948966	2	*	100	chr9	59948603	59950034	1432	-	firstexon:75948	ENSMUST00000130831.7	23958	Nr2e3	mm10_genes_firstexons
59948965chr9	chr9	59948965	59948966	2	*	100	chr9	59948792	59949791	1000	-	promoter:75953	ENSMUST00000144391.1	23958	Nr2e3	mm10_genes_promoters
59948986chr9	chr9	59948986	59948987	2	*	80	chr9	59948603	59950074	1472	-	firstexon:75952	ENSMUST00000128108.7	23958	Nr2e3	mm10_genes_firstexons
59948986chr9	chr9	59948986	59948987	2	*	80	chr9	59948603	59950034	1432	-	firstexon:75948	ENSMUST00000130831.7	23958	Nr2e3	mm10_genes_firstexons
59948986chr9	chr9	59948986	59948987	2	*	80	chr9	59948792	59949791	1000	-	promoter:75953	ENSMUST00000144391.1	23958	Nr2e3	mm10_genes_promoters
59949286chr9	chr9	59949286	59949287	2	*	83.3333	chr9	59948603	59950074	1472	-	firstexon:75952	ENSMUST00000128108.7	23958	Nr2e3	mm10_genes_firstexons
59949286chr9	chr9	59949286	59949287	2	*	83.3333	chr9	59948603	59950034	1432	-	firstexon:75948	ENSMUST00000130831.7	23958	Nr2e3	mm10_genes_firstexons
59949286chr9	chr9	59949286	59949287	2	*	83.3333	chr9	59948792	59949791	1000	-	promoter:75953	ENSMUST00000144391.1	23958	Nr2e3	mm10_genes_promoters
59949286chr9	chr9	59949286	59949287	2	*	83.3333	chr9	59949182	59949394	213	-	firstexon:75954	ENSMUST00000147892.7	23958	Nr2e3	mm10_genes_firstexons
59949297chr9	chr9	59949297	59949298	2	*	85.7143	chr9	59948603	59950074	1472	-	firstexon:75952	ENSMUST00000128108.7	23958	Nr2e3	mm10_genes_firstexons
59949297chr9	chr9	59949297	59949298	2	*	85.7143	chr9	59948603	59950034	1432	-	firstexon:75948	ENSMUST00000130831.7	23958	Nr2e3	mm10_genes_firstexons
59949297chr9	chr9	59949297	59949298	2	*	85.7143	chr9	59948792	59949791	1000	-	promoter:75953	ENSMUST00000144391.1	23958	Nr2e3	mm10_genes_promoters
59949297chr9	chr9	59949297	59949298	2	*	85.7143	chr9	59949182	59949394	213	-	firstexon:75954	ENSMUST00000147892.7	23958	Nr2e3	mm10_genes_firstexons
59949379chr9	chr9	59949379	59949380	2	*	90.9091	chr9	59948603	59950074	1472	-	firstexon:75952	ENSMUST00000128108.7	23958	Nr2e3	mm10_genes_firstexons
59949379chr9	chr9	59949379	59949380	2	*	90.9091	chr9	59948603	59950034	1432	-	firstexon:75948	ENSMUST00000130831.7	23958	Nr2e3	mm10_genes_firstexons
59949379chr9	chr9	59949379	59949380	2	*	90.9091	chr9	59948792	59949791	1000	-	promoter:75953	ENSMUST00000144391.1	23958	Nr2e3	mm10_genes_promoters
59949379chr9	chr9	59949379	59949380	2	*	90.9091	chr9	59949182	59949394	213	-	firstexon:75954	ENSMUST00000147892.7	23958	Nr2e3	mm10_genes_firstexons
59949396chr9	chr9	59949396	59949397	2	*	100	chr9	59948603	59950074	1472	-	firstexon:75952	ENSMUST00000128108.7	23958	Nr2e3	mm10_genes_firstexons
59949396chr9	chr9	59949396	59949397	2	*	100	chr9	59948603	59950034	1432	-	firstexon:75948	ENSMUST00000130831.7	23958	Nr2e3	mm10_genes_firstexons
59949396chr9	chr9	59949396	59949397	2	*	100	chr9	59948792	59949791	1000	-	promoter:75953	ENSMUST00000144391.1	23958	Nr2e3	mm10_genes_promoters
59949396chr9	chr9	59949396	59949397	2	*	100	chr9	59949395	59950394	1000	-	promoter:75954	ENSMUST00000147892.7	23958	Nr2e3	mm10_genes_promoters
59949432chr9	chr9	59949432	59949433	2	*	77.7778	chr9	59948603	59950074	1472	-	firstexon:75952	ENSMUST00000128108.7	23958	Nr2e3	mm10_genes_firstexons
59949432chr9	chr9	59949432	59949433	2	*	77.7778	chr9	59948603	59950034	1432	-	firstexon:75948	ENSMUST00000130831.7	23958	Nr2e3	mm10_genes_firstexons
59949432chr9	chr9	59949432	59949433	2	*	77.7778	chr9	59948792	59949791	1000	-	promoter:75953	ENSMUST00000144391.1	23958	Nr2e3	mm10_genes_promoters
59949432chr9	chr9	59949432	59949433	2	*	77.7778	chr9	59949395	59950394	1000	-	promoter:75954	ENSMUST00000147892.7	23958	Nr2e3	mm10_genes_promoters
59949541chr9	chr9	59949541	59949542	2	*	86.6667	chr9	59948603	59950074	1472	-	firstexon:75952	ENSMUST00000128108.7	23958	Nr2e3	mm10_genes_firstexons
59949541chr9	chr9	59949541	59949542	2	*	86.6667	chr9	59948603	59950034	1432	-	firstexon:75948	ENSMUST00000130831.7	23958	Nr2e3	mm10_genes_firstexons
59949541chr9	chr9	59949541	59949542	2	*	86.6667	chr9	59948792	59949791	1000	-	promoter:75953	ENSMUST00000144391.1	23958	Nr2e3	mm10_genes_promoters
59949541chr9	chr9	59949541	59949542	2	*	86.6667	chr9	59949395	59950394	1000	-	promoter:75954	ENSMUST00000147892.7	23958	Nr2e3	mm10_genes_promoters
59949557chr9	chr9	59949557	59949558	2	*	100	chr9	59948603	59950074	1472	-	firstexon:75952	ENSMUST00000128108.7	23958	Nr2e3	mm10_genes_firstexons
59949557chr9	chr9	59949557	59949558	2	*	100	chr9	59948603	59950034	1432	-	firstexon:75948	ENSMUST00000130831.7	23958	Nr2e3	mm10_genes_firstexons
59949557chr9	chr9	59949557	59949558	2	*	100	chr9	59948792	59949791	1000	-	promoter:75953	ENSMUST00000144391.1	23958	Nr2e3	mm10_genes_promoters
59949557chr9	chr9	59949557	59949558	2	*	100	chr9	59949395	59950394	1000	-	promoter:75954	ENSMUST00000147892.7	23958	Nr2e3	mm10_genes_promoters
59949714chr9	chr9	59949714	59949715	2	*	85.7143	chr9	59948603	59950074	1472	-	firstexon:75952	ENSMUST00000128108.7	23958	Nr2e3	mm10_genes_firstexons
59949714chr9	chr9	59949714	59949715	2	*	85.7143	chr9	59948603	59950034	1432	-	firstexon:75948	ENSMUST00000130831.7	23958	Nr2e3	mm10_genes_firstexons
59949714chr9	chr9	59949714	59949715	2	*	85.7143	chr9	59948792	59949791	1000	-	promoter:75953	ENSMUST00000144391.1	23958	Nr2e3	mm10_genes_promoters
59949714chr9	chr9	59949714	59949715	2	*	85.7143	chr9	59949395	59950394	1000	-	promoter:75954	ENSMUST00000147892.7	23958	Nr2e3	mm10_genes_promoters
59949718chr9	chr9	59949718	59949719	2	*	75	chr9	59948603	59950074	1472	-	firstexon:75952	ENSMUST00000128108.7	23958	Nr2e3	mm10_genes_firstexons
59949718chr9	chr9	59949718	59949719	2	*	75	chr9	59948603	59950034	1432	-	firstexon:75948	ENSMUST00000130831.7	23958	Nr2e3	mm10_genes_firstexons
59949718chr9	chr9	59949718	59949719	2	*	75	chr9	59948792	59949791	1000	-	promoter:75953	ENSMUST00000144391.1	23958	Nr2e3	mm10_genes_promoters
59949718chr9	chr9	59949718	59949719	2	*	75	chr9	59949395	59950394	1000	-	promoter:75954	ENSMUST00000147892.7	23958	Nr2e3	mm10_genes_promoters
59949842chr9	chr9	59949842	59949843	2	*	83.3333	chr9	59948603	59950074	1472	-	firstexon:75952	ENSMUST00000128108.7	23958	Nr2e3	mm10_genes_firstexons
59949842chr9	chr9	59949842	59949843	2	*	83.3333	chr9	59948603	59950034	1432	-	firstexon:75948	ENSMUST00000130831.7	23958	Nr2e3	mm10_genes_firstexons
59949842chr9	chr9	59949842	59949843	2	*	83.3333	chr9	59949395	59950394	1000	-	promoter:75954	ENSMUST00000147892.7	23958	Nr2e3	mm10_genes_promoters
59949842chr9	chr9	59949842	59949843	2	*	83.3333	chr9	59949788	59950117	330	-	firstexon:75949	ENSMUST00000034831.2	23958	Nr2e3	mm10_genes_firstexons
59949842chr9	chr9	59949842	59949843	2	*	83.3333	chr9	59949788	59950110	323	-	firstexon:75951	ENSMUST00000156845.7	23958	Nr2e3	mm10_genes_firstexons
59949842chr9	chr9	59949842	59949843	2	*	83.3333	chr9	59949788	59950074	287	-	firstexon:75956	ENSMUST00000138888.1	23958	Nr2e3	mm10_genes_firstexons
59949887chr9	chr9	59949887	59949888	2	*	90.9091	chr9	59948603	59950074	1472	-	firstexon:75952	ENSMUST00000128108.7	23958	Nr2e3	mm10_genes_firstexons
59949887chr9	chr9	59949887	59949888	2	*	90.9091	chr9	59948603	59950034	1432	-	firstexon:75948	ENSMUST00000130831.7	23958	Nr2e3	mm10_genes_firstexons
59949887chr9	chr9	59949887	59949888	2	*	90.9091	chr9	59949395	59950394	1000	-	promoter:75954	ENSMUST00000147892.7	23958	Nr2e3	mm10_genes_promoters
59949887chr9	chr9	59949887	59949888	2	*	90.9091	chr9	59949788	59950117	330	-	firstexon:75949	ENSMUST00000034831.2	23958	Nr2e3	mm10_genes_firstexons
59949887chr9	chr9	59949887	59949888	2	*	90.9091	chr9	59949788	59950110	323	-	firstexon:75951	ENSMUST00000156845.7	23958	Nr2e3	mm10_genes_firstexons
59949887chr9	chr9	59949887	59949888	2	*	90.9091	chr9	59949788	59950074	287	-	firstexon:75956	ENSMUST00000138888.1	23958	Nr2e3	mm10_genes_firstexons
59949941chr9	chr9	59949941	59949942	2	*	90	chr9	59948603	59950074	1472	-	firstexon:75952	ENSMUST00000128108.7	23958	Nr2e3	mm10_genes_firstexons
59949941chr9	chr9	59949941	59949942	2	*	90	chr9	59948603	59950034	1432	-	firstexon:75948	ENSMUST00000130831.7	23958	Nr2e3	mm10_genes_firstexons
59949941chr9	chr9	59949941	59949942	2	*	90	chr9	59949395	59950394	1000	-	promoter:75954	ENSMUST00000147892.7	23958	Nr2e3	mm10_genes_promoters
59949941chr9	chr9	59949941	59949942	2	*	90	chr9	59949788	59950117	330	-	firstexon:75949	ENSMUST00000034831.2	23958	Nr2e3	mm10_genes_firstexons
59949941chr9	chr9	59949941	59949942	2	*	90	chr9	59949788	59950110	323	-	firstexon:75951	ENSMUST00000156845.7	23958	Nr2e3	mm10_genes_firstexons
59949941chr9	chr9	59949941	59949942	2	*	90	chr9	59949788	59950074	287	-	firstexon:75956	ENSMUST00000138888.1	23958	Nr2e3	mm10_genes_firstexons
59950035chr9	chr9	59950035	59950036	2	*	66.6667	chr9	59948603	59950074	1472	-	firstexon:75952	ENSMUST00000128108.7	23958	Nr2e3	mm10_genes_firstexons
59950035chr9	chr9	59950035	59950036	2	*	66.6667	chr9	59949395	59950394	1000	-	promoter:75954	ENSMUST00000147892.7	23958	Nr2e3	mm10_genes_promoters
59950035chr9	chr9	59950035	59950036	2	*	66.6667	chr9	59949788	59950117	330	-	firstexon:75949	ENSMUST00000034831.2	23958	Nr2e3	mm10_genes_firstexons
59950035chr9	chr9	59950035	59950036	2	*	66.6667	chr9	59949788	59950110	323	-	firstexon:75951	ENSMUST00000156845.7	23958	Nr2e3	mm10_genes_firstexons
59950035chr9	chr9	59950035	59950036	2	*	66.6667	chr9	59949788	59950074	287	-	firstexon:75956	ENSMUST00000138888.1	23958	Nr2e3	mm10_genes_firstexons
59950035chr9	chr9	59950035	59950036	2	*	66.6667	chr9	59950035	59951034	1000	-	promoter:75948	ENSMUST00000130831.7	23958	Nr2e3	mm10_genes_promoters
59950053chr9	chr9	59950053	59950054	2	*	80	chr9	59948603	59950074	1472	-	firstexon:75952	ENSMUST00000128108.7	23958	Nr2e3	mm10_genes_firstexons
59950053chr9	chr9	59950053	59950054	2	*	80	chr9	59949395	59950394	1000	-	promoter:75954	ENSMUST00000147892.7	23958	Nr2e3	mm10_genes_promoters
59950053chr9	chr9	59950053	59950054	2	*	80	chr9	59949788	59950117	330	-	firstexon:75949	ENSMUST00000034831.2	23958	Nr2e3	mm10_genes_firstexons
59950053chr9	chr9	59950053	59950054	2	*	80	chr9	59949788	59950110	323	-	firstexon:75951	ENSMUST00000156845.7	23958	Nr2e3	mm10_genes_firstexons
59950053chr9	chr9	59950053	59950054	2	*	80	chr9	59949788	59950074	287	-	firstexon:75956	ENSMUST00000138888.1	23958	Nr2e3	mm10_genes_firstexons
59950053chr9	chr9	59950053	59950054	2	*	80	chr9	59950035	59951034	1000	-	promoter:75948	ENSMUST00000130831.7	23958	Nr2e3	mm10_genes_promoters
59950139chr9	chr9	59950139	59950140	2	*	80	chr9	59949395	59950394	1000	-	promoter:75954	ENSMUST00000147892.7	23958	Nr2e3	mm10_genes_promoters
59950139chr9	chr9	59950139	59950140	2	*	80	chr9	59950035	59951034	1000	-	promoter:75948	ENSMUST00000130831.7	23958	Nr2e3	mm10_genes_promoters
59950139chr9	chr9	59950139	59950140	2	*	80	chr9	59950075	59951074	1000	-	promoter:75952	ENSMUST00000128108.7	23958	Nr2e3	mm10_genes_promoters
59950139chr9	chr9	59950139	59950140	2	*	80	chr9	59950075	59951074	1000	-	promoter:75956	ENSMUST00000138888.1	23958	Nr2e3	mm10_genes_promoters
59950139chr9	chr9	59950139	59950140	2	*	80	chr9	59950111	59951110	1000	-	promoter:75951	ENSMUST00000156845.7	23958	Nr2e3	mm10_genes_promoters
59950139chr9	chr9	59950139	59950140	2	*	80	chr9	59950118	59951117	1000	-	promoter:75949	ENSMUST00000034831.2	23958	Nr2e3	mm10_genes_promoters
59950234chr9	chr9	59950234	59950235	2	*	80	chr9	59949395	59950394	1000	-	promoter:75954	ENSMUST00000147892.7	23958	Nr2e3	mm10_genes_promoters
59950234chr9	chr9	59950234	59950235	2	*	80	chr9	59950035	59951034	1000	-	promoter:75948	ENSMUST00000130831.7	23958	Nr2e3	mm10_genes_promoters
59950234chr9	chr9	59950234	59950235	2	*	80	chr9	59950075	59951074	1000	-	promoter:75952	ENSMUST00000128108.7	23958	Nr2e3	mm10_genes_promoters
59950234chr9	chr9	59950234	59950235	2	*	80	chr9	59950075	59951074	1000	-	promoter:75956	ENSMUST00000138888.1	23958	Nr2e3	mm10_genes_promoters
59950234chr9	chr9	59950234	59950235	2	*	80	chr9	59950111	59951110	1000	-	promoter:75951	ENSMUST00000156845.7	23958	Nr2e3	mm10_genes_promoters
59950234chr9	chr9	59950234	59950235	2	*	80	chr9	59950118	59951117	1000	-	promoter:75949	ENSMUST00000034831.2	23958	Nr2e3	mm10_genes_promoters
59950409chr9	chr9	59950409	59950410	2	*	100	chr9	59950035	59951034	1000	-	promoter:75948	ENSMUST00000130831.7	23958	Nr2e3	mm10_genes_promoters
59950409chr9	chr9	59950409	59950410	2	*	100	chr9	59950075	59951074	1000	-	promoter:75952	ENSMUST00000128108.7	23958	Nr2e3	mm10_genes_promoters
59950409chr9	chr9	59950409	59950410	2	*	100	chr9	59950075	59951074	1000	-	promoter:75956	ENSMUST00000138888.1	23958	Nr2e3	mm10_genes_promoters
59950409chr9	chr9	59950409	59950410	2	*	100	chr9	59950111	59951110	1000	-	promoter:75951	ENSMUST00000156845.7	23958	Nr2e3	mm10_genes_promoters
59950409chr9	chr9	59950409	59950410	2	*	100	chr9	59950118	59951117	1000	-	promoter:75949	ENSMUST00000034831.2	23958	Nr2e3	mm10_genes_promoters
59950565chr9	chr9	59950565	59950566	2	*	80	chr9	59950035	59951034	1000	-	promoter:75948	ENSMUST00000130831.7	23958	Nr2e3	mm10_genes_promoters
59950565chr9	chr9	59950565	59950566	2	*	80	chr9	59950075	59951074	1000	-	promoter:75952	ENSMUST00000128108.7	23958	Nr2e3	mm10_genes_promoters
59950565chr9	chr9	59950565	59950566	2	*	80	chr9	59950075	59951074	1000	-	promoter:75956	ENSMUST00000138888.1	23958	Nr2e3	mm10_genes_promoters
59950565chr9	chr9	59950565	59950566	2	*	80	chr9	59950111	59951110	1000	-	promoter:75951	ENSMUST00000156845.7	23958	Nr2e3	mm10_genes_promoters
59950565chr9	chr9	59950565	59950566	2	*	80	chr9	59950118	59951117	1000	-	promoter:75949	ENSMUST00000034831.2	23958	Nr2e3	mm10_genes_promoters
59950566chr9	chr9	59950566	59950567	2	*	60	chr9	59950035	59951034	1000	-	promoter:75948	ENSMUST00000130831.7	23958	Nr2e3	mm10_genes_promoters
59950566chr9	chr9	59950566	59950567	2	*	60	chr9	59950075	59951074	1000	-	promoter:75952	ENSMUST00000128108.7	23958	Nr2e3	mm10_genes_promoters
59950566chr9	chr9	59950566	59950567	2	*	60	chr9	59950075	59951074	1000	-	promoter:75956	ENSMUST00000138888.1	23958	Nr2e3	mm10_genes_promoters
59950566chr9	chr9	59950566	59950567	2	*	60	chr9	59950111	59951110	1000	-	promoter:75951	ENSMUST00000156845.7	23958	Nr2e3	mm10_genes_promoters
59950566chr9	chr9	59950566	59950567	2	*	60	chr9	59950118	59951117	1000	-	promoter:75949	ENSMUST00000034831.2	23958	Nr2e3	mm10_genes_promoters
59950697chr9	chr9	59950697	59950698	2	*	100	chr9	59950035	59951034	1000	-	promoter:75948	ENSMUST00000130831.7	23958	Nr2e3	mm10_genes_promoters
59950697chr9	chr9	59950697	59950698	2	*	100	chr9	59950075	59951074	1000	-	promoter:75952	ENSMUST00000128108.7	23958	Nr2e3	mm10_genes_promoters
59950697chr9	chr9	59950697	59950698	2	*	100	chr9	59950075	59951074	1000	-	promoter:75956	ENSMUST00000138888.1	23958	Nr2e3	mm10_genes_promoters
59950697chr9	chr9	59950697	59950698	2	*	100	chr9	59950111	59951110	1000	-	promoter:75951	ENSMUST00000156845.7	23958	Nr2e3	mm10_genes_promoters
59950697chr9	chr9	59950697	59950698	2	*	100	chr9	59950118	59951117	1000	-	promoter:75949	ENSMUST00000034831.2	23958	Nr2e3	mm10_genes_promoters
59950821chr9	chr9	59950821	59950822	2	*	100	chr9	59950035	59951034	1000	-	promoter:75948	ENSMUST00000130831.7	23958	Nr2e3	mm10_genes_promoters
59950821chr9	chr9	59950821	59950822	2	*	100	chr9	59950075	59951074	1000	-	promoter:75952	ENSMUST00000128108.7	23958	Nr2e3	mm10_genes_promoters
59950821chr9	chr9	59950821	59950822	2	*	100	chr9	59950075	59951074	1000	-	promoter:75956	ENSMUST00000138888.1	23958	Nr2e3	mm10_genes_promoters
59950821chr9	chr9	59950821	59950822	2	*	100	chr9	59950111	59951110	1000	-	promoter:75951	ENSMUST00000156845.7	23958	Nr2e3	mm10_genes_promoters
59950821chr9	chr9	59950821	59950822	2	*	100	chr9	59950118	59951117	1000	-	promoter:75949	ENSMUST00000034831.2	23958	Nr2e3	mm10_genes_promoters
59950822chr9	chr9	59950822	59950823	2	*	91.6667	chr9	59950035	59951034	1000	-	promoter:75948	ENSMUST00000130831.7	23958	Nr2e3	mm10_genes_promoters
59950822chr9	chr9	59950822	59950823	2	*	91.6667	chr9	59950075	59951074	1000	-	promoter:75952	ENSMUST00000128108.7	23958	Nr2e3	mm10_genes_promoters
59950822chr9	chr9	59950822	59950823	2	*	91.6667	chr9	59950075	59951074	1000	-	promoter:75956	ENSMUST00000138888.1	23958	Nr2e3	mm10_genes_promoters
59950822chr9	chr9	59950822	59950823	2	*	91.6667	chr9	59950111	59951110	1000	-	promoter:75951	ENSMUST00000156845.7	23958	Nr2e3	mm10_genes_promoters
59950822chr9	chr9	59950822	59950823	2	*	91.6667	chr9	59950118	59951117	1000	-	promoter:75949	ENSMUST00000034831.2	23958	Nr2e3	mm10_genes_promoters
59950887chr9	chr9	59950887	59950888	2	*	100	chr9	59950035	59951034	1000	-	promoter:75948	ENSMUST00000130831.7	23958	Nr2e3	mm10_genes_promoters
59950887chr9	chr9	59950887	59950888	2	*	100	chr9	59950075	59951074	1000	-	promoter:75952	ENSMUST00000128108.7	23958	Nr2e3	mm10_genes_promoters
59950887chr9	chr9	59950887	59950888	2	*	100	chr9	59950075	59951074	1000	-	promoter:75956	ENSMUST00000138888.1	23958	Nr2e3	mm10_genes_promoters
59950887chr9	chr9	59950887	59950888	2	*	100	chr9	59950111	59951110	1000	-	promoter:75951	ENSMUST00000156845.7	23958	Nr2e3	mm10_genes_promoters
59950887chr9	chr9	59950887	59950888	2	*	100	chr9	59950118	59951117	1000	-	promoter:75949	ENSMUST00000034831.2	23958	Nr2e3	mm10_genes_promoters
59951007chr9	chr9	59951007	59951008	2	*	100	chr9	59950035	59951034	1000	-	promoter:75948	ENSMUST00000130831.7	23958	Nr2e3	mm10_genes_promoters
59951007chr9	chr9	59951007	59951008	2	*	100	chr9	59950075	59951074	1000	-	promoter:75952	ENSMUST00000128108.7	23958	Nr2e3	mm10_genes_promoters
59951007chr9	chr9	59951007	59951008	2	*	100	chr9	59950075	59951074	1000	-	promoter:75956	ENSMUST00000138888.1	23958	Nr2e3	mm10_genes_promoters
59951007chr9	chr9	59951007	59951008	2	*	100	chr9	59950111	59951110	1000	-	promoter:75951	ENSMUST00000156845.7	23958	Nr2e3	mm10_genes_promoters
59951007chr9	chr9	59951007	59951008	2	*	100	chr9	59950118	59951117	1000	-	promoter:75949	ENSMUST00000034831.2	23958	Nr2e3	mm10_genes_promoters
59951025chr9	chr9	59951025	59951026	2	*	91.6667	chr9	59950035	59951034	1000	-	promoter:75948	ENSMUST00000130831.7	23958	Nr2e3	mm10_genes_promoters
59951025chr9	chr9	59951025	59951026	2	*	91.6667	chr9	59950075	59951074	1000	-	promoter:75952	ENSMUST00000128108.7	23958	Nr2e3	mm10_genes_promoters
59951025chr9	chr9	59951025	59951026	2	*	91.6667	chr9	59950075	59951074	1000	-	promoter:75956	ENSMUST00000138888.1	23958	Nr2e3	mm10_genes_promoters
59951025chr9	chr9	59951025	59951026	2	*	91.6667	chr9	59950111	59951110	1000	-	promoter:75951	ENSMUST00000156845.7	23958	Nr2e3	mm10_genes_promoters
59951025chr9	chr9	59951025	59951026	2	*	91.6667	chr9	59950118	59951117	1000	-	promoter:75949	ENSMUST00000034831.2	23958	Nr2e3	mm10_genes_promoters
59951087chr9	chr9	59951087	59951088	2	*	80	chr9	59950111	59951110	1000	-	promoter:75951	ENSMUST00000156845.7	23958	Nr2e3	mm10_genes_promoters
59951087chr9	chr9	59951087	59951088	2	*	80	chr9	59950118	59951117	1000	-	promoter:75949	ENSMUST00000034831.2	23958	Nr2e3	mm10_genes_promoters
59951098chr9	chr9	59951098	59951099	2	*	81.8182	chr9	59950111	59951110	1000	-	promoter:75951	ENSMUST00000156845.7	23958	Nr2e3	mm10_genes_promoters
59951098chr9	chr9	59951098	59951099	2	*	81.8182	chr9	59950118	59951117	1000	-	promoter:75949	ENSMUST00000034831.2	23958	Nr2e3	mm10_genes_promoters
59960610chr9	chr9	59960610	59960611	2	*	90.9091	chr9	59960599	59960659	61	-	firstexon:75950	ENSMUST00000128060.7	23958	Nr2e3	mm10_genes_firstexons
59960610chr9	chr9	59960610	59960611	2	*	90.9091	chr9	59960599	59960655	57	-	firstexon:75955	ENSMUST00000143377.1	23958	Nr2e3	mm10_genes_firstexons
59960620chr9	chr9	59960620	59960621	2	*	90	chr9	59960599	59960659	61	-	firstexon:75950	ENSMUST00000128060.7	23958	Nr2e3	mm10_genes_firstexons
59960620chr9	chr9	59960620	59960621	2	*	90	chr9	59960599	59960655	57	-	firstexon:75955	ENSMUST00000143377.1	23958	Nr2e3	mm10_genes_firstexons
59960649chr9	chr9	59960649	59960650	2	*	80	chr9	59960599	59960659	61	-	firstexon:75950	ENSMUST00000128060.7	23958	Nr2e3	mm10_genes_firstexons
59960649chr9	chr9	59960649	59960650	2	*	80	chr9	59960599	59960655	57	-	firstexon:75955	ENSMUST00000143377.1	23958	Nr2e3	mm10_genes_firstexons
59960650chr9	chr9	59960650	59960651	2	*	100	chr9	59960599	59960659	61	-	firstexon:75950	ENSMUST00000128060.7	23958	Nr2e3	mm10_genes_firstexons
59960650chr9	chr9	59960650	59960651	2	*	100	chr9	59960599	59960655	57	-	firstexon:75955	ENSMUST00000143377.1	23958	Nr2e3	mm10_genes_firstexons
59960667chr9	chr9	59960667	59960668	2	*	80	chr9	59960656	59961655	1000	-	promoter:75955	ENSMUST00000143377.1	23958	Nr2e3	mm10_genes_promoters
59960667chr9	chr9	59960667	59960668	2	*	80	chr9	59960660	59961659	1000	-	promoter:75950	ENSMUST00000128060.7	23958	Nr2e3	mm10_genes_promoters
59960668chr9	chr9	59960668	59960669	2	*	88.8889	chr9	59960656	59961655	1000	-	promoter:75955	ENSMUST00000143377.1	23958	Nr2e3	mm10_genes_promoters
59960668chr9	chr9	59960668	59960669	2	*	88.8889	chr9	59960660	59961659	1000	-	promoter:75950	ENSMUST00000128060.7	23958	Nr2e3	mm10_genes_promoters
59960677chr9	chr9	59960677	59960678	2	*	100	chr9	59960656	59961655	1000	-	promoter:75955	ENSMUST00000143377.1	23958	Nr2e3	mm10_genes_promoters
59960677chr9	chr9	59960677	59960678	2	*	100	chr9	59960660	59961659	1000	-	promoter:75950	ENSMUST00000128060.7	23958	Nr2e3	mm10_genes_promoters
59960678chr9	chr9	59960678	59960679	2	*	88.8889	chr9	59960656	59961655	1000	-	promoter:75955	ENSMUST00000143377.1	23958	Nr2e3	mm10_genes_promoters
59960678chr9	chr9	59960678	59960679	2	*	88.8889	chr9	59960660	59961659	1000	-	promoter:75950	ENSMUST00000128060.7	23958	Nr2e3	mm10_genes_promoters
59960698chr9	chr9	59960698	59960699	2	*	80	chr9	59960656	59961655	1000	-	promoter:75955	ENSMUST00000143377.1	23958	Nr2e3	mm10_genes_promoters
59960698chr9	chr9	59960698	59960699	2	*	80	chr9	59960660	59961659	1000	-	promoter:75950	ENSMUST00000128060.7	23958	Nr2e3	mm10_genes_promoters
59960699chr9	chr9	59960699	59960700	2	*	88.8889	chr9	59960656	59961655	1000	-	promoter:75955	ENSMUST00000143377.1	23958	Nr2e3	mm10_genes_promoters
59960699chr9	chr9	59960699	59960700	2	*	88.8889	chr9	59960660	59961659	1000	-	promoter:75950	ENSMUST00000128060.7	23958	Nr2e3	mm10_genes_promoters
59961013chr9	chr9	59961013	59961014	2	*	100	chr9	59960656	59961655	1000	-	promoter:75955	ENSMUST00000143377.1	23958	Nr2e3	mm10_genes_promoters
59961013chr9	chr9	59961013	59961014	2	*	100	chr9	59960660	59961659	1000	-	promoter:75950	ENSMUST00000128060.7	23958	Nr2e3	mm10_genes_promoters
59961082chr9	chr9	59961082	59961083	2	*	88.8889	chr9	59960656	59961655	1000	-	promoter:75955	ENSMUST00000143377.1	23958	Nr2e3	mm10_genes_promoters
59961082chr9	chr9	59961082	59961083	2	*	88.8889	chr9	59960660	59961659	1000	-	promoter:75950	ENSMUST00000128060.7	23958	Nr2e3	mm10_genes_promoters
59961083chr9	chr9	59961083	59961084	2	*	100	chr9	59960656	59961655	1000	-	promoter:75955	ENSMUST00000143377.1	23958	Nr2e3	mm10_genes_promoters
59961083chr9	chr9	59961083	59961084	2	*	100	chr9	59960660	59961659	1000	-	promoter:75950	ENSMUST00000128060.7	23958	Nr2e3	mm10_genes_promoters
59961144chr9	chr9	59961144	59961145	2	*	81.8182	chr9	59960656	59961655	1000	-	promoter:75955	ENSMUST00000143377.1	23958	Nr2e3	mm10_genes_promoters
59961144chr9	chr9	59961144	59961145	2	*	81.8182	chr9	59960660	59961659	1000	-	promoter:75950	ENSMUST00000128060.7	23958	Nr2e3	mm10_genes_promoters
59961156chr9	chr9	59961156	59961157	2	*	70	chr9	59960656	59961655	1000	-	promoter:75955	ENSMUST00000143377.1	23958	Nr2e3	mm10_genes_promoters
59961156chr9	chr9	59961156	59961157	2	*	70	chr9	59960660	59961659	1000	-	promoter:75950	ENSMUST00000128060.7	23958	Nr2e3	mm10_genes_promoters
59961157chr9	chr9	59961157	59961158	2	*	80	chr9	59960656	59961655	1000	-	promoter:75955	ENSMUST00000143377.1	23958	Nr2e3	mm10_genes_promoters
59961157chr9	chr9	59961157	59961158	2	*	80	chr9	59960660	59961659	1000	-	promoter:75950	ENSMUST00000128060.7	23958	Nr2e3	mm10_genes_promoters
59961173chr9	chr9	59961173	59961174	2	*	58.3333	chr9	59960656	59961655	1000	-	promoter:75955	ENSMUST00000143377.1	23958	Nr2e3	mm10_genes_promoters
59961173chr9	chr9	59961173	59961174	2	*	58.3333	chr9	59960660	59961659	1000	-	promoter:75950	ENSMUST00000128060.7	23958	Nr2e3	mm10_genes_promoters
59961174chr9	chr9	59961174	59961175	2	*	60	chr9	59960656	59961655	1000	-	promoter:75955	ENSMUST00000143377.1	23958	Nr2e3	mm10_genes_promoters
59961174chr9	chr9	59961174	59961175	2	*	60	chr9	59960660	59961659	1000	-	promoter:75950	ENSMUST00000128060.7	23958	Nr2e3	mm10_genes_promoters
59961214chr9	chr9	59961214	59961215	2	*	54.5455	chr9	59960656	59961655	1000	-	promoter:75955	ENSMUST00000143377.1	23958	Nr2e3	mm10_genes_promoters
59961214chr9	chr9	59961214	59961215	2	*	54.5455	chr9	59960660	59961659	1000	-	promoter:75950	ENSMUST00000128060.7	23958	Nr2e3	mm10_genes_promoters
59961251chr9	chr9	59961251	59961252	2	*	50	chr9	59960656	59961655	1000	-	promoter:75955	ENSMUST00000143377.1	23958	Nr2e3	mm10_genes_promoters
59961251chr9	chr9	59961251	59961252	2	*	50	chr9	59960660	59961659	1000	-	promoter:75950	ENSMUST00000128060.7	23958	Nr2e3	mm10_genes_promoters
59961263chr9	chr9	59961263	59961264	2	*	64.2857	chr9	59960656	59961655	1000	-	promoter:75955	ENSMUST00000143377.1	23958	Nr2e3	mm10_genes_promoters
59961263chr9	chr9	59961263	59961264	2	*	64.2857	chr9	59960660	59961659	1000	-	promoter:75950	ENSMUST00000128060.7	23958	Nr2e3	mm10_genes_promoters
59961283chr9	chr9	59961283	59961284	2	*	57.1429	chr9	59960656	59961655	1000	-	promoter:75955	ENSMUST00000143377.1	23958	Nr2e3	mm10_genes_promoters
59961283chr9	chr9	59961283	59961284	2	*	57.1429	chr9	59960660	59961659	1000	-	promoter:75950	ENSMUST00000128060.7	23958	Nr2e3	mm10_genes_promoters
59961294chr9	chr9	59961294	59961295	2	*	40	chr9	59960656	59961655	1000	-	promoter:75955	ENSMUST00000143377.1	23958	Nr2e3	mm10_genes_promoters
59961294chr9	chr9	59961294	59961295	2	*	40	chr9	59960660	59961659	1000	-	promoter:75950	ENSMUST00000128060.7	23958	Nr2e3	mm10_genes_promoters
59961366chr9	chr9	59961366	59961367	2	*	30.7692	chr9	59960656	59961655	1000	-	promoter:75955	ENSMUST00000143377.1	23958	Nr2e3	mm10_genes_promoters
59961366chr9	chr9	59961366	59961367	2	*	30.7692	chr9	59960660	59961659	1000	-	promoter:75950	ENSMUST00000128060.7	23958	Nr2e3	mm10_genes_promoters
59961397chr9	chr9	59961397	59961398	2	*	36.3636	chr9	59960656	59961655	1000	-	promoter:75955	ENSMUST00000143377.1	23958	Nr2e3	mm10_genes_promoters
59961397chr9	chr9	59961397	59961398	2	*	36.3636	chr9	59960660	59961659	1000	-	promoter:75950	ENSMUST00000128060.7	23958	Nr2e3	mm10_genes_promoters
59961410chr9	chr9	59961410	59961411	2	*	20	chr9	59960656	59961655	1000	-	promoter:75955	ENSMUST00000143377.1	23958	Nr2e3	mm10_genes_promoters
59961410chr9	chr9	59961410	59961411	2	*	20	chr9	59960660	59961659	1000	-	promoter:75950	ENSMUST00000128060.7	23958	Nr2e3	mm10_genes_promoters
59961491chr9	chr9	59961491	59961492	2	*	66.6667	chr9	59960656	59961655	1000	-	promoter:75955	ENSMUST00000143377.1	23958	Nr2e3	mm10_genes_promoters
59961491chr9	chr9	59961491	59961492	2	*	66.6667	chr9	59960660	59961659	1000	-	promoter:75950	ENSMUST00000128060.7	23958	Nr2e3	mm10_genes_promoters
59961606chr9	chr9	59961606	59961607	2	*	91.6667	chr9	59960656	59961655	1000	-	promoter:75955	ENSMUST00000143377.1	23958	Nr2e3	mm10_genes_promoters
59961606chr9	chr9	59961606	59961607	2	*	91.6667	chr9	59960660	59961659	1000	-	promoter:75950	ENSMUST00000128060.7	23958	Nr2e3	mm10_genes_promoters
29380112chr6	chr6	29380112	29380113	2	*	80	chr6	29380070	29380513	444	-	firstexon:47612	ENSMUST00000080428.12	12057	Opn1sw	mm10_genes_firstexons
29380112chr6	chr6	29380112	29380113	2	*	80	chr6	29380070	29380431	362	-	firstexon:47613	ENSMUST00000147483.2	12057	Opn1sw	mm10_genes_firstexons
29380112chr6	chr6	29380112	29380113	2	*	80	chr6	29380070	29380413	344	-	firstexon:47614	ENSMUST00000131928.1	12057	Opn1sw	mm10_genes_firstexons
29380113chr6	chr6	29380113	29380114	2	*	60	chr6	29380070	29380513	444	-	firstexon:47612	ENSMUST00000080428.12	12057	Opn1sw	mm10_genes_firstexons
29380113chr6	chr6	29380113	29380114	2	*	60	chr6	29380070	29380431	362	-	firstexon:47613	ENSMUST00000147483.2	12057	Opn1sw	mm10_genes_firstexons
29380113chr6	chr6	29380113	29380114	2	*	60	chr6	29380070	29380413	344	-	firstexon:47614	ENSMUST00000131928.1	12057	Opn1sw	mm10_genes_firstexons
29380131chr6	chr6	29380131	29380132	2	*	84.6154	chr6	29380070	29380513	444	-	firstexon:47612	ENSMUST00000080428.12	12057	Opn1sw	mm10_genes_firstexons
29380131chr6	chr6	29380131	29380132	2	*	84.6154	chr6	29380070	29380431	362	-	firstexon:47613	ENSMUST00000147483.2	12057	Opn1sw	mm10_genes_firstexons
29380131chr6	chr6	29380131	29380132	2	*	84.6154	chr6	29380070	29380413	344	-	firstexon:47614	ENSMUST00000131928.1	12057	Opn1sw	mm10_genes_firstexons
29380143chr6	chr6	29380143	29380144	2	*	84.6154	chr6	29380070	29380513	444	-	firstexon:47612	ENSMUST00000080428.12	12057	Opn1sw	mm10_genes_firstexons
29380143chr6	chr6	29380143	29380144	2	*	84.6154	chr6	29380070	29380431	362	-	firstexon:47613	ENSMUST00000147483.2	12057	Opn1sw	mm10_genes_firstexons
29380143chr6	chr6	29380143	29380144	2	*	84.6154	chr6	29380070	29380413	344	-	firstexon:47614	ENSMUST00000131928.1	12057	Opn1sw	mm10_genes_firstexons
29380188chr6	chr6	29380188	29380189	2	*	100	chr6	29380070	29380513	444	-	firstexon:47612	ENSMUST00000080428.12	12057	Opn1sw	mm10_genes_firstexons
29380188chr6	chr6	29380188	29380189	2	*	100	chr6	29380070	29380431	362	-	firstexon:47613	ENSMUST00000147483.2	12057	Opn1sw	mm10_genes_firstexons
29380188chr6	chr6	29380188	29380189	2	*	100	chr6	29380070	29380413	344	-	firstexon:47614	ENSMUST00000131928.1	12057	Opn1sw	mm10_genes_firstexons
29380226chr6	chr6	29380226	29380227	2	*	83.3333	chr6	29380070	29380513	444	-	firstexon:47612	ENSMUST00000080428.12	12057	Opn1sw	mm10_genes_firstexons
29380226chr6	chr6	29380226	29380227	2	*	83.3333	chr6	29380070	29380431	362	-	firstexon:47613	ENSMUST00000147483.2	12057	Opn1sw	mm10_genes_firstexons
29380226chr6	chr6	29380226	29380227	2	*	83.3333	chr6	29380070	29380413	344	-	firstexon:47614	ENSMUST00000131928.1	12057	Opn1sw	mm10_genes_firstexons
29380373chr6	chr6	29380373	29380374	2	*	100	chr6	29380070	29380513	444	-	firstexon:47612	ENSMUST00000080428.12	12057	Opn1sw	mm10_genes_firstexons
29380373chr6	chr6	29380373	29380374	2	*	100	chr6	29380070	29380431	362	-	firstexon:47613	ENSMUST00000147483.2	12057	Opn1sw	mm10_genes_firstexons
29380373chr6	chr6	29380373	29380374	2	*	100	chr6	29380070	29380413	344	-	firstexon:47614	ENSMUST00000131928.1	12057	Opn1sw	mm10_genes_firstexons
29380422chr6	chr6	29380422	29380423	2	*	90.4762	chr6	29380070	29380513	444	-	firstexon:47612	ENSMUST00000080428.12	12057	Opn1sw	mm10_genes_firstexons
29380422chr6	chr6	29380422	29380423	2	*	90.4762	chr6	29380070	29380431	362	-	firstexon:47613	ENSMUST00000147483.2	12057	Opn1sw	mm10_genes_firstexons
29380422chr6	chr6	29380422	29380423	2	*	90.4762	chr6	29380414	29381413	1000	-	promoter:47614	ENSMUST00000131928.1	12057	Opn1sw	mm10_genes_promoters
29380449chr6	chr6	29380449	29380450	2	*	80.9524	chr6	29380070	29380513	444	-	firstexon:47612	ENSMUST00000080428.12	12057	Opn1sw	mm10_genes_firstexons
29380449chr6	chr6	29380449	29380450	2	*	80.9524	chr6	29380414	29381413	1000	-	promoter:47614	ENSMUST00000131928.1	12057	Opn1sw	mm10_genes_promoters
29380449chr6	chr6	29380449	29380450	2	*	80.9524	chr6	29380432	29381431	1000	-	promoter:47613	ENSMUST00000147483.2	12057	Opn1sw	mm10_genes_promoters
29380465chr6	chr6	29380465	29380466	2	*	80.9524	chr6	29380070	29380513	444	-	firstexon:47612	ENSMUST00000080428.12	12057	Opn1sw	mm10_genes_firstexons
29380465chr6	chr6	29380465	29380466	2	*	80.9524	chr6	29380414	29381413	1000	-	promoter:47614	ENSMUST00000131928.1	12057	Opn1sw	mm10_genes_promoters
29380465chr6	chr6	29380465	29380466	2	*	80.9524	chr6	29380432	29381431	1000	-	promoter:47613	ENSMUST00000147483.2	12057	Opn1sw	mm10_genes_promoters
29380844chr6	chr6	29380844	29380845	2	*	60	chr6	29380414	29381413	1000	-	promoter:47614	ENSMUST00000131928.1	12057	Opn1sw	mm10_genes_promoters
29380844chr6	chr6	29380844	29380845	2	*	60	chr6	29380432	29381431	1000	-	promoter:47613	ENSMUST00000147483.2	12057	Opn1sw	mm10_genes_promoters
29380844chr6	chr6	29380844	29380845	2	*	60	chr6	29380514	29381513	1000	-	promoter:47612	ENSMUST00000080428.12	12057	Opn1sw	mm10_genes_promoters
29380909chr6	chr6	29380909	29380910	2	*	33.3333	chr6	29380414	29381413	1000	-	promoter:47614	ENSMUST00000131928.1	12057	Opn1sw	mm10_genes_promoters
29380909chr6	chr6	29380909	29380910	2	*	33.3333	chr6	29380432	29381431	1000	-	promoter:47613	ENSMUST00000147483.2	12057	Opn1sw	mm10_genes_promoters
29380909chr6	chr6	29380909	29380910	2	*	33.3333	chr6	29380514	29381513	1000	-	promoter:47612	ENSMUST00000080428.12	12057	Opn1sw	mm10_genes_promoters
29381187chr6	chr6	29381187	29381188	2	*	83.3333	chr6	29380414	29381413	1000	-	promoter:47614	ENSMUST00000131928.1	12057	Opn1sw	mm10_genes_promoters
29381187chr6	chr6	29381187	29381188	2	*	83.3333	chr6	29380432	29381431	1000	-	promoter:47613	ENSMUST00000147483.2	12057	Opn1sw	mm10_genes_promoters
29381187chr6	chr6	29381187	29381188	2	*	83.3333	chr6	29380514	29381513	1000	-	promoter:47612	ENSMUST00000080428.12	12057	Opn1sw	mm10_genes_promoters
29381188chr6	chr6	29381188	29381189	2	*	100	chr6	29380414	29381413	1000	-	promoter:47614	ENSMUST00000131928.1	12057	Opn1sw	mm10_genes_promoters
29381188chr6	chr6	29381188	29381189	2	*	100	chr6	29380432	29381431	1000	-	promoter:47613	ENSMUST00000147483.2	12057	Opn1sw	mm10_genes_promoters
29381188chr6	chr6	29381188	29381189	2	*	100	chr6	29380514	29381513	1000	-	promoter:47612	ENSMUST00000080428.12	12057	Opn1sw	mm10_genes_promoters
29381223chr6	chr6	29381223	29381224	2	*	71.4286	chr6	29380414	29381413	1000	-	promoter:47614	ENSMUST00000131928.1	12057	Opn1sw	mm10_genes_promoters
29381223chr6	chr6	29381223	29381224	2	*	71.4286	chr6	29380432	29381431	1000	-	promoter:47613	ENSMUST00000147483.2	12057	Opn1sw	mm10_genes_promoters
29381223chr6	chr6	29381223	29381224	2	*	71.4286	chr6	29380514	29381513	1000	-	promoter:47612	ENSMUST00000080428.12	12057	Opn1sw	mm10_genes_promoters
29381224chr6	chr6	29381224	29381225	2	*	100	chr6	29380414	29381413	1000	-	promoter:47614	ENSMUST00000131928.1	12057	Opn1sw	mm10_genes_promoters
29381224chr6	chr6	29381224	29381225	2	*	100	chr6	29380432	29381431	1000	-	promoter:47613	ENSMUST00000147483.2	12057	Opn1sw	mm10_genes_promoters
29381224chr6	chr6	29381224	29381225	2	*	100	chr6	29380514	29381513	1000	-	promoter:47612	ENSMUST00000080428.12	12057	Opn1sw	mm10_genes_promoters
29381272chr6	chr6	29381272	29381273	2	*	100	chr6	29380414	29381413	1000	-	promoter:47614	ENSMUST00000131928.1	12057	Opn1sw	mm10_genes_promoters
29381272chr6	chr6	29381272	29381273	2	*	100	chr6	29380432	29381431	1000	-	promoter:47613	ENSMUST00000147483.2	12057	Opn1sw	mm10_genes_promoters
29381272chr6	chr6	29381272	29381273	2	*	100	chr6	29380514	29381513	1000	-	promoter:47612	ENSMUST00000080428.12	12057	Opn1sw	mm10_genes_promoters
29381288chr6	chr6	29381288	29381289	2	*	100	chr6	29380414	29381413	1000	-	promoter:47614	ENSMUST00000131928.1	12057	Opn1sw	mm10_genes_promoters
29381288chr6	chr6	29381288	29381289	2	*	100	chr6	29380432	29381431	1000	-	promoter:47613	ENSMUST00000147483.2	12057	Opn1sw	mm10_genes_promoters
29381288chr6	chr6	29381288	29381289	2	*	100	chr6	29380514	29381513	1000	-	promoter:47612	ENSMUST00000080428.12	12057	Opn1sw	mm10_genes_promoters
29381330chr6	chr6	29381330	29381331	2	*	83.3333	chr6	29380414	29381413	1000	-	promoter:47614	ENSMUST00000131928.1	12057	Opn1sw	mm10_genes_promoters
29381330chr6	chr6	29381330	29381331	2	*	83.3333	chr6	29380432	29381431	1000	-	promoter:47613	ENSMUST00000147483.2	12057	Opn1sw	mm10_genes_promoters
29381330chr6	chr6	29381330	29381331	2	*	83.3333	chr6	29380514	29381513	1000	-	promoter:47612	ENSMUST00000080428.12	12057	Opn1sw	mm10_genes_promoters
29381381chr6	chr6	29381381	29381382	2	*	100	chr6	29380414	29381413	1000	-	promoter:47614	ENSMUST00000131928.1	12057	Opn1sw	mm10_genes_promoters
29381381chr6	chr6	29381381	29381382	2	*	100	chr6	29380432	29381431	1000	-	promoter:47613	ENSMUST00000147483.2	12057	Opn1sw	mm10_genes_promoters
29381381chr6	chr6	29381381	29381382	2	*	100	chr6	29380514	29381513	1000	-	promoter:47612	ENSMUST00000080428.12	12057	Opn1sw	mm10_genes_promoters
29381387chr6	chr6	29381387	29381388	2	*	83.3333	chr6	29380414	29381413	1000	-	promoter:47614	ENSMUST00000131928.1	12057	Opn1sw	mm10_genes_promoters
29381387chr6	chr6	29381387	29381388	2	*	83.3333	chr6	29380432	29381431	1000	-	promoter:47613	ENSMUST00000147483.2	12057	Opn1sw	mm10_genes_promoters
29381387chr6	chr6	29381387	29381388	2	*	83.3333	chr6	29380514	29381513	1000	-	promoter:47612	ENSMUST00000080428.12	12057	Opn1sw	mm10_genes_promoters
29381507chr6	chr6	29381507	29381508	2	*	87.5	chr6	29380514	29381513	1000	-	promoter:47612	ENSMUST00000080428.12	12057	Opn1sw	mm10_genes_promoters
29388449chr6	chr6	29388449	29388450	2	*	0	chr6	29388346	29388468	123	-	firstexon:47615	ENSMUST00000173653.1	12057	Opn1sw	mm10_genes_firstexons
29388452chr6	chr6	29388452	29388453	2	*	0	chr6	29388346	29388468	123	-	firstexon:47615	ENSMUST00000173653.1	12057	Opn1sw	mm10_genes_firstexons
29388464chr6	chr6	29388464	29388465	2	*	14.2857	chr6	29388346	29388468	123	-	firstexon:47615	ENSMUST00000173653.1	12057	Opn1sw	mm10_genes_firstexons
29388747chr6	chr6	29388747	29388748	2	*	0	chr6	29388469	29389468	1000	-	promoter:47615	ENSMUST00000173653.1	12057	Opn1sw	mm10_genes_promoters
29388818chr6	chr6	29388818	29388819	2	*	60	chr6	29388469	29389468	1000	-	promoter:47615	ENSMUST00000173653.1	12057	Opn1sw	mm10_genes_promoters
29389032chr6	chr6	29389032	29389033	2	*	0	chr6	29388469	29389468	1000	-	promoter:47615	ENSMUST00000173653.1	12057	Opn1sw	mm10_genes_promoters
29389207chr6	chr6	29389207	29389208	2	*	26.087	chr6	29388469	29389468	1000	-	promoter:47615	ENSMUST00000173653.1	12057	Opn1sw	mm10_genes_promoters
29389243chr6	chr6	29389243	29389244	2	*	40	chr6	29388469	29389468	1000	-	promoter:47615	ENSMUST00000173653.1	12057	Opn1sw	mm10_genes_promoters
29389292chr6	chr6	29389292	29389293	2	*	5	chr6	29388469	29389468	1000	-	promoter:47615	ENSMUST00000173653.1	12057	Opn1sw	mm10_genes_promoters
29389342chr6	chr6	29389342	29389343	2	*	17.6471	chr6	29388469	29389468	1000	-	promoter:47615	ENSMUST00000173653.1	12057	Opn1sw	mm10_genes_promoters
72037365chr11	chr11	72037365	72037366	2	*	81.8182	chr11	72037363	72037509	147	-	firstexon:90909	ENSMUST00000059082.3	114230	Aipl1	mm10_genes_firstexons
72037365chr11	chr11	72037365	72037366	2	*	81.8182	chr11	72037363	72037489	127	-	firstexon:90908	ENSMUST00000048207.9	114230	Aipl1	mm10_genes_firstexons
72037397chr11	chr11	72037397	72037398	2	*	88.8889	chr11	72037363	72037509	147	-	firstexon:90909	ENSMUST00000059082.3	114230	Aipl1	mm10_genes_firstexons
72037397chr11	chr11	72037397	72037398	2	*	88.8889	chr11	72037363	72037489	127	-	firstexon:90908	ENSMUST00000048207.9	114230	Aipl1	mm10_genes_firstexons
72037398chr11	chr11	72037398	72037399	2	*	100	chr11	72037363	72037509	147	-	firstexon:90909	ENSMUST00000059082.3	114230	Aipl1	mm10_genes_firstexons
72037398chr11	chr11	72037398	72037399	2	*	100	chr11	72037363	72037489	127	-	firstexon:90908	ENSMUST00000048207.9	114230	Aipl1	mm10_genes_firstexons
72037453chr11	chr11	72037453	72037454	2	*	66.6667	chr11	72037363	72037509	147	-	firstexon:90909	ENSMUST00000059082.3	114230	Aipl1	mm10_genes_firstexons
72037453chr11	chr11	72037453	72037454	2	*	66.6667	chr11	72037363	72037489	127	-	firstexon:90908	ENSMUST00000048207.9	114230	Aipl1	mm10_genes_firstexons
72037608chr11	chr11	72037608	72037609	2	*	20	chr11	72037490	72038489	1000	-	promoter:90908	ENSMUST00000048207.9	114230	Aipl1	mm10_genes_promoters
72037608chr11	chr11	72037608	72037609	2	*	20	chr11	72037510	72038509	1000	-	promoter:90909	ENSMUST00000059082.3	114230	Aipl1	mm10_genes_promoters
72037835chr11	chr11	72037835	72037836	2	*	88.8889	chr11	72037490	72038489	1000	-	promoter:90908	ENSMUST00000048207.9	114230	Aipl1	mm10_genes_promoters
72037835chr11	chr11	72037835	72037836	2	*	88.8889	chr11	72037510	72038509	1000	-	promoter:90909	ENSMUST00000059082.3	114230	Aipl1	mm10_genes_promoters
72037890chr11	chr11	72037890	72037891	2	*	57.1429	chr11	72037490	72038489	1000	-	promoter:90908	ENSMUST00000048207.9	114230	Aipl1	mm10_genes_promoters
72037890chr11	chr11	72037890	72037891	2	*	57.1429	chr11	72037510	72038509	1000	-	promoter:90909	ENSMUST00000059082.3	114230	Aipl1	mm10_genes_promoters
72038398chr11	chr11	72038398	72038399	2	*	50	chr11	72037490	72038489	1000	-	promoter:90908	ENSMUST00000048207.9	114230	Aipl1	mm10_genes_promoters
72038398chr11	chr11	72038398	72038399	2	*	50	chr11	72037510	72038509	1000	-	promoter:90909	ENSMUST00000059082.3	114230	Aipl1	mm10_genes_promoters
101114791chr15	chr15	101114791	101114792	2	*	100	chr15	101114755	101115754	1000	+	promoter:112506	ENSMUST00000070875.7	208258	Ankrd33	mm10_genes_promoters
101114791chr15	chr15	101114791	101114792	2	*	100	chr15	101114756	101115755	1000	+	promoter:112507	ENSMUST00000229263.1	208258	Ankrd33	mm10_genes_promoters
101114791chr15	chr15	101114791	101114792	2	*	100	chr15	101114757	101115756	1000	+	promoter:112508	ENSMUST00000231158.1	208258	Ankrd33	mm10_genes_promoters
101114792chr15	chr15	101114792	101114793	2	*	96.1538	chr15	101114755	101115754	1000	+	promoter:112506	ENSMUST00000070875.7	208258	Ankrd33	mm10_genes_promoters
101114792chr15	chr15	101114792	101114793	2	*	96.1538	chr15	101114756	101115755	1000	+	promoter:112507	ENSMUST00000229263.1	208258	Ankrd33	mm10_genes_promoters
101114792chr15	chr15	101114792	101114793	2	*	96.1538	chr15	101114757	101115756	1000	+	promoter:112508	ENSMUST00000231158.1	208258	Ankrd33	mm10_genes_promoters
101114910chr15	chr15	101114910	101114911	2	*	100	chr15	101114755	101115754	1000	+	promoter:112506	ENSMUST00000070875.7	208258	Ankrd33	mm10_genes_promoters
101114910chr15	chr15	101114910	101114911	2	*	100	chr15	101114756	101115755	1000	+	promoter:112507	ENSMUST00000229263.1	208258	Ankrd33	mm10_genes_promoters
101114910chr15	chr15	101114910	101114911	2	*	100	chr15	101114757	101115756	1000	+	promoter:112508	ENSMUST00000231158.1	208258	Ankrd33	mm10_genes_promoters
101114910chr15	chr15	101114910	101114911	2	*	100	chr15	101114801	101115800	1000	+	promoter:112509	ENSMUST00000229930.1	208258	Ankrd33	mm10_genes_promoters
101114910chr15	chr15	101114910	101114911	2	*	100	chr15	101114806	101115805	1000	+	promoter:112510	ENSMUST00000229842.1	208258	Ankrd33	mm10_genes_promoters
101114910chr15	chr15	101114910	101114911	2	*	100	chr15	101114828	101115827	1000	+	promoter:112511	ENSMUST00000229954.1	208258	Ankrd33	mm10_genes_promoters
101114934chr15	chr15	101114934	101114935	2	*	100	chr15	101114755	101115754	1000	+	promoter:112506	ENSMUST00000070875.7	208258	Ankrd33	mm10_genes_promoters
101114934chr15	chr15	101114934	101114935	2	*	100	chr15	101114756	101115755	1000	+	promoter:112507	ENSMUST00000229263.1	208258	Ankrd33	mm10_genes_promoters
101114934chr15	chr15	101114934	101114935	2	*	100	chr15	101114757	101115756	1000	+	promoter:112508	ENSMUST00000231158.1	208258	Ankrd33	mm10_genes_promoters
101114934chr15	chr15	101114934	101114935	2	*	100	chr15	101114801	101115800	1000	+	promoter:112509	ENSMUST00000229930.1	208258	Ankrd33	mm10_genes_promoters
101114934chr15	chr15	101114934	101114935	2	*	100	chr15	101114806	101115805	1000	+	promoter:112510	ENSMUST00000229842.1	208258	Ankrd33	mm10_genes_promoters
101114934chr15	chr15	101114934	101114935	2	*	100	chr15	101114828	101115827	1000	+	promoter:112511	ENSMUST00000229954.1	208258	Ankrd33	mm10_genes_promoters
101114944chr15	chr15	101114944	101114945	2	*	85.7143	chr15	101114755	101115754	1000	+	promoter:112506	ENSMUST00000070875.7	208258	Ankrd33	mm10_genes_promoters
101114944chr15	chr15	101114944	101114945	2	*	85.7143	chr15	101114756	101115755	1000	+	promoter:112507	ENSMUST00000229263.1	208258	Ankrd33	mm10_genes_promoters
101114944chr15	chr15	101114944	101114945	2	*	85.7143	chr15	101114757	101115756	1000	+	promoter:112508	ENSMUST00000231158.1	208258	Ankrd33	mm10_genes_promoters
101114944chr15	chr15	101114944	101114945	2	*	85.7143	chr15	101114801	101115800	1000	+	promoter:112509	ENSMUST00000229930.1	208258	Ankrd33	mm10_genes_promoters
101114944chr15	chr15	101114944	101114945	2	*	85.7143	chr15	101114806	101115805	1000	+	promoter:112510	ENSMUST00000229842.1	208258	Ankrd33	mm10_genes_promoters
101114944chr15	chr15	101114944	101114945	2	*	85.7143	chr15	101114828	101115827	1000	+	promoter:112511	ENSMUST00000229954.1	208258	Ankrd33	mm10_genes_promoters
101115573chr15	chr15	101115573	101115574	2	*	100	chr15	101114755	101115754	1000	+	promoter:112506	ENSMUST00000070875.7	208258	Ankrd33	mm10_genes_promoters
101115573chr15	chr15	101115573	101115574	2	*	100	chr15	101114756	101115755	1000	+	promoter:112507	ENSMUST00000229263.1	208258	Ankrd33	mm10_genes_promoters
101115573chr15	chr15	101115573	101115574	2	*	100	chr15	101114757	101115756	1000	+	promoter:112508	ENSMUST00000231158.1	208258	Ankrd33	mm10_genes_promoters
101115573chr15	chr15	101115573	101115574	2	*	100	chr15	101114801	101115800	1000	+	promoter:112509	ENSMUST00000229930.1	208258	Ankrd33	mm10_genes_promoters
101115573chr15	chr15	101115573	101115574	2	*	100	chr15	101114806	101115805	1000	+	promoter:112510	ENSMUST00000229842.1	208258	Ankrd33	mm10_genes_promoters
101115573chr15	chr15	101115573	101115574	2	*	100	chr15	101114828	101115827	1000	+	promoter:112511	ENSMUST00000229954.1	208258	Ankrd33	mm10_genes_promoters
101115573chr15	chr15	101115573	101115574	2	*	100	chr15	101115449	101116448	1000	+	promoter:112512	ENSMUST00000231208.1	208258	Ankrd33	mm10_genes_promoters
101115574chr15	chr15	101115574	101115575	2	*	100	chr15	101114755	101115754	1000	+	promoter:112506	ENSMUST00000070875.7	208258	Ankrd33	mm10_genes_promoters
101115574chr15	chr15	101115574	101115575	2	*	100	chr15	101114756	101115755	1000	+	promoter:112507	ENSMUST00000229263.1	208258	Ankrd33	mm10_genes_promoters
101115574chr15	chr15	101115574	101115575	2	*	100	chr15	101114757	101115756	1000	+	promoter:112508	ENSMUST00000231158.1	208258	Ankrd33	mm10_genes_promoters
101115574chr15	chr15	101115574	101115575	2	*	100	chr15	101114801	101115800	1000	+	promoter:112509	ENSMUST00000229930.1	208258	Ankrd33	mm10_genes_promoters
101115574chr15	chr15	101115574	101115575	2	*	100	chr15	101114806	101115805	1000	+	promoter:112510	ENSMUST00000229842.1	208258	Ankrd33	mm10_genes_promoters
101115574chr15	chr15	101115574	101115575	2	*	100	chr15	101114828	101115827	1000	+	promoter:112511	ENSMUST00000229954.1	208258	Ankrd33	mm10_genes_promoters
101115574chr15	chr15	101115574	101115575	2	*	100	chr15	101115449	101116448	1000	+	promoter:112512	ENSMUST00000231208.1	208258	Ankrd33	mm10_genes_promoters
101116048chr15	chr15	101116048	101116049	2	*	71.4286	chr15	101115449	101116448	1000	+	promoter:112512	ENSMUST00000231208.1	208258	Ankrd33	mm10_genes_promoters
101116103chr15	chr15	101116103	101116104	2	*	60	chr15	101115449	101116448	1000	+	promoter:112512	ENSMUST00000231208.1	208258	Ankrd33	mm10_genes_promoters
101116343chr15	chr15	101116343	101116344	2	*	60	chr15	101115449	101116448	1000	+	promoter:112512	ENSMUST00000231208.1	208258	Ankrd33	mm10_genes_promoters
101116674chr15	chr15	101116674	101116675	2	*	42.8571	chr15	101116449	101116706	258	+	firstexon:112512	ENSMUST00000231208.1	208258	Ankrd33	mm10_genes_firstexons
9992715chr19	chr19	9992715	9992716	2	*	0	chr19	9992694	9992915	222	-	firstexon:133557	ENSMUST00000144273.1	24115	Best1	mm10_genes_firstexons
9992721chr19	chr19	9992721	9992722	2	*	0	chr19	9992694	9992915	222	-	firstexon:133557	ENSMUST00000144273.1	24115	Best1	mm10_genes_firstexons
9992739chr19	chr19	9992739	9992740	2	*	80	chr19	9992694	9992915	222	-	firstexon:133557	ENSMUST00000144273.1	24115	Best1	mm10_genes_firstexons
9993268chr19	chr19	9993268	9993269	2	*	40	chr19	9992916	9993915	1000	-	promoter:133557	ENSMUST00000144273.1	24115	Best1	mm10_genes_promoters
9993311chr19	chr19	9993311	9993312	2	*	0	chr19	9992916	9993915	1000	-	promoter:133557	ENSMUST00000144273.1	24115	Best1	mm10_genes_promoters
9993328chr19	chr19	9993328	9993329	2	*	0	chr19	9992916	9993915	1000	-	promoter:133557	ENSMUST00000144273.1	24115	Best1	mm10_genes_promoters
9993376chr19	chr19	9993376	9993377	2	*	0	chr19	9992916	9993915	1000	-	promoter:133557	ENSMUST00000144273.1	24115	Best1	mm10_genes_promoters
9993477chr19	chr19	9993477	9993478	2	*	57.1429	chr19	9992916	9993915	1000	-	promoter:133557	ENSMUST00000144273.1	24115	Best1	mm10_genes_promoters
9993491chr19	chr19	9993491	9993492	2	*	0	chr19	9992916	9993915	1000	-	promoter:133557	ENSMUST00000144273.1	24115	Best1	mm10_genes_promoters
9993538chr19	chr19	9993538	9993539	2	*	20	chr19	9992916	9993915	1000	-	promoter:133557	ENSMUST00000144273.1	24115	Best1	mm10_genes_promoters
9993752chr19	chr19	9993752	9993753	2	*	33.3333	chr19	9992916	9993915	1000	-	promoter:133557	ENSMUST00000144273.1	24115	Best1	mm10_genes_promoters
9993809chr19	chr19	9993809	9993810	2	*	70	chr19	9992916	9993915	1000	-	promoter:133557	ENSMUST00000144273.1	24115	Best1	mm10_genes_promoters
9998491chr19	chr19	9998491	9998492	2	*	71.4286	chr19	9998144	9998570	427	-	firstexon:133556	ENSMUST00000235983.1	24115	Best1	mm10_genes_firstexons
9998495chr19	chr19	9998495	9998496	2	*	100	chr19	9998144	9998570	427	-	firstexon:133556	ENSMUST00000235983.1	24115	Best1	mm10_genes_firstexons
9998510chr19	chr19	9998510	9998511	2	*	100	chr19	9998144	9998570	427	-	firstexon:133556	ENSMUST00000235983.1	24115	Best1	mm10_genes_firstexons
9998610chr19	chr19	9998610	9998611	2	*	77.7778	chr19	9998571	9999570	1000	-	promoter:133556	ENSMUST00000235983.1	24115	Best1	mm10_genes_promoters
9998672chr19	chr19	9998672	9998673	2	*	84.6154	chr19	9998571	9999570	1000	-	promoter:133556	ENSMUST00000235983.1	24115	Best1	mm10_genes_promoters
9998675chr19	chr19	9998675	9998676	2	*	84.6154	chr19	9998571	9999570	1000	-	promoter:133556	ENSMUST00000235983.1	24115	Best1	mm10_genes_promoters
9998683chr19	chr19	9998683	9998684	2	*	100	chr19	9998571	9999570	1000	-	promoter:133556	ENSMUST00000235983.1	24115	Best1	mm10_genes_promoters
9998792chr19	chr19	9998792	9998793	2	*	100	chr19	9998571	9999570	1000	-	promoter:133556	ENSMUST00000235983.1	24115	Best1	mm10_genes_promoters
9998793chr19	chr19	9998793	9998794	2	*	80	chr19	9998571	9999570	1000	-	promoter:133556	ENSMUST00000235983.1	24115	Best1	mm10_genes_promoters
9998829chr19	chr19	9998829	9998830	2	*	55.5556	chr19	9998571	9999570	1000	-	promoter:133556	ENSMUST00000235983.1	24115	Best1	mm10_genes_promoters
9998830chr19	chr19	9998830	9998831	2	*	20	chr19	9998571	9999570	1000	-	promoter:133556	ENSMUST00000235983.1	24115	Best1	mm10_genes_promoters
9998861chr19	chr19	9998861	9998862	2	*	77.7778	chr19	9998571	9999570	1000	-	promoter:133556	ENSMUST00000235983.1	24115	Best1	mm10_genes_promoters
9998862chr19	chr19	9998862	9998863	2	*	60	chr19	9998571	9999570	1000	-	promoter:133556	ENSMUST00000235983.1	24115	Best1	mm10_genes_promoters
9998867chr19	chr19	9998867	9998868	2	*	50	chr19	9998571	9999570	1000	-	promoter:133556	ENSMUST00000235983.1	24115	Best1	mm10_genes_promoters
9998952chr19	chr19	9998952	9998953	2	*	72.7273	chr19	9998571	9999570	1000	-	promoter:133556	ENSMUST00000235983.1	24115	Best1	mm10_genes_promoters
9999050chr19	chr19	9999050	9999051	2	*	40	chr19	9998571	9999570	1000	-	promoter:133556	ENSMUST00000235983.1	24115	Best1	mm10_genes_promoters
9999071chr19	chr19	9999071	9999072	2	*	70	chr19	9998571	9999570	1000	-	promoter:133556	ENSMUST00000235983.1	24115	Best1	mm10_genes_promoters
9999345chr19	chr19	9999345	9999346	2	*	50	chr19	9998571	9999570	1000	-	promoter:133556	ENSMUST00000235983.1	24115	Best1	mm10_genes_promoters
9999350chr19	chr19	9999350	9999351	2	*	100	chr19	9998571	9999570	1000	-	promoter:133556	ENSMUST00000235983.1	24115	Best1	mm10_genes_promoters
9999372chr19	chr19	9999372	9999373	2	*	83.3333	chr19	9998571	9999570	1000	-	promoter:133556	ENSMUST00000235983.1	24115	Best1	mm10_genes_promoters
9999402chr19	chr19	9999402	9999403	2	*	100	chr19	9998571	9999570	1000	-	promoter:133556	ENSMUST00000235983.1	24115	Best1	mm10_genes_promoters
9999480chr19	chr19	9999480	9999481	2	*	83.3333	chr19	9998571	9999570	1000	-	promoter:133556	ENSMUST00000235983.1	24115	Best1	mm10_genes_promoters
10001649chr19	chr19	10001649	10001650	2	*	100	chr19	10001634	10002633	1000	-	promoter:133555	ENSMUST00000117346.1	24115	Best1	mm10_genes_promoters
10001944chr19	chr19	10001944	10001945	2	*	45.4545	chr19	10001634	10002633	1000	-	promoter:133555	ENSMUST00000117346.1	24115	Best1	mm10_genes_promoters
10002177chr19	chr19	10002177	10002178	2	*	66.6667	chr19	10001634	10002633	1000	-	promoter:133555	ENSMUST00000117346.1	24115	Best1	mm10_genes_promoters
9618601chr18	chr18	9618601	9618602	2	*	77.7778	chr18	9618419	9619469	1051	-	firstexon:129177	ENSMUST00000234003.1	26369	Cetn1	mm10_genes_firstexons
9618602chr18	chr18	9618602	9618603	2	*	75	chr18	9618419	9619469	1051	-	firstexon:129177	ENSMUST00000234003.1	26369	Cetn1	mm10_genes_firstexons
9618638chr18	chr18	9618638	9618639	2	*	91.6667	chr18	9618419	9619469	1051	-	firstexon:129177	ENSMUST00000234003.1	26369	Cetn1	mm10_genes_firstexons
9618639chr18	chr18	9618639	9618640	2	*	95	chr18	9618419	9619469	1051	-	firstexon:129177	ENSMUST00000234003.1	26369	Cetn1	mm10_genes_firstexons
9618652chr18	chr18	9618652	9618653	2	*	100	chr18	9618419	9619469	1051	-	firstexon:129177	ENSMUST00000234003.1	26369	Cetn1	mm10_genes_firstexons
9618653chr18	chr18	9618653	9618654	2	*	90.4762	chr18	9618419	9619469	1051	-	firstexon:129177	ENSMUST00000234003.1	26369	Cetn1	mm10_genes_firstexons
9618947chr18	chr18	9618947	9618948	2	*	84	chr18	9618419	9619469	1051	-	firstexon:129177	ENSMUST00000234003.1	26369	Cetn1	mm10_genes_firstexons
9618959chr18	chr18	9618959	9618960	2	*	88	chr18	9618419	9619469	1051	-	firstexon:129177	ENSMUST00000234003.1	26369	Cetn1	mm10_genes_firstexons
9618962chr18	chr18	9618962	9618963	2	*	78.2609	chr18	9618419	9619469	1051	-	firstexon:129177	ENSMUST00000234003.1	26369	Cetn1	mm10_genes_firstexons
9618970chr18	chr18	9618970	9618971	2	*	80.9524	chr18	9618419	9619469	1051	-	firstexon:129177	ENSMUST00000234003.1	26369	Cetn1	mm10_genes_firstexons
9619004chr18	chr18	9619004	9619005	2	*	66.6667	chr18	9618419	9619469	1051	-	firstexon:129177	ENSMUST00000234003.1	26369	Cetn1	mm10_genes_firstexons
9619039chr18	chr18	9619039	9619040	2	*	90.4762	chr18	9618419	9619469	1051	-	firstexon:129177	ENSMUST00000234003.1	26369	Cetn1	mm10_genes_firstexons
9619073chr18	chr18	9619073	9619074	2	*	95	chr18	9618419	9619469	1051	-	firstexon:129177	ENSMUST00000234003.1	26369	Cetn1	mm10_genes_firstexons
9619076chr18	chr18	9619076	9619077	2	*	80	chr18	9618419	9619469	1051	-	firstexon:129177	ENSMUST00000234003.1	26369	Cetn1	mm10_genes_firstexons
9619127chr18	chr18	9619127	9619128	2	*	86.3636	chr18	9618419	9619469	1051	-	firstexon:129177	ENSMUST00000234003.1	26369	Cetn1	mm10_genes_firstexons
9619277chr18	chr18	9619277	9619278	2	*	90.9091	chr18	9618419	9619469	1051	-	firstexon:129177	ENSMUST00000234003.1	26369	Cetn1	mm10_genes_firstexons
9619286chr18	chr18	9619286	9619287	2	*	90.9091	chr18	9618419	9619469	1051	-	firstexon:129177	ENSMUST00000234003.1	26369	Cetn1	mm10_genes_firstexons
9619301chr18	chr18	9619301	9619302	2	*	90.4762	chr18	9618419	9619469	1051	-	firstexon:129177	ENSMUST00000234003.1	26369	Cetn1	mm10_genes_firstexons
9619321chr18	chr18	9619321	9619322	2	*	100	chr18	9618419	9619469	1051	-	firstexon:129177	ENSMUST00000234003.1	26369	Cetn1	mm10_genes_firstexons
9619343chr18	chr18	9619343	9619344	2	*	100	chr18	9618419	9619469	1051	-	firstexon:129177	ENSMUST00000234003.1	26369	Cetn1	mm10_genes_firstexons
9619394chr18	chr18	9619394	9619395	2	*	90.9091	chr18	9618419	9619469	1051	-	firstexon:129177	ENSMUST00000234003.1	26369	Cetn1	mm10_genes_firstexons
9619416chr18	chr18	9619416	9619417	2	*	100	chr18	9618419	9619469	1051	-	firstexon:129177	ENSMUST00000234003.1	26369	Cetn1	mm10_genes_firstexons
9619446chr18	chr18	9619446	9619447	2	*	83.3333	chr18	9618419	9619469	1051	-	firstexon:129177	ENSMUST00000234003.1	26369	Cetn1	mm10_genes_firstexons
9619460chr18	chr18	9619460	9619461	2	*	100	chr18	9618419	9619469	1051	-	firstexon:129177	ENSMUST00000234003.1	26369	Cetn1	mm10_genes_firstexons
9619464chr18	chr18	9619464	9619465	2	*	80	chr18	9618419	9619469	1051	-	firstexon:129177	ENSMUST00000234003.1	26369	Cetn1	mm10_genes_firstexons
9619540chr18	chr18	9619540	9619541	2	*	100	chr18	9619470	9620469	1000	-	promoter:129177	ENSMUST00000234003.1	26369	Cetn1	mm10_genes_promoters
9619553chr18	chr18	9619553	9619554	2	*	100	chr18	9619470	9620469	1000	-	promoter:129177	ENSMUST00000234003.1	26369	Cetn1	mm10_genes_promoters
9619554chr18	chr18	9619554	9619555	2	*	100	chr18	9619470	9620469	1000	-	promoter:129177	ENSMUST00000234003.1	26369	Cetn1	mm10_genes_promoters
9619559chr18	chr18	9619559	9619560	2	*	100	chr18	9619470	9620469	1000	-	promoter:129177	ENSMUST00000234003.1	26369	Cetn1	mm10_genes_promoters
9619835chr18	chr18	9619835	9619836	2	*	83.3333	chr18	9619470	9620469	1000	-	promoter:129177	ENSMUST00000234003.1	26369	Cetn1	mm10_genes_promoters
9619836chr18	chr18	9619836	9619837	2	*	80	chr18	9619470	9620469	1000	-	promoter:129177	ENSMUST00000234003.1	26369	Cetn1	mm10_genes_promoters
9619980chr18	chr18	9619980	9619981	2	*	58.3333	chr18	9619470	9620469	1000	-	promoter:129177	ENSMUST00000234003.1	26369	Cetn1	mm10_genes_promoters
9619981chr18	chr18	9619981	9619982	2	*	78.5714	chr18	9619470	9620469	1000	-	promoter:129177	ENSMUST00000234003.1	26369	Cetn1	mm10_genes_promoters
9620028chr18	chr18	9620028	9620029	2	*	90	chr18	9619470	9620469	1000	-	promoter:129177	ENSMUST00000234003.1	26369	Cetn1	mm10_genes_promoters
9620029chr18	chr18	9620029	9620030	2	*	93.75	chr18	9619470	9620469	1000	-	promoter:129177	ENSMUST00000234003.1	26369	Cetn1	mm10_genes_promoters
9620428chr18	chr18	9620428	9620429	2	*	85.7143	chr18	9619470	9620469	1000	-	promoter:129177	ENSMUST00000234003.1	26369	Cetn1	mm10_genes_promoters
9620429chr18	chr18	9620429	9620430	2	*	81.8182	chr18	9619470	9620469	1000	-	promoter:129177	ENSMUST00000234003.1	26369	Cetn1	mm10_genes_promoters
140147698chr1	chr1	140147698	140147699	2	*	87.5	chr1	140147655	140147812	158	-	firstexon:7059	ENSMUST00000192919.5	12628	Cfh	mm10_genes_firstexons
140147699chr1	chr1	140147699	140147700	2	*	89.4737	chr1	140147655	140147812	158	-	firstexon:7059	ENSMUST00000192919.5	12628	Cfh	mm10_genes_firstexons
140147805chr1	chr1	140147805	140147806	2	*	86.6667	chr1	140147655	140147812	158	-	firstexon:7059	ENSMUST00000192919.5	12628	Cfh	mm10_genes_firstexons
140147806chr1	chr1	140147806	140147807	2	*	100	chr1	140147655	140147812	158	-	firstexon:7059	ENSMUST00000192919.5	12628	Cfh	mm10_genes_firstexons
140147807chr1	chr1	140147807	140147808	2	*	86.6667	chr1	140147655	140147812	158	-	firstexon:7059	ENSMUST00000192919.5	12628	Cfh	mm10_genes_firstexons
140147808chr1	chr1	140147808	140147809	2	*	90	chr1	140147655	140147812	158	-	firstexon:7059	ENSMUST00000192919.5	12628	Cfh	mm10_genes_firstexons
140148037chr1	chr1	140148037	140148038	2	*	79.1667	chr1	140147813	140148812	1000	-	promoter:7059	ENSMUST00000192919.5	12628	Cfh	mm10_genes_promoters
140148038chr1	chr1	140148038	140148039	2	*	100	chr1	140147813	140148812	1000	-	promoter:7059	ENSMUST00000192919.5	12628	Cfh	mm10_genes_promoters
140148139chr1	chr1	140148139	140148140	2	*	70	chr1	140147813	140148812	1000	-	promoter:7059	ENSMUST00000192919.5	12628	Cfh	mm10_genes_promoters
140148140chr1	chr1	140148140	140148141	2	*	100	chr1	140147813	140148812	1000	-	promoter:7059	ENSMUST00000192919.5	12628	Cfh	mm10_genes_promoters
140183370chr1	chr1	140183370	140183371	2	*	91.6667	chr1	140183165	140183411	247	-	firstexon:7056	ENSMUST00000111976.8	12628	Cfh	mm10_genes_firstexons
140183370chr1	chr1	140183370	140183371	2	*	91.6667	chr1	140183165	140183411	247	-	firstexon:7058	ENSMUST00000066859.12	12628	Cfh	mm10_genes_firstexons
140183370chr1	chr1	140183370	140183371	2	*	91.6667	chr1	140183165	140183411	247	-	firstexon:7061	ENSMUST00000148225.1	12628	Cfh	mm10_genes_firstexons
140183370chr1	chr1	140183370	140183371	2	*	91.6667	chr1	140183281	140184280	1000	-	promoter:7055	ENSMUST00000192880.5	12628	Cfh	mm10_genes_promoters
140183370chr1	chr1	140183370	140183371	2	*	91.6667	chr1	140183321	140184320	1000	-	promoter:7057	ENSMUST00000111977.7	12628	Cfh	mm10_genes_promoters
140183370chr1	chr1	140183370	140183371	2	*	91.6667	chr1	140183323	140184322	1000	-	promoter:7060	ENSMUST00000123238.1	12628	Cfh	mm10_genes_promoters
140183371chr1	chr1	140183371	140183372	2	*	60	chr1	140183165	140183411	247	-	firstexon:7056	ENSMUST00000111976.8	12628	Cfh	mm10_genes_firstexons
140183371chr1	chr1	140183371	140183372	2	*	60	chr1	140183165	140183411	247	-	firstexon:7058	ENSMUST00000066859.12	12628	Cfh	mm10_genes_firstexons
140183371chr1	chr1	140183371	140183372	2	*	60	chr1	140183165	140183411	247	-	firstexon:7061	ENSMUST00000148225.1	12628	Cfh	mm10_genes_firstexons
140183371chr1	chr1	140183371	140183372	2	*	60	chr1	140183281	140184280	1000	-	promoter:7055	ENSMUST00000192880.5	12628	Cfh	mm10_genes_promoters
140183371chr1	chr1	140183371	140183372	2	*	60	chr1	140183321	140184320	1000	-	promoter:7057	ENSMUST00000111977.7	12628	Cfh	mm10_genes_promoters
140183371chr1	chr1	140183371	140183372	2	*	60	chr1	140183323	140184322	1000	-	promoter:7060	ENSMUST00000123238.1	12628	Cfh	mm10_genes_promoters
140183432chr1	chr1	140183432	140183433	2	*	40	chr1	140183281	140184280	1000	-	promoter:7055	ENSMUST00000192880.5	12628	Cfh	mm10_genes_promoters
140183432chr1	chr1	140183432	140183433	2	*	40	chr1	140183321	140184320	1000	-	promoter:7057	ENSMUST00000111977.7	12628	Cfh	mm10_genes_promoters
140183432chr1	chr1	140183432	140183433	2	*	40	chr1	140183323	140184322	1000	-	promoter:7060	ENSMUST00000123238.1	12628	Cfh	mm10_genes_promoters
140183432chr1	chr1	140183432	140183433	2	*	40	chr1	140183412	140184411	1000	-	promoter:7056	ENSMUST00000111976.8	12628	Cfh	mm10_genes_promoters
140183432chr1	chr1	140183432	140183433	2	*	40	chr1	140183412	140184411	1000	-	promoter:7058	ENSMUST00000066859.12	12628	Cfh	mm10_genes_promoters
140183432chr1	chr1	140183432	140183433	2	*	40	chr1	140183412	140184411	1000	-	promoter:7061	ENSMUST00000148225.1	12628	Cfh	mm10_genes_promoters
140183433chr1	chr1	140183433	140183434	2	*	77.7778	chr1	140183281	140184280	1000	-	promoter:7055	ENSMUST00000192880.5	12628	Cfh	mm10_genes_promoters
140183433chr1	chr1	140183433	140183434	2	*	77.7778	chr1	140183321	140184320	1000	-	promoter:7057	ENSMUST00000111977.7	12628	Cfh	mm10_genes_promoters
140183433chr1	chr1	140183433	140183434	2	*	77.7778	chr1	140183323	140184322	1000	-	promoter:7060	ENSMUST00000123238.1	12628	Cfh	mm10_genes_promoters
140183433chr1	chr1	140183433	140183434	2	*	77.7778	chr1	140183412	140184411	1000	-	promoter:7056	ENSMUST00000111976.8	12628	Cfh	mm10_genes_promoters
140183433chr1	chr1	140183433	140183434	2	*	77.7778	chr1	140183412	140184411	1000	-	promoter:7058	ENSMUST00000066859.12	12628	Cfh	mm10_genes_promoters
140183433chr1	chr1	140183433	140183434	2	*	77.7778	chr1	140183412	140184411	1000	-	promoter:7061	ENSMUST00000148225.1	12628	Cfh	mm10_genes_promoters
140184236chr1	chr1	140184236	140184237	2	*	100	chr1	140183281	140184280	1000	-	promoter:7055	ENSMUST00000192880.5	12628	Cfh	mm10_genes_promoters
140184236chr1	chr1	140184236	140184237	2	*	100	chr1	140183321	140184320	1000	-	promoter:7057	ENSMUST00000111977.7	12628	Cfh	mm10_genes_promoters
140184236chr1	chr1	140184236	140184237	2	*	100	chr1	140183323	140184322	1000	-	promoter:7060	ENSMUST00000123238.1	12628	Cfh	mm10_genes_promoters
140184236chr1	chr1	140184236	140184237	2	*	100	chr1	140183412	140184411	1000	-	promoter:7056	ENSMUST00000111976.8	12628	Cfh	mm10_genes_promoters
140184236chr1	chr1	140184236	140184237	2	*	100	chr1	140183412	140184411	1000	-	promoter:7058	ENSMUST00000066859.12	12628	Cfh	mm10_genes_promoters
140184236chr1	chr1	140184236	140184237	2	*	100	chr1	140183412	140184411	1000	-	promoter:7061	ENSMUST00000148225.1	12628	Cfh	mm10_genes_promoters
140184237chr1	chr1	140184237	140184238	2	*	80.9524	chr1	140183281	140184280	1000	-	promoter:7055	ENSMUST00000192880.5	12628	Cfh	mm10_genes_promoters
140184237chr1	chr1	140184237	140184238	2	*	80.9524	chr1	140183321	140184320	1000	-	promoter:7057	ENSMUST00000111977.7	12628	Cfh	mm10_genes_promoters
140184237chr1	chr1	140184237	140184238	2	*	80.9524	chr1	140183323	140184322	1000	-	promoter:7060	ENSMUST00000123238.1	12628	Cfh	mm10_genes_promoters
140184237chr1	chr1	140184237	140184238	2	*	80.9524	chr1	140183412	140184411	1000	-	promoter:7056	ENSMUST00000111976.8	12628	Cfh	mm10_genes_promoters
140184237chr1	chr1	140184237	140184238	2	*	80.9524	chr1	140183412	140184411	1000	-	promoter:7058	ENSMUST00000066859.12	12628	Cfh	mm10_genes_promoters
140184237chr1	chr1	140184237	140184238	2	*	80.9524	chr1	140183412	140184411	1000	-	promoter:7061	ENSMUST00000148225.1	12628	Cfh	mm10_genes_promoters
140184383chr1	chr1	140184383	140184384	2	*	90.9091	chr1	140183412	140184411	1000	-	promoter:7056	ENSMUST00000111976.8	12628	Cfh	mm10_genes_promoters
140184383chr1	chr1	140184383	140184384	2	*	90.9091	chr1	140183412	140184411	1000	-	promoter:7058	ENSMUST00000066859.12	12628	Cfh	mm10_genes_promoters
140184383chr1	chr1	140184383	140184384	2	*	90.9091	chr1	140183412	140184411	1000	-	promoter:7061	ENSMUST00000148225.1	12628	Cfh	mm10_genes_promoters
140184384chr1	chr1	140184384	140184385	2	*	100	chr1	140183412	140184411	1000	-	promoter:7056	ENSMUST00000111976.8	12628	Cfh	mm10_genes_promoters
140184384chr1	chr1	140184384	140184385	2	*	100	chr1	140183412	140184411	1000	-	promoter:7058	ENSMUST00000066859.12	12628	Cfh	mm10_genes_promoters
140184384chr1	chr1	140184384	140184385	2	*	100	chr1	140183412	140184411	1000	-	promoter:7061	ENSMUST00000148225.1	12628	Cfh	mm10_genes_promoters
95281406chr8	chr8	95281406	95281407	2	*	100	chr8	95281337	95281610	274	-	firstexon:69097	ENSMUST00000121162.2	333329	Cngb1	mm10_genes_firstexons
95281427chr8	chr8	95281427	95281428	2	*	80	chr8	95281337	95281610	274	-	firstexon:69097	ENSMUST00000121162.2	333329	Cngb1	mm10_genes_firstexons
95281427chr8	chr8	95281427	95281428	2	*	80	chr8	95281416	95281590	175	-	firstexon:69096	ENSMUST00000120044.8	333329	Cngb1	mm10_genes_firstexons
95281484chr8	chr8	95281484	95281485	2	*	100	chr8	95281337	95281610	274	-	firstexon:69097	ENSMUST00000121162.2	333329	Cngb1	mm10_genes_firstexons
95281484chr8	chr8	95281484	95281485	2	*	100	chr8	95281416	95281590	175	-	firstexon:69096	ENSMUST00000120044.8	333329	Cngb1	mm10_genes_firstexons
95281501chr8	chr8	95281501	95281502	2	*	80	chr8	95281337	95281610	274	-	firstexon:69097	ENSMUST00000121162.2	333329	Cngb1	mm10_genes_firstexons
95281501chr8	chr8	95281501	95281502	2	*	80	chr8	95281416	95281590	175	-	firstexon:69096	ENSMUST00000120044.8	333329	Cngb1	mm10_genes_firstexons
95293768chr8	chr8	95293768	95293769	2	*	100	chr8	95293670	95294669	1000	-	promoter:69101	ENSMUST00000184621.8	333329	Cngb1	mm10_genes_promoters
95293826chr8	chr8	95293826	95293827	2	*	80	chr8	95293670	95294669	1000	-	promoter:69101	ENSMUST00000184621.8	333329	Cngb1	mm10_genes_promoters
95293873chr8	chr8	95293873	95293874	2	*	100	chr8	95293670	95294669	1000	-	promoter:69101	ENSMUST00000184621.8	333329	Cngb1	mm10_genes_promoters
95293887chr8	chr8	95293887	95293888	2	*	83.3333	chr8	95293670	95294669	1000	-	promoter:69101	ENSMUST00000184621.8	333329	Cngb1	mm10_genes_promoters
95293949chr8	chr8	95293949	95293950	2	*	77.7778	chr8	95293670	95294669	1000	-	promoter:69101	ENSMUST00000184621.8	333329	Cngb1	mm10_genes_promoters
95293990chr8	chr8	95293990	95293991	2	*	87.5	chr8	95293670	95294669	1000	-	promoter:69101	ENSMUST00000184621.8	333329	Cngb1	mm10_genes_promoters
95293992chr8	chr8	95293992	95293993	2	*	75	chr8	95293670	95294669	1000	-	promoter:69101	ENSMUST00000184621.8	333329	Cngb1	mm10_genes_promoters
95294005chr8	chr8	95294005	95294006	2	*	100	chr8	95293670	95294669	1000	-	promoter:69101	ENSMUST00000184621.8	333329	Cngb1	mm10_genes_promoters
95294037chr8	chr8	95294037	95294038	2	*	100	chr8	95293670	95294669	1000	-	promoter:69101	ENSMUST00000184621.8	333329	Cngb1	mm10_genes_promoters
95294055chr8	chr8	95294055	95294056	2	*	83.3333	chr8	95293670	95294669	1000	-	promoter:69101	ENSMUST00000184621.8	333329	Cngb1	mm10_genes_promoters
95294055chr8	chr8	95294055	95294056	2	*	83.3333	chr8	95294041	95294074	34	-	firstexon:69103	ENSMUST00000184103.8	333329	Cngb1	mm10_genes_firstexons
95294543chr8	chr8	95294543	95294544	2	*	88.8889	chr8	95293670	95294669	1000	-	promoter:69101	ENSMUST00000184621.8	333329	Cngb1	mm10_genes_promoters
95294543chr8	chr8	95294543	95294544	2	*	88.8889	chr8	95294075	95295074	1000	-	promoter:69103	ENSMUST00000184103.8	333329	Cngb1	mm10_genes_promoters
95294544chr8	chr8	95294544	95294545	2	*	100	chr8	95293670	95294669	1000	-	promoter:69101	ENSMUST00000184621.8	333329	Cngb1	mm10_genes_promoters
95294544chr8	chr8	95294544	95294545	2	*	100	chr8	95294075	95295074	1000	-	promoter:69103	ENSMUST00000184103.8	333329	Cngb1	mm10_genes_promoters
95294624chr8	chr8	95294624	95294625	2	*	66.6667	chr8	95293670	95294669	1000	-	promoter:69101	ENSMUST00000184621.8	333329	Cngb1	mm10_genes_promoters
95294624chr8	chr8	95294624	95294625	2	*	66.6667	chr8	95294075	95295074	1000	-	promoter:69103	ENSMUST00000184103.8	333329	Cngb1	mm10_genes_promoters
95294836chr8	chr8	95294836	95294837	2	*	88.8889	chr8	95294075	95295074	1000	-	promoter:69103	ENSMUST00000184103.8	333329	Cngb1	mm10_genes_promoters
95294978chr8	chr8	95294978	95294979	2	*	50	chr8	95294075	95295074	1000	-	promoter:69103	ENSMUST00000184103.8	333329	Cngb1	mm10_genes_promoters
95301116chr8	chr8	95301116	95301117	2	*	88.2353	chr8	95300667	95301666	1000	-	promoter:69104	ENSMUST00000212237.1	333329	Cngb1	mm10_genes_promoters
95301255chr8	chr8	95301255	95301256	2	*	95	chr8	95300667	95301666	1000	-	promoter:69104	ENSMUST00000212237.1	333329	Cngb1	mm10_genes_promoters
95301285chr8	chr8	95301285	95301286	2	*	90.4762	chr8	95300667	95301666	1000	-	promoter:69104	ENSMUST00000212237.1	333329	Cngb1	mm10_genes_promoters
95301341chr8	chr8	95301341	95301342	2	*	68.75	chr8	95300667	95301666	1000	-	promoter:69104	ENSMUST00000212237.1	333329	Cngb1	mm10_genes_promoters
95301371chr8	chr8	95301371	95301372	2	*	75	chr8	95300667	95301666	1000	-	promoter:69104	ENSMUST00000212237.1	333329	Cngb1	mm10_genes_promoters
95301403chr8	chr8	95301403	95301404	2	*	66.6667	chr8	95300667	95301666	1000	-	promoter:69104	ENSMUST00000212237.1	333329	Cngb1	mm10_genes_promoters
95301453chr8	chr8	95301453	95301454	2	*	75	chr8	95300667	95301666	1000	-	promoter:69104	ENSMUST00000212237.1	333329	Cngb1	mm10_genes_promoters
95301532chr8	chr8	95301532	95301533	2	*	60	chr8	95300667	95301666	1000	-	promoter:69104	ENSMUST00000212237.1	333329	Cngb1	mm10_genes_promoters
95301533chr8	chr8	95301533	95301534	2	*	30	chr8	95300667	95301666	1000	-	promoter:69104	ENSMUST00000212237.1	333329	Cngb1	mm10_genes_promoters
95307003chr8	chr8	95307003	95307004	2	*	100	chr8	95306539	95307538	1000	-	promoter:69098	ENSMUST00000133716.8	333329	Cngb1	mm10_genes_promoters
95307003chr8	chr8	95307003	95307004	2	*	100	chr8	95306555	95307554	1000	-	promoter:69099	ENSMUST00000134207.8	333329	Cngb1	mm10_genes_promoters
95307003chr8	chr8	95307003	95307004	2	*	100	chr8	95306571	95307570	1000	-	promoter:69102	ENSMUST00000156514.1	333329	Cngb1	mm10_genes_promoters
95307003chr8	chr8	95307003	95307004	2	*	100	chr8	95306586	95307585	1000	-	promoter:69095	ENSMUST00000119870.8	333329	Cngb1	mm10_genes_promoters
95307003chr8	chr8	95307003	95307004	2	*	100	chr8	95306586	95307585	1000	-	promoter:69100	ENSMUST00000093268.4	333329	Cngb1	mm10_genes_promoters
95307174chr8	chr8	95307174	95307175	2	*	100	chr8	95306539	95307538	1000	-	promoter:69098	ENSMUST00000133716.8	333329	Cngb1	mm10_genes_promoters
95307174chr8	chr8	95307174	95307175	2	*	100	chr8	95306555	95307554	1000	-	promoter:69099	ENSMUST00000134207.8	333329	Cngb1	mm10_genes_promoters
95307174chr8	chr8	95307174	95307175	2	*	100	chr8	95306571	95307570	1000	-	promoter:69102	ENSMUST00000156514.1	333329	Cngb1	mm10_genes_promoters
95307174chr8	chr8	95307174	95307175	2	*	100	chr8	95306586	95307585	1000	-	promoter:69095	ENSMUST00000119870.8	333329	Cngb1	mm10_genes_promoters
95307174chr8	chr8	95307174	95307175	2	*	100	chr8	95306586	95307585	1000	-	promoter:69100	ENSMUST00000093268.4	333329	Cngb1	mm10_genes_promoters
95307195chr8	chr8	95307195	95307196	2	*	100	chr8	95306539	95307538	1000	-	promoter:69098	ENSMUST00000133716.8	333329	Cngb1	mm10_genes_promoters
95307195chr8	chr8	95307195	95307196	2	*	100	chr8	95306555	95307554	1000	-	promoter:69099	ENSMUST00000134207.8	333329	Cngb1	mm10_genes_promoters
95307195chr8	chr8	95307195	95307196	2	*	100	chr8	95306571	95307570	1000	-	promoter:69102	ENSMUST00000156514.1	333329	Cngb1	mm10_genes_promoters
95307195chr8	chr8	95307195	95307196	2	*	100	chr8	95306586	95307585	1000	-	promoter:69095	ENSMUST00000119870.8	333329	Cngb1	mm10_genes_promoters
95307195chr8	chr8	95307195	95307196	2	*	100	chr8	95306586	95307585	1000	-	promoter:69100	ENSMUST00000093268.4	333329	Cngb1	mm10_genes_promoters
95307268chr8	chr8	95307268	95307269	2	*	50	chr8	95306539	95307538	1000	-	promoter:69098	ENSMUST00000133716.8	333329	Cngb1	mm10_genes_promoters
95307268chr8	chr8	95307268	95307269	2	*	50	chr8	95306555	95307554	1000	-	promoter:69099	ENSMUST00000134207.8	333329	Cngb1	mm10_genes_promoters
95307268chr8	chr8	95307268	95307269	2	*	50	chr8	95306571	95307570	1000	-	promoter:69102	ENSMUST00000156514.1	333329	Cngb1	mm10_genes_promoters
95307268chr8	chr8	95307268	95307269	2	*	50	chr8	95306586	95307585	1000	-	promoter:69095	ENSMUST00000119870.8	333329	Cngb1	mm10_genes_promoters
95307268chr8	chr8	95307268	95307269	2	*	50	chr8	95306586	95307585	1000	-	promoter:69100	ENSMUST00000093268.4	333329	Cngb1	mm10_genes_promoters
95307292chr8	chr8	95307292	95307293	2	*	71.4286	chr8	95306539	95307538	1000	-	promoter:69098	ENSMUST00000133716.8	333329	Cngb1	mm10_genes_promoters
95307292chr8	chr8	95307292	95307293	2	*	71.4286	chr8	95306555	95307554	1000	-	promoter:69099	ENSMUST00000134207.8	333329	Cngb1	mm10_genes_promoters
95307292chr8	chr8	95307292	95307293	2	*	71.4286	chr8	95306571	95307570	1000	-	promoter:69102	ENSMUST00000156514.1	333329	Cngb1	mm10_genes_promoters
95307292chr8	chr8	95307292	95307293	2	*	71.4286	chr8	95306586	95307585	1000	-	promoter:69095	ENSMUST00000119870.8	333329	Cngb1	mm10_genes_promoters
95307292chr8	chr8	95307292	95307293	2	*	71.4286	chr8	95306586	95307585	1000	-	promoter:69100	ENSMUST00000093268.4	333329	Cngb1	mm10_genes_promoters
95307299chr8	chr8	95307299	95307300	2	*	100	chr8	95306539	95307538	1000	-	promoter:69098	ENSMUST00000133716.8	333329	Cngb1	mm10_genes_promoters
95307299chr8	chr8	95307299	95307300	2	*	100	chr8	95306555	95307554	1000	-	promoter:69099	ENSMUST00000134207.8	333329	Cngb1	mm10_genes_promoters
95307299chr8	chr8	95307299	95307300	2	*	100	chr8	95306571	95307570	1000	-	promoter:69102	ENSMUST00000156514.1	333329	Cngb1	mm10_genes_promoters
95307299chr8	chr8	95307299	95307300	2	*	100	chr8	95306586	95307585	1000	-	promoter:69095	ENSMUST00000119870.8	333329	Cngb1	mm10_genes_promoters
95307299chr8	chr8	95307299	95307300	2	*	100	chr8	95306586	95307585	1000	-	promoter:69100	ENSMUST00000093268.4	333329	Cngb1	mm10_genes_promoters
95307303chr8	chr8	95307303	95307304	2	*	80	chr8	95306539	95307538	1000	-	promoter:69098	ENSMUST00000133716.8	333329	Cngb1	mm10_genes_promoters
95307303chr8	chr8	95307303	95307304	2	*	80	chr8	95306555	95307554	1000	-	promoter:69099	ENSMUST00000134207.8	333329	Cngb1	mm10_genes_promoters
95307303chr8	chr8	95307303	95307304	2	*	80	chr8	95306571	95307570	1000	-	promoter:69102	ENSMUST00000156514.1	333329	Cngb1	mm10_genes_promoters
95307303chr8	chr8	95307303	95307304	2	*	80	chr8	95306586	95307585	1000	-	promoter:69095	ENSMUST00000119870.8	333329	Cngb1	mm10_genes_promoters
95307303chr8	chr8	95307303	95307304	2	*	80	chr8	95306586	95307585	1000	-	promoter:69100	ENSMUST00000093268.4	333329	Cngb1	mm10_genes_promoters
95307307chr8	chr8	95307307	95307308	2	*	100	chr8	95306539	95307538	1000	-	promoter:69098	ENSMUST00000133716.8	333329	Cngb1	mm10_genes_promoters
95307307chr8	chr8	95307307	95307308	2	*	100	chr8	95306555	95307554	1000	-	promoter:69099	ENSMUST00000134207.8	333329	Cngb1	mm10_genes_promoters
95307307chr8	chr8	95307307	95307308	2	*	100	chr8	95306571	95307570	1000	-	promoter:69102	ENSMUST00000156514.1	333329	Cngb1	mm10_genes_promoters
95307307chr8	chr8	95307307	95307308	2	*	100	chr8	95306586	95307585	1000	-	promoter:69095	ENSMUST00000119870.8	333329	Cngb1	mm10_genes_promoters
95307307chr8	chr8	95307307	95307308	2	*	100	chr8	95306586	95307585	1000	-	promoter:69100	ENSMUST00000093268.4	333329	Cngb1	mm10_genes_promoters
95307317chr8	chr8	95307317	95307318	2	*	80	chr8	95306539	95307538	1000	-	promoter:69098	ENSMUST00000133716.8	333329	Cngb1	mm10_genes_promoters
95307317chr8	chr8	95307317	95307318	2	*	80	chr8	95306555	95307554	1000	-	promoter:69099	ENSMUST00000134207.8	333329	Cngb1	mm10_genes_promoters
95307317chr8	chr8	95307317	95307318	2	*	80	chr8	95306571	95307570	1000	-	promoter:69102	ENSMUST00000156514.1	333329	Cngb1	mm10_genes_promoters
95307317chr8	chr8	95307317	95307318	2	*	80	chr8	95306586	95307585	1000	-	promoter:69095	ENSMUST00000119870.8	333329	Cngb1	mm10_genes_promoters
95307317chr8	chr8	95307317	95307318	2	*	80	chr8	95306586	95307585	1000	-	promoter:69100	ENSMUST00000093268.4	333329	Cngb1	mm10_genes_promoters
65967504chr18	chr18	65967504	65967505	2	*	100	chr18	65967469	65967682	214	-	firstexon:130217	ENSMUST00000236894.1	225644	Cplx4	mm10_genes_firstexons
65967505chr18	chr18	65967505	65967506	2	*	100	chr18	65967469	65967682	214	-	firstexon:130217	ENSMUST00000236894.1	225644	Cplx4	mm10_genes_firstexons
65967512chr18	chr18	65967512	65967513	2	*	100	chr18	65967469	65967682	214	-	firstexon:130217	ENSMUST00000236894.1	225644	Cplx4	mm10_genes_firstexons
65967513chr18	chr18	65967513	65967514	2	*	100	chr18	65967469	65967682	214	-	firstexon:130217	ENSMUST00000236894.1	225644	Cplx4	mm10_genes_firstexons
65967534chr18	chr18	65967534	65967535	2	*	91.6667	chr18	65967469	65967682	214	-	firstexon:130217	ENSMUST00000236894.1	225644	Cplx4	mm10_genes_firstexons
65967542chr18	chr18	65967542	65967543	2	*	100	chr18	65967469	65967682	214	-	firstexon:130217	ENSMUST00000236894.1	225644	Cplx4	mm10_genes_firstexons
65967869chr18	chr18	65967869	65967870	2	*	60	chr18	65967683	65968682	1000	-	promoter:130217	ENSMUST00000236894.1	225644	Cplx4	mm10_genes_promoters
65967892chr18	chr18	65967892	65967893	2	*	42.8571	chr18	65967683	65968682	1000	-	promoter:130217	ENSMUST00000236894.1	225644	Cplx4	mm10_genes_promoters
65968005chr18	chr18	65968005	65968006	2	*	100	chr18	65967683	65968682	1000	-	promoter:130217	ENSMUST00000236894.1	225644	Cplx4	mm10_genes_promoters
65968017chr18	chr18	65968017	65968018	2	*	100	chr18	65967683	65968682	1000	-	promoter:130217	ENSMUST00000236894.1	225644	Cplx4	mm10_genes_promoters
65968382chr18	chr18	65968382	65968383	2	*	11.1111	chr18	65967683	65968682	1000	-	promoter:130217	ENSMUST00000236894.1	225644	Cplx4	mm10_genes_promoters
65968403chr18	chr18	65968403	65968404	2	*	37.5	chr18	65967683	65968682	1000	-	promoter:130217	ENSMUST00000236894.1	225644	Cplx4	mm10_genes_promoters
65968423chr18	chr18	65968423	65968424	2	*	66.6667	chr18	65967683	65968682	1000	-	promoter:130217	ENSMUST00000236894.1	225644	Cplx4	mm10_genes_promoters
65968544chr18	chr18	65968544	65968545	2	*	77.7778	chr18	65967683	65968682	1000	-	promoter:130217	ENSMUST00000236894.1	225644	Cplx4	mm10_genes_promoters
65968598chr18	chr18	65968598	65968599	2	*	62.5	chr18	65967683	65968682	1000	-	promoter:130217	ENSMUST00000236894.1	225644	Cplx4	mm10_genes_promoters
65968626chr18	chr18	65968626	65968627	2	*	61.9048	chr18	65967683	65968682	1000	-	promoter:130217	ENSMUST00000236894.1	225644	Cplx4	mm10_genes_promoters
65968660chr18	chr18	65968660	65968661	2	*	15	chr18	65967683	65968682	1000	-	promoter:130217	ENSMUST00000236894.1	225644	Cplx4	mm10_genes_promoters
65968661chr18	chr18	65968661	65968662	2	*	0	chr18	65967683	65968682	1000	-	promoter:130217	ENSMUST00000236894.1	225644	Cplx4	mm10_genes_promoters
65968670chr18	chr18	65968670	65968671	2	*	19.0476	chr18	65967683	65968682	1000	-	promoter:130217	ENSMUST00000236894.1	225644	Cplx4	mm10_genes_promoters
65968671chr18	chr18	65968671	65968672	2	*	33.3333	chr18	65967683	65968682	1000	-	promoter:130217	ENSMUST00000236894.1	225644	Cplx4	mm10_genes_promoters
65969914chr18	chr18	65969914	65969915	2	*	90	chr18	65969881	65970237	357	-	firstexon:130216	ENSMUST00000025397.6	225644	Cplx4	mm10_genes_firstexons
65969942chr18	chr18	65969942	65969943	2	*	100	chr18	65969881	65970237	357	-	firstexon:130216	ENSMUST00000025397.6	225644	Cplx4	mm10_genes_firstexons
65969945chr18	chr18	65969945	65969946	2	*	96	chr18	65969881	65970237	357	-	firstexon:130216	ENSMUST00000025397.6	225644	Cplx4	mm10_genes_firstexons
65969947chr18	chr18	65969947	65969948	2	*	100	chr18	65969881	65970237	357	-	firstexon:130216	ENSMUST00000025397.6	225644	Cplx4	mm10_genes_firstexons
65970055chr18	chr18	65970055	65970056	2	*	91.6667	chr18	65969881	65970237	357	-	firstexon:130216	ENSMUST00000025397.6	225644	Cplx4	mm10_genes_firstexons
65970087chr18	chr18	65970087	65970088	2	*	90.9091	chr18	65969881	65970237	357	-	firstexon:130216	ENSMUST00000025397.6	225644	Cplx4	mm10_genes_firstexons
65970167chr18	chr18	65970167	65970168	2	*	80	chr18	65969881	65970237	357	-	firstexon:130216	ENSMUST00000025397.6	225644	Cplx4	mm10_genes_firstexons
65970168chr18	chr18	65970168	65970169	2	*	100	chr18	65969881	65970237	357	-	firstexon:130216	ENSMUST00000025397.6	225644	Cplx4	mm10_genes_firstexons
65970178chr18	chr18	65970178	65970179	2	*	80	chr18	65969881	65970237	357	-	firstexon:130216	ENSMUST00000025397.6	225644	Cplx4	mm10_genes_firstexons
65970179chr18	chr18	65970179	65970180	2	*	100	chr18	65969881	65970237	357	-	firstexon:130216	ENSMUST00000025397.6	225644	Cplx4	mm10_genes_firstexons
65970205chr18	chr18	65970205	65970206	2	*	60	chr18	65969881	65970237	357	-	firstexon:130216	ENSMUST00000025397.6	225644	Cplx4	mm10_genes_firstexons
65970206chr18	chr18	65970206	65970207	2	*	80	chr18	65969881	65970237	357	-	firstexon:130216	ENSMUST00000025397.6	225644	Cplx4	mm10_genes_firstexons
65970231chr18	chr18	65970231	65970232	2	*	80	chr18	65969881	65970237	357	-	firstexon:130216	ENSMUST00000025397.6	225644	Cplx4	mm10_genes_firstexons
65970232chr18	chr18	65970232	65970233	2	*	72.7273	chr18	65969881	65970237	357	-	firstexon:130216	ENSMUST00000025397.6	225644	Cplx4	mm10_genes_firstexons
65970250chr18	chr18	65970250	65970251	2	*	83.3333	chr18	65970238	65971237	1000	-	promoter:130216	ENSMUST00000025397.6	225644	Cplx4	mm10_genes_promoters
65970251chr18	chr18	65970251	65970252	2	*	88.8889	chr18	65970238	65971237	1000	-	promoter:130216	ENSMUST00000025397.6	225644	Cplx4	mm10_genes_promoters
65970279chr18	chr18	65970279	65970280	2	*	80	chr18	65970238	65971237	1000	-	promoter:130216	ENSMUST00000025397.6	225644	Cplx4	mm10_genes_promoters
65970280chr18	chr18	65970280	65970281	2	*	88.8889	chr18	65970238	65971237	1000	-	promoter:130216	ENSMUST00000025397.6	225644	Cplx4	mm10_genes_promoters
65970296chr18	chr18	65970296	65970297	2	*	77.7778	chr18	65970238	65971237	1000	-	promoter:130216	ENSMUST00000025397.6	225644	Cplx4	mm10_genes_promoters
65970304chr18	chr18	65970304	65970305	2	*	66.6667	chr18	65970238	65971237	1000	-	promoter:130216	ENSMUST00000025397.6	225644	Cplx4	mm10_genes_promoters
65970346chr18	chr18	65970346	65970347	2	*	76.9231	chr18	65970238	65971237	1000	-	promoter:130216	ENSMUST00000025397.6	225644	Cplx4	mm10_genes_promoters
65970391chr18	chr18	65970391	65970392	2	*	82.3529	chr18	65970238	65971237	1000	-	promoter:130216	ENSMUST00000025397.6	225644	Cplx4	mm10_genes_promoters
65970482chr18	chr18	65970482	65970483	2	*	100	chr18	65970238	65971237	1000	-	promoter:130216	ENSMUST00000025397.6	225644	Cplx4	mm10_genes_promoters
65970486chr18	chr18	65970486	65970487	2	*	100	chr18	65970238	65971237	1000	-	promoter:130216	ENSMUST00000025397.6	225644	Cplx4	mm10_genes_promoters
65970599chr18	chr18	65970599	65970600	2	*	100	chr18	65970238	65971237	1000	-	promoter:130216	ENSMUST00000025397.6	225644	Cplx4	mm10_genes_promoters
65970699chr18	chr18	65970699	65970700	2	*	76.4706	chr18	65970238	65971237	1000	-	promoter:130216	ENSMUST00000025397.6	225644	Cplx4	mm10_genes_promoters
65970741chr18	chr18	65970741	65970742	2	*	90.9091	chr18	65970238	65971237	1000	-	promoter:130216	ENSMUST00000025397.6	225644	Cplx4	mm10_genes_promoters
65970746chr18	chr18	65970746	65970747	2	*	90	chr18	65970238	65971237	1000	-	promoter:130216	ENSMUST00000025397.6	225644	Cplx4	mm10_genes_promoters
65970770chr18	chr18	65970770	65970771	2	*	100	chr18	65970238	65971237	1000	-	promoter:130216	ENSMUST00000025397.6	225644	Cplx4	mm10_genes_promoters
65970839chr18	chr18	65970839	65970840	2	*	100	chr18	65970238	65971237	1000	-	promoter:130216	ENSMUST00000025397.6	225644	Cplx4	mm10_genes_promoters
65970840chr18	chr18	65970840	65970841	2	*	100	chr18	65970238	65971237	1000	-	promoter:130216	ENSMUST00000025397.6	225644	Cplx4	mm10_genes_promoters
65970873chr18	chr18	65970873	65970874	2	*	100	chr18	65970238	65971237	1000	-	promoter:130216	ENSMUST00000025397.6	225644	Cplx4	mm10_genes_promoters
65970876chr18	chr18	65970876	65970877	2	*	85.7143	chr18	65970238	65971237	1000	-	promoter:130216	ENSMUST00000025397.6	225644	Cplx4	mm10_genes_promoters
65970888chr18	chr18	65970888	65970889	2	*	85.7143	chr18	65970238	65971237	1000	-	promoter:130216	ENSMUST00000025397.6	225644	Cplx4	mm10_genes_promoters
65970939chr18	chr18	65970939	65970940	2	*	80	chr18	65970238	65971237	1000	-	promoter:130216	ENSMUST00000025397.6	225644	Cplx4	mm10_genes_promoters
62810884chr5	chr5	62810884	62810885	2	*	80	chr5	62810674	62811673	1000	+	promoter:35581	ENSMUST00000238474.1	100322896	Dthd1	mm10_genes_promoters
62810885chr5	chr5	62810885	62810886	2	*	100	chr5	62810674	62811673	1000	+	promoter:35581	ENSMUST00000238474.1	100322896	Dthd1	mm10_genes_promoters
62810980chr5	chr5	62810980	62810981	2	*	85.7143	chr5	62810674	62811673	1000	+	promoter:35581	ENSMUST00000238474.1	100322896	Dthd1	mm10_genes_promoters
62810981chr5	chr5	62810981	62810982	2	*	84.6154	chr5	62810674	62811673	1000	+	promoter:35581	ENSMUST00000238474.1	100322896	Dthd1	mm10_genes_promoters
62811177chr5	chr5	62811177	62811178	2	*	100	chr5	62810674	62811673	1000	+	promoter:35581	ENSMUST00000238474.1	100322896	Dthd1	mm10_genes_promoters
62811178chr5	chr5	62811178	62811179	2	*	92.5926	chr5	62810674	62811673	1000	+	promoter:35581	ENSMUST00000238474.1	100322896	Dthd1	mm10_genes_promoters
62811480chr5	chr5	62811480	62811481	2	*	85	chr5	62810674	62811673	1000	+	promoter:35581	ENSMUST00000238474.1	100322896	Dthd1	mm10_genes_promoters
62811481chr5	chr5	62811481	62811482	2	*	87.5	chr5	62810674	62811673	1000	+	promoter:35581	ENSMUST00000238474.1	100322896	Dthd1	mm10_genes_promoters
62811528chr5	chr5	62811528	62811529	2	*	81.25	chr5	62810674	62811673	1000	+	promoter:35581	ENSMUST00000238474.1	100322896	Dthd1	mm10_genes_promoters
62811529chr5	chr5	62811529	62811530	2	*	73.3333	chr5	62810674	62811673	1000	+	promoter:35581	ENSMUST00000238474.1	100322896	Dthd1	mm10_genes_promoters
62811604chr5	chr5	62811604	62811605	2	*	83.3333	chr5	62810674	62811673	1000	+	promoter:35581	ENSMUST00000238474.1	100322896	Dthd1	mm10_genes_promoters
62811605chr5	chr5	62811605	62811606	2	*	78.9474	chr5	62810674	62811673	1000	+	promoter:35581	ENSMUST00000238474.1	100322896	Dthd1	mm10_genes_promoters
62811683chr5	chr5	62811683	62811684	2	*	84.6154	chr5	62811674	62812077	404	+	firstexon:35581	ENSMUST00000238474.1	100322896	Dthd1	mm10_genes_firstexons
62811684chr5	chr5	62811684	62811685	2	*	83.3333	chr5	62811674	62812077	404	+	firstexon:35581	ENSMUST00000238474.1	100322896	Dthd1	mm10_genes_firstexons
62812015chr5	chr5	62812015	62812016	2	*	93.75	chr5	62811674	62812077	404	+	firstexon:35581	ENSMUST00000238474.1	100322896	Dthd1	mm10_genes_firstexons
62812880chr5	chr5	62812880	62812881	2	*	88.2353	chr5	62812823	62813822	1000	+	promoter:35582	ENSMUST00000170704.1	100322896	Dthd1	mm10_genes_promoters
62813244chr5	chr5	62813244	62813245	2	*	88.8889	chr5	62812823	62813822	1000	+	promoter:35582	ENSMUST00000170704.1	100322896	Dthd1	mm10_genes_promoters
62813464chr5	chr5	62813464	62813465	2	*	90.4762	chr5	62812823	62813822	1000	+	promoter:35582	ENSMUST00000170704.1	100322896	Dthd1	mm10_genes_promoters
62813465chr5	chr5	62813465	62813466	2	*	73.3333	chr5	62812823	62813822	1000	+	promoter:35582	ENSMUST00000170704.1	100322896	Dthd1	mm10_genes_promoters
62813546chr5	chr5	62813546	62813547	2	*	78.5714	chr5	62812823	62813822	1000	+	promoter:35582	ENSMUST00000170704.1	100322896	Dthd1	mm10_genes_promoters
62813547chr5	chr5	62813547	62813548	2	*	91.6667	chr5	62812823	62813822	1000	+	promoter:35582	ENSMUST00000170704.1	100322896	Dthd1	mm10_genes_promoters
62813574chr5	chr5	62813574	62813575	2	*	66.6667	chr5	62812823	62813822	1000	+	promoter:35582	ENSMUST00000170704.1	100322896	Dthd1	mm10_genes_promoters
62813575chr5	chr5	62813575	62813576	2	*	76.9231	chr5	62812823	62813822	1000	+	promoter:35582	ENSMUST00000170704.1	100322896	Dthd1	mm10_genes_promoters
62813587chr5	chr5	62813587	62813588	2	*	100	chr5	62812823	62813822	1000	+	promoter:35582	ENSMUST00000170704.1	100322896	Dthd1	mm10_genes_promoters
62813588chr5	chr5	62813588	62813589	2	*	84.6154	chr5	62812823	62813822	1000	+	promoter:35582	ENSMUST00000170704.1	100322896	Dthd1	mm10_genes_promoters
62813785chr5	chr5	62813785	62813786	2	*	100	chr5	62812823	62813822	1000	+	promoter:35582	ENSMUST00000170704.1	100322896	Dthd1	mm10_genes_promoters
62813894chr5	chr5	62813894	62813895	2	*	100	chr5	62813823	62814389	567	+	firstexon:35582	ENSMUST00000170704.1	100322896	Dthd1	mm10_genes_firstexons
62814184chr5	chr5	62814184	62814185	2	*	82.3529	chr5	62813823	62814389	567	+	firstexon:35582	ENSMUST00000170704.1	100322896	Dthd1	mm10_genes_firstexons
120361124chr11	chr11	120361124	120361125	2	*	71.4286	chr11	120360534	120361533	1000	+	promoter:88805	ENSMUST00000026445.2	238021	Fscn2	mm10_genes_promoters
120361148chr11	chr11	120361148	120361149	2	*	100	chr11	120360534	120361533	1000	+	promoter:88805	ENSMUST00000026445.2	238021	Fscn2	mm10_genes_promoters
120361287chr11	chr11	120361287	120361288	2	*	100	chr11	120360534	120361533	1000	+	promoter:88805	ENSMUST00000026445.2	238021	Fscn2	mm10_genes_promoters
120361357chr11	chr11	120361357	120361358	2	*	100	chr11	120360534	120361533	1000	+	promoter:88805	ENSMUST00000026445.2	238021	Fscn2	mm10_genes_promoters
120362440chr11	chr11	120362440	120362441	2	*	80	chr11	120361534	120362534	1001	+	firstexon:88805	ENSMUST00000026445.2	238021	Fscn2	mm10_genes_firstexons
120365977chr11	chr11	120365977	120365978	2	*	28.5714	chr11	120365542	120366541	1000	+	promoter:88806	ENSMUST00000152556.1	238021	Fscn2	mm10_genes_promoters
120365977chr11	chr11	120365977	120365978	2	*	28.5714	chr11	120365713	120366712	1000	+	promoter:88807	ENSMUST00000130476.1	238021	Fscn2	mm10_genes_promoters
120366322chr11	chr11	120366322	120366323	2	*	0	chr11	120365542	120366541	1000	+	promoter:88806	ENSMUST00000152556.1	238021	Fscn2	mm10_genes_promoters
120366322chr11	chr11	120366322	120366323	2	*	0	chr11	120365713	120366712	1000	+	promoter:88807	ENSMUST00000130476.1	238021	Fscn2	mm10_genes_promoters
120366704chr11	chr11	120366704	120366705	2	*	0	chr11	120365713	120366712	1000	+	promoter:88807	ENSMUST00000130476.1	238021	Fscn2	mm10_genes_promoters
120366704chr11	chr11	120366704	120366705	2	*	0	chr11	120366542	120366797	256	+	firstexon:88806	ENSMUST00000152556.1	238021	Fscn2	mm10_genes_firstexons
107676200chr9	chr9	107676200	107676201	2	*	0	chr9	107676196	107676441	246	-	firstexon:77364	ENSMUST00000195849.1	14685	Gnat1	mm10_genes_firstexons
107676206chr9	chr9	107676206	107676207	2	*	0	chr9	107676196	107676441	246	-	firstexon:77364	ENSMUST00000195849.1	14685	Gnat1	mm10_genes_firstexons
107678040chr9	chr9	107678040	107678041	2	*	0	chr9	107677996	107678335	340	-	firstexon:77368	ENSMUST00000194153.1	14685	Gnat1	mm10_genes_firstexons
107678070chr9	chr9	107678070	107678071	2	*	20	chr9	107677996	107678335	340	-	firstexon:77368	ENSMUST00000194153.1	14685	Gnat1	mm10_genes_firstexons
107678105chr9	chr9	107678105	107678106	2	*	100	chr9	107677996	107678335	340	-	firstexon:77368	ENSMUST00000194153.1	14685	Gnat1	mm10_genes_firstexons
107678117chr9	chr9	107678117	107678118	2	*	76.4706	chr9	107677996	107678335	340	-	firstexon:77368	ENSMUST00000194153.1	14685	Gnat1	mm10_genes_firstexons
107678286chr9	chr9	107678286	107678287	2	*	0	chr9	107677996	107678335	340	-	firstexon:77368	ENSMUST00000194153.1	14685	Gnat1	mm10_genes_firstexons
107678287chr9	chr9	107678287	107678288	2	*	0	chr9	107677996	107678335	340	-	firstexon:77368	ENSMUST00000194153.1	14685	Gnat1	mm10_genes_firstexons
107678354chr9	chr9	107678354	107678355	2	*	5.88235	chr9	107678336	107679335	1000	-	promoter:77368	ENSMUST00000194153.1	14685	Gnat1	mm10_genes_promoters
107678355chr9	chr9	107678355	107678356	2	*	16.6667	chr9	107678336	107679335	1000	-	promoter:77368	ENSMUST00000194153.1	14685	Gnat1	mm10_genes_promoters
107678451chr9	chr9	107678451	107678452	2	*	45.4545	chr9	107678336	107679335	1000	-	promoter:77368	ENSMUST00000194153.1	14685	Gnat1	mm10_genes_promoters
107678451chr9	chr9	107678451	107678452	2	*	45.4545	chr9	107678426	107679425	1000	-	promoter:77365	ENSMUST00000195129.5	14685	Gnat1	mm10_genes_promoters
107678509chr9	chr9	107678509	107678510	2	*	80	chr9	107678336	107679335	1000	-	promoter:77368	ENSMUST00000194153.1	14685	Gnat1	mm10_genes_promoters
107678509chr9	chr9	107678509	107678510	2	*	80	chr9	107678426	107679425	1000	-	promoter:77365	ENSMUST00000195129.5	14685	Gnat1	mm10_genes_promoters
107678510chr9	chr9	107678510	107678511	2	*	37.5	chr9	107678336	107679335	1000	-	promoter:77368	ENSMUST00000194153.1	14685	Gnat1	mm10_genes_promoters
107678510chr9	chr9	107678510	107678511	2	*	37.5	chr9	107678426	107679425	1000	-	promoter:77365	ENSMUST00000195129.5	14685	Gnat1	mm10_genes_promoters
107678607chr9	chr9	107678607	107678608	2	*	66.6667	chr9	107678336	107679335	1000	-	promoter:77368	ENSMUST00000194153.1	14685	Gnat1	mm10_genes_promoters
107678607chr9	chr9	107678607	107678608	2	*	66.6667	chr9	107678426	107679425	1000	-	promoter:77365	ENSMUST00000195129.5	14685	Gnat1	mm10_genes_promoters
107678628chr9	chr9	107678628	107678629	2	*	77.7778	chr9	107678336	107679335	1000	-	promoter:77368	ENSMUST00000194153.1	14685	Gnat1	mm10_genes_promoters
107678628chr9	chr9	107678628	107678629	2	*	77.7778	chr9	107678426	107679425	1000	-	promoter:77365	ENSMUST00000195129.5	14685	Gnat1	mm10_genes_promoters
107678799chr9	chr9	107678799	107678800	2	*	80	chr9	107678336	107679335	1000	-	promoter:77368	ENSMUST00000194153.1	14685	Gnat1	mm10_genes_promoters
107678799chr9	chr9	107678799	107678800	2	*	80	chr9	107678426	107679425	1000	-	promoter:77365	ENSMUST00000195129.5	14685	Gnat1	mm10_genes_promoters
107679175chr9	chr9	107679175	107679176	2	*	100	chr9	107678336	107679335	1000	-	promoter:77368	ENSMUST00000194153.1	14685	Gnat1	mm10_genes_promoters
107679175chr9	chr9	107679175	107679176	2	*	100	chr9	107678426	107679425	1000	-	promoter:77365	ENSMUST00000195129.5	14685	Gnat1	mm10_genes_promoters
107679176chr9	chr9	107679176	107679177	2	*	83.3333	chr9	107678336	107679335	1000	-	promoter:77368	ENSMUST00000194153.1	14685	Gnat1	mm10_genes_promoters
107679176chr9	chr9	107679176	107679177	2	*	83.3333	chr9	107678426	107679425	1000	-	promoter:77365	ENSMUST00000195129.5	14685	Gnat1	mm10_genes_promoters
107679205chr9	chr9	107679205	107679206	2	*	100	chr9	107678336	107679335	1000	-	promoter:77368	ENSMUST00000194153.1	14685	Gnat1	mm10_genes_promoters
107679205chr9	chr9	107679205	107679206	2	*	100	chr9	107678426	107679425	1000	-	promoter:77365	ENSMUST00000195129.5	14685	Gnat1	mm10_genes_promoters
107679206chr9	chr9	107679206	107679207	2	*	83.3333	chr9	107678336	107679335	1000	-	promoter:77368	ENSMUST00000194153.1	14685	Gnat1	mm10_genes_promoters
107679206chr9	chr9	107679206	107679207	2	*	83.3333	chr9	107678426	107679425	1000	-	promoter:77365	ENSMUST00000195129.5	14685	Gnat1	mm10_genes_promoters
107679353chr9	chr9	107679353	107679354	2	*	55.5556	chr9	107678426	107679425	1000	-	promoter:77365	ENSMUST00000195129.5	14685	Gnat1	mm10_genes_promoters
107679405chr9	chr9	107679405	107679406	2	*	50	chr9	107678426	107679425	1000	-	promoter:77365	ENSMUST00000195129.5	14685	Gnat1	mm10_genes_promoters
107679468chr9	chr9	107679468	107679469	2	*	66.6667	chr9	107679443	107679712	270	-	firstexon:77362	ENSMUST00000010205.8	14685	Gnat1	mm10_genes_firstexons
107679468chr9	chr9	107679468	107679469	2	*	66.6667	chr9	107679443	107679634	192	-	firstexon:77363	ENSMUST00000194802.5	14685	Gnat1	mm10_genes_firstexons
107679468chr9	chr9	107679468	107679469	2	*	66.6667	chr9	107679443	107679614	172	-	firstexon:77366	ENSMUST00000193188.5	14685	Gnat1	mm10_genes_firstexons
107679468chr9	chr9	107679468	107679469	2	*	66.6667	chr9	107679443	107679585	143	-	firstexon:77367	ENSMUST00000192271.5	14685	Gnat1	mm10_genes_firstexons
107680282chr9	chr9	107680282	107680283	2	*	80	chr9	107679586	107680585	1000	-	promoter:77367	ENSMUST00000192271.5	14685	Gnat1	mm10_genes_promoters
107680282chr9	chr9	107680282	107680283	2	*	80	chr9	107679615	107680614	1000	-	promoter:77366	ENSMUST00000193188.5	14685	Gnat1	mm10_genes_promoters
107680282chr9	chr9	107680282	107680283	2	*	80	chr9	107679635	107680634	1000	-	promoter:77363	ENSMUST00000194802.5	14685	Gnat1	mm10_genes_promoters
107680282chr9	chr9	107680282	107680283	2	*	80	chr9	107679713	107680712	1000	-	promoter:77362	ENSMUST00000010205.8	14685	Gnat1	mm10_genes_promoters
107680286chr9	chr9	107680286	107680287	2	*	100	chr9	107679586	107680585	1000	-	promoter:77367	ENSMUST00000192271.5	14685	Gnat1	mm10_genes_promoters
107680286chr9	chr9	107680286	107680287	2	*	100	chr9	107679615	107680614	1000	-	promoter:77366	ENSMUST00000193188.5	14685	Gnat1	mm10_genes_promoters
107680286chr9	chr9	107680286	107680287	2	*	100	chr9	107679635	107680634	1000	-	promoter:77363	ENSMUST00000194802.5	14685	Gnat1	mm10_genes_promoters
107680286chr9	chr9	107680286	107680287	2	*	100	chr9	107679713	107680712	1000	-	promoter:77362	ENSMUST00000010205.8	14685	Gnat1	mm10_genes_promoters
17961812chr5	chr5	17961812	17961813	2	*	84.6154	chr5	17961549	17962548	1000	+	promoter:34436	ENSMUST00000030561.8	242851	Gnat3	mm10_genes_promoters
17961813chr5	chr5	17961813	17961814	2	*	70	chr5	17961549	17962548	1000	+	promoter:34436	ENSMUST00000030561.8	242851	Gnat3	mm10_genes_promoters
17962426chr5	chr5	17962426	17962427	2	*	89.4737	chr5	17961549	17962548	1000	+	promoter:34436	ENSMUST00000030561.8	242851	Gnat3	mm10_genes_promoters
17962427chr5	chr5	17962427	17962428	2	*	84.6154	chr5	17961549	17962548	1000	+	promoter:34436	ENSMUST00000030561.8	242851	Gnat3	mm10_genes_promoters
17962558chr5	chr5	17962558	17962559	2	*	90.9091	chr5	17962549	17962796	248	+	firstexon:34436	ENSMUST00000030561.8	242851	Gnat3	mm10_genes_firstexons
17962585chr5	chr5	17962585	17962586	2	*	83.3333	chr5	17962549	17962796	248	+	firstexon:34436	ENSMUST00000030561.8	242851	Gnat3	mm10_genes_firstexons
17962592chr5	chr5	17962592	17962593	2	*	91.6667	chr5	17962549	17962796	248	+	firstexon:34436	ENSMUST00000030561.8	242851	Gnat3	mm10_genes_firstexons
17962629chr5	chr5	17962629	17962630	2	*	77.7778	chr5	17962549	17962796	248	+	firstexon:34436	ENSMUST00000030561.8	242851	Gnat3	mm10_genes_firstexons
17962630chr5	chr5	17962630	17962631	2	*	83.3333	chr5	17962549	17962796	248	+	firstexon:34436	ENSMUST00000030561.8	242851	Gnat3	mm10_genes_firstexons
17962764chr5	chr5	17962764	17962765	2	*	85.7143	chr5	17962549	17962796	248	+	firstexon:34436	ENSMUST00000030561.8	242851	Gnat3	mm10_genes_firstexons
17962765chr5	chr5	17962765	17962766	2	*	100	chr5	17962549	17962796	248	+	firstexon:34436	ENSMUST00000030561.8	242851	Gnat3	mm10_genes_firstexons
119659056chr4	chr4	119659056	119659057	2	*	100	chr4	119658782	119659781	1000	-	promoter:32525	ENSMUST00000106309.8	14916	Guca2b	mm10_genes_promoters
119659056chr4	chr4	119659056	119659057	2	*	100	chr4	119658955	119659954	1000	-	promoter:32526	ENSMUST00000044426.7	14916	Guca2b	mm10_genes_promoters
119659892chr4	chr4	119659892	119659893	2	*	83.3333	chr4	119658955	119659954	1000	-	promoter:32526	ENSMUST00000044426.7	14916	Guca2b	mm10_genes_promoters
119659928chr4	chr4	119659928	119659929	2	*	100	chr4	119658955	119659954	1000	-	promoter:32526	ENSMUST00000044426.7	14916	Guca2b	mm10_genes_promoters
98439442chr7	chr7	98439442	98439443	2	*	100	chr7	98439416	98440415	1000	+	promoter:54652	ENSMUST00000206435.1	14918	Gucy2d	mm10_genes_promoters
98439443chr7	chr7	98439443	98439444	2	*	93.75	chr7	98439416	98440415	1000	+	promoter:54652	ENSMUST00000206435.1	14918	Gucy2d	mm10_genes_promoters
98439450chr7	chr7	98439450	98439451	2	*	87.5	chr7	98439416	98440415	1000	+	promoter:54652	ENSMUST00000206435.1	14918	Gucy2d	mm10_genes_promoters
98439451chr7	chr7	98439451	98439452	2	*	80	chr7	98439416	98440415	1000	+	promoter:54652	ENSMUST00000206435.1	14918	Gucy2d	mm10_genes_promoters
98439718chr7	chr7	98439718	98439719	2	*	78.2609	chr7	98439416	98440415	1000	+	promoter:54652	ENSMUST00000206435.1	14918	Gucy2d	mm10_genes_promoters
98439753chr7	chr7	98439753	98439754	2	*	40.9091	chr7	98439416	98440415	1000	+	promoter:54652	ENSMUST00000206435.1	14918	Gucy2d	mm10_genes_promoters
98439833chr7	chr7	98439833	98439834	2	*	72.7273	chr7	98439416	98440415	1000	+	promoter:54652	ENSMUST00000206435.1	14918	Gucy2d	mm10_genes_promoters
98439925chr7	chr7	98439925	98439926	2	*	75	chr7	98439416	98440415	1000	+	promoter:54652	ENSMUST00000206435.1	14918	Gucy2d	mm10_genes_promoters
98439948chr7	chr7	98439948	98439949	2	*	83.3333	chr7	98439416	98440415	1000	+	promoter:54652	ENSMUST00000206435.1	14918	Gucy2d	mm10_genes_promoters
98439949chr7	chr7	98439949	98439950	2	*	100	chr7	98439416	98440415	1000	+	promoter:54652	ENSMUST00000206435.1	14918	Gucy2d	mm10_genes_promoters
98440070chr7	chr7	98440070	98440071	2	*	83.3333	chr7	98439416	98440415	1000	+	promoter:54652	ENSMUST00000206435.1	14918	Gucy2d	mm10_genes_promoters
98440175chr7	chr7	98440175	98440176	2	*	50	chr7	98439416	98440415	1000	+	promoter:54652	ENSMUST00000206435.1	14918	Gucy2d	mm10_genes_promoters
98440230chr7	chr7	98440230	98440231	2	*	0	chr7	98439416	98440415	1000	+	promoter:54652	ENSMUST00000206435.1	14918	Gucy2d	mm10_genes_promoters
98442519chr7	chr7	98442519	98442520	2	*	83.3333	chr7	98442421	98443420	1000	+	promoter:54653	ENSMUST00000098274.4	14918	Gucy2d	mm10_genes_promoters
98442520chr7	chr7	98442520	98442521	2	*	33.3333	chr7	98442421	98443420	1000	+	promoter:54653	ENSMUST00000098274.4	14918	Gucy2d	mm10_genes_promoters
98442622chr7	chr7	98442622	98442623	2	*	100	chr7	98442421	98443420	1000	+	promoter:54653	ENSMUST00000098274.4	14918	Gucy2d	mm10_genes_promoters
98442831chr7	chr7	98442831	98442832	2	*	100	chr7	98442421	98443420	1000	+	promoter:54653	ENSMUST00000098274.4	14918	Gucy2d	mm10_genes_promoters
98443095chr7	chr7	98443095	98443096	2	*	100	chr7	98442421	98443420	1000	+	promoter:54653	ENSMUST00000098274.4	14918	Gucy2d	mm10_genes_promoters
98443190chr7	chr7	98443190	98443191	2	*	62.5	chr7	98442421	98443420	1000	+	promoter:54653	ENSMUST00000098274.4	14918	Gucy2d	mm10_genes_promoters
98443206chr7	chr7	98443206	98443207	2	*	71.4286	chr7	98442421	98443420	1000	+	promoter:54653	ENSMUST00000098274.4	14918	Gucy2d	mm10_genes_promoters
98466693chr7	chr7	98466693	98466694	2	*	100	chr7	98466694	98467693	1000	+	promoter:54655	ENSMUST00000205350.1	14918	Gucy2d	mm10_genes_promoters
98466694chr7	chr7	98466694	98466695	2	*	100	chr7	98466694	98467693	1000	+	promoter:54655	ENSMUST00000205350.1	14918	Gucy2d	mm10_genes_promoters
98466699chr7	chr7	98466699	98466700	2	*	100	chr7	98466694	98467693	1000	+	promoter:54655	ENSMUST00000205350.1	14918	Gucy2d	mm10_genes_promoters
98466700chr7	chr7	98466700	98466701	2	*	85.7143	chr7	98466694	98467693	1000	+	promoter:54655	ENSMUST00000205350.1	14918	Gucy2d	mm10_genes_promoters
98466942chr7	chr7	98466942	98466943	2	*	81.8182	chr7	98466694	98467693	1000	+	promoter:54655	ENSMUST00000205350.1	14918	Gucy2d	mm10_genes_promoters
98466961chr7	chr7	98466961	98466962	2	*	100	chr7	98466694	98467693	1000	+	promoter:54655	ENSMUST00000205350.1	14918	Gucy2d	mm10_genes_promoters
98467125chr7	chr7	98467125	98467126	2	*	72.7273	chr7	98466694	98467693	1000	+	promoter:54655	ENSMUST00000205350.1	14918	Gucy2d	mm10_genes_promoters
98467235chr7	chr7	98467235	98467236	2	*	95	chr7	98466694	98467693	1000	+	promoter:54655	ENSMUST00000205350.1	14918	Gucy2d	mm10_genes_promoters
98467292chr7	chr7	98467292	98467293	2	*	80.9524	chr7	98466694	98467693	1000	+	promoter:54655	ENSMUST00000205350.1	14918	Gucy2d	mm10_genes_promoters
98467623chr7	chr7	98467623	98467624	2	*	100	chr7	98466694	98467693	1000	+	promoter:54655	ENSMUST00000205350.1	14918	Gucy2d	mm10_genes_promoters
98467662chr7	chr7	98467662	98467663	2	*	100	chr7	98466694	98467693	1000	+	promoter:54655	ENSMUST00000205350.1	14918	Gucy2d	mm10_genes_promoters
98471152chr7	chr7	98471152	98471153	2	*	80	chr7	98470533	98471532	1000	+	promoter:54656	ENSMUST00000206524.1	14918	Gucy2d	mm10_genes_promoters
98471165chr7	chr7	98471165	98471166	2	*	83.3333	chr7	98470533	98471532	1000	+	promoter:54656	ENSMUST00000206524.1	14918	Gucy2d	mm10_genes_promoters
98471261chr7	chr7	98471261	98471262	2	*	86.6667	chr7	98470533	98471532	1000	+	promoter:54656	ENSMUST00000206524.1	14918	Gucy2d	mm10_genes_promoters
98471304chr7	chr7	98471304	98471305	2	*	70	chr7	98470533	98471532	1000	+	promoter:54656	ENSMUST00000206524.1	14918	Gucy2d	mm10_genes_promoters
98471424chr7	chr7	98471424	98471425	2	*	66.6667	chr7	98470533	98471532	1000	+	promoter:54656	ENSMUST00000206524.1	14918	Gucy2d	mm10_genes_promoters
98471474chr7	chr7	98471474	98471475	2	*	100	chr7	98470533	98471532	1000	+	promoter:54656	ENSMUST00000206524.1	14918	Gucy2d	mm10_genes_promoters
98471509chr7	chr7	98471509	98471510	2	*	86.6667	chr7	98470533	98471532	1000	+	promoter:54656	ENSMUST00000206524.1	14918	Gucy2d	mm10_genes_promoters
114970540chr5	chr5	114970540	114970541	2	*	100	chr5	114970519	114971067	549	-	firstexon:41436	ENSMUST00000031535.11	21405	Hnf1a	mm10_genes_firstexons
114970540chr5	chr5	114970540	114970541	2	*	100	chr5	114970519	114970844	326	-	firstexon:41437	ENSMUST00000176911.7	21405	Hnf1a	mm10_genes_firstexons
114970540chr5	chr5	114970540	114970541	2	*	100	chr5	114970519	114970844	326	-	firstexon:41438	ENSMUST00000176550.1	21405	Hnf1a	mm10_genes_firstexons
114970601chr5	chr5	114970601	114970602	2	*	100	chr5	114970519	114971067	549	-	firstexon:41436	ENSMUST00000031535.11	21405	Hnf1a	mm10_genes_firstexons
114970601chr5	chr5	114970601	114970602	2	*	100	chr5	114970519	114970844	326	-	firstexon:41437	ENSMUST00000176911.7	21405	Hnf1a	mm10_genes_firstexons
114970601chr5	chr5	114970601	114970602	2	*	100	chr5	114970519	114970844	326	-	firstexon:41438	ENSMUST00000176550.1	21405	Hnf1a	mm10_genes_firstexons
114970603chr5	chr5	114970603	114970604	2	*	100	chr5	114970519	114971067	549	-	firstexon:41436	ENSMUST00000031535.11	21405	Hnf1a	mm10_genes_firstexons
114970603chr5	chr5	114970603	114970604	2	*	100	chr5	114970519	114970844	326	-	firstexon:41437	ENSMUST00000176911.7	21405	Hnf1a	mm10_genes_firstexons
114970603chr5	chr5	114970603	114970604	2	*	100	chr5	114970519	114970844	326	-	firstexon:41438	ENSMUST00000176550.1	21405	Hnf1a	mm10_genes_firstexons
114970618chr5	chr5	114970618	114970619	2	*	83.3333	chr5	114970519	114971067	549	-	firstexon:41436	ENSMUST00000031535.11	21405	Hnf1a	mm10_genes_firstexons
114970618chr5	chr5	114970618	114970619	2	*	83.3333	chr5	114970519	114970844	326	-	firstexon:41437	ENSMUST00000176911.7	21405	Hnf1a	mm10_genes_firstexons
114970618chr5	chr5	114970618	114970619	2	*	83.3333	chr5	114970519	114970844	326	-	firstexon:41438	ENSMUST00000176550.1	21405	Hnf1a	mm10_genes_firstexons
114970625chr5	chr5	114970625	114970626	2	*	100	chr5	114970519	114971067	549	-	firstexon:41436	ENSMUST00000031535.11	21405	Hnf1a	mm10_genes_firstexons
114970625chr5	chr5	114970625	114970626	2	*	100	chr5	114970519	114970844	326	-	firstexon:41437	ENSMUST00000176911.7	21405	Hnf1a	mm10_genes_firstexons
114970625chr5	chr5	114970625	114970626	2	*	100	chr5	114970519	114970844	326	-	firstexon:41438	ENSMUST00000176550.1	21405	Hnf1a	mm10_genes_firstexons
114971583chr5	chr5	114971583	114971584	2	*	100	chr5	114970845	114971844	1000	-	promoter:41437	ENSMUST00000176911.7	21405	Hnf1a	mm10_genes_promoters
114971583chr5	chr5	114971583	114971584	2	*	100	chr5	114970845	114971844	1000	-	promoter:41438	ENSMUST00000176550.1	21405	Hnf1a	mm10_genes_promoters
114971583chr5	chr5	114971583	114971584	2	*	100	chr5	114971068	114972067	1000	-	promoter:41436	ENSMUST00000031535.11	21405	Hnf1a	mm10_genes_promoters
114971794chr5	chr5	114971794	114971795	2	*	100	chr5	114970845	114971844	1000	-	promoter:41437	ENSMUST00000176911.7	21405	Hnf1a	mm10_genes_promoters
114971794chr5	chr5	114971794	114971795	2	*	100	chr5	114970845	114971844	1000	-	promoter:41438	ENSMUST00000176550.1	21405	Hnf1a	mm10_genes_promoters
114971794chr5	chr5	114971794	114971795	2	*	100	chr5	114971068	114972067	1000	-	promoter:41436	ENSMUST00000031535.11	21405	Hnf1a	mm10_genes_promoters
114971856chr5	chr5	114971856	114971857	2	*	100	chr5	114971068	114972067	1000	-	promoter:41436	ENSMUST00000031535.11	21405	Hnf1a	mm10_genes_promoters
114971929chr5	chr5	114971929	114971930	2	*	85.7143	chr5	114971068	114972067	1000	-	promoter:41436	ENSMUST00000031535.11	21405	Hnf1a	mm10_genes_promoters
80465363chr9	chr9	80465363	80465364	2	*	95	chr9	80465223	80465481	259	-	firstexon:76520	ENSMUST00000113250.9	63859	Impg1	mm10_genes_firstexons
80465363chr9	chr9	80465363	80465364	2	*	95	chr9	80465223	80465438	216	-	firstexon:76519	ENSMUST00000085289.11	63859	Impg1	mm10_genes_firstexons
80465363chr9	chr9	80465363	80465364	2	*	95	chr9	80465223	80465438	216	-	firstexon:76521	ENSMUST00000185068.1	63859	Impg1	mm10_genes_firstexons
80465364chr9	chr9	80465364	80465365	2	*	71.4286	chr9	80465223	80465481	259	-	firstexon:76520	ENSMUST00000113250.9	63859	Impg1	mm10_genes_firstexons
80465364chr9	chr9	80465364	80465365	2	*	71.4286	chr9	80465223	80465438	216	-	firstexon:76519	ENSMUST00000085289.11	63859	Impg1	mm10_genes_firstexons
80465364chr9	chr9	80465364	80465365	2	*	71.4286	chr9	80465223	80465438	216	-	firstexon:76521	ENSMUST00000185068.1	63859	Impg1	mm10_genes_firstexons
80465395chr9	chr9	80465395	80465396	2	*	76.4706	chr9	80465223	80465481	259	-	firstexon:76520	ENSMUST00000113250.9	63859	Impg1	mm10_genes_firstexons
80465395chr9	chr9	80465395	80465396	2	*	76.4706	chr9	80465223	80465438	216	-	firstexon:76519	ENSMUST00000085289.11	63859	Impg1	mm10_genes_firstexons
80465395chr9	chr9	80465395	80465396	2	*	76.4706	chr9	80465223	80465438	216	-	firstexon:76521	ENSMUST00000185068.1	63859	Impg1	mm10_genes_firstexons
80465396chr9	chr9	80465396	80465397	2	*	85.7143	chr9	80465223	80465481	259	-	firstexon:76520	ENSMUST00000113250.9	63859	Impg1	mm10_genes_firstexons
80465396chr9	chr9	80465396	80465397	2	*	85.7143	chr9	80465223	80465438	216	-	firstexon:76519	ENSMUST00000085289.11	63859	Impg1	mm10_genes_firstexons
80465396chr9	chr9	80465396	80465397	2	*	85.7143	chr9	80465223	80465438	216	-	firstexon:76521	ENSMUST00000185068.1	63859	Impg1	mm10_genes_firstexons
80465409chr9	chr9	80465409	80465410	2	*	47.0588	chr9	80465223	80465481	259	-	firstexon:76520	ENSMUST00000113250.9	63859	Impg1	mm10_genes_firstexons
80465409chr9	chr9	80465409	80465410	2	*	47.0588	chr9	80465223	80465438	216	-	firstexon:76519	ENSMUST00000085289.11	63859	Impg1	mm10_genes_firstexons
80465409chr9	chr9	80465409	80465410	2	*	47.0588	chr9	80465223	80465438	216	-	firstexon:76521	ENSMUST00000185068.1	63859	Impg1	mm10_genes_firstexons
80465410chr9	chr9	80465410	80465411	2	*	16.6667	chr9	80465223	80465481	259	-	firstexon:76520	ENSMUST00000113250.9	63859	Impg1	mm10_genes_firstexons
80465410chr9	chr9	80465410	80465411	2	*	16.6667	chr9	80465223	80465438	216	-	firstexon:76519	ENSMUST00000085289.11	63859	Impg1	mm10_genes_firstexons
80465410chr9	chr9	80465410	80465411	2	*	16.6667	chr9	80465223	80465438	216	-	firstexon:76521	ENSMUST00000185068.1	63859	Impg1	mm10_genes_firstexons
80465446chr9	chr9	80465446	80465447	2	*	43.75	chr9	80465223	80465481	259	-	firstexon:76520	ENSMUST00000113250.9	63859	Impg1	mm10_genes_firstexons
80465446chr9	chr9	80465446	80465447	2	*	43.75	chr9	80465439	80466438	1000	-	promoter:76519	ENSMUST00000085289.11	63859	Impg1	mm10_genes_promoters
80465446chr9	chr9	80465446	80465447	2	*	43.75	chr9	80465439	80466438	1000	-	promoter:76521	ENSMUST00000185068.1	63859	Impg1	mm10_genes_promoters
80465447chr9	chr9	80465447	80465448	2	*	20	chr9	80465223	80465481	259	-	firstexon:76520	ENSMUST00000113250.9	63859	Impg1	mm10_genes_firstexons
80465447chr9	chr9	80465447	80465448	2	*	20	chr9	80465439	80466438	1000	-	promoter:76519	ENSMUST00000085289.11	63859	Impg1	mm10_genes_promoters
80465447chr9	chr9	80465447	80465448	2	*	20	chr9	80465439	80466438	1000	-	promoter:76521	ENSMUST00000185068.1	63859	Impg1	mm10_genes_promoters
80465454chr9	chr9	80465454	80465455	2	*	60	chr9	80465223	80465481	259	-	firstexon:76520	ENSMUST00000113250.9	63859	Impg1	mm10_genes_firstexons
80465454chr9	chr9	80465454	80465455	2	*	60	chr9	80465439	80466438	1000	-	promoter:76519	ENSMUST00000085289.11	63859	Impg1	mm10_genes_promoters
80465454chr9	chr9	80465454	80465455	2	*	60	chr9	80465439	80466438	1000	-	promoter:76521	ENSMUST00000185068.1	63859	Impg1	mm10_genes_promoters
80465455chr9	chr9	80465455	80465456	2	*	0	chr9	80465223	80465481	259	-	firstexon:76520	ENSMUST00000113250.9	63859	Impg1	mm10_genes_firstexons
80465455chr9	chr9	80465455	80465456	2	*	0	chr9	80465439	80466438	1000	-	promoter:76519	ENSMUST00000085289.11	63859	Impg1	mm10_genes_promoters
80465455chr9	chr9	80465455	80465456	2	*	0	chr9	80465439	80466438	1000	-	promoter:76521	ENSMUST00000185068.1	63859	Impg1	mm10_genes_promoters
80465640chr9	chr9	80465640	80465641	2	*	11.1111	chr9	80465439	80466438	1000	-	promoter:76519	ENSMUST00000085289.11	63859	Impg1	mm10_genes_promoters
80465640chr9	chr9	80465640	80465641	2	*	11.1111	chr9	80465439	80466438	1000	-	promoter:76521	ENSMUST00000185068.1	63859	Impg1	mm10_genes_promoters
80465640chr9	chr9	80465640	80465641	2	*	11.1111	chr9	80465482	80466481	1000	-	promoter:76520	ENSMUST00000113250.9	63859	Impg1	mm10_genes_promoters
80465731chr9	chr9	80465731	80465732	2	*	25	chr9	80465439	80466438	1000	-	promoter:76519	ENSMUST00000085289.11	63859	Impg1	mm10_genes_promoters
80465731chr9	chr9	80465731	80465732	2	*	25	chr9	80465439	80466438	1000	-	promoter:76521	ENSMUST00000185068.1	63859	Impg1	mm10_genes_promoters
80465731chr9	chr9	80465731	80465732	2	*	25	chr9	80465482	80466481	1000	-	promoter:76520	ENSMUST00000113250.9	63859	Impg1	mm10_genes_promoters
80465848chr9	chr9	80465848	80465849	2	*	72.7273	chr9	80465439	80466438	1000	-	promoter:76519	ENSMUST00000085289.11	63859	Impg1	mm10_genes_promoters
80465848chr9	chr9	80465848	80465849	2	*	72.7273	chr9	80465439	80466438	1000	-	promoter:76521	ENSMUST00000185068.1	63859	Impg1	mm10_genes_promoters
80465848chr9	chr9	80465848	80465849	2	*	72.7273	chr9	80465482	80466481	1000	-	promoter:76520	ENSMUST00000113250.9	63859	Impg1	mm10_genes_promoters
80465849chr9	chr9	80465849	80465850	2	*	75	chr9	80465439	80466438	1000	-	promoter:76519	ENSMUST00000085289.11	63859	Impg1	mm10_genes_promoters
80465849chr9	chr9	80465849	80465850	2	*	75	chr9	80465439	80466438	1000	-	promoter:76521	ENSMUST00000185068.1	63859	Impg1	mm10_genes_promoters
80465849chr9	chr9	80465849	80465850	2	*	75	chr9	80465482	80466481	1000	-	promoter:76520	ENSMUST00000113250.9	63859	Impg1	mm10_genes_promoters
80465929chr9	chr9	80465929	80465930	2	*	91.6667	chr9	80465439	80466438	1000	-	promoter:76519	ENSMUST00000085289.11	63859	Impg1	mm10_genes_promoters
80465929chr9	chr9	80465929	80465930	2	*	91.6667	chr9	80465439	80466438	1000	-	promoter:76521	ENSMUST00000185068.1	63859	Impg1	mm10_genes_promoters
80465929chr9	chr9	80465929	80465930	2	*	91.6667	chr9	80465482	80466481	1000	-	promoter:76520	ENSMUST00000113250.9	63859	Impg1	mm10_genes_promoters
80466026chr9	chr9	80466026	80466027	2	*	100	chr9	80465439	80466438	1000	-	promoter:76519	ENSMUST00000085289.11	63859	Impg1	mm10_genes_promoters
80466026chr9	chr9	80466026	80466027	2	*	100	chr9	80465439	80466438	1000	-	promoter:76521	ENSMUST00000185068.1	63859	Impg1	mm10_genes_promoters
80466026chr9	chr9	80466026	80466027	2	*	100	chr9	80465482	80466481	1000	-	promoter:76520	ENSMUST00000113250.9	63859	Impg1	mm10_genes_promoters
80466056chr9	chr9	80466056	80466057	2	*	84.6154	chr9	80465439	80466438	1000	-	promoter:76519	ENSMUST00000085289.11	63859	Impg1	mm10_genes_promoters
80466056chr9	chr9	80466056	80466057	2	*	84.6154	chr9	80465439	80466438	1000	-	promoter:76521	ENSMUST00000185068.1	63859	Impg1	mm10_genes_promoters
80466056chr9	chr9	80466056	80466057	2	*	84.6154	chr9	80465482	80466481	1000	-	promoter:76520	ENSMUST00000113250.9	63859	Impg1	mm10_genes_promoters
80466064chr9	chr9	80466064	80466065	2	*	100	chr9	80465439	80466438	1000	-	promoter:76519	ENSMUST00000085289.11	63859	Impg1	mm10_genes_promoters
80466064chr9	chr9	80466064	80466065	2	*	100	chr9	80465439	80466438	1000	-	promoter:76521	ENSMUST00000185068.1	63859	Impg1	mm10_genes_promoters
80466064chr9	chr9	80466064	80466065	2	*	100	chr9	80465482	80466481	1000	-	promoter:76520	ENSMUST00000113250.9	63859	Impg1	mm10_genes_promoters
80466083chr9	chr9	80466083	80466084	2	*	91.6667	chr9	80465439	80466438	1000	-	promoter:76519	ENSMUST00000085289.11	63859	Impg1	mm10_genes_promoters
80466083chr9	chr9	80466083	80466084	2	*	91.6667	chr9	80465439	80466438	1000	-	promoter:76521	ENSMUST00000185068.1	63859	Impg1	mm10_genes_promoters
80466083chr9	chr9	80466083	80466084	2	*	91.6667	chr9	80465482	80466481	1000	-	promoter:76520	ENSMUST00000113250.9	63859	Impg1	mm10_genes_promoters
80466330chr9	chr9	80466330	80466331	2	*	88.8889	chr9	80465439	80466438	1000	-	promoter:76519	ENSMUST00000085289.11	63859	Impg1	mm10_genes_promoters
80466330chr9	chr9	80466330	80466331	2	*	88.8889	chr9	80465439	80466438	1000	-	promoter:76521	ENSMUST00000185068.1	63859	Impg1	mm10_genes_promoters
80466330chr9	chr9	80466330	80466331	2	*	88.8889	chr9	80465482	80466481	1000	-	promoter:76520	ENSMUST00000113250.9	63859	Impg1	mm10_genes_promoters
80466342chr9	chr9	80466342	80466343	2	*	100	chr9	80465439	80466438	1000	-	promoter:76519	ENSMUST00000085289.11	63859	Impg1	mm10_genes_promoters
80466342chr9	chr9	80466342	80466343	2	*	100	chr9	80465439	80466438	1000	-	promoter:76521	ENSMUST00000185068.1	63859	Impg1	mm10_genes_promoters
80466342chr9	chr9	80466342	80466343	2	*	100	chr9	80465482	80466481	1000	-	promoter:76520	ENSMUST00000113250.9	63859	Impg1	mm10_genes_promoters
80466466chr9	chr9	80466466	80466467	2	*	66.6667	chr9	80465482	80466481	1000	-	promoter:76520	ENSMUST00000113250.9	63859	Impg1	mm10_genes_promoters
56203845chr16	chr16	56203845	56203846	2	*	81.8182	chr16	56203313	56204312	1000	+	promoter:117051	ENSMUST00000160116.7	224224	Impg2	mm10_genes_promoters
56203845chr16	chr16	56203845	56203846	2	*	81.8182	chr16	56203332	56204331	1000	+	promoter:117052	ENSMUST00000069778.6	224224	Impg2	mm10_genes_promoters
56203845chr16	chr16	56203845	56203846	2	*	81.8182	chr16	56203338	56204337	1000	+	promoter:117053	ENSMUST00000069936.7	224224	Impg2	mm10_genes_promoters
56203912chr16	chr16	56203912	56203913	2	*	88.8889	chr16	56203313	56204312	1000	+	promoter:117051	ENSMUST00000160116.7	224224	Impg2	mm10_genes_promoters
56203912chr16	chr16	56203912	56203913	2	*	88.8889	chr16	56203332	56204331	1000	+	promoter:117052	ENSMUST00000069778.6	224224	Impg2	mm10_genes_promoters
56203912chr16	chr16	56203912	56203913	2	*	88.8889	chr16	56203338	56204337	1000	+	promoter:117053	ENSMUST00000069936.7	224224	Impg2	mm10_genes_promoters
56203947chr16	chr16	56203947	56203948	2	*	82.3529	chr16	56203313	56204312	1000	+	promoter:117051	ENSMUST00000160116.7	224224	Impg2	mm10_genes_promoters
56203947chr16	chr16	56203947	56203948	2	*	82.3529	chr16	56203332	56204331	1000	+	promoter:117052	ENSMUST00000069778.6	224224	Impg2	mm10_genes_promoters
56203947chr16	chr16	56203947	56203948	2	*	82.3529	chr16	56203338	56204337	1000	+	promoter:117053	ENSMUST00000069936.7	224224	Impg2	mm10_genes_promoters
56204025chr16	chr16	56204025	56204026	2	*	86.6667	chr16	56203313	56204312	1000	+	promoter:117051	ENSMUST00000160116.7	224224	Impg2	mm10_genes_promoters
56204025chr16	chr16	56204025	56204026	2	*	86.6667	chr16	56203332	56204331	1000	+	promoter:117052	ENSMUST00000069778.6	224224	Impg2	mm10_genes_promoters
56204025chr16	chr16	56204025	56204026	2	*	86.6667	chr16	56203338	56204337	1000	+	promoter:117053	ENSMUST00000069936.7	224224	Impg2	mm10_genes_promoters
56204026chr16	chr16	56204026	56204027	2	*	80	chr16	56203313	56204312	1000	+	promoter:117051	ENSMUST00000160116.7	224224	Impg2	mm10_genes_promoters
56204026chr16	chr16	56204026	56204027	2	*	80	chr16	56203332	56204331	1000	+	promoter:117052	ENSMUST00000069778.6	224224	Impg2	mm10_genes_promoters
56204026chr16	chr16	56204026	56204027	2	*	80	chr16	56203338	56204337	1000	+	promoter:117053	ENSMUST00000069936.7	224224	Impg2	mm10_genes_promoters
56204082chr16	chr16	56204082	56204083	2	*	42.8571	chr16	56203313	56204312	1000	+	promoter:117051	ENSMUST00000160116.7	224224	Impg2	mm10_genes_promoters
56204082chr16	chr16	56204082	56204083	2	*	42.8571	chr16	56203332	56204331	1000	+	promoter:117052	ENSMUST00000069778.6	224224	Impg2	mm10_genes_promoters
56204082chr16	chr16	56204082	56204083	2	*	42.8571	chr16	56203338	56204337	1000	+	promoter:117053	ENSMUST00000069936.7	224224	Impg2	mm10_genes_promoters
56204083chr16	chr16	56204083	56204084	2	*	87.5	chr16	56203313	56204312	1000	+	promoter:117051	ENSMUST00000160116.7	224224	Impg2	mm10_genes_promoters
56204083chr16	chr16	56204083	56204084	2	*	87.5	chr16	56203332	56204331	1000	+	promoter:117052	ENSMUST00000069778.6	224224	Impg2	mm10_genes_promoters
56204083chr16	chr16	56204083	56204084	2	*	87.5	chr16	56203338	56204337	1000	+	promoter:117053	ENSMUST00000069936.7	224224	Impg2	mm10_genes_promoters
56204228chr16	chr16	56204228	56204229	2	*	0	chr16	56203313	56204312	1000	+	promoter:117051	ENSMUST00000160116.7	224224	Impg2	mm10_genes_promoters
56204228chr16	chr16	56204228	56204229	2	*	0	chr16	56203332	56204331	1000	+	promoter:117052	ENSMUST00000069778.6	224224	Impg2	mm10_genes_promoters
56204228chr16	chr16	56204228	56204229	2	*	0	chr16	56203338	56204337	1000	+	promoter:117053	ENSMUST00000069936.7	224224	Impg2	mm10_genes_promoters
56204229chr16	chr16	56204229	56204230	2	*	20	chr16	56203313	56204312	1000	+	promoter:117051	ENSMUST00000160116.7	224224	Impg2	mm10_genes_promoters
56204229chr16	chr16	56204229	56204230	2	*	20	chr16	56203332	56204331	1000	+	promoter:117052	ENSMUST00000069778.6	224224	Impg2	mm10_genes_promoters
56204229chr16	chr16	56204229	56204230	2	*	20	chr16	56203338	56204337	1000	+	promoter:117053	ENSMUST00000069936.7	224224	Impg2	mm10_genes_promoters
56204231chr16	chr16	56204231	56204232	2	*	0	chr16	56203313	56204312	1000	+	promoter:117051	ENSMUST00000160116.7	224224	Impg2	mm10_genes_promoters
56204231chr16	chr16	56204231	56204232	2	*	0	chr16	56203332	56204331	1000	+	promoter:117052	ENSMUST00000069778.6	224224	Impg2	mm10_genes_promoters
56204231chr16	chr16	56204231	56204232	2	*	0	chr16	56203338	56204337	1000	+	promoter:117053	ENSMUST00000069936.7	224224	Impg2	mm10_genes_promoters
56204232chr16	chr16	56204232	56204233	2	*	20	chr16	56203313	56204312	1000	+	promoter:117051	ENSMUST00000160116.7	224224	Impg2	mm10_genes_promoters
56204232chr16	chr16	56204232	56204233	2	*	20	chr16	56203332	56204331	1000	+	promoter:117052	ENSMUST00000069778.6	224224	Impg2	mm10_genes_promoters
56204232chr16	chr16	56204232	56204233	2	*	20	chr16	56203338	56204337	1000	+	promoter:117053	ENSMUST00000069936.7	224224	Impg2	mm10_genes_promoters
56204243chr16	chr16	56204243	56204244	2	*	37.5	chr16	56203313	56204312	1000	+	promoter:117051	ENSMUST00000160116.7	224224	Impg2	mm10_genes_promoters
56204243chr16	chr16	56204243	56204244	2	*	37.5	chr16	56203332	56204331	1000	+	promoter:117052	ENSMUST00000069778.6	224224	Impg2	mm10_genes_promoters
56204243chr16	chr16	56204243	56204244	2	*	37.5	chr16	56203338	56204337	1000	+	promoter:117053	ENSMUST00000069936.7	224224	Impg2	mm10_genes_promoters
56204244chr16	chr16	56204244	56204245	2	*	20	chr16	56203313	56204312	1000	+	promoter:117051	ENSMUST00000160116.7	224224	Impg2	mm10_genes_promoters
56204244chr16	chr16	56204244	56204245	2	*	20	chr16	56203332	56204331	1000	+	promoter:117052	ENSMUST00000069778.6	224224	Impg2	mm10_genes_promoters
56204244chr16	chr16	56204244	56204245	2	*	20	chr16	56203338	56204337	1000	+	promoter:117053	ENSMUST00000069936.7	224224	Impg2	mm10_genes_promoters
56204354chr16	chr16	56204354	56204355	2	*	40	chr16	56204313	56204616	304	+	firstexon:117051	ENSMUST00000160116.7	224224	Impg2	mm10_genes_firstexons
56204354chr16	chr16	56204354	56204355	2	*	40	chr16	56204332	56204616	285	+	firstexon:117052	ENSMUST00000069778.6	224224	Impg2	mm10_genes_firstexons
56204354chr16	chr16	56204354	56204355	2	*	40	chr16	56204338	56204616	279	+	firstexon:117053	ENSMUST00000069936.7	224224	Impg2	mm10_genes_firstexons
56204355chr16	chr16	56204355	56204356	2	*	9.09091	chr16	56204313	56204616	304	+	firstexon:117051	ENSMUST00000160116.7	224224	Impg2	mm10_genes_firstexons
56204355chr16	chr16	56204355	56204356	2	*	9.09091	chr16	56204332	56204616	285	+	firstexon:117052	ENSMUST00000069778.6	224224	Impg2	mm10_genes_firstexons
56204355chr16	chr16	56204355	56204356	2	*	9.09091	chr16	56204338	56204616	279	+	firstexon:117053	ENSMUST00000069936.7	224224	Impg2	mm10_genes_firstexons
56204377chr16	chr16	56204377	56204378	2	*	60	chr16	56204313	56204616	304	+	firstexon:117051	ENSMUST00000160116.7	224224	Impg2	mm10_genes_firstexons
56204377chr16	chr16	56204377	56204378	2	*	60	chr16	56204332	56204616	285	+	firstexon:117052	ENSMUST00000069778.6	224224	Impg2	mm10_genes_firstexons
56204377chr16	chr16	56204377	56204378	2	*	60	chr16	56204338	56204616	279	+	firstexon:117053	ENSMUST00000069936.7	224224	Impg2	mm10_genes_firstexons
56204378chr16	chr16	56204378	56204379	2	*	53.8462	chr16	56204313	56204616	304	+	firstexon:117051	ENSMUST00000160116.7	224224	Impg2	mm10_genes_firstexons
56204378chr16	chr16	56204378	56204379	2	*	53.8462	chr16	56204332	56204616	285	+	firstexon:117052	ENSMUST00000069778.6	224224	Impg2	mm10_genes_firstexons
56204378chr16	chr16	56204378	56204379	2	*	53.8462	chr16	56204338	56204616	279	+	firstexon:117053	ENSMUST00000069936.7	224224	Impg2	mm10_genes_firstexons
56204482chr16	chr16	56204482	56204483	2	*	80	chr16	56204313	56204616	304	+	firstexon:117051	ENSMUST00000160116.7	224224	Impg2	mm10_genes_firstexons
56204482chr16	chr16	56204482	56204483	2	*	80	chr16	56204332	56204616	285	+	firstexon:117052	ENSMUST00000069778.6	224224	Impg2	mm10_genes_firstexons
56204482chr16	chr16	56204482	56204483	2	*	80	chr16	56204338	56204616	279	+	firstexon:117053	ENSMUST00000069936.7	224224	Impg2	mm10_genes_firstexons
56204483chr16	chr16	56204483	56204484	2	*	88.2353	chr16	56204313	56204616	304	+	firstexon:117051	ENSMUST00000160116.7	224224	Impg2	mm10_genes_firstexons
56204483chr16	chr16	56204483	56204484	2	*	88.2353	chr16	56204332	56204616	285	+	firstexon:117052	ENSMUST00000069778.6	224224	Impg2	mm10_genes_firstexons
56204483chr16	chr16	56204483	56204484	2	*	88.2353	chr16	56204338	56204616	279	+	firstexon:117053	ENSMUST00000069936.7	224224	Impg2	mm10_genes_firstexons
56269266chr16	chr16	56269266	56269267	2	*	100	chr16	56269184	56270183	1000	+	promoter:117054	ENSMUST00000159842.1	224224	Impg2	mm10_genes_promoters
56269326chr16	chr16	56269326	56269327	2	*	100	chr16	56269184	56270183	1000	+	promoter:117054	ENSMUST00000159842.1	224224	Impg2	mm10_genes_promoters
56269327chr16	chr16	56269327	56269328	2	*	83.3333	chr16	56269184	56270183	1000	+	promoter:117054	ENSMUST00000159842.1	224224	Impg2	mm10_genes_promoters
56269399chr16	chr16	56269399	56269400	2	*	83.3333	chr16	56269184	56270183	1000	+	promoter:117054	ENSMUST00000159842.1	224224	Impg2	mm10_genes_promoters
56269400chr16	chr16	56269400	56269401	2	*	88.8889	chr16	56269184	56270183	1000	+	promoter:117054	ENSMUST00000159842.1	224224	Impg2	mm10_genes_promoters
56269926chr16	chr16	56269926	56269927	2	*	91.6667	chr16	56269184	56270183	1000	+	promoter:117054	ENSMUST00000159842.1	224224	Impg2	mm10_genes_promoters
56270091chr16	chr16	56270091	56270092	2	*	6.66667	chr16	56269184	56270183	1000	+	promoter:117054	ENSMUST00000159842.1	224224	Impg2	mm10_genes_promoters
56270205chr16	chr16	56270205	56270206	2	*	50	chr16	56270184	56270236	53	+	firstexon:117054	ENSMUST00000159842.1	224224	Impg2	mm10_genes_firstexons
92291481chr16	chr16	92291481	92291482	2	*	83.3333	chr16	92291389	92292388	1000	+	promoter:117521	ENSMUST00000047383.9	246133	Kcne2	mm10_genes_promoters
92291482chr16	chr16	92291482	92291483	2	*	100	chr16	92291389	92292388	1000	+	promoter:117521	ENSMUST00000047383.9	246133	Kcne2	mm10_genes_promoters
92291622chr16	chr16	92291622	92291623	2	*	83.3333	chr16	92291389	92292388	1000	+	promoter:117521	ENSMUST00000047383.9	246133	Kcne2	mm10_genes_promoters
92291750chr16	chr16	92291750	92291751	2	*	75	chr16	92291389	92292388	1000	+	promoter:117521	ENSMUST00000047383.9	246133	Kcne2	mm10_genes_promoters
92291781chr16	chr16	92291781	92291782	2	*	75	chr16	92291389	92292388	1000	+	promoter:117521	ENSMUST00000047383.9	246133	Kcne2	mm10_genes_promoters
92291838chr16	chr16	92291838	92291839	2	*	100	chr16	92291389	92292388	1000	+	promoter:117521	ENSMUST00000047383.9	246133	Kcne2	mm10_genes_promoters
92291866chr16	chr16	92291866	92291867	2	*	83.3333	chr16	92291389	92292388	1000	+	promoter:117521	ENSMUST00000047383.9	246133	Kcne2	mm10_genes_promoters
92291951chr16	chr16	92291951	92291952	2	*	80	chr16	92291389	92292388	1000	+	promoter:117521	ENSMUST00000047383.9	246133	Kcne2	mm10_genes_promoters
92291956chr16	chr16	92291956	92291957	2	*	100	chr16	92291389	92292388	1000	+	promoter:117521	ENSMUST00000047383.9	246133	Kcne2	mm10_genes_promoters
92292031chr16	chr16	92292031	92292032	2	*	60	chr16	92291389	92292388	1000	+	promoter:117521	ENSMUST00000047383.9	246133	Kcne2	mm10_genes_promoters
92292202chr16	chr16	92292202	92292203	2	*	60	chr16	92291389	92292388	1000	+	promoter:117521	ENSMUST00000047383.9	246133	Kcne2	mm10_genes_promoters
92292270chr16	chr16	92292270	92292271	2	*	50	chr16	92291389	92292388	1000	+	promoter:117521	ENSMUST00000047383.9	246133	Kcne2	mm10_genes_promoters
92292273chr16	chr16	92292273	92292274	2	*	66.6667	chr16	92291389	92292388	1000	+	promoter:117521	ENSMUST00000047383.9	246133	Kcne2	mm10_genes_promoters
92292290chr16	chr16	92292290	92292291	2	*	87.5	chr16	92291389	92292388	1000	+	promoter:117521	ENSMUST00000047383.9	246133	Kcne2	mm10_genes_promoters
92292297chr16	chr16	92292297	92292298	2	*	100	chr16	92291389	92292388	1000	+	promoter:117521	ENSMUST00000047383.9	246133	Kcne2	mm10_genes_promoters
92292326chr16	chr16	92292326	92292327	2	*	75	chr16	92291389	92292388	1000	+	promoter:117521	ENSMUST00000047383.9	246133	Kcne2	mm10_genes_promoters
92292354chr16	chr16	92292354	92292355	2	*	83.3333	chr16	92291389	92292388	1000	+	promoter:117521	ENSMUST00000047383.9	246133	Kcne2	mm10_genes_promoters
92292366chr16	chr16	92292366	92292367	2	*	16.6667	chr16	92291389	92292388	1000	+	promoter:117521	ENSMUST00000047383.9	246133	Kcne2	mm10_genes_promoters
92294674chr16	chr16	92294674	92294675	2	*	100	chr16	92294616	92295615	1000	+	promoter:117522	ENSMUST00000113971.1	246133	Kcne2	mm10_genes_promoters
92294675chr16	chr16	92294675	92294676	2	*	85.7143	chr16	92294616	92295615	1000	+	promoter:117522	ENSMUST00000113971.1	246133	Kcne2	mm10_genes_promoters
92294766chr16	chr16	92294766	92294767	2	*	25	chr16	92294616	92295615	1000	+	promoter:117522	ENSMUST00000113971.1	246133	Kcne2	mm10_genes_promoters
92294846chr16	chr16	92294846	92294847	2	*	62.5	chr16	92294616	92295615	1000	+	promoter:117522	ENSMUST00000113971.1	246133	Kcne2	mm10_genes_promoters
92294847chr16	chr16	92294847	92294848	2	*	100	chr16	92294616	92295615	1000	+	promoter:117522	ENSMUST00000113971.1	246133	Kcne2	mm10_genes_promoters
92295176chr16	chr16	92295176	92295177	2	*	50	chr16	92294616	92295615	1000	+	promoter:117522	ENSMUST00000113971.1	246133	Kcne2	mm10_genes_promoters
92295220chr16	chr16	92295220	92295221	2	*	42.1053	chr16	92294616	92295615	1000	+	promoter:117522	ENSMUST00000113971.1	246133	Kcne2	mm10_genes_promoters
92295239chr16	chr16	92295239	92295240	2	*	88.8889	chr16	92294616	92295615	1000	+	promoter:117522	ENSMUST00000113971.1	246133	Kcne2	mm10_genes_promoters
92295284chr16	chr16	92295284	92295285	2	*	72.2222	chr16	92294616	92295615	1000	+	promoter:117522	ENSMUST00000113971.1	246133	Kcne2	mm10_genes_promoters
92295408chr16	chr16	92295408	92295409	2	*	45.4545	chr16	92294616	92295615	1000	+	promoter:117522	ENSMUST00000113971.1	246133	Kcne2	mm10_genes_promoters
92295692chr16	chr16	92295692	92295693	2	*	81.8182	chr16	92295616	92295692	77	+	firstexon:117522	ENSMUST00000113971.1	246133	Kcne2	mm10_genes_firstexons
27321732chr19	chr19	27321732	27321733	2	*	100	chr19	27321588	27322587	1000	+	promoter:131901	ENSMUST00000056708.3	240595	Kcnv2	mm10_genes_promoters
27322334chr19	chr19	27322334	27322335	2	*	88.8889	chr19	27321588	27322587	1000	+	promoter:131901	ENSMUST00000056708.3	240595	Kcnv2	mm10_genes_promoters
27322353chr19	chr19	27322353	27322354	2	*	75	chr19	27321588	27322587	1000	+	promoter:131901	ENSMUST00000056708.3	240595	Kcnv2	mm10_genes_promoters
27322354chr19	chr19	27322354	27322355	2	*	80	chr19	27321588	27322587	1000	+	promoter:131901	ENSMUST00000056708.3	240595	Kcnv2	mm10_genes_promoters
27322394chr19	chr19	27322394	27322395	2	*	50	chr19	27321588	27322587	1000	+	promoter:131901	ENSMUST00000056708.3	240595	Kcnv2	mm10_genes_promoters
27322395chr19	chr19	27322395	27322396	2	*	50	chr19	27321588	27322587	1000	+	promoter:131901	ENSMUST00000056708.3	240595	Kcnv2	mm10_genes_promoters
27322468chr19	chr19	27322468	27322469	2	*	40	chr19	27321588	27322587	1000	+	promoter:131901	ENSMUST00000056708.3	240595	Kcnv2	mm10_genes_promoters
27322469chr19	chr19	27322469	27322470	2	*	55.5556	chr19	27321588	27322587	1000	+	promoter:131901	ENSMUST00000056708.3	240595	Kcnv2	mm10_genes_promoters
27322523chr19	chr19	27322523	27322524	2	*	83.3333	chr19	27321588	27322587	1000	+	promoter:131901	ENSMUST00000056708.3	240595	Kcnv2	mm10_genes_promoters
27322524chr19	chr19	27322524	27322525	2	*	85.7143	chr19	27321588	27322587	1000	+	promoter:131901	ENSMUST00000056708.3	240595	Kcnv2	mm10_genes_promoters
27322769chr19	chr19	27322769	27322770	2	*	100	chr19	27322588	27324157	1570	+	firstexon:131901	ENSMUST00000056708.3	240595	Kcnv2	mm10_genes_firstexons
27322851chr19	chr19	27322851	27322852	2	*	100	chr19	27322588	27324157	1570	+	firstexon:131901	ENSMUST00000056708.3	240595	Kcnv2	mm10_genes_firstexons
27322878chr19	chr19	27322878	27322879	2	*	100	chr19	27322588	27324157	1570	+	firstexon:131901	ENSMUST00000056708.3	240595	Kcnv2	mm10_genes_firstexons
27322958chr19	chr19	27322958	27322959	2	*	80	chr19	27322588	27324157	1570	+	firstexon:131901	ENSMUST00000056708.3	240595	Kcnv2	mm10_genes_firstexons
27323359chr19	chr19	27323359	27323360	2	*	100	chr19	27322588	27324157	1570	+	firstexon:131901	ENSMUST00000056708.3	240595	Kcnv2	mm10_genes_firstexons
27323364chr19	chr19	27323364	27323365	2	*	80	chr19	27322588	27324157	1570	+	firstexon:131901	ENSMUST00000056708.3	240595	Kcnv2	mm10_genes_firstexons
27323373chr19	chr19	27323373	27323374	2	*	100	chr19	27322588	27324157	1570	+	firstexon:131901	ENSMUST00000056708.3	240595	Kcnv2	mm10_genes_firstexons
27323384chr19	chr19	27323384	27323385	2	*	80	chr19	27322588	27324157	1570	+	firstexon:131901	ENSMUST00000056708.3	240595	Kcnv2	mm10_genes_firstexons
27323391chr19	chr19	27323391	27323392	2	*	100	chr19	27322588	27324157	1570	+	firstexon:131901	ENSMUST00000056708.3	240595	Kcnv2	mm10_genes_firstexons
27323408chr19	chr19	27323408	27323409	2	*	80	chr19	27322588	27324157	1570	+	firstexon:131901	ENSMUST00000056708.3	240595	Kcnv2	mm10_genes_firstexons
27323436chr19	chr19	27323436	27323437	2	*	100	chr19	27322588	27324157	1570	+	firstexon:131901	ENSMUST00000056708.3	240595	Kcnv2	mm10_genes_firstexons
27323438chr19	chr19	27323438	27323439	2	*	100	chr19	27322588	27324157	1570	+	firstexon:131901	ENSMUST00000056708.3	240595	Kcnv2	mm10_genes_firstexons
27323440chr19	chr19	27323440	27323441	2	*	100	chr19	27322588	27324157	1570	+	firstexon:131901	ENSMUST00000056708.3	240595	Kcnv2	mm10_genes_firstexons
27323446chr19	chr19	27323446	27323447	2	*	100	chr19	27322588	27324157	1570	+	firstexon:131901	ENSMUST00000056708.3	240595	Kcnv2	mm10_genes_firstexons
27323453chr19	chr19	27323453	27323454	2	*	80	chr19	27322588	27324157	1570	+	firstexon:131901	ENSMUST00000056708.3	240595	Kcnv2	mm10_genes_firstexons
27323475chr19	chr19	27323475	27323476	2	*	100	chr19	27322588	27324157	1570	+	firstexon:131901	ENSMUST00000056708.3	240595	Kcnv2	mm10_genes_firstexons
27323484chr19	chr19	27323484	27323485	2	*	100	chr19	27322588	27324157	1570	+	firstexon:131901	ENSMUST00000056708.3	240595	Kcnv2	mm10_genes_firstexons
27323502chr19	chr19	27323502	27323503	2	*	83.3333	chr19	27322588	27324157	1570	+	firstexon:131901	ENSMUST00000056708.3	240595	Kcnv2	mm10_genes_firstexons
27323508chr19	chr19	27323508	27323509	2	*	100	chr19	27322588	27324157	1570	+	firstexon:131901	ENSMUST00000056708.3	240595	Kcnv2	mm10_genes_firstexons
27323549chr19	chr19	27323549	27323550	2	*	100	chr19	27322588	27324157	1570	+	firstexon:131901	ENSMUST00000056708.3	240595	Kcnv2	mm10_genes_firstexons
27323950chr19	chr19	27323950	27323951	2	*	100	chr19	27322588	27324157	1570	+	firstexon:131901	ENSMUST00000056708.3	240595	Kcnv2	mm10_genes_firstexons
27323959chr19	chr19	27323959	27323960	2	*	100	chr19	27322588	27324157	1570	+	firstexon:131901	ENSMUST00000056708.3	240595	Kcnv2	mm10_genes_firstexons
27323977chr19	chr19	27323977	27323978	2	*	83.3333	chr19	27322588	27324157	1570	+	firstexon:131901	ENSMUST00000056708.3	240595	Kcnv2	mm10_genes_firstexons
27323995chr19	chr19	27323995	27323996	2	*	80	chr19	27322588	27324157	1570	+	firstexon:131901	ENSMUST00000056708.3	240595	Kcnv2	mm10_genes_firstexons
27324016chr19	chr19	27324016	27324017	2	*	80	chr19	27322588	27324157	1570	+	firstexon:131901	ENSMUST00000056708.3	240595	Kcnv2	mm10_genes_firstexons
27324095chr19	chr19	27324095	27324096	2	*	100	chr19	27322588	27324157	1570	+	firstexon:131901	ENSMUST00000056708.3	240595	Kcnv2	mm10_genes_firstexons
27324105chr19	chr19	27324105	27324106	2	*	100	chr19	27322588	27324157	1570	+	firstexon:131901	ENSMUST00000056708.3	240595	Kcnv2	mm10_genes_firstexons
27324108chr19	chr19	27324108	27324109	2	*	100	chr19	27322588	27324157	1570	+	firstexon:131901	ENSMUST00000056708.3	240595	Kcnv2	mm10_genes_firstexons
27324156chr19	chr19	27324156	27324157	2	*	100	chr19	27322588	27324157	1570	+	firstexon:131901	ENSMUST00000056708.3	240595	Kcnv2	mm10_genes_firstexons
37053872chr14	chr14	37053872	37053873	2	*	84.6154	chr14	37053830	37054829	1000	+	promoter:105394	ENSMUST00000120052.1	239037	Lrit1	mm10_genes_promoters
37054004chr14	chr14	37054004	37054005	2	*	37.5	chr14	37053830	37054829	1000	+	promoter:105394	ENSMUST00000120052.1	239037	Lrit1	mm10_genes_promoters
37054005chr14	chr14	37054005	37054006	2	*	80	chr14	37053830	37054829	1000	+	promoter:105394	ENSMUST00000120052.1	239037	Lrit1	mm10_genes_promoters
37054013chr14	chr14	37054013	37054014	2	*	75	chr14	37053830	37054829	1000	+	promoter:105394	ENSMUST00000120052.1	239037	Lrit1	mm10_genes_promoters
37054014chr14	chr14	37054014	37054015	2	*	100	chr14	37053830	37054829	1000	+	promoter:105394	ENSMUST00000120052.1	239037	Lrit1	mm10_genes_promoters
37054031chr14	chr14	37054031	37054032	2	*	62.5	chr14	37053830	37054829	1000	+	promoter:105394	ENSMUST00000120052.1	239037	Lrit1	mm10_genes_promoters
37054032chr14	chr14	37054032	37054033	2	*	100	chr14	37053830	37054829	1000	+	promoter:105394	ENSMUST00000120052.1	239037	Lrit1	mm10_genes_promoters
37054115chr14	chr14	37054115	37054116	2	*	100	chr14	37053830	37054829	1000	+	promoter:105394	ENSMUST00000120052.1	239037	Lrit1	mm10_genes_promoters
37054116chr14	chr14	37054116	37054117	2	*	83.3333	chr14	37053830	37054829	1000	+	promoter:105394	ENSMUST00000120052.1	239037	Lrit1	mm10_genes_promoters
37054119chr14	chr14	37054119	37054120	2	*	71.4286	chr14	37053830	37054829	1000	+	promoter:105394	ENSMUST00000120052.1	239037	Lrit1	mm10_genes_promoters
37054120chr14	chr14	37054120	37054121	2	*	50	chr14	37053830	37054829	1000	+	promoter:105394	ENSMUST00000120052.1	239037	Lrit1	mm10_genes_promoters
37054235chr14	chr14	37054235	37054236	2	*	86.6667	chr14	37053830	37054829	1000	+	promoter:105394	ENSMUST00000120052.1	239037	Lrit1	mm10_genes_promoters
37054239chr14	chr14	37054239	37054240	2	*	80	chr14	37053830	37054829	1000	+	promoter:105394	ENSMUST00000120052.1	239037	Lrit1	mm10_genes_promoters
37054369chr14	chr14	37054369	37054370	2	*	81.8182	chr14	37053830	37054829	1000	+	promoter:105394	ENSMUST00000120052.1	239037	Lrit1	mm10_genes_promoters
37054380chr14	chr14	37054380	37054381	2	*	80.9524	chr14	37053830	37054829	1000	+	promoter:105394	ENSMUST00000120052.1	239037	Lrit1	mm10_genes_promoters
37054447chr14	chr14	37054447	37054448	2	*	90.9091	chr14	37053830	37054829	1000	+	promoter:105394	ENSMUST00000120052.1	239037	Lrit1	mm10_genes_promoters
37054480chr14	chr14	37054480	37054481	2	*	93.75	chr14	37053830	37054829	1000	+	promoter:105394	ENSMUST00000120052.1	239037	Lrit1	mm10_genes_promoters
37441880chr18	chr18	37441880	37441881	2	*	100	chr18	37441500	37442499	1000	+	promoter:127808	ENSMUST00000056915.2	93884	Pcdhb13	mm10_genes_promoters
37441881chr18	chr18	37441881	37441882	2	*	90.4762	chr18	37441500	37442499	1000	+	promoter:127808	ENSMUST00000056915.2	93884	Pcdhb13	mm10_genes_promoters
37441907chr18	chr18	37441907	37441908	2	*	84.6154	chr18	37441500	37442499	1000	+	promoter:127808	ENSMUST00000056915.2	93884	Pcdhb13	mm10_genes_promoters
37441908chr18	chr18	37441908	37441909	2	*	80	chr18	37441500	37442499	1000	+	promoter:127808	ENSMUST00000056915.2	93884	Pcdhb13	mm10_genes_promoters
37442037chr18	chr18	37442037	37442038	2	*	47.0588	chr18	37441500	37442499	1000	+	promoter:127808	ENSMUST00000056915.2	93884	Pcdhb13	mm10_genes_promoters
37442045chr18	chr18	37442045	37442046	2	*	88.2353	chr18	37441500	37442499	1000	+	promoter:127808	ENSMUST00000056915.2	93884	Pcdhb13	mm10_genes_promoters
37442046chr18	chr18	37442046	37442047	2	*	83.3333	chr18	37441500	37442499	1000	+	promoter:127808	ENSMUST00000056915.2	93884	Pcdhb13	mm10_genes_promoters
37442052chr18	chr18	37442052	37442053	2	*	76.4706	chr18	37441500	37442499	1000	+	promoter:127808	ENSMUST00000056915.2	93884	Pcdhb13	mm10_genes_promoters
37442053chr18	chr18	37442053	37442054	2	*	85.7143	chr18	37441500	37442499	1000	+	promoter:127808	ENSMUST00000056915.2	93884	Pcdhb13	mm10_genes_promoters
37442201chr18	chr18	37442201	37442202	2	*	66.6667	chr18	37441500	37442499	1000	+	promoter:127808	ENSMUST00000056915.2	93884	Pcdhb13	mm10_genes_promoters
37442208chr18	chr18	37442208	37442209	2	*	33.3333	chr18	37441500	37442499	1000	+	promoter:127808	ENSMUST00000056915.2	93884	Pcdhb13	mm10_genes_promoters
37442223chr18	chr18	37442223	37442224	2	*	77.7778	chr18	37441500	37442499	1000	+	promoter:127808	ENSMUST00000056915.2	93884	Pcdhb13	mm10_genes_promoters
37442280chr18	chr18	37442280	37442281	2	*	50	chr18	37441500	37442499	1000	+	promoter:127808	ENSMUST00000056915.2	93884	Pcdhb13	mm10_genes_promoters
37442321chr18	chr18	37442321	37442322	2	*	33.3333	chr18	37441500	37442499	1000	+	promoter:127808	ENSMUST00000056915.2	93884	Pcdhb13	mm10_genes_promoters
37442331chr18	chr18	37442331	37442332	2	*	33.3333	chr18	37441500	37442499	1000	+	promoter:127808	ENSMUST00000056915.2	93884	Pcdhb13	mm10_genes_promoters
37442367chr18	chr18	37442367	37442368	2	*	11.1111	chr18	37441500	37442499	1000	+	promoter:127808	ENSMUST00000056915.2	93884	Pcdhb13	mm10_genes_promoters
37442380chr18	chr18	37442380	37442381	2	*	70	chr18	37441500	37442499	1000	+	promoter:127808	ENSMUST00000056915.2	93884	Pcdhb13	mm10_genes_promoters
37442409chr18	chr18	37442409	37442410	2	*	62.5	chr18	37441500	37442499	1000	+	promoter:127808	ENSMUST00000056915.2	93884	Pcdhb13	mm10_genes_promoters
37442440chr18	chr18	37442440	37442441	2	*	70	chr18	37441500	37442499	1000	+	promoter:127808	ENSMUST00000056915.2	93884	Pcdhb13	mm10_genes_promoters
37442457chr18	chr18	37442457	37442458	2	*	58.3333	chr18	37441500	37442499	1000	+	promoter:127808	ENSMUST00000056915.2	93884	Pcdhb13	mm10_genes_promoters
37442469chr18	chr18	37442469	37442470	2	*	83.3333	chr18	37441500	37442499	1000	+	promoter:127808	ENSMUST00000056915.2	93884	Pcdhb13	mm10_genes_promoters
37442502chr18	chr18	37442502	37442503	2	*	84.6154	chr18	37442500	37446209	3710	+	firstexon:127808	ENSMUST00000056915.2	93884	Pcdhb13	mm10_genes_firstexons
37442522chr18	chr18	37442522	37442523	2	*	90.9091	chr18	37442500	37446209	3710	+	firstexon:127808	ENSMUST00000056915.2	93884	Pcdhb13	mm10_genes_firstexons
37442580chr18	chr18	37442580	37442581	2	*	70	chr18	37442500	37446209	3710	+	firstexon:127808	ENSMUST00000056915.2	93884	Pcdhb13	mm10_genes_firstexons
37442627chr18	chr18	37442627	37442628	2	*	64.2857	chr18	37442500	37446209	3710	+	firstexon:127808	ENSMUST00000056915.2	93884	Pcdhb13	mm10_genes_firstexons
37442696chr18	chr18	37442696	37442697	2	*	66.6667	chr18	37442500	37446209	3710	+	firstexon:127808	ENSMUST00000056915.2	93884	Pcdhb13	mm10_genes_firstexons
37442752chr18	chr18	37442752	37442753	2	*	100	chr18	37442500	37446209	3710	+	firstexon:127808	ENSMUST00000056915.2	93884	Pcdhb13	mm10_genes_firstexons
37442842chr18	chr18	37442842	37442843	2	*	80	chr18	37442500	37446209	3710	+	firstexon:127808	ENSMUST00000056915.2	93884	Pcdhb13	mm10_genes_firstexons
37442887chr18	chr18	37442887	37442888	2	*	91.6667	chr18	37442500	37446209	3710	+	firstexon:127808	ENSMUST00000056915.2	93884	Pcdhb13	mm10_genes_firstexons
37442955chr18	chr18	37442955	37442956	2	*	69.2308	chr18	37442500	37446209	3710	+	firstexon:127808	ENSMUST00000056915.2	93884	Pcdhb13	mm10_genes_firstexons
37443105chr18	chr18	37443105	37443106	2	*	37.5	chr18	37442500	37446209	3710	+	firstexon:127808	ENSMUST00000056915.2	93884	Pcdhb13	mm10_genes_firstexons
37443115chr18	chr18	37443115	37443116	2	*	100	chr18	37442500	37446209	3710	+	firstexon:127808	ENSMUST00000056915.2	93884	Pcdhb13	mm10_genes_firstexons
37443121chr18	chr18	37443121	37443122	2	*	57.1429	chr18	37442500	37446209	3710	+	firstexon:127808	ENSMUST00000056915.2	93884	Pcdhb13	mm10_genes_firstexons
37443126chr18	chr18	37443126	37443127	2	*	66.6667	chr18	37442500	37446209	3710	+	firstexon:127808	ENSMUST00000056915.2	93884	Pcdhb13	mm10_genes_firstexons
37443209chr18	chr18	37443209	37443210	2	*	80	chr18	37442500	37446209	3710	+	firstexon:127808	ENSMUST00000056915.2	93884	Pcdhb13	mm10_genes_firstexons
37443284chr18	chr18	37443284	37443285	2	*	40	chr18	37442500	37446209	3710	+	firstexon:127808	ENSMUST00000056915.2	93884	Pcdhb13	mm10_genes_firstexons
37443287chr18	chr18	37443287	37443288	2	*	90	chr18	37442500	37446209	3710	+	firstexon:127808	ENSMUST00000056915.2	93884	Pcdhb13	mm10_genes_firstexons
37443432chr18	chr18	37443432	37443433	2	*	100	chr18	37442500	37446209	3710	+	firstexon:127808	ENSMUST00000056915.2	93884	Pcdhb13	mm10_genes_firstexons
37443469chr18	chr18	37443469	37443470	2	*	53.8462	chr18	37442500	37446209	3710	+	firstexon:127808	ENSMUST00000056915.2	93884	Pcdhb13	mm10_genes_firstexons
37443482chr18	chr18	37443482	37443483	2	*	23.0769	chr18	37442500	37446209	3710	+	firstexon:127808	ENSMUST00000056915.2	93884	Pcdhb13	mm10_genes_firstexons
37443522chr18	chr18	37443522	37443523	2	*	90	chr18	37442500	37446209	3710	+	firstexon:127808	ENSMUST00000056915.2	93884	Pcdhb13	mm10_genes_firstexons
37443540chr18	chr18	37443540	37443541	2	*	100	chr18	37442500	37446209	3710	+	firstexon:127808	ENSMUST00000056915.2	93884	Pcdhb13	mm10_genes_firstexons
37443567chr18	chr18	37443567	37443568	2	*	85.7143	chr18	37442500	37446209	3710	+	firstexon:127808	ENSMUST00000056915.2	93884	Pcdhb13	mm10_genes_firstexons
37443568chr18	chr18	37443568	37443569	2	*	33.3333	chr18	37442500	37446209	3710	+	firstexon:127808	ENSMUST00000056915.2	93884	Pcdhb13	mm10_genes_firstexons
37443582chr18	chr18	37443582	37443583	2	*	85.7143	chr18	37442500	37446209	3710	+	firstexon:127808	ENSMUST00000056915.2	93884	Pcdhb13	mm10_genes_firstexons
37443583chr18	chr18	37443583	37443584	2	*	83.3333	chr18	37442500	37446209	3710	+	firstexon:127808	ENSMUST00000056915.2	93884	Pcdhb13	mm10_genes_firstexons
37443594chr18	chr18	37443594	37443595	2	*	33.3333	chr18	37442500	37446209	3710	+	firstexon:127808	ENSMUST00000056915.2	93884	Pcdhb13	mm10_genes_firstexons
37443595chr18	chr18	37443595	37443596	2	*	83.3333	chr18	37442500	37446209	3710	+	firstexon:127808	ENSMUST00000056915.2	93884	Pcdhb13	mm10_genes_firstexons
37443684chr18	chr18	37443684	37443685	2	*	100	chr18	37442500	37446209	3710	+	firstexon:127808	ENSMUST00000056915.2	93884	Pcdhb13	mm10_genes_firstexons
37443735chr18	chr18	37443735	37443736	2	*	62.5	chr18	37442500	37446209	3710	+	firstexon:127808	ENSMUST00000056915.2	93884	Pcdhb13	mm10_genes_firstexons
37443943chr18	chr18	37443943	37443944	2	*	100	chr18	37442500	37446209	3710	+	firstexon:127808	ENSMUST00000056915.2	93884	Pcdhb13	mm10_genes_firstexons
37443949chr18	chr18	37443949	37443950	2	*	80	chr18	37442500	37446209	3710	+	firstexon:127808	ENSMUST00000056915.2	93884	Pcdhb13	mm10_genes_firstexons
37444792chr18	chr18	37444792	37444793	2	*	0	chr18	37442500	37446209	3710	+	firstexon:127808	ENSMUST00000056915.2	93884	Pcdhb13	mm10_genes_firstexons
37444795chr18	chr18	37444795	37444796	2	*	0	chr18	37442500	37446209	3710	+	firstexon:127808	ENSMUST00000056915.2	93884	Pcdhb13	mm10_genes_firstexons
37444871chr18	chr18	37444871	37444872	2	*	75	chr18	37442500	37446209	3710	+	firstexon:127808	ENSMUST00000056915.2	93884	Pcdhb13	mm10_genes_firstexons
37444940chr18	chr18	37444940	37444941	2	*	88.2353	chr18	37442500	37446209	3710	+	firstexon:127808	ENSMUST00000056915.2	93884	Pcdhb13	mm10_genes_firstexons
37445026chr18	chr18	37445026	37445027	2	*	64	chr18	37442500	37446209	3710	+	firstexon:127808	ENSMUST00000056915.2	93884	Pcdhb13	mm10_genes_firstexons
37445032chr18	chr18	37445032	37445033	2	*	91.6667	chr18	37442500	37446209	3710	+	firstexon:127808	ENSMUST00000056915.2	93884	Pcdhb13	mm10_genes_firstexons
37445076chr18	chr18	37445076	37445077	2	*	74.0741	chr18	37442500	37446209	3710	+	firstexon:127808	ENSMUST00000056915.2	93884	Pcdhb13	mm10_genes_firstexons
37445268chr18	chr18	37445268	37445269	2	*	85.7143	chr18	37442500	37446209	3710	+	firstexon:127808	ENSMUST00000056915.2	93884	Pcdhb13	mm10_genes_firstexons
37445467chr18	chr18	37445467	37445468	2	*	83.3333	chr18	37442500	37446209	3710	+	firstexon:127808	ENSMUST00000056915.2	93884	Pcdhb13	mm10_genes_firstexons
37445637chr18	chr18	37445637	37445638	2	*	100	chr18	37442500	37446209	3710	+	firstexon:127808	ENSMUST00000056915.2	93884	Pcdhb13	mm10_genes_firstexons
37445638chr18	chr18	37445638	37445639	2	*	100	chr18	37442500	37446209	3710	+	firstexon:127808	ENSMUST00000056915.2	93884	Pcdhb13	mm10_genes_firstexons
37445858chr18	chr18	37445858	37445859	2	*	40.7407	chr18	37442500	37446209	3710	+	firstexon:127808	ENSMUST00000056915.2	93884	Pcdhb13	mm10_genes_firstexons
37445859chr18	chr18	37445859	37445860	2	*	35	chr18	37442500	37446209	3710	+	firstexon:127808	ENSMUST00000056915.2	93884	Pcdhb13	mm10_genes_firstexons
150318563chr1	chr1	150318563	150318564	2	*	87.5	chr1	150318417	150319416	1000	+	promoter:2972	ENSMUST00000165062.7	20028	Pdc	mm10_genes_promoters
150318563chr1	chr1	150318563	150318564	2	*	87.5	chr1	150318417	150319416	1000	+	promoter:2973	ENSMUST00000191228.6	20028	Pdc	mm10_genes_promoters
150318563chr1	chr1	150318563	150318564	2	*	87.5	chr1	150318426	150319425	1000	+	promoter:2974	ENSMUST00000186572.6	20028	Pdc	mm10_genes_promoters
150318563chr1	chr1	150318563	150318564	2	*	87.5	chr1	150318429	150319428	1000	+	promoter:2975	ENSMUST00000185698.1	20028	Pdc	mm10_genes_promoters
150318564chr1	chr1	150318564	150318565	2	*	90.9091	chr1	150318417	150319416	1000	+	promoter:2972	ENSMUST00000165062.7	20028	Pdc	mm10_genes_promoters
150318564chr1	chr1	150318564	150318565	2	*	90.9091	chr1	150318417	150319416	1000	+	promoter:2973	ENSMUST00000191228.6	20028	Pdc	mm10_genes_promoters
150318564chr1	chr1	150318564	150318565	2	*	90.9091	chr1	150318426	150319425	1000	+	promoter:2974	ENSMUST00000186572.6	20028	Pdc	mm10_genes_promoters
150318564chr1	chr1	150318564	150318565	2	*	90.9091	chr1	150318429	150319428	1000	+	promoter:2975	ENSMUST00000185698.1	20028	Pdc	mm10_genes_promoters
150318589chr1	chr1	150318589	150318590	2	*	100	chr1	150318417	150319416	1000	+	promoter:2972	ENSMUST00000165062.7	20028	Pdc	mm10_genes_promoters
150318589chr1	chr1	150318589	150318590	2	*	100	chr1	150318417	150319416	1000	+	promoter:2973	ENSMUST00000191228.6	20028	Pdc	mm10_genes_promoters
150318589chr1	chr1	150318589	150318590	2	*	100	chr1	150318426	150319425	1000	+	promoter:2974	ENSMUST00000186572.6	20028	Pdc	mm10_genes_promoters
150318589chr1	chr1	150318589	150318590	2	*	100	chr1	150318429	150319428	1000	+	promoter:2975	ENSMUST00000185698.1	20028	Pdc	mm10_genes_promoters
150318590chr1	chr1	150318590	150318591	2	*	90.9091	chr1	150318417	150319416	1000	+	promoter:2972	ENSMUST00000165062.7	20028	Pdc	mm10_genes_promoters
150318590chr1	chr1	150318590	150318591	2	*	90.9091	chr1	150318417	150319416	1000	+	promoter:2973	ENSMUST00000191228.6	20028	Pdc	mm10_genes_promoters
150318590chr1	chr1	150318590	150318591	2	*	90.9091	chr1	150318426	150319425	1000	+	promoter:2974	ENSMUST00000186572.6	20028	Pdc	mm10_genes_promoters
150318590chr1	chr1	150318590	150318591	2	*	90.9091	chr1	150318429	150319428	1000	+	promoter:2975	ENSMUST00000185698.1	20028	Pdc	mm10_genes_promoters
150318876chr1	chr1	150318876	150318877	2	*	77.7778	chr1	150318417	150319416	1000	+	promoter:2972	ENSMUST00000165062.7	20028	Pdc	mm10_genes_promoters
150318876chr1	chr1	150318876	150318877	2	*	77.7778	chr1	150318417	150319416	1000	+	promoter:2973	ENSMUST00000191228.6	20028	Pdc	mm10_genes_promoters
150318876chr1	chr1	150318876	150318877	2	*	77.7778	chr1	150318426	150319425	1000	+	promoter:2974	ENSMUST00000186572.6	20028	Pdc	mm10_genes_promoters
150318876chr1	chr1	150318876	150318877	2	*	77.7778	chr1	150318429	150319428	1000	+	promoter:2975	ENSMUST00000185698.1	20028	Pdc	mm10_genes_promoters
150318930chr1	chr1	150318930	150318931	2	*	84.2105	chr1	150318417	150319416	1000	+	promoter:2972	ENSMUST00000165062.7	20028	Pdc	mm10_genes_promoters
150318930chr1	chr1	150318930	150318931	2	*	84.2105	chr1	150318417	150319416	1000	+	promoter:2973	ENSMUST00000191228.6	20028	Pdc	mm10_genes_promoters
150318930chr1	chr1	150318930	150318931	2	*	84.2105	chr1	150318426	150319425	1000	+	promoter:2974	ENSMUST00000186572.6	20028	Pdc	mm10_genes_promoters
150318930chr1	chr1	150318930	150318931	2	*	84.2105	chr1	150318429	150319428	1000	+	promoter:2975	ENSMUST00000185698.1	20028	Pdc	mm10_genes_promoters
150319168chr1	chr1	150319168	150319169	2	*	70.3704	chr1	150318417	150319416	1000	+	promoter:2972	ENSMUST00000165062.7	20028	Pdc	mm10_genes_promoters
150319168chr1	chr1	150319168	150319169	2	*	70.3704	chr1	150318417	150319416	1000	+	promoter:2973	ENSMUST00000191228.6	20028	Pdc	mm10_genes_promoters
150319168chr1	chr1	150319168	150319169	2	*	70.3704	chr1	150318426	150319425	1000	+	promoter:2974	ENSMUST00000186572.6	20028	Pdc	mm10_genes_promoters
150319168chr1	chr1	150319168	150319169	2	*	70.3704	chr1	150318429	150319428	1000	+	promoter:2975	ENSMUST00000185698.1	20028	Pdc	mm10_genes_promoters
150319169chr1	chr1	150319169	150319170	2	*	61.5385	chr1	150318417	150319416	1000	+	promoter:2972	ENSMUST00000165062.7	20028	Pdc	mm10_genes_promoters
150319169chr1	chr1	150319169	150319170	2	*	61.5385	chr1	150318417	150319416	1000	+	promoter:2973	ENSMUST00000191228.6	20028	Pdc	mm10_genes_promoters
150319169chr1	chr1	150319169	150319170	2	*	61.5385	chr1	150318426	150319425	1000	+	promoter:2974	ENSMUST00000186572.6	20028	Pdc	mm10_genes_promoters
150319169chr1	chr1	150319169	150319170	2	*	61.5385	chr1	150318429	150319428	1000	+	promoter:2975	ENSMUST00000185698.1	20028	Pdc	mm10_genes_promoters
150319437chr1	chr1	150319437	150319438	2	*	90.9091	chr1	150319417	150319500	84	+	firstexon:2972	ENSMUST00000165062.7	20028	Pdc	mm10_genes_firstexons
150319437chr1	chr1	150319437	150319438	2	*	90.9091	chr1	150319417	150319488	72	+	firstexon:2973	ENSMUST00000191228.6	20028	Pdc	mm10_genes_firstexons
150319437chr1	chr1	150319437	150319438	2	*	90.9091	chr1	150319426	150319500	75	+	firstexon:2974	ENSMUST00000186572.6	20028	Pdc	mm10_genes_firstexons
150319437chr1	chr1	150319437	150319438	2	*	90.9091	chr1	150319429	150319500	72	+	firstexon:2975	ENSMUST00000185698.1	20028	Pdc	mm10_genes_firstexons
150319438chr1	chr1	150319438	150319439	2	*	90.9091	chr1	150319417	150319500	84	+	firstexon:2972	ENSMUST00000165062.7	20028	Pdc	mm10_genes_firstexons
150319438chr1	chr1	150319438	150319439	2	*	90.9091	chr1	150319417	150319488	72	+	firstexon:2973	ENSMUST00000191228.6	20028	Pdc	mm10_genes_firstexons
150319438chr1	chr1	150319438	150319439	2	*	90.9091	chr1	150319426	150319500	75	+	firstexon:2974	ENSMUST00000186572.6	20028	Pdc	mm10_genes_firstexons
150319438chr1	chr1	150319438	150319439	2	*	90.9091	chr1	150319429	150319500	72	+	firstexon:2975	ENSMUST00000185698.1	20028	Pdc	mm10_genes_firstexons
136922969chr6	chr6	136922969	136922970	2	*	100	chr6	136922832	136923831	1000	+	promoter:46920	ENSMUST00000204627.2	78600	Pde6h	mm10_genes_promoters
136923057chr6	chr6	136923057	136923058	2	*	100	chr6	136922832	136923831	1000	+	promoter:46920	ENSMUST00000204627.2	78600	Pde6h	mm10_genes_promoters
136923062chr6	chr6	136923062	136923063	2	*	100	chr6	136922832	136923831	1000	+	promoter:46920	ENSMUST00000204627.2	78600	Pde6h	mm10_genes_promoters
136923217chr6	chr6	136923217	136923218	2	*	80	chr6	136922832	136923831	1000	+	promoter:46920	ENSMUST00000204627.2	78600	Pde6h	mm10_genes_promoters
136923302chr6	chr6	136923302	136923303	2	*	84.6154	chr6	136922832	136923831	1000	+	promoter:46920	ENSMUST00000204627.2	78600	Pde6h	mm10_genes_promoters
136923320chr6	chr6	136923320	136923321	2	*	100	chr6	136922832	136923831	1000	+	promoter:46920	ENSMUST00000204627.2	78600	Pde6h	mm10_genes_promoters
136923338chr6	chr6	136923338	136923339	2	*	100	chr6	136922832	136923831	1000	+	promoter:46920	ENSMUST00000204627.2	78600	Pde6h	mm10_genes_promoters
136923356chr6	chr6	136923356	136923357	2	*	84.6154	chr6	136922832	136923831	1000	+	promoter:46920	ENSMUST00000204627.2	78600	Pde6h	mm10_genes_promoters
136923362chr6	chr6	136923362	136923363	2	*	100	chr6	136922832	136923831	1000	+	promoter:46920	ENSMUST00000204627.2	78600	Pde6h	mm10_genes_promoters
136923363chr6	chr6	136923363	136923364	2	*	100	chr6	136922832	136923831	1000	+	promoter:46920	ENSMUST00000204627.2	78600	Pde6h	mm10_genes_promoters
136923399chr6	chr6	136923399	136923400	2	*	100	chr6	136922832	136923831	1000	+	promoter:46920	ENSMUST00000204627.2	78600	Pde6h	mm10_genes_promoters
136923400chr6	chr6	136923400	136923401	2	*	100	chr6	136922832	136923831	1000	+	promoter:46920	ENSMUST00000204627.2	78600	Pde6h	mm10_genes_promoters
136923428chr6	chr6	136923428	136923429	2	*	90	chr6	136922832	136923831	1000	+	promoter:46920	ENSMUST00000204627.2	78600	Pde6h	mm10_genes_promoters
136923429chr6	chr6	136923429	136923430	2	*	60	chr6	136922832	136923831	1000	+	promoter:46920	ENSMUST00000204627.2	78600	Pde6h	mm10_genes_promoters
136923582chr6	chr6	136923582	136923583	2	*	100	chr6	136922832	136923831	1000	+	promoter:46920	ENSMUST00000204627.2	78600	Pde6h	mm10_genes_promoters
136923583chr6	chr6	136923583	136923584	2	*	75	chr6	136922832	136923831	1000	+	promoter:46920	ENSMUST00000204627.2	78600	Pde6h	mm10_genes_promoters
136923629chr6	chr6	136923629	136923630	2	*	100	chr6	136922832	136923831	1000	+	promoter:46920	ENSMUST00000204627.2	78600	Pde6h	mm10_genes_promoters
136923630chr6	chr6	136923630	136923631	2	*	88.8889	chr6	136922832	136923831	1000	+	promoter:46920	ENSMUST00000204627.2	78600	Pde6h	mm10_genes_promoters
136923725chr6	chr6	136923725	136923726	2	*	100	chr6	136922832	136923831	1000	+	promoter:46920	ENSMUST00000204627.2	78600	Pde6h	mm10_genes_promoters
136923726chr6	chr6	136923726	136923727	2	*	82.3529	chr6	136922832	136923831	1000	+	promoter:46920	ENSMUST00000204627.2	78600	Pde6h	mm10_genes_promoters
136923801chr6	chr6	136923801	136923802	2	*	100	chr6	136922832	136923831	1000	+	promoter:46920	ENSMUST00000204627.2	78600	Pde6h	mm10_genes_promoters
136923802chr6	chr6	136923802	136923803	2	*	87.5	chr6	136922832	136923831	1000	+	promoter:46920	ENSMUST00000204627.2	78600	Pde6h	mm10_genes_promoters
136923811chr6	chr6	136923811	136923812	2	*	100	chr6	136922832	136923831	1000	+	promoter:46920	ENSMUST00000204627.2	78600	Pde6h	mm10_genes_promoters
136923812chr6	chr6	136923812	136923813	2	*	100	chr6	136922832	136923831	1000	+	promoter:46920	ENSMUST00000204627.2	78600	Pde6h	mm10_genes_promoters
136923816chr6	chr6	136923816	136923817	2	*	100	chr6	136922832	136923831	1000	+	promoter:46920	ENSMUST00000204627.2	78600	Pde6h	mm10_genes_promoters
136923817chr6	chr6	136923817	136923818	2	*	100	chr6	136922832	136923831	1000	+	promoter:46920	ENSMUST00000204627.2	78600	Pde6h	mm10_genes_promoters
136923866chr6	chr6	136923866	136923867	2	*	90.9091	chr6	136923832	136923907	76	+	firstexon:46920	ENSMUST00000204627.2	78600	Pde6h	mm10_genes_firstexons
136923867chr6	chr6	136923867	136923868	2	*	100	chr6	136923832	136923907	76	+	firstexon:46920	ENSMUST00000204627.2	78600	Pde6h	mm10_genes_firstexons
136923873chr6	chr6	136923873	136923874	2	*	83.3333	chr6	136923832	136923907	76	+	firstexon:46920	ENSMUST00000204627.2	78600	Pde6h	mm10_genes_firstexons
136923874chr6	chr6	136923874	136923875	2	*	100	chr6	136923832	136923907	76	+	firstexon:46920	ENSMUST00000204627.2	78600	Pde6h	mm10_genes_firstexons
136953552chr6	chr6	136953552	136953553	2	*	88.8889	chr6	136953523	136954522	1000	+	promoter:46921	ENSMUST00000137768.1	78600	Pde6h	mm10_genes_promoters
136953552chr6	chr6	136953552	136953553	2	*	88.8889	chr6	136953533	136954532	1000	+	promoter:46922	ENSMUST00000057650.5	78600	Pde6h	mm10_genes_promoters
136953970chr6	chr6	136953970	136953971	2	*	100	chr6	136953523	136954522	1000	+	promoter:46921	ENSMUST00000137768.1	78600	Pde6h	mm10_genes_promoters
136953970chr6	chr6	136953970	136953971	2	*	100	chr6	136953533	136954532	1000	+	promoter:46922	ENSMUST00000057650.5	78600	Pde6h	mm10_genes_promoters
136953971chr6	chr6	136953971	136953972	2	*	100	chr6	136953523	136954522	1000	+	promoter:46921	ENSMUST00000137768.1	78600	Pde6h	mm10_genes_promoters
136953971chr6	chr6	136953971	136953972	2	*	100	chr6	136953533	136954532	1000	+	promoter:46922	ENSMUST00000057650.5	78600	Pde6h	mm10_genes_promoters
136954150chr6	chr6	136954150	136954151	2	*	90.9091	chr6	136953523	136954522	1000	+	promoter:46921	ENSMUST00000137768.1	78600	Pde6h	mm10_genes_promoters
136954150chr6	chr6	136954150	136954151	2	*	90.9091	chr6	136953533	136954532	1000	+	promoter:46922	ENSMUST00000057650.5	78600	Pde6h	mm10_genes_promoters
136954350chr6	chr6	136954350	136954351	2	*	100	chr6	136953523	136954522	1000	+	promoter:46921	ENSMUST00000137768.1	78600	Pde6h	mm10_genes_promoters
136954350chr6	chr6	136954350	136954351	2	*	100	chr6	136953533	136954532	1000	+	promoter:46922	ENSMUST00000057650.5	78600	Pde6h	mm10_genes_promoters
136954472chr6	chr6	136954472	136954473	2	*	50	chr6	136953523	136954522	1000	+	promoter:46921	ENSMUST00000137768.1	78600	Pde6h	mm10_genes_promoters
136954472chr6	chr6	136954472	136954473	2	*	50	chr6	136953533	136954532	1000	+	promoter:46922	ENSMUST00000057650.5	78600	Pde6h	mm10_genes_promoters
136954529chr6	chr6	136954529	136954530	2	*	86.6667	chr6	136953533	136954532	1000	+	promoter:46922	ENSMUST00000057650.5	78600	Pde6h	mm10_genes_promoters
136954529chr6	chr6	136954529	136954530	2	*	86.6667	chr6	136954523	136954579	57	+	firstexon:46921	ENSMUST00000137768.1	78600	Pde6h	mm10_genes_firstexons
136954530chr6	chr6	136954530	136954531	2	*	60	chr6	136953533	136954532	1000	+	promoter:46922	ENSMUST00000057650.5	78600	Pde6h	mm10_genes_promoters
136954530chr6	chr6	136954530	136954531	2	*	60	chr6	136954523	136954579	57	+	firstexon:46921	ENSMUST00000137768.1	78600	Pde6h	mm10_genes_firstexons
136954544chr6	chr6	136954544	136954545	2	*	100	chr6	136954523	136954579	57	+	firstexon:46921	ENSMUST00000137768.1	78600	Pde6h	mm10_genes_firstexons
136954544chr6	chr6	136954544	136954545	2	*	100	chr6	136954533	136954579	47	+	firstexon:46922	ENSMUST00000057650.5	78600	Pde6h	mm10_genes_firstexons
136954545chr6	chr6	136954545	136954546	2	*	100	chr6	136954523	136954579	57	+	firstexon:46921	ENSMUST00000137768.1	78600	Pde6h	mm10_genes_firstexons
136954545chr6	chr6	136954545	136954546	2	*	100	chr6	136954533	136954579	47	+	firstexon:46922	ENSMUST00000057650.5	78600	Pde6h	mm10_genes_firstexons
136954556chr6	chr6	136954556	136954557	2	*	80	chr6	136954523	136954579	57	+	firstexon:46921	ENSMUST00000137768.1	78600	Pde6h	mm10_genes_firstexons
136954556chr6	chr6	136954556	136954557	2	*	80	chr6	136954533	136954579	47	+	firstexon:46922	ENSMUST00000057650.5	78600	Pde6h	mm10_genes_firstexons
136954557chr6	chr6	136954557	136954558	2	*	80	chr6	136954523	136954579	57	+	firstexon:46921	ENSMUST00000137768.1	78600	Pde6h	mm10_genes_firstexons
136954557chr6	chr6	136954557	136954558	2	*	80	chr6	136954533	136954579	47	+	firstexon:46922	ENSMUST00000057650.5	78600	Pde6h	mm10_genes_firstexons
136954577chr6	chr6	136954577	136954578	2	*	81.25	chr6	136954523	136954579	57	+	firstexon:46921	ENSMUST00000137768.1	78600	Pde6h	mm10_genes_firstexons
136954577chr6	chr6	136954577	136954578	2	*	81.25	chr6	136954533	136954579	47	+	firstexon:46922	ENSMUST00000057650.5	78600	Pde6h	mm10_genes_firstexons
136958279chr6	chr6	136958279	136958280	2	*	100	chr6	136958261	136959260	1000	+	promoter:46923	ENSMUST00000204382.1	78600	Pde6h	mm10_genes_promoters
136958280chr6	chr6	136958280	136958281	2	*	100	chr6	136958261	136959260	1000	+	promoter:46923	ENSMUST00000204382.1	78600	Pde6h	mm10_genes_promoters
136958340chr6	chr6	136958340	136958341	2	*	100	chr6	136958261	136959260	1000	+	promoter:46923	ENSMUST00000204382.1	78600	Pde6h	mm10_genes_promoters
136958367chr6	chr6	136958367	136958368	2	*	80	chr6	136958261	136959260	1000	+	promoter:46923	ENSMUST00000204382.1	78600	Pde6h	mm10_genes_promoters
136958368chr6	chr6	136958368	136958369	2	*	80	chr6	136958261	136959260	1000	+	promoter:46923	ENSMUST00000204382.1	78600	Pde6h	mm10_genes_promoters
136958851chr6	chr6	136958851	136958852	2	*	66.6667	chr6	136958261	136959260	1000	+	promoter:46923	ENSMUST00000204382.1	78600	Pde6h	mm10_genes_promoters
136958852chr6	chr6	136958852	136958853	2	*	80.9524	chr6	136958261	136959260	1000	+	promoter:46923	ENSMUST00000204382.1	78600	Pde6h	mm10_genes_promoters
136959041chr6	chr6	136959041	136959042	2	*	89.7436	chr6	136958261	136959260	1000	+	promoter:46923	ENSMUST00000204382.1	78600	Pde6h	mm10_genes_promoters
136959128chr6	chr6	136959128	136959129	2	*	83.871	chr6	136958261	136959260	1000	+	promoter:46923	ENSMUST00000204382.1	78600	Pde6h	mm10_genes_promoters
136959135chr6	chr6	136959135	136959136	2	*	93.1034	chr6	136958261	136959260	1000	+	promoter:46923	ENSMUST00000204382.1	78600	Pde6h	mm10_genes_promoters
136959221chr6	chr6	136959221	136959222	2	*	80.9524	chr6	136958261	136959260	1000	+	promoter:46923	ENSMUST00000204382.1	78600	Pde6h	mm10_genes_promoters
136959243chr6	chr6	136959243	136959244	2	*	72.7273	chr6	136958261	136959260	1000	+	promoter:46923	ENSMUST00000204382.1	78600	Pde6h	mm10_genes_promoters
136959259chr6	chr6	136959259	136959260	2	*	89.4737	chr6	136958261	136959260	1000	+	promoter:46923	ENSMUST00000204382.1	78600	Pde6h	mm10_genes_promoters
136959320chr6	chr6	136959320	136959321	2	*	81.8182	chr6	136959261	136959394	134	+	firstexon:46923	ENSMUST00000204382.1	78600	Pde6h	mm10_genes_firstexons
136959356chr6	chr6	136959356	136959357	2	*	75	chr6	136959261	136959394	134	+	firstexon:46923	ENSMUST00000204382.1	78600	Pde6h	mm10_genes_firstexons
46909467chr17	chr17	46909467	46909468	2	*	38.4615	chr17	46909459	46910458	1000	+	promoter:122555	ENSMUST00000024773.5	19133	Prph2	mm10_genes_promoters
46909468chr17	chr17	46909468	46909469	2	*	37.5	chr17	46909459	46910458	1000	+	promoter:122555	ENSMUST00000024773.5	19133	Prph2	mm10_genes_promoters
46909772chr17	chr17	46909772	46909773	2	*	80	chr17	46909459	46910458	1000	+	promoter:122555	ENSMUST00000024773.5	19133	Prph2	mm10_genes_promoters
46909772chr17	chr17	46909772	46909773	2	*	80	chr17	46909478	46910477	1000	+	promoter:122556	ENSMUST00000162469.1	19133	Prph2	mm10_genes_promoters
46910036chr17	chr17	46910036	46910037	2	*	100	chr17	46909459	46910458	1000	+	promoter:122555	ENSMUST00000024773.5	19133	Prph2	mm10_genes_promoters
46910036chr17	chr17	46910036	46910037	2	*	100	chr17	46909478	46910477	1000	+	promoter:122556	ENSMUST00000162469.1	19133	Prph2	mm10_genes_promoters
46910543chr17	chr17	46910543	46910544	2	*	80	chr17	46910459	46911277	819	+	firstexon:122555	ENSMUST00000024773.5	19133	Prph2	mm10_genes_firstexons
46910543chr17	chr17	46910543	46910544	2	*	80	chr17	46910478	46911277	800	+	firstexon:122556	ENSMUST00000162469.1	19133	Prph2	mm10_genes_firstexons
46910623chr17	chr17	46910623	46910624	2	*	100	chr17	46910459	46911277	819	+	firstexon:122555	ENSMUST00000024773.5	19133	Prph2	mm10_genes_firstexons
46910623chr17	chr17	46910623	46910624	2	*	100	chr17	46910478	46911277	800	+	firstexon:122556	ENSMUST00000162469.1	19133	Prph2	mm10_genes_firstexons
46910634chr17	chr17	46910634	46910635	2	*	85.7143	chr17	46910459	46911277	819	+	firstexon:122555	ENSMUST00000024773.5	19133	Prph2	mm10_genes_firstexons
46910634chr17	chr17	46910634	46910635	2	*	85.7143	chr17	46910478	46911277	800	+	firstexon:122556	ENSMUST00000162469.1	19133	Prph2	mm10_genes_firstexons
46910645chr17	chr17	46910645	46910646	2	*	85.7143	chr17	46910459	46911277	819	+	firstexon:122555	ENSMUST00000024773.5	19133	Prph2	mm10_genes_firstexons
46910645chr17	chr17	46910645	46910646	2	*	85.7143	chr17	46910478	46911277	800	+	firstexon:122556	ENSMUST00000162469.1	19133	Prph2	mm10_genes_firstexons
46910668chr17	chr17	46910668	46910669	2	*	42.8571	chr17	46910459	46911277	819	+	firstexon:122555	ENSMUST00000024773.5	19133	Prph2	mm10_genes_firstexons
46910668chr17	chr17	46910668	46910669	2	*	42.8571	chr17	46910478	46911277	800	+	firstexon:122556	ENSMUST00000162469.1	19133	Prph2	mm10_genes_firstexons
46910684chr17	chr17	46910684	46910685	2	*	66.6667	chr17	46910459	46911277	819	+	firstexon:122555	ENSMUST00000024773.5	19133	Prph2	mm10_genes_firstexons
46910684chr17	chr17	46910684	46910685	2	*	66.6667	chr17	46910478	46911277	800	+	firstexon:122556	ENSMUST00000162469.1	19133	Prph2	mm10_genes_firstexons
46910685chr17	chr17	46910685	46910686	2	*	60	chr17	46910459	46911277	819	+	firstexon:122555	ENSMUST00000024773.5	19133	Prph2	mm10_genes_firstexons
46910685chr17	chr17	46910685	46910686	2	*	60	chr17	46910478	46911277	800	+	firstexon:122556	ENSMUST00000162469.1	19133	Prph2	mm10_genes_firstexons
46910690chr17	chr17	46910690	46910691	2	*	100	chr17	46910459	46911277	819	+	firstexon:122555	ENSMUST00000024773.5	19133	Prph2	mm10_genes_firstexons
46910690chr17	chr17	46910690	46910691	2	*	100	chr17	46910478	46911277	800	+	firstexon:122556	ENSMUST00000162469.1	19133	Prph2	mm10_genes_firstexons
46910691chr17	chr17	46910691	46910692	2	*	80	chr17	46910459	46911277	819	+	firstexon:122555	ENSMUST00000024773.5	19133	Prph2	mm10_genes_firstexons
46910691chr17	chr17	46910691	46910692	2	*	80	chr17	46910478	46911277	800	+	firstexon:122556	ENSMUST00000162469.1	19133	Prph2	mm10_genes_firstexons
46910702chr17	chr17	46910702	46910703	2	*	100	chr17	46910459	46911277	819	+	firstexon:122555	ENSMUST00000024773.5	19133	Prph2	mm10_genes_firstexons
46910702chr17	chr17	46910702	46910703	2	*	100	chr17	46910478	46911277	800	+	firstexon:122556	ENSMUST00000162469.1	19133	Prph2	mm10_genes_firstexons
46910703chr17	chr17	46910703	46910704	2	*	100	chr17	46910459	46911277	819	+	firstexon:122555	ENSMUST00000024773.5	19133	Prph2	mm10_genes_firstexons
46910703chr17	chr17	46910703	46910704	2	*	100	chr17	46910478	46911277	800	+	firstexon:122556	ENSMUST00000162469.1	19133	Prph2	mm10_genes_firstexons
46910734chr17	chr17	46910734	46910735	2	*	88.8889	chr17	46910459	46911277	819	+	firstexon:122555	ENSMUST00000024773.5	19133	Prph2	mm10_genes_firstexons
46910734chr17	chr17	46910734	46910735	2	*	88.8889	chr17	46910478	46911277	800	+	firstexon:122556	ENSMUST00000162469.1	19133	Prph2	mm10_genes_firstexons
46910735chr17	chr17	46910735	46910736	2	*	100	chr17	46910459	46911277	819	+	firstexon:122555	ENSMUST00000024773.5	19133	Prph2	mm10_genes_firstexons
46910735chr17	chr17	46910735	46910736	2	*	100	chr17	46910478	46911277	800	+	firstexon:122556	ENSMUST00000162469.1	19133	Prph2	mm10_genes_firstexons
46910778chr17	chr17	46910778	46910779	2	*	100	chr17	46910459	46911277	819	+	firstexon:122555	ENSMUST00000024773.5	19133	Prph2	mm10_genes_firstexons
46910778chr17	chr17	46910778	46910779	2	*	100	chr17	46910478	46911277	800	+	firstexon:122556	ENSMUST00000162469.1	19133	Prph2	mm10_genes_firstexons
46910787chr17	chr17	46910787	46910788	2	*	100	chr17	46910459	46911277	819	+	firstexon:122555	ENSMUST00000024773.5	19133	Prph2	mm10_genes_firstexons
46910787chr17	chr17	46910787	46910788	2	*	100	chr17	46910478	46911277	800	+	firstexon:122556	ENSMUST00000162469.1	19133	Prph2	mm10_genes_firstexons
46910788chr17	chr17	46910788	46910789	2	*	100	chr17	46910459	46911277	819	+	firstexon:122555	ENSMUST00000024773.5	19133	Prph2	mm10_genes_firstexons
46910788chr17	chr17	46910788	46910789	2	*	100	chr17	46910478	46911277	800	+	firstexon:122556	ENSMUST00000162469.1	19133	Prph2	mm10_genes_firstexons
46910793chr17	chr17	46910793	46910794	2	*	88.8889	chr17	46910459	46911277	819	+	firstexon:122555	ENSMUST00000024773.5	19133	Prph2	mm10_genes_firstexons
46910793chr17	chr17	46910793	46910794	2	*	88.8889	chr17	46910478	46911277	800	+	firstexon:122556	ENSMUST00000162469.1	19133	Prph2	mm10_genes_firstexons
46910794chr17	chr17	46910794	46910795	2	*	100	chr17	46910459	46911277	819	+	firstexon:122555	ENSMUST00000024773.5	19133	Prph2	mm10_genes_firstexons
46910794chr17	chr17	46910794	46910795	2	*	100	chr17	46910478	46911277	800	+	firstexon:122556	ENSMUST00000162469.1	19133	Prph2	mm10_genes_firstexons
46910833chr17	chr17	46910833	46910834	2	*	100	chr17	46910459	46911277	819	+	firstexon:122555	ENSMUST00000024773.5	19133	Prph2	mm10_genes_firstexons
46910833chr17	chr17	46910833	46910834	2	*	100	chr17	46910478	46911277	800	+	firstexon:122556	ENSMUST00000162469.1	19133	Prph2	mm10_genes_firstexons
46910834chr17	chr17	46910834	46910835	2	*	100	chr17	46910459	46911277	819	+	firstexon:122555	ENSMUST00000024773.5	19133	Prph2	mm10_genes_firstexons
46910834chr17	chr17	46910834	46910835	2	*	100	chr17	46910478	46911277	800	+	firstexon:122556	ENSMUST00000162469.1	19133	Prph2	mm10_genes_firstexons
46910844chr17	chr17	46910844	46910845	2	*	100	chr17	46910459	46911277	819	+	firstexon:122555	ENSMUST00000024773.5	19133	Prph2	mm10_genes_firstexons
46910844chr17	chr17	46910844	46910845	2	*	100	chr17	46910478	46911277	800	+	firstexon:122556	ENSMUST00000162469.1	19133	Prph2	mm10_genes_firstexons
46910845chr17	chr17	46910845	46910846	2	*	100	chr17	46910459	46911277	819	+	firstexon:122555	ENSMUST00000024773.5	19133	Prph2	mm10_genes_firstexons
46910845chr17	chr17	46910845	46910846	2	*	100	chr17	46910478	46911277	800	+	firstexon:122556	ENSMUST00000162469.1	19133	Prph2	mm10_genes_firstexons
46910960chr17	chr17	46910960	46910961	2	*	100	chr17	46910459	46911277	819	+	firstexon:122555	ENSMUST00000024773.5	19133	Prph2	mm10_genes_firstexons
46910960chr17	chr17	46910960	46910961	2	*	100	chr17	46910478	46911277	800	+	firstexon:122556	ENSMUST00000162469.1	19133	Prph2	mm10_genes_firstexons
46910970chr17	chr17	46910970	46910971	2	*	100	chr17	46910459	46911277	819	+	firstexon:122555	ENSMUST00000024773.5	19133	Prph2	mm10_genes_firstexons
46910970chr17	chr17	46910970	46910971	2	*	100	chr17	46910478	46911277	800	+	firstexon:122556	ENSMUST00000162469.1	19133	Prph2	mm10_genes_firstexons
33953054chr14	chr14	33953054	33953055	2	*	83.3333	chr14	33953003	33954002	1000	+	promoter:105336	ENSMUST00000035695.9	19661	Rbp3	mm10_genes_promoters
33953118chr14	chr14	33953118	33953119	2	*	85.7143	chr14	33953003	33954002	1000	+	promoter:105336	ENSMUST00000035695.9	19661	Rbp3	mm10_genes_promoters
33953244chr14	chr14	33953244	33953245	2	*	92.8571	chr14	33953003	33954002	1000	+	promoter:105336	ENSMUST00000035695.9	19661	Rbp3	mm10_genes_promoters
33953269chr14	chr14	33953269	33953270	2	*	83.3333	chr14	33953003	33954002	1000	+	promoter:105336	ENSMUST00000035695.9	19661	Rbp3	mm10_genes_promoters
33953432chr14	chr14	33953432	33953433	2	*	100	chr14	33953003	33954002	1000	+	promoter:105336	ENSMUST00000035695.9	19661	Rbp3	mm10_genes_promoters
33953439chr14	chr14	33953439	33953440	2	*	81.25	chr14	33953003	33954002	1000	+	promoter:105336	ENSMUST00000035695.9	19661	Rbp3	mm10_genes_promoters
33953461chr14	chr14	33953461	33953462	2	*	53.3333	chr14	33953003	33954002	1000	+	promoter:105336	ENSMUST00000035695.9	19661	Rbp3	mm10_genes_promoters
33953548chr14	chr14	33953548	33953549	2	*	100	chr14	33953003	33954002	1000	+	promoter:105336	ENSMUST00000035695.9	19661	Rbp3	mm10_genes_promoters
33953663chr14	chr14	33953663	33953664	2	*	80	chr14	33953003	33954002	1000	+	promoter:105336	ENSMUST00000035695.9	19661	Rbp3	mm10_genes_promoters
33953664chr14	chr14	33953664	33953665	2	*	80	chr14	33953003	33954002	1000	+	promoter:105336	ENSMUST00000035695.9	19661	Rbp3	mm10_genes_promoters
33953708chr14	chr14	33953708	33953709	2	*	70	chr14	33953003	33954002	1000	+	promoter:105336	ENSMUST00000035695.9	19661	Rbp3	mm10_genes_promoters
33953729chr14	chr14	33953729	33953730	2	*	100	chr14	33953003	33954002	1000	+	promoter:105336	ENSMUST00000035695.9	19661	Rbp3	mm10_genes_promoters
33953790chr14	chr14	33953790	33953791	2	*	88.8889	chr14	33953003	33954002	1000	+	promoter:105336	ENSMUST00000035695.9	19661	Rbp3	mm10_genes_promoters
33953878chr14	chr14	33953878	33953879	2	*	42.8571	chr14	33953003	33954002	1000	+	promoter:105336	ENSMUST00000035695.9	19661	Rbp3	mm10_genes_promoters
33954061chr14	chr14	33954061	33954062	2	*	20	chr14	33954003	33957144	3142	+	firstexon:105336	ENSMUST00000035695.9	19661	Rbp3	mm10_genes_firstexons
33956312chr14	chr14	33956312	33956313	2	*	100	chr14	33954003	33957144	3142	+	firstexon:105336	ENSMUST00000035695.9	19661	Rbp3	mm10_genes_firstexons
33956331chr14	chr14	33956331	33956332	2	*	100	chr14	33954003	33957144	3142	+	firstexon:105336	ENSMUST00000035695.9	19661	Rbp3	mm10_genes_firstexons
33956339chr14	chr14	33956339	33956340	2	*	80	chr14	33954003	33957144	3142	+	firstexon:105336	ENSMUST00000035695.9	19661	Rbp3	mm10_genes_firstexons
33956422chr14	chr14	33956422	33956423	2	*	100	chr14	33954003	33957144	3142	+	firstexon:105336	ENSMUST00000035695.9	19661	Rbp3	mm10_genes_firstexons
33956439chr14	chr14	33956439	33956440	2	*	85.7143	chr14	33954003	33957144	3142	+	firstexon:105336	ENSMUST00000035695.9	19661	Rbp3	mm10_genes_firstexons
33956468chr14	chr14	33956468	33956469	2	*	100	chr14	33954003	33957144	3142	+	firstexon:105336	ENSMUST00000035695.9	19661	Rbp3	mm10_genes_firstexons
33956500chr14	chr14	33956500	33956501	2	*	100	chr14	33954003	33957144	3142	+	firstexon:105336	ENSMUST00000035695.9	19661	Rbp3	mm10_genes_firstexons
33956508chr14	chr14	33956508	33956509	2	*	90	chr14	33954003	33957144	3142	+	firstexon:105336	ENSMUST00000035695.9	19661	Rbp3	mm10_genes_firstexons
33956539chr14	chr14	33956539	33956540	2	*	90	chr14	33954003	33957144	3142	+	firstexon:105336	ENSMUST00000035695.9	19661	Rbp3	mm10_genes_firstexons
33956572chr14	chr14	33956572	33956573	2	*	77.7778	chr14	33954003	33957144	3142	+	firstexon:105336	ENSMUST00000035695.9	19661	Rbp3	mm10_genes_firstexons
33956589chr14	chr14	33956589	33956590	2	*	100	chr14	33954003	33957144	3142	+	firstexon:105336	ENSMUST00000035695.9	19661	Rbp3	mm10_genes_firstexons
33956648chr14	chr14	33956648	33956649	2	*	87.5	chr14	33954003	33957144	3142	+	firstexon:105336	ENSMUST00000035695.9	19661	Rbp3	mm10_genes_firstexons
33957119chr14	chr14	33957119	33957120	2	*	100	chr14	33954003	33957144	3142	+	firstexon:105336	ENSMUST00000035695.9	19661	Rbp3	mm10_genes_firstexons
33957133chr14	chr14	33957133	33957134	2	*	100	chr14	33954003	33957144	3142	+	firstexon:105336	ENSMUST00000035695.9	19661	Rbp3	mm10_genes_firstexons
33957134chr14	chr14	33957134	33957135	2	*	100	chr14	33954003	33957144	3142	+	firstexon:105336	ENSMUST00000035695.9	19661	Rbp3	mm10_genes_firstexons
191976632chr1	chr1	191976632	191976633	2	*	75	chr1	191976370	191977369	1000	+	promoter:4142	ENSMUST00000180463.2	74023	Rd3	mm10_genes_promoters
191976632chr1	chr1	191976632	191976633	2	*	75	chr1	191976373	191977372	1000	+	promoter:4143	ENSMUST00000181512.7	74023	Rd3	mm10_genes_promoters
191976649chr1	chr1	191976649	191976650	2	*	50	chr1	191976370	191977369	1000	+	promoter:4142	ENSMUST00000180463.2	74023	Rd3	mm10_genes_promoters
191976649chr1	chr1	191976649	191976650	2	*	50	chr1	191976373	191977372	1000	+	promoter:4143	ENSMUST00000181512.7	74023	Rd3	mm10_genes_promoters
191976766chr1	chr1	191976766	191976767	2	*	77.7778	chr1	191976370	191977369	1000	+	promoter:4142	ENSMUST00000180463.2	74023	Rd3	mm10_genes_promoters
191976766chr1	chr1	191976766	191976767	2	*	77.7778	chr1	191976373	191977372	1000	+	promoter:4143	ENSMUST00000181512.7	74023	Rd3	mm10_genes_promoters
191976797chr1	chr1	191976797	191976798	2	*	87.5	chr1	191976370	191977369	1000	+	promoter:4142	ENSMUST00000180463.2	74023	Rd3	mm10_genes_promoters
191976797chr1	chr1	191976797	191976798	2	*	87.5	chr1	191976373	191977372	1000	+	promoter:4143	ENSMUST00000181512.7	74023	Rd3	mm10_genes_promoters
191976933chr1	chr1	191976933	191976934	2	*	80	chr1	191976370	191977369	1000	+	promoter:4142	ENSMUST00000180463.2	74023	Rd3	mm10_genes_promoters
191976933chr1	chr1	191976933	191976934	2	*	80	chr1	191976373	191977372	1000	+	promoter:4143	ENSMUST00000181512.7	74023	Rd3	mm10_genes_promoters
191976934chr1	chr1	191976934	191976935	2	*	50	chr1	191976370	191977369	1000	+	promoter:4142	ENSMUST00000180463.2	74023	Rd3	mm10_genes_promoters
191976934chr1	chr1	191976934	191976935	2	*	50	chr1	191976373	191977372	1000	+	promoter:4143	ENSMUST00000181512.7	74023	Rd3	mm10_genes_promoters
191977170chr1	chr1	191977170	191977171	2	*	81.8182	chr1	191976370	191977369	1000	+	promoter:4142	ENSMUST00000180463.2	74023	Rd3	mm10_genes_promoters
191977170chr1	chr1	191977170	191977171	2	*	81.8182	chr1	191976373	191977372	1000	+	promoter:4143	ENSMUST00000181512.7	74023	Rd3	mm10_genes_promoters
191977201chr1	chr1	191977201	191977202	2	*	69.2308	chr1	191976370	191977369	1000	+	promoter:4142	ENSMUST00000180463.2	74023	Rd3	mm10_genes_promoters
191977201chr1	chr1	191977201	191977202	2	*	69.2308	chr1	191976373	191977372	1000	+	promoter:4143	ENSMUST00000181512.7	74023	Rd3	mm10_genes_promoters
191977600chr1	chr1	191977600	191977601	2	*	100	chr1	191977251	191978250	1000	+	promoter:4144	ENSMUST00000175680.2	74023	Rd3	mm10_genes_promoters
191977600chr1	chr1	191977600	191977601	2	*	100	chr1	191977370	191977709	340	+	firstexon:4142	ENSMUST00000180463.2	74023	Rd3	mm10_genes_firstexons
191977600chr1	chr1	191977600	191977601	2	*	100	chr1	191977373	191977709	337	+	firstexon:4143	ENSMUST00000181512.7	74023	Rd3	mm10_genes_firstexons
191977806chr1	chr1	191977806	191977807	2	*	100	chr1	191977251	191978250	1000	+	promoter:4144	ENSMUST00000175680.2	74023	Rd3	mm10_genes_promoters
191977987chr1	chr1	191977987	191977988	2	*	83.3333	chr1	191977251	191978250	1000	+	promoter:4144	ENSMUST00000175680.2	74023	Rd3	mm10_genes_promoters
191978119chr1	chr1	191978119	191978120	2	*	71.4286	chr1	191977251	191978250	1000	+	promoter:4144	ENSMUST00000175680.2	74023	Rd3	mm10_genes_promoters
191978242chr1	chr1	191978242	191978243	2	*	60	chr1	191977251	191978250	1000	+	promoter:4144	ENSMUST00000175680.2	74023	Rd3	mm10_genes_promoters
191978339chr1	chr1	191978339	191978340	2	*	92	chr1	191978251	191978797	547	+	firstexon:4144	ENSMUST00000175680.2	74023	Rd3	mm10_genes_firstexons
191978359chr1	chr1	191978359	191978360	2	*	83.3333	chr1	191978251	191978797	547	+	firstexon:4144	ENSMUST00000175680.2	74023	Rd3	mm10_genes_firstexons
191978659chr1	chr1	191978659	191978660	2	*	92.8571	chr1	191978251	191978797	547	+	firstexon:4144	ENSMUST00000175680.2	74023	Rd3	mm10_genes_firstexons
37044754chr14	chr14	37044754	37044755	2	*	87.5	chr14	37044709	37045708	1000	-	promoter:108291	ENSMUST00000225634.1	57811	Rgr	mm10_genes_promoters
37044851chr14	chr14	37044851	37044852	2	*	84.6154	chr14	37044709	37045708	1000	-	promoter:108291	ENSMUST00000225634.1	57811	Rgr	mm10_genes_promoters
37045245chr14	chr14	37045245	37045246	2	*	93.75	chr14	37044709	37045708	1000	-	promoter:108291	ENSMUST00000225634.1	57811	Rgr	mm10_genes_promoters
37045245chr14	chr14	37045245	37045246	2	*	93.75	chr14	37044927	37045926	1000	-	promoter:108292	ENSMUST00000224506.1	57811	Rgr	mm10_genes_promoters
37045246chr14	chr14	37045246	37045247	2	*	100	chr14	37044709	37045708	1000	-	promoter:108291	ENSMUST00000225634.1	57811	Rgr	mm10_genes_promoters
37045246chr14	chr14	37045246	37045247	2	*	100	chr14	37044927	37045926	1000	-	promoter:108292	ENSMUST00000224506.1	57811	Rgr	mm10_genes_promoters
37045261chr14	chr14	37045261	37045262	2	*	70.5882	chr14	37044709	37045708	1000	-	promoter:108291	ENSMUST00000225634.1	57811	Rgr	mm10_genes_promoters
37045261chr14	chr14	37045261	37045262	2	*	70.5882	chr14	37044927	37045926	1000	-	promoter:108292	ENSMUST00000224506.1	57811	Rgr	mm10_genes_promoters
37045262chr14	chr14	37045262	37045263	2	*	100	chr14	37044709	37045708	1000	-	promoter:108291	ENSMUST00000225634.1	57811	Rgr	mm10_genes_promoters
37045262chr14	chr14	37045262	37045263	2	*	100	chr14	37044927	37045926	1000	-	promoter:108292	ENSMUST00000224506.1	57811	Rgr	mm10_genes_promoters
37045436chr14	chr14	37045436	37045437	2	*	75	chr14	37044709	37045708	1000	-	promoter:108291	ENSMUST00000225634.1	57811	Rgr	mm10_genes_promoters
37045436chr14	chr14	37045436	37045437	2	*	75	chr14	37044927	37045926	1000	-	promoter:108292	ENSMUST00000224506.1	57811	Rgr	mm10_genes_promoters
37045437chr14	chr14	37045437	37045438	2	*	76.9231	chr14	37044709	37045708	1000	-	promoter:108291	ENSMUST00000225634.1	57811	Rgr	mm10_genes_promoters
37045437chr14	chr14	37045437	37045438	2	*	76.9231	chr14	37044927	37045926	1000	-	promoter:108292	ENSMUST00000224506.1	57811	Rgr	mm10_genes_promoters
37045491chr14	chr14	37045491	37045492	2	*	85.7143	chr14	37044709	37045708	1000	-	promoter:108291	ENSMUST00000225634.1	57811	Rgr	mm10_genes_promoters
37045491chr14	chr14	37045491	37045492	2	*	85.7143	chr14	37044927	37045926	1000	-	promoter:108292	ENSMUST00000224506.1	57811	Rgr	mm10_genes_promoters
37045492chr14	chr14	37045492	37045493	2	*	57.1429	chr14	37044709	37045708	1000	-	promoter:108291	ENSMUST00000225634.1	57811	Rgr	mm10_genes_promoters
37045492chr14	chr14	37045492	37045493	2	*	57.1429	chr14	37044927	37045926	1000	-	promoter:108292	ENSMUST00000224506.1	57811	Rgr	mm10_genes_promoters
37045522chr14	chr14	37045522	37045523	2	*	57.1429	chr14	37044709	37045708	1000	-	promoter:108291	ENSMUST00000225634.1	57811	Rgr	mm10_genes_promoters
37045522chr14	chr14	37045522	37045523	2	*	57.1429	chr14	37044927	37045926	1000	-	promoter:108292	ENSMUST00000224506.1	57811	Rgr	mm10_genes_promoters
37045523chr14	chr14	37045523	37045524	2	*	60	chr14	37044709	37045708	1000	-	promoter:108291	ENSMUST00000225634.1	57811	Rgr	mm10_genes_promoters
37045523chr14	chr14	37045523	37045524	2	*	60	chr14	37044927	37045926	1000	-	promoter:108292	ENSMUST00000224506.1	57811	Rgr	mm10_genes_promoters
37045655chr14	chr14	37045655	37045656	2	*	62.5	chr14	37044709	37045708	1000	-	promoter:108291	ENSMUST00000225634.1	57811	Rgr	mm10_genes_promoters
37045655chr14	chr14	37045655	37045656	2	*	62.5	chr14	37044927	37045926	1000	-	promoter:108292	ENSMUST00000224506.1	57811	Rgr	mm10_genes_promoters
37045706chr14	chr14	37045706	37045707	2	*	83.3333	chr14	37044709	37045708	1000	-	promoter:108291	ENSMUST00000225634.1	57811	Rgr	mm10_genes_promoters
37045706chr14	chr14	37045706	37045707	2	*	83.3333	chr14	37044927	37045926	1000	-	promoter:108292	ENSMUST00000224506.1	57811	Rgr	mm10_genes_promoters
37045727chr14	chr14	37045727	37045728	2	*	80	chr14	37044927	37045926	1000	-	promoter:108292	ENSMUST00000224506.1	57811	Rgr	mm10_genes_promoters
37049285chr14	chr14	37049285	37049286	2	*	0	chr14	37048942	37049941	1000	-	promoter:108289	ENSMUST00000225070.1	57811	Rgr	mm10_genes_promoters
37049285chr14	chr14	37049285	37049286	2	*	0	chr14	37048948	37049947	1000	-	promoter:108293	ENSMUST00000225229.1	57811	Rgr	mm10_genes_promoters
37049285chr14	chr14	37049285	37049286	2	*	0	chr14	37048951	37049950	1000	-	promoter:108294	ENSMUST00000225403.1	57811	Rgr	mm10_genes_promoters
37049285chr14	chr14	37049285	37049286	2	*	0	chr14	37048965	37049964	1000	-	promoter:108290	ENSMUST00000022338.6	57811	Rgr	mm10_genes_promoters
37049435chr14	chr14	37049435	37049436	2	*	100	chr14	37048942	37049941	1000	-	promoter:108289	ENSMUST00000225070.1	57811	Rgr	mm10_genes_promoters
37049435chr14	chr14	37049435	37049436	2	*	100	chr14	37048948	37049947	1000	-	promoter:108293	ENSMUST00000225229.1	57811	Rgr	mm10_genes_promoters
37049435chr14	chr14	37049435	37049436	2	*	100	chr14	37048951	37049950	1000	-	promoter:108294	ENSMUST00000225403.1	57811	Rgr	mm10_genes_promoters
37049435chr14	chr14	37049435	37049436	2	*	100	chr14	37048965	37049964	1000	-	promoter:108290	ENSMUST00000022338.6	57811	Rgr	mm10_genes_promoters
37049437chr14	chr14	37049437	37049438	2	*	80	chr14	37048942	37049941	1000	-	promoter:108289	ENSMUST00000225070.1	57811	Rgr	mm10_genes_promoters
37049437chr14	chr14	37049437	37049438	2	*	80	chr14	37048948	37049947	1000	-	promoter:108293	ENSMUST00000225229.1	57811	Rgr	mm10_genes_promoters
37049437chr14	chr14	37049437	37049438	2	*	80	chr14	37048951	37049950	1000	-	promoter:108294	ENSMUST00000225403.1	57811	Rgr	mm10_genes_promoters
37049437chr14	chr14	37049437	37049438	2	*	80	chr14	37048965	37049964	1000	-	promoter:108290	ENSMUST00000022338.6	57811	Rgr	mm10_genes_promoters
37049834chr14	chr14	37049834	37049835	2	*	87.5	chr14	37048942	37049941	1000	-	promoter:108289	ENSMUST00000225070.1	57811	Rgr	mm10_genes_promoters
37049834chr14	chr14	37049834	37049835	2	*	87.5	chr14	37048948	37049947	1000	-	promoter:108293	ENSMUST00000225229.1	57811	Rgr	mm10_genes_promoters
37049834chr14	chr14	37049834	37049835	2	*	87.5	chr14	37048951	37049950	1000	-	promoter:108294	ENSMUST00000225403.1	57811	Rgr	mm10_genes_promoters
37049834chr14	chr14	37049834	37049835	2	*	87.5	chr14	37048965	37049964	1000	-	promoter:108290	ENSMUST00000022338.6	57811	Rgr	mm10_genes_promoters
37049892chr14	chr14	37049892	37049893	2	*	81.8182	chr14	37048942	37049941	1000	-	promoter:108289	ENSMUST00000225070.1	57811	Rgr	mm10_genes_promoters
37049892chr14	chr14	37049892	37049893	2	*	81.8182	chr14	37048948	37049947	1000	-	promoter:108293	ENSMUST00000225229.1	57811	Rgr	mm10_genes_promoters
37049892chr14	chr14	37049892	37049893	2	*	81.8182	chr14	37048951	37049950	1000	-	promoter:108294	ENSMUST00000225403.1	57811	Rgr	mm10_genes_promoters
37049892chr14	chr14	37049892	37049893	2	*	81.8182	chr14	37048965	37049964	1000	-	promoter:108290	ENSMUST00000022338.6	57811	Rgr	mm10_genes_promoters
37049893chr14	chr14	37049893	37049894	2	*	83.3333	chr14	37048942	37049941	1000	-	promoter:108289	ENSMUST00000225070.1	57811	Rgr	mm10_genes_promoters
37049893chr14	chr14	37049893	37049894	2	*	83.3333	chr14	37048948	37049947	1000	-	promoter:108293	ENSMUST00000225229.1	57811	Rgr	mm10_genes_promoters
37049893chr14	chr14	37049893	37049894	2	*	83.3333	chr14	37048951	37049950	1000	-	promoter:108294	ENSMUST00000225403.1	57811	Rgr	mm10_genes_promoters
37049893chr14	chr14	37049893	37049894	2	*	83.3333	chr14	37048965	37049964	1000	-	promoter:108290	ENSMUST00000022338.6	57811	Rgr	mm10_genes_promoters
4360222chr1	chr1	4360222	4360223	2	*	100	chr1	4360200	4360314	115	-	firstexon:4231	ENSMUST00000027032.5	19888	Rp1	mm10_genes_firstexons
4360223chr1	chr1	4360223	4360224	2	*	95	chr1	4360200	4360314	115	-	firstexon:4231	ENSMUST00000027032.5	19888	Rp1	mm10_genes_firstexons
4360260chr1	chr1	4360260	4360261	2	*	72.2222	chr1	4360200	4360314	115	-	firstexon:4231	ENSMUST00000027032.5	19888	Rp1	mm10_genes_firstexons
4360261chr1	chr1	4360261	4360262	2	*	89.4737	chr1	4360200	4360314	115	-	firstexon:4231	ENSMUST00000027032.5	19888	Rp1	mm10_genes_firstexons
[truncated: 211 more rows]

## Sheet: RPCP0
id	seqnames	start	end	width	strand	methylation, %	chr	annot.start	annot.end	annot.width	annot.strand	annot.id	annot.tx_id	annot.gene_id	annot.symbol	genome
[truncated: 1,521 more rows]

[truncated: 12 more sheets: RPCP3, e14RET, e17RET, p0RET, p10RET, p14RET, p21RET, Rods, Cone, data, analysis, Genes]
