# Supplementary material for: The Potential Role of Epigenetic Mechanisms in the Development of Retinitis Pigmentosa and Related Photoreceptor Dystrophies
Source: Front Genet. 2022 Mar 11;13:827274. doi: 10.3389/fgene.2022.827274 (PMC8961674; doi:10.3389/fgene.2022.827274)
Supplement: Supplementary file 11 [file Table7.XLSX]

## Sheet: title page 
Title: The potential role of epigenetic mechanisms in the development of retinitis pigmentosa and related photoreceptor dystrophies
Galina Dvoriantchikova, Bascom Palmer Eye Institute, Department of Ophthalmology, University of Miami Miller School of Medicine, Miami, FL, 33136, USA
Karin Rose Lypka, Bascom Palmer Eye Institute, Department of Ophthalmology, University of Miami Miller School of Medicine, Miami, FL, 33136, USA
Dmitry Ivanov, Bascom Palmer Eye Institute, Department of Ophthalmology, University of Miami Miller School of Medicine, Miami, FL, 33136, USA; Department of Microbiology and Immunology, University of Miami Miller School of Medicine, Miami, FL, 33136, USA; divanov@med.miami.edu.
Supplementary Data S11: List of zebrafish genes expressed in tet2/tet3/KO and wild type retinas at 72hpf; human and mouse homologs of these genes regulate photoreceptor normal and pathological development and have hypermethylated promoters in embryonic retinas/RPCs

## Sheet: Diseases
Genes HS	Diseases	Diseases	Diseases	Diseases	Diseases	Genes MM	Gene DR	WT72hpf_FPKM	KO72hpf_FPKM
AIPL1		CCRD		LCA		Aipl1	aipl1	8.79598	6.30942
BEST1	RP				MD	Best1	best1	0.799094	1.96049
CABP4			CSNB	LCA		Cabp4	cabp4	4.06013	0
CFH					MD	Cfh	cfh	0	0.0548324
CNGA1	RP					Cnga1	cnga1	10.7238	2.69073
CNGB1	RP					Cngb1	cngb1a	24.4099	0.349058
CNGB3		CCRD				Cngb3	cngb3	3.88971	0.462671
CNGB3		CCRD				Cngb3	CNGB3 (2 of 2)	46.1609	5.44138
DTHD1				LCA		Dthd1	dthd1	0.0500207	0
FSCN2	RP				MD	Fscn2	fscn2a	17.536	0.903505
FSCN2	RP				MD	Fscn2	fscn2b	35.1285	5.9742
GNAT1			CSNB			Gnat1	gnat1	134.008	26.334
GNAT2		CCRD				Gnat2	gnat2	893.067	19.3791
GPR179			CSNB			Gpr179	GPR179	15.6302	8.06929
GRK1			CSNB			Grk1	grk1a	22.9137	3.13035
GRK1			CSNB			Grk1	grk1b	84.5842	0.846721
GUCA1A		CCRD				Guca1a	guca1e	2.67113	0.137719
GUCA1A		CCRD				Guca1a	GUCA1A (1 of 2)	17.2626	2.81292
GUCA1A		CCRD				Guca1a	guca1a	2.91865	0.246299
GUCA1B	RP				MD	Guca1b	guca1b	6.07044	0.795556
GUCY2D		CCRD		LCA		Gucy2d	gc3	82.6779	7.30269
IMPG1	RP				MD	Impg1	impg1a	58.4642	2.31508
IMPG2	RP					Impg2	impg2a	41.249	2.83869
KCNV2		CCRD				Kcnv2	kcnv2a	6.51681	5.24973
KCNV2		CCRD				Kcnv2	kcnv2b	8.59389	2.5279
NR2E3	RP					Nr2e3	nr2e3	43.3672	35.828
PDE6A	RP					Pde6a	pde6a	19.6941	5.06843
PDE6B	RP		CSNB			Pde6b	pde6b	18.0984	1.86066
PDE6C		CCRD				Pde6c	pde6c	250.9	5.32896
PDE6G	RP					Pde6g	pde6g	120.749	100.729
PDE6H		CCRD				Pde6h	pde6h	148.384	17.6279
PRPH2	RP	CCRD		LCA	MD	Prph2	prph2a	187.422	4.64002
PRPH2	RP	CCRD		LCA	MD	Prph2	prph2b	271.556	6.33538
RBP3	RP					Rbp3	irbpl	3.56924	0
RD3				LCA		Rd3	rd3	48.1793	34.2496
RDH12	RP			LCA		Rdh12	rdh12	9.86338	4.84204
RDH5		CCRD	CSNB			Rdh5	rdh5	6.05912	8.22944
RGR	RP					Rgr	rgra	30.0172	21.993
RHO	RP		CSNB			Rho	rho	2175.09	121.925
RPE65	RP			LCA		Rpe65	rpe65a	101.185	78.3588
RPE65	RP			LCA		Rpe65	rpe65b	2.58352	5.54368
RPE65	RP			LCA		Rpe65	rpe65c	1.57398	1.73587
SAG	RP		CSNB			Sag	saga	87.9192	22.552
SAG	RP		CSNB			Sag	sagb	268.161	112.316
USH2A	RP					Ush2a	ush2a	8.75633	9.58572

## Sheet: photoreceptor genes
Gene HS	Function	Gene MM	Gene DR	WT72hpf_FPKM	KO72hpf_FPKM
AIPL1	phototransduction	Aipl1	aipl1	8.79598	6.30942
CABP4	phototransduction	Cabp4	cabp4	4.06013	0
CETN1	photoreceptor connecting cilium	Cetn1	cetn4	16.7394	25.3447
CNGA1	phototransduction	Cnga1	cnga1	10.7238	2.69073
CNGB1	phototransduction	Cngb1	cngb1a	24.4099	0.349058
CNGB3	phototransduction	Cngb3	cngb3	3.88971	0.462671
CNGB3	phototransduction	Cngb3	CNGB3 (2 of 2)	46.1609	5.44138
CPLX3	photoreceptor synapse	Cplx3	cplx3b	49.3668	16.1823
CPLX3	photoreceptor synapse	Cplx3	cplx3a	1.15065	0.392695
CPLX4	photoreceptor synapse	Cplx4	cplx4a	233.317	15.9963
GNAT1	phototransduction	Gnat1	gnat1	134.008	26.334
GNAT2	phototransduction	Gnat2	gnat2	893.067	19.3791
GNGT1	phototransduction	Gngt1	gngt1	193.725	24.4595
GPR52	phototransduction	Gpr52	gpr52	2.97782	0.944135
GRK1	phototransduction	Grk1	grk1a	22.9137	3.13035
GRK1	phototransduction	Grk1	grk1b	84.5842	0.846721
GUCA1A	phototransduction	Guca1a	guca1e	2.67113	0.137719
GUCA1A	phototransduction	Guca1a	GUCA1A (1 of 2)	17.2626	2.81292
GUCA1A	phototransduction	Guca1a	guca1a	2.91865	0.246299
GUCA1B	phototransduction	Guca1b	guca1b	6.07044	0.795556
GUCY2D	phototransduction	Gucy2d	gc3	82.6779	7.30269
HNF1A	photoreceptor outer segment	Hnf1a	hnf1a	0.176921	0.0174452
IMPG1	photoreceptor outer segment	Impg1	impg1a	58.4642	2.31508
IMPG2	photoreceptor outer segment	Impg2	impg2a	41.249	2.83869
LRIT1	photoreceptor synapse	Lrit1	lrit1a	22.3553	3.48491
LRIT1	photoreceptor synapse	Lrit1	lrit1b	46.9984	2.90685
MPP4	photoreceptor synapse	Mpp4	MPP4 (1 of 2)	47.583	9.43808
MPP4	photoreceptor synapse	Mpp4	MPP4 (2 of 2)	56.646	9.65927
MPP4	photoreceptor synapse	Mpp4	mpp4a	57.5298	16.5775
MYO3B	photoreceptor outer segment	Myo3b	myo3b	7.11113	0.247191
NXNL1	photoreceptor outer segment	Nxnl1	nxnl1	5.83874	0.587347
OPN1SW	phototransduction	Opn1sw	opn1sw1	3591.16	32.0982
PDC	phototransduction	Pdc	pdcb	222.304	14.4092
PDC	phototransduction	Pdc	pdca	12.4229	2.35951
PDE6A	phototransduction	Pde6a	pde6a	19.6941	5.06843
PDE6B	phototransduction	Pde6b	pde6b	18.0984	1.86066
PDE6C	phototransduction	Pde6c	pde6c	250.9	5.32896
PDE6G	phototransduction	Pde6g	pde6g	120.749	100.729
PDE6H	phototransduction	Pde6h	pde6h	148.384	17.6279
PRPH2	photoreceptor outer segment	Prph2	prph2a	187.422	4.64002
PRPH2	photoreceptor outer segment	Prph2	prph2b	271.556	6.33538
RCVRN	phototransduction	Rcvrn	rcvrna	319.638	62.906
RD3	photoreceptor outer segment	Rd3	rd3	48.1793	34.2496
RDH12	phototransduction	Rdh12	rdh12	9.86338	4.84204
RDH8	phototransduction	Rdh8	rdh8a	38.5898	26.0192
RDH8	phototransduction	Rdh8	rdh8b	17.5832	5.43793
RGR	phototransduction	Rgr	rgra	30.0172	21.993
RHO	phototransduction	Rho	rho	2175.09	121.925
RRH	phototransduction	Rrh	rrh	5.2318	1.52168
SAG	phototransduction	Sag	saga	87.9192	22.552
SAG	phototransduction	Sag	sagb	268.161	112.316
SLC1A7	photoreceptor synapse	Slc1a7	slc1a7a	34.4232	4.62875
SLC1A7	photoreceptor synapse	Slc1a7	slc1a7b	13.6349	6.14247
SPTBN2	photoreceptor inner segment	Sptbn2	sptbn2	64.6353	49.2234
USH2A	photoreceptor connecting cilium	Ush2a	ush2a	8.75633	9.58572
